# Supplementary material for: The U2AF1S34F mutation induces lineage-specific splicing alterations in myelodysplastic syndromes
Source: J Clin Invest. 2017 Apr 24;127(6):2206–21. doi: 10.1172/JCI91363 (PMC5451246; doi:10.1172/JCI91363)
Supplement: Supplemental data file 1 [file jci-127-91363-s002.xlsx]

## Sheet: erythroid S34 vs empty
id	GeneID	geneSymbol	event_type	event_class	chr	strand	start_loc	end_loc	IC_SAMPLE_1	SC_SAMPLE_1	IC_SAMPLE_2	SC_SAMPLE_2	IncLevel1	IncLevel2	IncLevelDifference	PValue	FDR	mean_IC_S1	mean_IC_S2	IncFormLen	SkipFormLen	mean_SC_S1	mean_SC_S2	mean_IncLevel1	mean_IncLevel2	event_names	browser
242	XLOC_011112	ABHD4	MXE	Both	chr14	+	23070572	23075439	150,90,116	12,25,25	33160194	2,10,8	0.915,0.755,0.799	0.934,0.932,0.954	-0.117	5.52221e-05	0.00644649	118.667	129	167	143	20.6667	6.66667	0.823	0.94	chr14_23070572_23070660_chr14_23072830_23072984_chr14_23074693_23074772_chr14_23075328_23075439.jpg	http://genome.molbiol.ox.ac.uk/cgi-bin/hgTracks?hgS_doOtherUser=submit&hgS_otherUserName=erepapi&hgS_otherUserSessionName=byip_hg19&position=chr14:23070572-23075439
637	XLOC_011112	ABHD4	SE	Both	chr14	+	23072830	23075439	22,47,71	150,90,116	4,21,14	33159194	0.079,0.233,0.263	0.066,0.071,0.04	0.133	2.32861e-07	0.000138665	46.6667	13	146	85	118.667	128.667	0.191667	0.059	chr14_23072830_23072984_chr14_23074693_23074772_chr14_23075328_23075439.jpg	http://genome.molbiol.ox.ac.uk/cgi-bin/hgTracks?hgS_doOtherUser=submit&hgS_otherUserName=erepapi&hgS_otherUserSessionName=byip_hg19&position=chr14:23072830-23075439
264	XLOC_004802	ABI1	MXE	Both	chr10	-	27047991	27059274	172,170,51	99,74,22	25,80,213	8,26,25	0.635,0.697,0.699	0.758,0.755,0.895	-0.126	0.000104142	0.00952974	131	106	170	170	65	19.6667	0.677	0.802667	chr10_27059174_27059274_chr10_27057781_27057921_chr10_27054147_27054247_chr10_27047991_27048167.jpg	http://genome.molbiol.ox.ac.uk/cgi-bin/hgTracks?hgS_doOtherUser=submit&hgS_otherUserName=erepapi&hgS_otherUserSessionName=byip_hg19&position=chr10:27047991-27059274
284	XLOC_021001	ACP1	MXE	Both	chr2	+	271866	277085	123,83,91	148138137	21,30,81	72108152	0.335,0.267,0.287	0.15,0.144,0.244	0.117	0.000281586	0.0215552	99	44	152	92	141	110.667	0.296333	0.179333	chr2_271866_271939_chr2_272192_272305_chr2_275140_275201_chr2_276980_277085.jpg	http://genome.molbiol.ox.ac.uk/cgi-bin/hgTracks?hgS_doOtherUser=submit&hgS_otherUserName=erepapi&hgS_otherUserSessionName=byip_hg19&position=chr2:271866-277085
5	XLOC_027986	NA	A3SS	Both	chr3	-	98234317	98236033	13261141188	30,47,6	1693241304	10,23,146	0.957,0.924,0.94	0.894,0.876,0.817	0.078	6.95761e-11	8.70397e-08	885	599	170	85	27.6667	59.6667	0.940333	0.862333	chr3_98235896_98236033_chr3_98234676_98235723_98234317.jpg	http://genome.molbiol.ox.ac.uk/cgi-bin/hgTracks?hgS_doOtherUser=submit&hgS_otherUserName=erepapi&hgS_otherUserSessionName=byip_hg19&position=chr3:98234317-98236033
83	XLOC_043351	ACSL4	A3SS	ReadsOnTargetAndJunctionCounts	chrX	-	108926365	108939425	73,139,14	49,88,9	25,69,205	4,12,72	0.175,0.184,0.181	0.471,0.45,0.289	-0.223	0.000147296	0.014139	75.3333	99.6667	323	46	48.6667	29.3333	0.18	0.403333	chrX_108939373_108939425_chrX_108926604_108926895_108926365.jpg	http://genome.molbiol.ox.ac.uk/cgi-bin/hgTracks?hgS_doOtherUser=submit&hgS_otherUserName=erepapi&hgS_otherUserSessionName=byip_hg19&position=chrX:108926365-108939425
7	XLOC_027654	RPL32	A3SS	Both	chr3	-	12881641	12883081	14,35,70	215428201070	36109142	134317402550	0.003,0.006,0.031	0.013,0.03,0.027	-0.01	1.53793e-09	1.37425e-06	39.6667	95.6667	167	82	2014.67	1877.67	0.0133333	0.0233333	chr3_12882993_12883081_chr3_12881741_12881840_12881641.jpg	http://genome.molbiol.ox.ac.uk/cgi-bin/hgTracks?hgS_doOtherUser=submit&hgS_otherUserName=erepapi&hgS_otherUserSessionName=byip_hg19&position=chr3:12881641-12883081
370	XLOC_013060	AEN	MXE	ReadsOnTargetAndJunctionCounts	chr15	+	89172457	89179523	75238734	31,52,428	16303367	72397279	0.851,0.915,0.802	0.344,0.643,0.756	0.275	0.000144157	0.0143368	349	228.667	349	823	170.333	249.333	0.856	0.581	chr15_89172457_89172657_chr15_89173289_89173566_chr15_89177236_89177987_chr15_89179398_89179523.jpg	http://genome.molbiol.ox.ac.uk/cgi-bin/hgTracks?hgS_doOtherUser=submit&hgS_otherUserName=erepapi&hgS_otherUserSessionName=byip_hg19&position=chr15:89172457-89179523
497	XLOC_021092	AGBL5	RI	ReadsOnTargetAndJunctionCounts	chr2	+	27278550	27279660	12,37,12	5,5,2	3,1,0	4,6,6	0.269,0.531,0.479	0.103,0.025,0.0	0.384	4.02642e-05	0.00362227	20.3333	1.33333	555	85	4	5.33333	0.426333	0.0426667	chr2_27278550_27279006_chr2_27279491_27279660.jpg	http://genome.molbiol.ox.ac.uk/cgi-bin/hgTracks?hgS_doOtherUser=submit&hgS_otherUserName=erepapi&hgS_otherUserSessionName=byip_hg19&position=chr2:27278550-27279660
901	XLOC_008369	AMHR2	SE	Both	chr12	+	53823237	53824066	122,139,12	2,0,0	20,24,81	0,2,12	0.968,1.0,1.0	1.0,0.857,0.771	0.113	0.000323869	0.0395012	91	41.6667	170	85	0.666667	4.66667	0.989333	0.876	chr12_53823237_53823409_chr12_53823615_53823762_chr12_53823934_53824066.jpg	http://genome.molbiol.ox.ac.uk/cgi-bin/hgTracks?hgS_doOtherUser=submit&hgS_otherUserName=erepapi&hgS_otherUserSessionName=byip_hg19&position=chr12:53823237-53824066
15	XLOC_009542	ANAPC5	A3SS	Both	chr12	-	121766119	121768475	126,109,31	126,94,22	67132267	13,54,91	0.419,0.456,0.504	0.788,0.638,0.679	-0.242	1.40638e-07	6.62011e-05	88.6667	155.333	115	83	80.6667	52.6667	0.459667	0.701667	chr12_121768386_121768475_chr12_121766261_121766300_121766119.jpg	http://genome.molbiol.ox.ac.uk/cgi-bin/hgTracks?hgS_doOtherUser=submit&hgS_otherUserName=erepapi&hgS_otherUserSessionName=byip_hg19&position=chr12:121766119-121768475
747	XLOC_017987	ANKRD12	SE	Both	chr18	+	9195549	9208801	10,19,14	82,95,170	18,49,20	48,98,104	0.077,0.121,0.053	0.204,0.255,0.116	-0.108	2.65438e-05	0.00603843	14.3333	29	124	85	115.667	83.3333	0.0836667	0.191667	chr18_9195549_9195696_chr18_9204474_9204542_chr18_9208655_9208801.jpg	http://genome.molbiol.ox.ac.uk/cgi-bin/hgTracks?hgS_doOtherUser=submit&hgS_otherUserName=erepapi&hgS_otherUserSessionName=byip_hg19&position=chr18:9195549-9208801
13	XLOC_006261	POLR2G	A3SS	Both	chr11	+	62529267	62530498	14,63,19	290,227,70	20,42,77	57,77,184	0.024,0.122,0.119	0.149,0.214,0.173	-0.09	1.48812e-07	6.62011e-05	32	46.3333	170	85	195.667	106	0.0883333	0.178667	chr11_62529267_62529376_chr11_62530014_62530339_62530498.jpg	http://genome.molbiol.ox.ac.uk/cgi-bin/hgTracks?hgS_doOtherUser=submit&hgS_otherUserName=erepapi&hgS_otherUserSessionName=byip_hg19&position=chr11:62529267-62530498
14	XLOC_004644	BUB3	A3SS	Both	chr10	+	124922128	124924886	48,69,45	332,374,96	36,98,111	98161195	0.067,0.084,0.19	0.155,0.233,0.222	-0.09	1.58756e-07	6.62011e-05	54	81.6667	170	85	267.333	151.333	0.113667	0.203333	chr10_124922128_124922344_chr10_124923336_124924563_124924886.jpg	http://genome.molbiol.ox.ac.uk/cgi-bin/hgTracks?hgS_doOtherUser=submit&hgS_otherUserName=erepapi&hgS_otherUserSessionName=byip_hg19&position=chr10:124922128-124924886
150	XLOC_006528	ANKRD49	A5SS	ReadsOnTargetAndJunctionCounts	chr11	+	94229766	94235042	115,104,72	27,15,14	13,48,21	4,27,13	0.25,0.352,0.287	0.203,0.122,0.112	0.151	0.000258147	0.0299621	97	27.3333	1084	85	18.6667	14.6667	0.296333	0.145667	chr11_94229766_94230117_94231130_chr11_94231237_94235042.jpg	http://genome.molbiol.ox.ac.uk/cgi-bin/hgTracks?hgS_doOtherUser=submit&hgS_otherUserName=erepapi&hgS_otherUserSessionName=byip_hg19&position=chr11:94229766-94235042
671	XLOC_011708	AP1G2	SE	Both	chr14	-	24031713	24032711	54,66,14	110,69,6	4,4,29	16,45,177	0.214,0.346,0.564	0.122,0.047,0.083	0.291	1.63008e-06	0.000647128	44.6667	12.3333	150	83	61.6667	79.3333	0.374667	0.084	chr14_24032589_24032711_chr14_24032409_24032491_chr14_24031713_24031802.jpg	http://genome.molbiol.ox.ac.uk/cgi-bin/hgTracks?hgS_doOtherUser=submit&hgS_otherUserName=erepapi&hgS_otherUserSessionName=byip_hg19&position=chr14:24031713-24032711
418	XLOC_002342	APH1A	RI	Both	chr1	-	150237799	150239056	77,158,44	41,75,20	18,53,158	3,10,29	0.484,0.513,0.524	0.75,0.726,0.731	-0.229	7.47024e-06	0.00189317	93	76.3333	170	85	45.3333	14	0.507	0.735667	chr1_150238933_150239056_chr1_150237799_150238594.jpg	http://genome.molbiol.ox.ac.uk/cgi-bin/hgTracks?hgS_doOtherUser=submit&hgS_otherUserName=erepapi&hgS_otherUserSessionName=byip_hg19&position=chr1:150237799-150239056
32	XLOC_002459	ARHGEF2	A3SS	Both	chr1	-	155924693	155927673	4,9,5	2,21,13	10,14,24	0,2,2	0.455,0.152,0.138	1.0,0.745,0.834	-0.611	7.29345e-06	0.00142564	6	16	146	61	12	1.33333	0.248333	0.859667	chr1_155927504_155927673_chr1_155924760_155925792_155924693.jpg	http://genome.molbiol.ox.ac.uk/cgi-bin/hgTracks?hgS_doOtherUser=submit&hgS_otherUserName=erepapi&hgS_otherUserSessionName=byip_hg19&position=chr1:155924693-155927673
121	XLOC_006048	ARL14EP	A5SS	JunctionCountOnly	chr11	+	30352433	30354540	0,0,0	35,45,2	6,8,6	5,13,46	0.0,0.0,0.0	0.375,0.235,0.061	-0.224	3.29701e-05	0.0100031	0	6.66667	170	85	27.3333	21.3333	0	0.223667	chr11_30352433_30352921_30353347_chr11_30354413_30354540.jpg	http://genome.molbiol.ox.ac.uk/cgi-bin/hgTracks?hgS_doOtherUser=submit&hgS_otherUserName=erepapi&hgS_otherUserSessionName=byip_hg19&position=chr11:30352433-30354540
410	XLOC_042763	ARMCX3	RI	Both	chrX	+	100879824	100885223	331221111	0,1,10	51145283	10,10,30	1.0,0.991,0.847	0.718,0.879,0.825	0.139	1.75328e-06	0.000622063	221	159.667	170	85	3.66667	16.6667	0.946	0.807333	chrX_100879824_100879987_chrX_100880730_100885223.jpg	http://genome.molbiol.ox.ac.uk/cgi-bin/hgTracks?hgS_doOtherUser=submit&hgS_otherUserName=erepapi&hgS_otherUserSessionName=byip_hg19&position=chrX:100879824-100885223
21	XLOC_037693	HNRNPA2B1	A3SS	Both	chr7	-	26229547	26232197	12231222450	85,118,63	63810781417	33,39,80	0.872,0.83,0.771	0.901,0.929,0.893	-0.083	2.00061e-06	0.000595897	965	1044.33	161	76	88.6667	50.6667	0.824333	0.907667	chr7_26232115_26232197_chr7_26230080_26231958_26229547.jpg	http://genome.molbiol.ox.ac.uk/cgi-bin/hgTracks?hgS_doOtherUser=submit&hgS_otherUserName=erepapi&hgS_otherUserSessionName=byip_hg19&position=chr7:26229547-26232197
774	XLOC_042763	ARMCX3	SE	Both	chrX	+	100877827	100879208	115,92,53	2,7,7	10,38,88	2,21,21	0.964,0.861,0.78	0.701,0.459,0.663	0.261	5.43494e-05	0.0107714	86.6667	45.3333	115	54	5.33333	14.6667	0.868333	0.607667	chrX_100877827_100878420_chrX_100878804_100878883_chrX_100879148_100879208.jpg	http://genome.molbiol.ox.ac.uk/cgi-bin/hgTracks?hgS_doOtherUser=submit&hgS_otherUserName=erepapi&hgS_otherUserSessionName=byip_hg19&position=chrX:100877827-100879208
794	XLOC_042763	ARMCX3	SE	Both	chrX	+	100878105	100879208	134,106,68	1,0,0	11,44,97	1,9,4	0.981,1.0,1.0	0.81,0.655,0.904	0.204	7.64097e-05	0.0137514	102.667	50.6667	139	54	0.333333	4.66667	0.993667	0.789667	chrX_100878105_100878266_chrX_100878776_100878883_chrX_100879148_100879208.jpg	http://genome.molbiol.ox.ac.uk/cgi-bin/hgTracks?hgS_doOtherUser=submit&hgS_otherUserName=erepapi&hgS_otherUserSessionName=byip_hg19&position=chrX:100878105-100879208
816	XLOC_042763	ARMCX3	SE	Both	chrX	+	100877827	100879208	144,133,64	1,0,0	17,55,117	1,9,4	0.985,1.0,1.0	0.889,0.742,0.932	0.141	0.00011753	0.0192397	113.667	63	115	54	0.333333	4.66667	0.995	0.854333	chrX_100877827_100878266_chrX_100878804_100878883_chrX_100879148_100879208.jpg	http://genome.molbiol.ox.ac.uk/cgi-bin/hgTracks?hgS_doOtherUser=submit&hgS_otherUserName=erepapi&hgS_otherUserSessionName=byip_hg19&position=chrX:100877827-100879208
820	XLOC_042763	ARMCX3	SE	Both	chrX	+	100878351	100879208	105,99,58	2,7,7	10,39,90	2,21,21	0.935,0.795,0.694	0.578,0.337,0.54	0.323	0.000125406	0.0202313	87.3333	46.3333	117	32	5.33333	14.6667	0.808	0.485	chrX_100878351_100878420_chrX_100878776_100878883_chrX_100879148_100879208.jpg	http://genome.molbiol.ox.ac.uk/cgi-bin/hgTracks?hgS_doOtherUser=submit&hgS_otherUserName=erepapi&hgS_otherUserSessionName=byip_hg19&position=chrX:100878351-100879208
26	XLOC_016633	MIR22HG	A3SS	Both	chr17	-	1614733	1617308	110468845	7,23,35	233333429	27,55,32	0.887,0.911,0.923	0.812,0.752,0.87	0.096	3.58353e-06	0.000851177	474.333	331.667	170	85	21.6667	38	0.907	0.811333	chr17_1617150_1617308_chr17_1615940_1616198_1614733.jpg	http://genome.molbiol.ox.ac.uk/cgi-bin/hgTracks?hgS_doOtherUser=submit&hgS_otherUserName=erepapi&hgS_otherUserSessionName=byip_hg19&position=chr17:1614733-1617308
27	XLOC_009523	RPLP0	A3SS	Both	chr12	-	120638533	120639014	175363138	11561387655	179369478	65410831315	0.085,0.139,0.115	0.144,0.173,0.183	-0.054	3.67414e-06	0.000851177	225.333	342	138	85	1066	1017.33	0.113	0.166667	chr12_120638886_120639014_chr12_120638634_120638694_120638533.jpg	http://genome.molbiol.ox.ac.uk/cgi-bin/hgTracks?hgS_doOtherUser=submit&hgS_otherUserName=erepapi&hgS_otherUserSessionName=byip_hg19&position=chr12:120638533-120639014
886	XLOC_004974	ASCC1	SE	Both	chr10	-	73855790	73887925	12,11,0	30,30,15	0,0,1	7,14,60	0.162,0.15,0.0	0.0,0.0,0.008	0.101	0.000288529	0.0368562	7.66667	0.333333	164	79	25	27	0.104	0.00266667	chr10_73887840_73887925_chr10_73862608_73862725_chr10_73855790_73857208.jpg	http://genome.molbiol.ox.ac.uk/cgi-bin/hgTracks?hgS_doOtherUser=submit&hgS_otherUserName=erepapi&hgS_otherUserSessionName=byip_hg19&position=chr10:73855790-73887925
29	XLOC_033594	BRD2	A3SS	JunctionCountOnly	chr6	+	32944339	32945347	1,44,31	130225242	47,22,123	192144293	0.004,0.089,0.06	0.109,0.071,0.173	-0.067	5.01559e-06	0.00108181	25.3333	64	170	85	199	209.667	0.051	0.117667	chr6_32944339_32944713_chr6_32945037_32945219_32945347.jpg	http://genome.molbiol.ox.ac.uk/cgi-bin/hgTracks?hgS_doOtherUser=submit&hgS_otherUserName=erepapi&hgS_otherUserSessionName=byip_hg19&position=chr6:32944339-32945347
158	XLOC_026330	ASCC2	A5SS	ReadsOnTargetAndJunctionCounts	chr22	-	30228234	30230539	167169283	5,26,34	181187235	0,0,7	0.65,0.266,0.316	1.0,1.0,0.651	-0.473	0.000439361	0.0419678	206.333	201	989	55	21.6667	2.33333	0.410667	0.883667	chr22_30230539_30229530_30230478_chr22_30228234_30228331.jpg	http://genome.molbiol.ox.ac.uk/cgi-bin/hgTracks?hgS_doOtherUser=submit&hgS_otherUserName=erepapi&hgS_otherUserSessionName=byip_hg19&position=chr22:30228234-30230539
721	XLOC_009009	ASUN	SE	Both	chr12	-	27066907	27069113	29,47,5	10,23,5	13,43,68	0,2,5	0.592,0.505,0.333	1.0,0.915,0.872	-0.452	1.28812e-05	0.00343156	27	41.3333	170	85	12.6667	2.33333	0.476667	0.929	chr12_27068935_27069113_chr12_27067341_27067511_chr12_27066907_27067061.jpg	http://genome.molbiol.ox.ac.uk/cgi-bin/hgTracks?hgS_doOtherUser=submit&hgS_otherUserName=erepapi&hgS_otherUserSessionName=byip_hg19&position=chr12:27066907-27069113
842	XLOC_011839	ATG14	SE	Both	chr14	-	55844702	55847408	0,0,3	7,58,99	5,2,4	34,7,16	0.0,0.0,0.026	0.115,0.202,0.181	-0.157	0.000161067	0.0238904	1	3.66667	95	84	54.6667	19	0.00866667	0.166	chr14_55847291_55847408_chr14_55844997_55845051_chr14_55844702_55844792.jpg	http://genome.molbiol.ox.ac.uk/cgi-bin/hgTracks?hgS_doOtherUser=submit&hgS_otherUserName=erepapi&hgS_otherUserSessionName=byip_hg19&position=chr14:55844702-55847408
429	XLOC_039018	ATP6V1B2	RI	Both	chr8	+	20082793	20083330	6,12,38	2,4,6	4,11,22	17,14,20	0.6,0.6,0.76	0.105,0.282,0.355	0.406	5.2584e-05	0.00956759	18.6667	12.3333	170	85	4	17	0.653333	0.247333	chr8_20082793_20082917_chr8_20083200_20083330.jpg	http://genome.molbiol.ox.ac.uk/cgi-bin/hgTracks?hgS_doOtherUser=submit&hgS_otherUserName=erepapi&hgS_otherUserSessionName=byip_hg19&position=chr8:20082793-20083330
86	XLOC_026988	ATRIP	A3SS	ReadsOnTargetAndJunctionCounts	chr3	+	48506886	48511233	150,346,83	1,1,0	46,111,96	3,1,14	0.962,0.983,1.0	0.72,0.949,0.535	0.247	0.000242017	0.0210158	193	84.3333	506	85	0.666667	6	0.981667	0.734667	chr3_48506886_48507708_chr3_48508029_48508464_48511233.jpg	http://genome.molbiol.ox.ac.uk/cgi-bin/hgTracks?hgS_doOtherUser=submit&hgS_otherUserName=erepapi&hgS_otherUserSessionName=byip_hg19&position=chr3:48506886-48511233
92	XLOC_026988	ATRIP	A3SS	ReadsOnTargetAndJunctionCounts	chr3	+	48506886	48511233	98,234,50	1,1,0	27,78,71	3,1,14	0.955,0.98,1.0	0.659,0.944,0.521	0.27	0.000458314	0.03578	127.333	58.6667	396	85	0.666667	6	0.978333	0.708	chr3_48506886_48507708_chr3_48508139_48508464_48511233.jpg	http://genome.molbiol.ox.ac.uk/cgi-bin/hgTracks?hgS_doOtherUser=submit&hgS_otherUserName=erepapi&hgS_otherUserSessionName=byip_hg19&position=chr3:48506886-48511233
394	XLOC_006243	BEST1	RI	Both	chr11	+	61731576	61735153	19027881279	33121139	135326609	80114198	0.775,0.932,0.846	0.503,0.631,0.648	0.257	2.22045e-15	3.93907e-12	1419	356.667	142	85	97.6667	130.667	0.851	0.594	chr11_61731576_61734915_chr11_61734994_61735153.jpg	http://genome.molbiol.ox.ac.uk/cgi-bin/hgTracks?hgS_doOtherUser=submit&hgS_otherUserName=erepapi&hgS_otherUserSessionName=byip_hg19&position=chr11:61731576-61735153
723	XLOC_021112	BRE	SE	Both	chr2	+	28113482	28117551	4,7,0	79,75,7	5,5,27	9,18,77	0.035,0.063,0.0	0.286,0.167,0.202	-0.186	1.44145e-05	0.00379018	3.66667	12.3333	118	85	53.6667	34.6667	0.0326667	0.218333	chr2_28113482_28113709_chr2_28115250_28115315_chr2_28117400_28117551.jpg	http://genome.molbiol.ox.ac.uk/cgi-bin/hgTracks?hgS_doOtherUser=submit&hgS_otherUserName=erepapi&hgS_otherUserSessionName=byip_hg19&position=chr2:28113482-28117551
38	XLOC_006206	MS4A2	A3SS	Both	chr11	+	59857165	59857943	225,295,22	42,41,0	26103484	0,4,17	0.784,0.83,1.0	1.0,0.946,0.951	-0.094	1.69442e-05	0.00278911	180.667	204.333	121	82	27.6667	7	0.871333	0.965667	chr11_59857165_59857294_chr11_59857809_59857855_59857943.jpg	http://genome.molbiol.ox.ac.uk/cgi-bin/hgTracks?hgS_doOtherUser=submit&hgS_otherUserName=erepapi&hgS_otherUserSessionName=byip_hg19&position=chr11:59857165-59857943
473	XLOC_001853	BSDC1	RI	ReadsOnTargetAndJunctionCounts	chr1	-	32828750	32834151	334345942	67100158	386876578	43,68,72	0.185,0.136,0.214	0.291,0.37,0.268	-0.131	3.44968e-07	7.52343e-05	540.333	613.333	1863	85	108.333	61	0.178333	0.309667	chr1_32834048_32834151_chr1_32828750_32832255.jpg	http://genome.molbiol.ox.ac.uk/cgi-bin/hgTracks?hgS_doOtherUser=submit&hgS_otherUserName=erepapi&hgS_otherUserSessionName=byip_hg19&position=chr1:32828750-32834151
40	XLOC_024194	RBCK1	A3SS	Both	chr20	+	388709	390669	0,6,22	9201345	14,2,4	30,21,40	0.0,0.019,0.04	0.235,0.059,0.062	-0.099	3.07483e-05	0.00469099	9.33333	6.66667	129	85	185	30.3333	0.0196667	0.118667	chr20_388709_389423_chr20_390474_390525_390669.jpg	http://genome.molbiol.ox.ac.uk/cgi-bin/hgTracks?hgS_doOtherUser=submit&hgS_otherUserName=erepapi&hgS_otherUserSessionName=byip_hg19&position=chr20:388709-390669
41	XLOC_032259	NDUFA2	A3SS	Both	chr5	-	140024948	140026947	13,42,71	484754518	61,79,61	396584569	0.018,0.036,0.085	0.095,0.084,0.068	-0.036	3.01655e-05	0.00469099	42	67	125	85	585.333	516.333	0.0463333	0.0823333	chr5_140026841_140026947_chr5_140025263_140025310_140024948.jpg	http://genome.molbiol.ox.ac.uk/cgi-bin/hgTracks?hgS_doOtherUser=submit&hgS_otherUserName=erepapi&hgS_otherUserSessionName=byip_hg19&position=chr5:140024948-140026947
88	XLOC_007240	C11orf24	A3SS	ReadsOnTargetAndJunctionCounts	chr11	-	68034571	68035719	25,6,0	36,42,2	18,17,18	0,0,13	0.141,0.033,0.0	1.0,1.0,0.247	-0.691	0.000319769	0.0267171	10.3333	17.6667	359	85	26.6667	4.33333	0.058	0.749	chr11_68035522_68035719_chr11_68034865_68035153_68034571.jpg	http://genome.molbiol.ox.ac.uk/cgi-bin/hgTracks?hgS_doOtherUser=submit&hgS_otherUserName=erepapi&hgS_otherUserSessionName=byip_hg19&position=chr11:68034571-68035719
900	XLOC_006114	C11orf49	SE	Both	chr11	+	46958251	47074069	117,73,10	4,0,1	13,25,45	2,5,8	0.936,1.0,0.833	0.765,0.714,0.738	0.184	0.000322927	0.0395012	66.6667	27.6667	170	85	1.66667	5	0.923	0.739	chr11_46958251_46958402_chr11_47008759_47008861_chr11_47073939_47074069.jpg	http://genome.molbiol.ox.ac.uk/cgi-bin/hgTracks?hgS_doOtherUser=submit&hgS_otherUserName=erepapi&hgS_otherUserSessionName=byip_hg19&position=chr11:46958251-47074069
44	XLOC_027515	POLR2H	A3SS	Both	chr3	+	184084505	184086384	4,6,11	170,224,44	7,24,24	78115132	0.013,0.015,0.126	0.049,0.107,0.095	-0.032	4.46604e-05	0.00634888	7	18.3333	134	77	146	108.333	0.0513333	0.0836667	chr3_184084505_184084588_chr3_184085901_184085965_184086384.jpg	http://genome.molbiol.ox.ac.uk/cgi-bin/hgTracks?hgS_doOtherUser=submit&hgS_otherUserName=erepapi&hgS_otherUserSessionName=byip_hg19&position=chr3:184084505-184086384
951	XLOC_009412	C12orf73	SE	ReadsOnTargetAndJunctionCounts	chr12	-	104341838	104350526	19,11,4	48,48,22	4,13,22	7,13,16	0.149,0.092,0.074	0.202,0.307,0.378	-0.191	0.000102914	0.0159965	11.3333	13	192	85	39.3333	12	0.105	0.295667	chr12_104350409_104350526_chr12_104347192_104347312_chr12_104341838_104345408.jpg	http://genome.molbiol.ox.ac.uk/cgi-bin/hgTracks?hgS_doOtherUser=submit&hgS_otherUserName=erepapi&hgS_otherUserSessionName=byip_hg19&position=chr12:104341838-104350526
4	XLOC_018317	C18orf32	A3SS	Both	chr18	-	47017902	47018935	229,311,86	379388101	57,67,129	282227346	0.175,0.22,0.23	0.066,0.094,0.116	0.116	7.49401e-14	1.17188e-10	208.667	84.3333	131	46	289.333	285	0.208333	0.092	chr18_47018828_47018935_chr18_47017954_47018203_47017902.jpg	http://genome.molbiol.ox.ac.uk/cgi-bin/hgTracks?hgS_doOtherUser=submit&hgS_otherUserName=erepapi&hgS_otherUserSessionName=byip_hg19&position=chr18:47017902-47018935
47	XLOC_005945	ILK	A3SS	Both	chr11	+	6624964	6625590	125,87,69	362311135	27101174	55155261	0.19,0.159,0.257	0.25,0.306,0.311	-0.087	6.09249e-05	0.0081082	93.6667	100.667	121	82	269.333	157	0.202	0.289	chr11_6624964_6625052_chr11_6625410_6625456_6625590.jpg	http://genome.molbiol.ox.ac.uk/cgi-bin/hgTracks?hgS_doOtherUser=submit&hgS_otherUserName=erepapi&hgS_otherUserSessionName=byip_hg19&position=chr11:6624964-6625590
581	XLOC_026225	C22orf39	SE	Both	chr22	-	19428410	19435755	4,116,35	0,0,2	0,0,2	2,3,8	1.0,1.0,0.897	0.0,0.0,0.111	0.929	2.54241e-13	8.57915e-10	51.6667	0.666667	170	85	0.666667	4.33333	0.965667	0.037	chr22_19435188_19435755_chr22_19434901_19435068_chr22_19428410_19429217.jpg	http://genome.molbiol.ox.ac.uk/cgi-bin/hgTracks?hgS_doOtherUser=submit&hgS_otherUserName=erepapi&hgS_otherUserSessionName=byip_hg19&position=chr22:19428410-19435755
119	XLOC_034399	C6orf1	A5SS	Both	chr6	-	34215458	34216904	0,23,20	95,169,25	0,1,1	12,32,176	0.0,0.064,0.286	0.0,0.015,0.003	0.111	2.54236e-05	0.00890021	14.3333	0.666667	170	85	96.3333	73.3333	0.116667	0.006	chr6_34216904_34216504_34216756_chr6_34215458_34215641.jpg	http://genome.molbiol.ox.ac.uk/cgi-bin/hgTracks?hgS_doOtherUser=submit&hgS_otherUserName=erepapi&hgS_otherUserSessionName=byip_hg19&position=chr6:34215458-34216904
50	XLOC_022326	AUP1	A3SS	Both	chr2	-	74754068	74754490	7,28,27	260406116	33,22,54	106147368	0.016,0.04,0.124	0.159,0.083,0.082	-0.048	0.000119183	0.0149098	20.6667	36.3333	140	85	260.667	207	0.06	0.108	chr2_74754375_74754490_chr2_74754186_74754248_74754068.jpg	http://genome.molbiol.ox.ac.uk/cgi-bin/hgTracks?hgS_doOtherUser=submit&hgS_otherUserName=erepapi&hgS_otherUserSessionName=byip_hg19&position=chr2:74754068-74754490
576	XLOC_039778	C8orf59	SE	Both	chr8	-	86129615	86132643	7,50,3	183,242,56	42,49,83	57,96,180	0.019,0.094,0.026	0.269,0.203,0.187	-0.173	1.88738e-15	1.09179e-11	20	58	170	85	160.333	111	0.0463333	0.219667	chr8_86132535_86132643_chr8_86131465_86131592_chr8_86129615_86129731.jpg	http://genome.molbiol.ox.ac.uk/cgi-bin/hgTracks?hgS_doOtherUser=submit&hgS_otherUserName=erepapi&hgS_otherUserSessionName=byip_hg19&position=chr8:86129615-86132643
579	XLOC_039778	C8orf59	SE	Both	chr8	-	86129615	86132643	0,32,0	183,242,56	34,39,45	57,96,180	0.0,0.062,0.0	0.23,0.169,0.111	-0.149	2.36478e-14	9.57568e-11	10.6667	39.3333	170	85	160.333	111	0.0206667	0.17	chr8_86132535_86132643_chr8_86131465_86131589_chr8_86129615_86129731.jpg	http://genome.molbiol.ox.ac.uk/cgi-bin/hgTracks?hgS_doOtherUser=submit&hgS_otherUserName=erepapi&hgS_otherUserSessionName=byip_hg19&position=chr8:86129615-86132643
53	XLOC_033715	HSP90AB1	A3SS	Both	chr6	+	44219736	44221115	18127187	159218841573	48125519	88618983340	0.006,0.033,0.056	0.026,0.032,0.072	-0.012	0.000142222	0.0167849	110.667	230.667	170	85	1683	2041.33	0.0316667	0.0433333	chr6_44219736_44220004_chr6_44220254_44220782_44221115.jpg	http://genome.molbiol.ox.ac.uk/cgi-bin/hgTracks?hgS_doOtherUser=submit&hgS_otherUserName=erepapi&hgS_otherUserSessionName=byip_hg19&position=chr6:44219736-44221115
807	XLOC_039778	C8orf59	SE	Both	chr8	-	86129615	86132643	11,33,6	183,242,56	23,17,45	57,96,180	0.07,0.146,0.118	0.335,0.181,0.238	-0.14	0.000104153	0.0177205	16.6667	28.3333	68	85	160.333	111	0.111333	0.251333	chr8_86132535_86132643_chr8_86131552_86131592_chr8_86129615_86129731.jpg	http://genome.molbiol.ox.ac.uk/cgi-bin/hgTracks?hgS_doOtherUser=submit&hgS_otherUserName=erepapi&hgS_otherUserSessionName=byip_hg19&position=chr8:86129615-86132643
513	XLOC_005220	CACUL1	RI	ReadsOnTargetAndJunctionCounts	chr10	-	120436168	120446153	51,23,34	9,10,7	10,5,6	17,4,5	0.317,0.158,0.284	0.046,0.093,0.089	0.177	0.000135928	0.00922901	36	7	452	37	8.66667	8.66667	0.253	0.076	chr10_120446110_120446153_chr10_120436168_120445680.jpg	http://genome.molbiol.ox.ac.uk/cgi-bin/hgTracks?hgS_doOtherUser=submit&hgS_otherUserName=erepapi&hgS_otherUserSessionName=byip_hg19&position=chr10:120436168-120446153
56	XLOC_016594	NARF	A3SS	Both	chr17	+	80436676	80439087	5,82,80	203528770	56,73,118	392621263	0.012,0.072,0.049	0.067,0.056,0.183	-0.058	0.000178971	0.0199904	55.6667	82.3333	170	85	500.333	425.333	0.0443333	0.102	chr17_80436676_80436794_chr17_80437814_80438958_80439087.jpg	http://genome.molbiol.ox.ac.uk/cgi-bin/hgTracks?hgS_doOtherUser=submit&hgS_otherUserName=erepapi&hgS_otherUserSessionName=byip_hg19&position=chr17:80436676-80439087
398	XLOC_009180	CALCOCO1	RI	Both	chr12	-	54104901	54106990	37107111	5,61,41	20,42,29	38,77,168	0.787,0.467,0.575	0.208,0.214,0.079	0.443	2.09264e-10	1.80921e-07	85	30.3333	170	85	35.6667	94.3333	0.609667	0.167	chr12_54106884_54106990_chr12_54104901_54106630.jpg	http://genome.molbiol.ox.ac.uk/cgi-bin/hgTracks?hgS_doOtherUser=submit&hgS_otherUserName=erepapi&hgS_otherUserSessionName=byip_hg19&position=chr12:54104901-54106990
58	XLOC_016537	SYNGR2	A3SS	Both	chr17	+	76167591	76169777	14,298,46	0,0,0	21,11,9	0,3,0	1.0,1.0,1.0	1.0,0.748,1.0	0.084	0.000195932	0.0206368	119.333	13.6667	105	85	0	1	1	0.916	chr17_76167591_76167730_chr17_76167820_76167847_76169777.jpg	http://genome.molbiol.ox.ac.uk/cgi-bin/hgTracks?hgS_doOtherUser=submit&hgS_otherUserName=erepapi&hgS_otherUserSessionName=byip_hg19&position=chr17:76167591-76169777
59	XLOC_032256	SRA1	A3SS	Both	chr5	-	139936732	139938406	16,31,78	295340127	3,15,9	176138243	0.032,0.053,0.274	0.01,0.063,0.022	0.088	0.000193106	0.0206368	41.6667	9	138	85	254	185.667	0.119667	0.0316667	chr5_139937013_139938406_chr5_139936857_139936917_139936732.jpg	http://genome.molbiol.ox.ac.uk/cgi-bin/hgTracks?hgS_doOtherUser=submit&hgS_otherUserName=erepapi&hgS_otherUserSessionName=byip_hg19&position=chr5:139936732-139938406
442	XLOC_009180	CALCOCO1	RI	Both	chr12	-	54104901	54106630	48147113	6,66,41	50,92,51	30,82,161	0.776,0.491,0.544	0.419,0.327,0.121	0.315	0.000185117	0.0252614	102.667	64.3333	150	65	37.6667	91	0.603667	0.289	chr12_54106559_54106630_chr12_54104901_54105905.jpg	http://genome.molbiol.ox.ac.uk/cgi-bin/hgTracks?hgS_doOtherUser=submit&hgS_otherUserName=erepapi&hgS_otherUserSessionName=byip_hg19&position=chr12:54104901-54106630
182	XLOC_037383	CALU	MXE	Both	chr7	+	128388627	128399091	891439107	182,87,29	46176399	16,91,212	0.83,0.835,0.787	0.742,0.659,0.653	0.133	1.62168e-09	7.57244e-07	479	207	170	170	99.3333	106.333	0.817333	0.684667	chr7_128388627_128388858_chr7_128394316_128394509_chr7_128394583_128394776_chr7_128398925_128399091.jpg	http://genome.molbiol.ox.ac.uk/cgi-bin/hgTracks?hgS_doOtherUser=submit&hgS_otherUserName=erepapi&hgS_otherUserSessionName=byip_hg19&position=chr7:128388627-128399091
669	XLOC_030462	CASP3	SE	Both	chr4	-	185559555	185570629	306,209,96	130,156,44	21,59,130	34,63,164	0.466,0.332,0.447	0.186,0.258,0.227	0.191	1.38611e-06	0.000561276	203.667	70	135	50	110	87	0.415	0.223667	chr4_185570549_185570629_chr4_185569619_185569785_chr4_185559555_185559622.jpg	http://genome.molbiol.ox.ac.uk/cgi-bin/hgTracks?hgS_doOtherUser=submit&hgS_otherUserName=erepapi&hgS_otherUserSessionName=byip_hg19&position=chr4:185559555-185570629
208	XLOC_021753	CASP8	MXE	JunctionCountOnly	chr2	+	202122754	202137499	2,1,0	67,47,12	2,6,13	5,13,45	0.029,0.021,0.0	0.286,0.316,0.224	-0.259	3.39603e-06	0.000689467	1	7	170	170	42	21	0.0166667	0.275333	chr2_202122754_202123105_chr2_202131184_202131514_chr2_202136239_202136344_chr2_202137361_202137499.jpg	http://genome.molbiol.ox.ac.uk/cgi-bin/hgTracks?hgS_doOtherUser=submit&hgS_otherUserName=erepapi&hgS_otherUserSessionName=byip_hg19&position=chr2:202122754-202137499
213	XLOC_007192	CATSPER1	MXE	Both	chr11	-	65786298	65788425	27,29,3	133,117,15	15,21,45	12,27,79	0.16,0.189,0.158	0.54,0.422,0.348	-0.268	6.75331e-06	0.00123665	19.6667	27	98	92	88.3333	39.3333	0.169	0.436667	chr11_65788282_65788425_chr11_65788035_65788098_chr11_65787611_65787671_chr11_65786298_65786373.jpg	http://genome.molbiol.ox.ac.uk/cgi-bin/hgTracks?hgS_doOtherUser=submit&hgS_otherUserName=erepapi&hgS_otherUserSessionName=byip_hg19&position=chr11:65786298-65788425
65	XLOC_020046	HAUS8	A3SS	JunctionCountOnly	chr19	-	17170807	17173589	0,0,1	39,31,34	2,9,1	10,26,21	0.0,0.0,0.014	0.086,0.14,0.022	-0.078	0.000429188	0.0413011	0.333333	4	160	75	34.6667	19	0.00466667	0.0826667	chr19_17173508_17173589_chr19_17170902_17171033_17170807.jpg	http://genome.molbiol.ox.ac.uk/cgi-bin/hgTracks?hgS_doOtherUser=submit&hgS_otherUserName=erepapi&hgS_otherUserSessionName=byip_hg19&position=chr19:17170807-17173589
66	XLOC_009062	SLC38A2	A3SS	JunctionCountOnly	chr12	-	46758172	46758972	170702964	1,17,49	2056821457	8,31,134	0.988,0.951,0.903	0.924,0.912,0.837	0.056	0.000485738	0.0460347	612	781.333	161	76	22.3333	57.6667	0.947333	0.891	chr12_46758890_46758972_chr12_46758339_46758485_46758172.jpg	http://genome.molbiol.ox.ac.uk/cgi-bin/hgTracks?hgS_doOtherUser=submit&hgS_otherUserName=erepapi&hgS_otherUserSessionName=byip_hg19&position=chr12:46758172-46758972
67	XLOC_041474	HNRNPK	A3SS	Both	chr9	-	86582250	86585246	806913717	433440328	330509720	217342531	0.534,0.561,0.574	0.484,0.478,0.455	0.084	0.000517891	0.0483493	812	519.667	138	85	400.333	363.333	0.556333	0.472333	chr9_86585077_86585246_chr9_86584295_86584355_86582250.jpg	http://genome.molbiol.ox.ac.uk/cgi-bin/hgTracks?hgS_doOtherUser=submit&hgS_otherUserName=erepapi&hgS_otherUserSessionName=byip_hg19&position=chr9:86582250-86585246
68	XLOC_000910	TNFAIP8L2-SCNM1	A3SS	Both	chr1	+	151139802	151140814	247300107	31,19,2	123190295	4,6,5	0.839,0.912,0.972	0.953,0.954,0.975	-0.053	0.000545226	0.0487198	218	202.667	125	82	17.3333	5	0.907667	0.960667	chr1_151139802_151139890_chr1_151140620_151140670_151140814.jpg	http://genome.molbiol.ox.ac.uk/cgi-bin/hgTracks?hgS_doOtherUser=submit&hgS_otherUserName=erepapi&hgS_otherUserSessionName=byip_hg19&position=chr1:151139802-151140814
231	XLOC_007192	CATSPER1	MXE	Both	chr11	-	65786298	65788425	27,29,3	102,74,5	15,21,45	2,15,36	0.239,0.317,0.415	0.899,0.624,0.597	-0.383	2.48399e-05	0.00350885	19.6667	27	98	116	60.3333	17.6667	0.323667	0.706667	chr11_65788282_65788425_chr11_65788035_65788098_chr11_65787788_65787860_chr11_65786298_65786373.jpg	http://genome.molbiol.ox.ac.uk/cgi-bin/hgTracks?hgS_doOtherUser=submit&hgS_otherUserName=erepapi&hgS_otherUserSessionName=byip_hg19&position=chr11:65786298-65788425
70	XLOC_041144	GFI1B	A3SS	Both	chr9	+	135864448	135865294	14,53,54	66319327	5,37,6	62353146	0.111,0.089,0.089	0.045,0.058,0.024	0.054	0.000538309	0.0487198	40.3333	16	144	85	237.333	187	0.0963333	0.0423333	chr9_135864448_135864585_chr9_135865063_135865129_135865294.jpg	http://genome.molbiol.ox.ac.uk/cgi-bin/hgTracks?hgS_doOtherUser=submit&hgS_otherUserName=erepapi&hgS_otherUserSessionName=byip_hg19&position=chr9:135864448-135865294
71	XLOC_015296	MBTPS1	A3SS	ReadsOnTargetAndJunctionCounts	chr16	-	84108202	84115513	15,0,12	54,67,18	1,22,71	2,14,24	0.023,0.0,0.054	0.041,0.119,0.203	-0.095	7.43849e-15	8.07944e-12	9	31.3333	986	85	46.3333	13.3333	0.0256667	0.121	chr16_84115352_84115513_chr16_84108346_84109261_84108202.jpg	http://genome.molbiol.ox.ac.uk/cgi-bin/hgTracks?hgS_doOtherUser=submit&hgS_otherUserName=erepapi&hgS_otherUserSessionName=byip_hg19&position=chr16:84108202-84115513
709	XLOC_007192	CATSPER1	SE	Both	chr11	-	65787788	65788425	45,56,5	102,71,5	18,36,84	2,15,36	0.235,0.354,0.41	0.862,0.625,0.618	-0.369	9.35971e-06	0.00270716	35.3333	46	95	66	59.3333	17.6667	0.333	0.701667	chr11_65788282_65788425_chr11_65788035_65788098_chr11_65787788_65787860.jpg	http://genome.molbiol.ox.ac.uk/cgi-bin/hgTracks?hgS_doOtherUser=submit&hgS_otherUserName=erepapi&hgS_otherUserSessionName=byip_hg19&position=chr11:65787788-65788425
888	XLOC_030418	CBR4	SE	Both	chr4	-	169908741	169923356	24,45,11	18,20,8	4,17,4	7,20,37	0.424,0.554,0.431	0.24,0.319,0.056	0.265	0.000294144	0.0371052	26.6667	8.33333	154	85	15.3333	21.3333	0.469667	0.205	chr4_169923222_169923356_chr4_169919353_169919436_chr4_169908741_169911479.jpg	http://genome.molbiol.ox.ac.uk/cgi-bin/hgTracks?hgS_doOtherUser=submit&hgS_otherUserName=erepapi&hgS_otherUserSessionName=byip_hg19&position=chr4:169908741-169923356
896	XLOC_018147	CCDC102B	SE	Both	chr18	+	66564456	66721370	208,106,1	2,1,0	3,15,76	0,2,8	0.981,0.981,1.0	1.0,0.789,0.826	0.116	0.000315914	0.039001	105	31.3333	170	85	1	3.33333	0.987333	0.871667	chr18_66564456_66564665_chr18_66678171_66678341_chr18_66721267_66721370.jpg	http://genome.molbiol.ox.ac.uk/cgi-bin/hgTracks?hgS_doOtherUser=submit&hgS_otherUserName=erepapi&hgS_otherUserSessionName=byip_hg19&position=chr18:66564456-66721370
973	XLOC_000681	CCDC18	SE	ReadsOnTargetAndJunctionCounts	chr1	+	93648917	93652060	18,16,25	10,15,6	38,48,16	4,1,2	0.389,0.274,0.596	0.771,0.944,0.739	-0.398	0.00030956	0.0353838	19.6667	34	240	85	10.3333	2.33333	0.419667	0.818	chr1_93648917_93649052_chr1_93649535_93649703_chr1_93651902_93652060.jpg	http://genome.molbiol.ox.ac.uk/cgi-bin/hgTracks?hgS_doOtherUser=submit&hgS_otherUserName=erepapi&hgS_otherUserSessionName=byip_hg19&position=chr1:93648917-93652060
955	XLOC_006628	CCDC84	SE	ReadsOnTargetAndJunctionCounts	chr11	+	118869721	118881540	14,4,5	5,9,8	8,11,19	0,1,0	0.393,0.093,0.126	1.0,0.718,1.0	-0.702	0.000138305	0.0201253	7.66667	12.6667	259	60	7.33333	0.333333	0.204	0.906	chr11_118869721_118869819_chr11_118872323_118872535_chr11_118881474_118881540.jpg	http://genome.molbiol.ox.ac.uk/cgi-bin/hgTracks?hgS_doOtherUser=submit&hgS_otherUserName=erepapi&hgS_otherUserSessionName=byip_hg19&position=chr11:118869721-118881540
77	XLOC_037628	RNF216	A3SS	ReadsOnTargetAndJunctionCounts	chr7	-	5778907	5781275	3,0,3	66,34,15	1,11,19	9,19,59	0.01,0.0,0.041	0.023,0.11,0.064	-0.049	2.36837e-05	0.00308693	2	10.3333	329	70	38.3333	29	0.017	0.0656667	chr7_5780604_5781275_chr7_5778983_5779256_5778907.jpg	http://genome.molbiol.ox.ac.uk/cgi-bin/hgTracks?hgS_doOtherUser=submit&hgS_otherUserName=erepapi&hgS_otherUserSessionName=byip_hg19&position=chr7:5778907-5781275
786	XLOC_008255	CCDC91	SE	Both	chr12	+	28343509	28410178	1,2,0	16,10,4	1,1,10	1,1,5	0.009,0.028,0.0	0.126,0.126,0.224	-0.146	7.01471e-05	0.0130897	1	4	76	11	10	2.33333	0.0123333	0.158667	chr12_28343509_28343574_chr12_28408514_28408595_chr12_28410135_28410178.jpg	http://genome.molbiol.ox.ac.uk/cgi-bin/hgTracks?hgS_doOtherUser=submit&hgS_otherUserName=erepapi&hgS_otherUserSessionName=byip_hg19&position=chr12:28343509-28410178
332	XLOC_030168	CCNI	MXE	JunctionCountOnly	chr4	-	77976303	77997125	12,35,23	3,3,1	48,13,17	19,7,14	0.8,0.921,0.958	0.716,0.65,0.548	0.255	0.000745259	0.040941	23.3333	26	170	170	2.33333	13.3333	0.893	0.638	chr4_77996625_77997125_chr4_77987402_77987558_chr4_77979660_77979788_chr4_77976303_77976533.jpg	http://genome.molbiol.ox.ac.uk/cgi-bin/hgTracks?hgS_doOtherUser=submit&hgS_otherUserName=erepapi&hgS_otherUserSessionName=byip_hg19&position=chr4:77976303-77997125
80	XLOC_014355	CCDC101	A3SS	ReadsOnTargetAndJunctionCounts	chr16	+	28602094	28603220	26,24,15	45,62,15	0,9,1	16,25,42	0.073,0.05,0.121	0.0,0.047,0.003	0.065	8.77159e-05	0.00922007	21.6667	3.33333	620	85	40.6667	27.6667	0.0813333	0.0166667	chr16_28602094_28602256_chr16_28602362_28602911_28603220.jpg	http://genome.molbiol.ox.ac.uk/cgi-bin/hgTracks?hgS_doOtherUser=submit&hgS_otherUserName=erepapi&hgS_otherUserSessionName=byip_hg19&position=chr16:28602094-28603220
750	XLOC_017372	CD300LF	SE	Both	chr17	-	72691864	72694620	16,24,3	14,17,0	9,13,54	0,2,3	0.752,0.789,1.0	1.0,0.945,0.98	-0.128	2.8731e-05	0.00642765	14.3333	25.3333	32	85	10.3333	1.66667	0.847	0.975	chr17_72694508_72694620_chr17_72692334_72692356_chr17_72691864_72691998.jpg	http://genome.molbiol.ox.ac.uk/cgi-bin/hgTracks?hgS_doOtherUser=submit&hgS_otherUserName=erepapi&hgS_otherUserSessionName=byip_hg19&position=chr17:72691864-72694620
194	XLOC_006070	CD44	MXE	Both	chr11	+	35211382	35236461	56,6,7	596159144	2,6,50	14,30,198	0.086,0.036,0.046	0.125,0.167,0.202	-0.109	1.10645e-07	3.22911e-05	23	19.3333	141	141	299.667	80.6667	0.056	0.164667	chr11_35211382_35211612_chr11_35226059_35226187_chr11_35232793_35232996_chr11_35236399_35236461.jpg	http://genome.molbiol.ox.ac.uk/cgi-bin/hgTracks?hgS_doOtherUser=submit&hgS_otherUserName=erepapi&hgS_otherUserSessionName=byip_hg19&position=chr11:35211382-35236461
79	XLOC_019142	CEBPG	A3SS	ReadsOnTargetAndJunctionCounts	chr19	+	33864575	33871014	0,7,21	1,46,34	35,7,4	20,3,6	0.0,0.029,0.108	0.256,0.314,0.116	-0.183	8.1059e-05	0.00866002	9.33333	15.3333	433	85	27	9.66667	0.0456667	0.228667	chr19_33864575_33864801_chr19_33869688_33870050_33871014.jpg	http://genome.molbiol.ox.ac.uk/cgi-bin/hgTracks?hgS_doOtherUser=submit&hgS_otherUserName=erepapi&hgS_otherUserSessionName=byip_hg19&position=chr19:33864575-33871014
454	XLOC_004111	CELF2	RI	Both	chr10	+	11370889	11374605	261,194,22	56,35,3	39,37,205	18,22,70	0.7,0.735,0.786	0.52,0.457,0.594	0.217	0.000351513	0.037705	159	93.6667	170	85	31.3333	36.6667	0.740333	0.523667	chr10_11370889_11371060_chr10_11372419_11374605.jpg	http://genome.molbiol.ox.ac.uk/cgi-bin/hgTracks?hgS_doOtherUser=submit&hgS_otherUserName=erepapi&hgS_otherUserSessionName=byip_hg19&position=chr10:11370889-11374605
539	XLOC_032115	CHD1	RI	ReadsOnTargetAndJunctionCounts	chr5	-	98208121	98209427	98,63,74	6,8,5	22,53,43	10,13,10	0.556,0.377,0.532	0.144,0.238,0.248	0.278	0.000571851	0.0285806	78.3333	39.3333	1108	85	6.33333	11	0.488333	0.21	chr5_98209297_98209427_chr5_98208121_98208259.jpg	http://genome.molbiol.ox.ac.uk/cgi-bin/hgTracks?hgS_doOtherUser=submit&hgS_otherUserName=erepapi&hgS_otherUserSessionName=byip_hg19&position=chr5:98208121-98209427
296	XLOC_013096	CHD2	MXE	Both	chr15	+	93444397	93482948	6,44,60	60146173	43,82,114	61169195	0.096,0.243,0.269	0.428,0.34,0.383	-0.181	0.000371889	0.0260435	36.6667	79.6667	160	170	126.333	141.667	0.202667	0.383667	chr15_93444397_93444529_chr15_93470474_93470560_chr15_93480748_93480855_chr15_93482808_93482948.jpg	http://genome.molbiol.ox.ac.uk/cgi-bin/hgTracks?hgS_doOtherUser=submit&hgS_otherUserName=erepapi&hgS_otherUserSessionName=byip_hg19&position=chr15:93444397-93482948
533	XLOC_002727	CHI3L1	RI	ReadsOnTargetAndJunctionCounts	chr1	-	203148889	203149780	3,2,0	5,5,21	0,4,64	3,1,34	0.071,0.049,0.0	0.0,0.339,0.194	-0.138	0.000479057	0.0251662	1.66667	22.6667	663	85	10.3333	12.6667	0.04	0.177667	chr1_203149598_203149780_chr1_203148889_203149005.jpg	http://genome.molbiol.ox.ac.uk/cgi-bin/hgTracks?hgS_doOtherUser=submit&hgS_otherUserName=erepapi&hgS_otherUserSessionName=byip_hg19&position=chr1:203148889-203149780
882	XLOC_038055	CLDN15	SE	Both	chr7	-	100877559	100881105	0,1,1	7,6,54	9,1,7	7,5,21	0.0,0.077,0.009	0.391,0.091,0.143	-0.18	0.00026943	0.0347192	0.666667	5.66667	170	85	22.3333	11	0.0286667	0.208333	chr7_100880646_100881105_chr7_100880028_100880167_chr7_100877559_100877723.jpg	http://genome.molbiol.ox.ac.uk/cgi-bin/hgTracks?hgS_doOtherUser=submit&hgS_otherUserName=erepapi&hgS_otherUserSessionName=byip_hg19&position=chr7:100877559-100881105
89	XLOC_041721	TRUB2	A3SS	ReadsOnTargetAndJunctionCounts	chr9	-	131073166	131073880	4,29,13	66,65,8	7,0,0	19,34,55	0.01,0.07,0.215	0.059,0.0,0.0	0.079	0.000348906	0.0284227	15.3333	2.33333	391	66	46.3333	36	0.0983333	0.0196667	chr9_131073808_131073880_chr9_131073302_131073641_131073166.jpg	http://genome.molbiol.ox.ac.uk/cgi-bin/hgTracks?hgS_doOtherUser=submit&hgS_otherUserName=erepapi&hgS_otherUserSessionName=byip_hg19&position=chr9:131073166-131073880
128	XLOC_022737	CLK1	A5SS	ReadsOnTargetAndJunctionCounts	chr2	-	201725961	201729467	0,31,12	4,16,15	1,0,1	8,28,46	0.0,0.236,0.113	0.02,0.0,0.003	0.109	4.02006e-10	6.39994e-07	14.3333	0.666667	534	85	11.6667	27.3333	0.116333	0.00766667	chr2_201729467_201728824_201729287_chr2_201725961_201726189.jpg	http://genome.molbiol.ox.ac.uk/cgi-bin/hgTracks?hgS_doOtherUser=submit&hgS_otherUserName=erepapi&hgS_otherUserSessionName=byip_hg19&position=chr2:201725961-201729467
282	XLOC_022737	CLK1	MXE	JunctionCountOnly	chr2	-	201718626	201729467	4,16,15	2,10,12	8,28,48	1,2,9	0.641,0.588,0.528	0.877,0.926,0.827	-0.291	0.00027006	0.0210174	11.6667	28	169	151	8	4	0.585667	0.876667	chr2_201729287_201729467_chr2_201724403_201726189_chr2_201719727_201719809_chr2_201718626_201718716.jpg	http://genome.molbiol.ox.ac.uk/cgi-bin/hgTracks?hgS_doOtherUser=submit&hgS_otherUserName=erepapi&hgS_otherUserSessionName=byip_hg19&position=chr2:201718626-201729467
742	XLOC_032429	CLK4	SE	Both	chr5	-	178040474	178043949	82,92,200	0,6,4	40,121,83	7,14,12	1.0,0.864,0.954	0.703,0.781,0.741	0.198	2.27703e-05	0.0053297	124.667	81.3333	145	60	3.33333	11	0.939333	0.741667	chr5_178043883_178043949_chr5_178040728_178040844_chr5_178040474_178040640.jpg	http://genome.molbiol.ox.ac.uk/cgi-bin/hgTracks?hgS_doOtherUser=submit&hgS_otherUserName=erepapi&hgS_otherUserSessionName=byip_hg19&position=chr5:178040474-178043949
93	XLOC_016248	RUNDC3A	A3SS	ReadsOnTargetAndJunctionCounts	chr17	+	42393987	42396038	20811661403	52393438	1680725835	279150217	0.333,0.27,0.285	0.429,0.376,0.324	-0.08	0.000461182	0.03578	925.667	1080	682	85	294.333	215.333	0.296	0.376333	chr17_42393987_42394093_chr17_42394853_42395464_42396038.jpg	http://genome.molbiol.ox.ac.uk/cgi-bin/hgTracks?hgS_doOtherUser=submit&hgS_otherUserName=erepapi&hgS_otherUserSessionName=byip_hg19&position=chr17:42393987-42396038
889	XLOC_032429	CLK4	SE	Both	chr5	-	178032304	178039546	88,83,140	2,9,11	58,77,56	15,10,26	0.958,0.828,0.869	0.668,0.801,0.529	0.219	0.000293885	0.0371052	103.667	63.6667	140	73	7.33333	17	0.885	0.666	chr5_178039417_178039546_chr5_178035377_178035459_chr5_178032304_178032383.jpg	http://genome.molbiol.ox.ac.uk/cgi-bin/hgTracks?hgS_doOtherUser=submit&hgS_otherUserName=erepapi&hgS_otherUserSessionName=byip_hg19&position=chr5:178032304-178039546
95	XLOC_021407	UNC50	A3SS	ReadsOnTargetAndJunctionCounts	chr2	+	99224347	99226502	17,10,4	61,77,29	0,3,3	9,39,115	0.114,0.057,0.06	0.0,0.034,0.012	0.062	0.000575113	0.0421125	10.3333	2	184	85	55.6667	54.3333	0.077	0.0153333	chr2_99224347_99225189_chr2_99226106_99226219_99226502.jpg	http://genome.molbiol.ox.ac.uk/cgi-bin/hgTracks?hgS_doOtherUser=submit&hgS_otherUserName=erepapi&hgS_otherUserSessionName=byip_hg19&position=chr2:99224347-99226502
96	XLOC_016633	MIR22HG	A3SS	ReadsOnTargetAndJunctionCounts	chr17	-	1614733	1617308	27211822268	3,26,53	6658031035	27,30,43	0.959,0.922,0.917	0.864,0.874,0.861	0.066	0.000584993	0.04236	1240.67	834.333	329	85	27.3333	33.3333	0.932667	0.866333	chr17_1616997_1617308_chr17_1615940_1616198_1614733.jpg	http://genome.molbiol.ox.ac.uk/cgi-bin/hgTracks?hgS_doOtherUser=submit&hgS_otherUserName=erepapi&hgS_otherUserSessionName=byip_hg19&position=chr17:1614733-1617308
97	XLOC_009240	DDIT3	A3SS	ReadsOnTargetAndJunctionCounts	chr12	-	57911052	57911536	3167681355	50,88,223	387880680	90218118	0.844,0.882,0.838	0.786,0.775,0.831	0.057	0.000593692	0.0425174	813	649	48	41	120.333	142	0.854667	0.797333	chr12_57911489_57911536_chr12_57911207_57911221_57911052.jpg	http://genome.molbiol.ox.ac.uk/cgi-bin/hgTracks?hgS_doOtherUser=submit&hgS_otherUserName=erepapi&hgS_otherUserSessionName=byip_hg19&position=chr12:57911052-57911536
98	XLOC_004124	OPTN	A3SS	ReadsOnTargetAndJunctionCounts	chr10	+	13151112	13152476	37,61,98	135322519	21,42,37	113388359	0.121,0.087,0.086	0.085,0.051,0.049	0.036	0.000606495	0.0429623	65.3333	33.3333	170	85	325.333	286.667	0.098	0.0616667	chr10_13151112_13151288_chr10_13152180_13152274_13152476.jpg	http://genome.molbiol.ox.ac.uk/cgi-bin/hgTracks?hgS_doOtherUser=submit&hgS_otherUserName=erepapi&hgS_otherUserSessionName=byip_hg19&position=chr10:13151112-13152476
717	XLOC_026857	CMC1	SE	Both	chr3	+	28357824	28361264	53,23,6	114,134,19	0,0,15	19,53,121	0.188,0.079,0.136	0.0,0.0,0.058	0.115	1.14419e-05	0.00313052	27.3333	5	169	84	89	64.3333	0.134333	0.0193333	chr3_28357824_28357914_chr3_28358244_28358350_chr3_28361000_28361264.jpg	http://genome.molbiol.ox.ac.uk/cgi-bin/hgTracks?hgS_doOtherUser=submit&hgS_otherUserName=erepapi&hgS_otherUserSessionName=byip_hg19&position=chr3:28357824-28361264
100	XLOC_008612	HCFC2	A3SS	ReadsOnTargetAndJunctionCounts	chr12	+	104490138	104492258	5,7,20	3,8,7	7,0,11	9,13,20	0.125,0.069,0.196	0.062,0.0,0.045	0.094	0.000633619	0.0439287	10.6667	6	785	67	6	14	0.13	0.0356667	chr12_104490138_104490211_chr12_104491389_104492121_104492258.jpg	http://genome.molbiol.ox.ac.uk/cgi-bin/hgTracks?hgS_doOtherUser=submit&hgS_otherUserName=erepapi&hgS_otherUserSessionName=byip_hg19&position=chr12:104490138-104492258
101	XLOC_024194	RBCK1	A3SS	ReadsOnTargetAndJunctionCounts	chr20	+	388709	390669	9201345	2,0,0	30,21,40	0,0,5	0.818,1.0,1.0	1.0,1.0,0.889	-0.024	0.000677675	0.0464885	185	30.3333	85	85	0.666667	1.66667	0.939333	0.963	chr20_388709_389423_chr20_390525_390528_390669.jpg	http://genome.molbiol.ox.ac.uk/cgi-bin/hgTracks?hgS_doOtherUser=submit&hgS_otherUserName=erepapi&hgS_otherUserSessionName=byip_hg19&position=chr20:388709-390669
565	XLOC_016460	COG1	RI	ReadsOnTargetAndJunctionCounts	chr17	+	71201692	71202401	59,32,48	9,13,8	39,31,18	19,20,19	0.506,0.278,0.484	0.243,0.195,0.129	0.234	0.00106963	0.0452829	46.3333	29.3333	544	85	10	19.3333	0.422667	0.189	chr17_71201692_71201819_chr17_71202293_71202401.jpg	http://genome.molbiol.ox.ac.uk/cgi-bin/hgTracks?hgS_doOtherUser=submit&hgS_otherUserName=erepapi&hgS_otherUserSessionName=byip_hg19&position=chr17:71201692-71202401
103	XLOC_016633	MIR22HG	A3SS	ReadsOnTargetAndJunctionCounts	chr17	-	1614733	1617308	35114622728	3,26,53	78510031305	27,30,43	0.954,0.909,0.901	0.837,0.856,0.843	0.076	0.000692712	0.0465402	1513.67	1031	480	85	27.3333	33.3333	0.921333	0.845333	chr17_1616997_1617308_chr17_1615940_1616349_1614733.jpg	http://genome.molbiol.ox.ac.uk/cgi-bin/hgTracks?hgS_doOtherUser=submit&hgS_otherUserName=erepapi&hgS_otherUserSessionName=byip_hg19&position=chr17:1614733-1617308
104	XLOC_027641	SEC13	A3SS	ReadsOnTargetAndJunctionCounts	chr3	-	10342615	10345856	836903359	73,64,21	3974741043	15,9,59	0.766,0.801,0.83	0.883,0.938,0.835	-0.086	0.000700169	0.0465612	699.333	638	298	85	52.6667	27.6667	0.799	0.885333	chr3_10345710_10345856_chr3_10342831_10343058_10342615.jpg	http://genome.molbiol.ox.ac.uk/cgi-bin/hgTracks?hgS_doOtherUser=submit&hgS_otherUserName=erepapi&hgS_otherUserSessionName=byip_hg19&position=chr3:10342615-10345856
700	XLOC_020093	COPE	SE	Both	chr19	-	19011190	19015665	570956272	9,15,15	57265536	14,43,15	0.962,0.962,0.878	0.618,0.71,0.934	0.18	6.54559e-06	0.00202329	599.333	286	141	56	13	24	0.934	0.754	chr19_19015580_19015665_chr19_19014077_19014232_chr19_19011190_19011258.jpg	http://genome.molbiol.ox.ac.uk/cgi-bin/hgTracks?hgS_doOtherUser=submit&hgS_otherUserName=erepapi&hgS_otherUserSessionName=byip_hg19&position=chr19:19011190-19015665
780	XLOC_016805	COPS3	SE	Both	chr17	-	17174210	17185604	266194137	35,17,21	109307290	9,15,9	0.792,0.851,0.765	0.858,0.911,0.942	-0.101	5.70063e-05	0.0109401	199	235.333	170	85	24.3333	11	0.802667	0.903667	chr17_17184446_17185604_chr17_17179349_17179497_chr17_17174210_17174322.jpg	http://genome.molbiol.ox.ac.uk/cgi-bin/hgTracks?hgS_doOtherUser=submit&hgS_otherUserName=erepapi&hgS_otherUserSessionName=byip_hg19&position=chr17:17174210-17185604
266	XLOC_027603	CRBN	MXE	JunctionCountOnly	chr3	-	3197903	3215945	470261107	213,101,43	79126357	62,92,225	0.688,0.721,0.713	0.56,0.578,0.613	0.124	0.000113272	0.0101716	279.333	187.333	141	141	119	126.333	0.707333	0.583667	chr3_3215743_3215945_chr3_3214460_3214609_chr3_3209318_3209477_chr3_3197903_3197965.jpg	http://genome.molbiol.ox.ac.uk/cgi-bin/hgTracks?hgS_doOtherUser=submit&hgS_otherUserName=erepapi&hgS_otherUserSessionName=byip_hg19&position=chr3:3197903-3215945
108	XLOC_031350	BTF3	A5SS	Both	chr5	+	72794250	72795027	31,73,37	405637478	3,15,21	282632736	0.031,0.046,0.032	0.004,0.01,0.012	0.028	2.84694e-12	6.47822e-09	47	13	147	62	506.667	550	0.0363333	0.00866667	chr5_72794250_72794383_72794624_chr5_72794959_72795027.jpg	http://genome.molbiol.ox.ac.uk/cgi-bin/hgTracks?hgS_doOtherUser=submit&hgS_otherUserName=erepapi&hgS_otherUserSessionName=byip_hg19&position=chr5:72794250-72795027
980	XLOC_031755	CREBRF	SE	ReadsOnTargetAndJunctionCounts	chr5	+	172585747	172591390	74,139,55	0,0,2	17,70,89	3,1,15	1.0,1.0,0.925	0.717,0.969,0.726	0.171	0.000449436	0.0469277	89.3333	58.6667	190	85	0.666667	6.33333	0.975	0.804	chr5_172585747_172585848_chr5_172586936_172587054_chr5_172590728_172591390.jpg	http://genome.molbiol.ox.ac.uk/cgi-bin/hgTracks?hgS_doOtherUser=submit&hgS_otherUserName=erepapi&hgS_otherUserSessionName=byip_hg19&position=chr5:172585747-172591390
110	XLOC_021125	YPEL5	A5SS	Both	chr2	+	30371111	30379658	174493904	12,13,22	299517572	30,60,46	0.888,0.954,0.957	0.844,0.824,0.871	0.087	9.11758e-10	1.03735e-06	523.667	462.667	156	85	15.6667	45.3333	0.933	0.846333	chr2_30371111_30371329_30371407_chr2_30379494_30379658.jpg	http://genome.molbiol.ox.ac.uk/cgi-bin/hgTracks?hgS_doOtherUser=submit&hgS_otherUserName=erepapi&hgS_otherUserSessionName=byip_hg19&position=chr2:30371111-30379658
111	XLOC_018317	C18orf32	A5SS	Both	chr18	-	47009954	47013644	1,37,1	159,158,47	0,0,0	48,69,229	0.003,0.089,0.009	0.0,0.0,0.0	0.034	1.9074e-07	0.000161051	13	0	146	61	121.333	115.333	0.0336667	0	chr18_47013644_47013413_47013577_chr18_47009954_47010141.jpg	http://genome.molbiol.ox.ac.uk/cgi-bin/hgTracks?hgS_doOtherUser=submit&hgS_otherUserName=erepapi&hgS_otherUserSessionName=byip_hg19&position=chr18:47009954-47013644
112	XLOC_031804	SQSTM1	A5SS	Both	chr5	+	179260032	179260782	23176132	236960446	69,85,198	230168537	0.046,0.084,0.129	0.13,0.202,0.156	-0.076	2.12328e-07	0.000161051	110.333	117.333	170	85	547.333	311.667	0.0863333	0.162667	chr5_179260032_179260246_179260437_chr5_179260587_179260782.jpg	http://genome.molbiol.ox.ac.uk/cgi-bin/hgTracks?hgS_doOtherUser=submit&hgS_otherUserName=erepapi&hgS_otherUserSessionName=byip_hg19&position=chr5:179260032-179260782
634	XLOC_002095	CRYZ	SE	Both	chr1	-	75172583	75175931	50,71,13	81,60,9	22,78,225	8,13,62	0.236,0.372,0.419	0.579,0.75,0.645	-0.316	1.7694e-07	0.000110228	44.6667	108.333	170	85	50	27.6667	0.342333	0.658	chr1_75175782_75175931_chr1_75172787_75172888_chr1_75172583_75172678.jpg	http://genome.molbiol.ox.ac.uk/cgi-bin/hgTracks?hgS_doOtherUser=submit&hgS_otherUserName=erepapi&hgS_otherUserSessionName=byip_hg19&position=chr1:75172583-75175931
114	XLOC_033484	ZNF165	A5SS	Both	chr6	+	28053950	28056451	0,1,10	22,40,279	5,6,15	17,57,63	0.0,0.014,0.019	0.14,0.055,0.116	-0.093	2.17777e-06	0.00123888	3.66667	8.66667	154	85	113.667	45.6667	0.011	0.103667	chr6_28053950_28054088_28054164_chr6_28056341_28056451.jpg	http://genome.molbiol.ox.ac.uk/cgi-bin/hgTracks?hgS_doOtherUser=submit&hgS_otherUserName=erepapi&hgS_otherUserSessionName=byip_hg19&position=chr6:28053950-28056451
115	XLOC_006317	NA	A5SS	Both	chr11	+	65266440	65272066	173563682	0,13,14	388553685	8,23,74	1.0,0.956,0.961	0.96,0.923,0.822	0.071	1.26138e-05	0.00637836	472.667	542	170	85	9	35	0.972333	0.901667	chr11_65266440_65270591_65271677_chr11_65271797_65272066.jpg	http://genome.molbiol.ox.ac.uk/cgi-bin/hgTracks?hgS_doOtherUser=submit&hgS_otherUserName=erepapi&hgS_otherUserSessionName=byip_hg19&position=chr11:65266440-65272066
331	XLOC_032300	CSNK1A1	MXE	Both	chr5	-	148899853	148932185	24254134	17192111	32,4,19	46,13,36	0.585,0.57,0.547	0.41,0.235,0.345	0.237	0.000723952	0.0400059	137.333	18.3333	170	170	106.667	31.6667	0.567333	0.33	chr5_148930405_148932185_chr5_148929638_148929744_chr5_148904608_148904734_chr5_148899853_148899951.jpg	http://genome.molbiol.ox.ac.uk/cgi-bin/hgTracks?hgS_doOtherUser=submit&hgS_otherUserName=erepapi&hgS_otherUserSessionName=byip_hg19&position=chr5:148899853-148932185
117	XLOC_006448	SPCS2	A5SS	Both	chr11	+	74660292	74676162	12,17,34	299292197	20,56,38	113237296	0.019,0.027,0.076	0.078,0.101,0.058	-0.038	2.38315e-05	0.00890021	21	38	162	77	262.667	215.333	0.0406667	0.079	chr11_74660292_74660444_74660694_chr11_74676079_74676162.jpg	http://genome.molbiol.ox.ac.uk/cgi-bin/hgTracks?hgS_doOtherUser=submit&hgS_otherUserName=erepapi&hgS_otherUserSessionName=byip_hg19&position=chr11:74660292-74676162
515	XLOC_032300	CSNK1A1	RI	ReadsOnTargetAndJunctionCounts	chr5	-	148865683	148885158	7026511158	20,41,19	836998553	10,2,3	0.256,0.134,0.373	0.45,0.83,0.643	-0.387	0.000148069	0.00995938	837	795.667	8693	85	26.6667	5	0.254333	0.641	chr5_148885046_148885158_chr5_148865683_148876423.jpg	http://genome.molbiol.ox.ac.uk/cgi-bin/hgTracks?hgS_doOtherUser=submit&hgS_otherUserName=erepapi&hgS_otherUserSessionName=byip_hg19&position=chr5:148865683-148885158
457	XLOC_017493	CSNK1D	RI	JunctionCountOnly	chr17	-	80206751	80207478	0,0,2	3,42,19	3,2,1	4,2,4	0.0,0.0,0.05	0.273,0.333,0.111	-0.222	0.00034828	0.037705	0.666667	2	170	85	21.3333	3.33333	0.0166667	0.239	chr17_80207307_80207478_chr17_80206751_80206890.jpg	http://genome.molbiol.ox.ac.uk/cgi-bin/hgTracks?hgS_doOtherUser=submit&hgS_otherUserName=erepapi&hgS_otherUserSessionName=byip_hg19&position=chr17:80206751-80207478
516	XLOC_014542	CTCF	RI	ReadsOnTargetAndJunctionCounts	chr16	+	67644727	67646024	7,3,0	12,5,14	6,15,37	4,11,10	0.108,0.111,0.0	0.238,0.221,0.435	-0.225	0.000182515	0.0119415	3.33333	19.3333	408	85	10.3333	8.33333	0.073	0.298	chr16_67644727_67645516_chr16_67645854_67646024.jpg	http://genome.molbiol.ox.ac.uk/cgi-bin/hgTracks?hgS_doOtherUser=submit&hgS_otherUserName=erepapi&hgS_otherUserSessionName=byip_hg19&position=chr16:67644727-67646024
355	XLOC_039505	CTSB	MXE	ReadsOnTargetAndJunctionCounts	chr8	-	11710838	11725646	25299142	2,6,5	1,3,85	1,5,11	0.936,0.983,0.971	0.54,0.413,0.901	0.345	1.45136e-05	0.00311646	155.333	29.6667	162	190	4.33333	5.66667	0.963333	0.618	chr8_11725510_11725646_chr8_11721885_11721972_chr8_11718870_11718988_chr8_11710838_11710988.jpg	http://genome.molbiol.ox.ac.uk/cgi-bin/hgTracks?hgS_doOtherUser=submit&hgS_otherUserName=erepapi&hgS_otherUserSessionName=byip_hg19&position=chr8:11710838-11725646
122	XLOC_037335	HBP1	A5SS	Both	chr7	+	106809406	106820507	53134174	264198353	1,40,144	113349306	0.077,0.219,0.169	0.004,0.045,0.163	0.084	4.45253e-05	0.0126647	120.333	61.6667	145	60	271.667	256	0.155	0.0706667	chr7_106809406_106809472_106809630_chr7_106820324_106820507.jpg	http://genome.molbiol.ox.ac.uk/cgi-bin/hgTracks?hgS_doOtherUser=submit&hgS_otherUserName=erepapi&hgS_otherUserSessionName=byip_hg19&position=chr7:106809406-106820507
48	XLOC_007349	CTSC	A3SS	Both	chr11	-	88053981	88061364	277,116,8	32,18,2	70104520	4,7,20	0.854,0.814,0.731	0.922,0.91,0.946	-0.126	7.29463e-05	0.00950582	133.667	231.333	115	78	17.3333	10.3333	0.799667	0.926	chr11_88061280_88061364_chr11_88059567_88059611_88053981.jpg	http://genome.molbiol.ox.ac.uk/cgi-bin/hgTracks?hgS_doOtherUser=submit&hgS_otherUserName=erepapi&hgS_otherUserSessionName=byip_hg19&position=chr11:88053981-88061364
336	XLOC_007349	CTSC	MXE	Both	chr11	-	88053981	88070941	687,321,62	191,86,7	90200725	43,68,333	0.767,0.774,0.89	0.658,0.73,0.666	0.126	0.000822869	0.0441654	356.667	338.333	170	156	94.6667	148	0.810333	0.684667	chr11_88070669_88070941_chr11_88068105_88068250_chr11_88061280_88061364_chr11_88053981_88059611.jpg	http://genome.molbiol.ox.ac.uk/cgi-bin/hgTracks?hgS_doOtherUser=submit&hgS_otherUserName=erepapi&hgS_otherUserSessionName=byip_hg19&position=chr11:88053981-88070941
566	XLOC_033697	CUL9	RI	ReadsOnTargetAndJunctionCounts	chr6	+	43190517	43191135	4,0,0	16,7,1	0,4,35	2,2,8	0.046,0.0,0.0	0.0,0.28,0.459	-0.231	0.00109199	0.0456921	1.33333	13	438	85	8	4	0.0153333	0.246333	chr6_43190517_43190634_chr6_43191002_43191135.jpg	http://genome.molbiol.ox.ac.uk/cgi-bin/hgTracks?hgS_doOtherUser=submit&hgS_otherUserName=erepapi&hgS_otherUserSessionName=byip_hg19&position=chr6:43190517-43191135
126	XLOC_014333	PLK1	A5SS	Both	chr16	+	23700815	23701689	0,9,6	46,175,80	23,15,6	103,65,97	0.0,0.025,0.036	0.1,0.103,0.03	-0.057	0.000199036	0.0450259	5	14.6667	170	85	100.333	88.3333	0.0203333	0.0776667	chr16_23700815_23700997_23701093_chr16_23701181_23701689.jpg	http://genome.molbiol.ox.ac.uk/cgi-bin/hgTracks?hgS_doOtherUser=submit&hgS_otherUserName=erepapi&hgS_otherUserSessionName=byip_hg19&position=chr16:23700815-23701689
127	XLOC_016246	TMUB2	A5SS	Both	chr17	+	42266303	42271781	120317237	0,0,3	12118163	1,4,7	1.0,1.0,0.975	0.857,0.937,0.921	0.087	0.000207766	0.0450259	224.667	97.6667	170	85	1	4	0.991667	0.905	chr17_42266303_42266667_42266956_chr17_42267869_42271781.jpg	http://genome.molbiol.ox.ac.uk/cgi-bin/hgTracks?hgS_doOtherUser=submit&hgS_otherUserName=erepapi&hgS_otherUserSessionName=byip_hg19&position=chr17:42266303-42271781
840	XLOC_021770	CYP20A1	SE	Both	chr2	+	204102124	204116832	38,24,22	2,2,1	6,21,40	3,8,16	0.949,0.922,0.956	0.664,0.722,0.712	0.243	0.000157835	0.023587	28	22.3333	86	85	1.66667	9	0.942333	0.699333	chr2_204102124_204103857_chr2_204110569_204110618_chr2_204116690_204116832.jpg	http://genome.molbiol.ox.ac.uk/cgi-bin/hgTracks?hgS_doOtherUser=submit&hgS_otherUserName=erepapi&hgS_otherUserSessionName=byip_hg19&position=chr2:204102124-204116832
129	XLOC_028379	PPP1R2	A5SS	ReadsOnTargetAndJunctionCounts	chr3	-	195251617	195256702	43,10,24	4,71,37	19,36,52	3,4,12	0.267,0.005,0.022	0.177,0.234,0.128	-0.082	6.13233e-08	3.661e-05	25.6667	35.6667	2093	71	37.3333	6.33333	0.098	0.179667	chr3_195256702_195254559_195256595_chr3_195251617_195251694.jpg	http://genome.molbiol.ox.ac.uk/cgi-bin/hgTracks?hgS_doOtherUser=submit&hgS_otherUserName=erepapi&hgS_otherUserSessionName=byip_hg19&position=chr3:195251617-195256702
212	XLOC_041335	DCAF12	MXE	Both	chr9	-	34086381	34098515	81597891	95591979	181100172	354167280	0.551,0.593,0.567	0.424,0.463,0.469	0.118	6.40928e-06	0.00120054	523	151	118	170	555	267	0.570333	0.452	chr9_34098322_34098515_chr9_34096714_34096779_chr9_34089410_34089588_chr9_34086381_34088506.jpg	http://genome.molbiol.ox.ac.uk/cgi-bin/hgTracks?hgS_doOtherUser=submit&hgS_otherUserName=erepapi&hgS_otherUserSessionName=byip_hg19&position=chr9:34086381-34098515
827	XLOC_002524	DCAF8	SE	Both	chr1	-	160194232	160195453	118200301	2,29,15	31131135	4,17,45	0.979,0.846,0.941	0.86,0.86,0.705	0.114	0.000142921	0.022416	206.333	99	83	66	15.3333	22	0.922	0.808333	chr1_160195381_160195453_chr1_160194852_160194909_chr1_160194232_160194339.jpg	http://genome.molbiol.ox.ac.uk/cgi-bin/hgTracks?hgS_doOtherUser=submit&hgS_otherUserName=erepapi&hgS_otherUserSessionName=byip_hg19&position=chr1:160194232-160195453
132	XLOC_002364	PI4KB	A5SS	ReadsOnTargetAndJunctionCounts	chr1	-	151263297	151266614	33,42,22	39,50,75	1,5,9	40,22,39	0.095,0.094,0.035	0.003,0.027,0.028	0.055	1.21475e-05	0.00362604	32.3333	5	689	85	54.6667	33.6667	0.0746667	0.0193333	chr1_151266614_151265876_151266494_chr1_151263297_151265509.jpg	http://genome.molbiol.ox.ac.uk/cgi-bin/hgTracks?hgS_doOtherUser=submit&hgS_otherUserName=erepapi&hgS_otherUserSessionName=byip_hg19&position=chr1:151263297-151266614
133	XLOC_007114	NXF1	A5SS	ReadsOnTargetAndJunctionCounts	chr11	-	62566011	62567958	297374597	54,64,92	79244435	23,65,140	0.099,0.105,0.115	0.064,0.07,0.058	0.042	3.30698e-05	0.00789707	422.667	252.667	1502	30	70	76	0.106333	0.064	chr11_62567958_62566363_62567849_chr11_62566011_62566047.jpg	http://genome.molbiol.ox.ac.uk/cgi-bin/hgTracks?hgS_doOtherUser=submit&hgS_otherUserName=erepapi&hgS_otherUserSessionName=byip_hg19&position=chr11:62566011-62567958
134	XLOC_013402	VWA9	A5SS	ReadsOnTargetAndJunctionCounts	chr15	-	65899497	65903627	6,32,7	46,34,8	0,0,3	2,21,44	0.022,0.142,0.133	0.0,0.0,0.012	0.095	3.29031e-05	0.00789707	15	1	483	85	29.3333	22.3333	0.099	0.004	chr15_65903627_65903024_65903436_chr15_65899497_65899780.jpg	http://genome.molbiol.ox.ac.uk/cgi-bin/hgTracks?hgS_doOtherUser=submit&hgS_otherUserName=erepapi&hgS_otherUserSessionName=byip_hg19&position=chr15:65899497-65903627
135	XLOC_016019	WSB1	A5SS	ReadsOnTargetAndJunctionCounts	chr17	+	25633808	25636298	132136108	86,97,29	69219374	20,39,111	0.105,0.097,0.222	0.209,0.301,0.205	-0.097	4.28731e-05	0.00975057	125.333	220.667	1108	85	70.6667	56.6667	0.141333	0.238333	chr17_25633808_25633908_25634945_chr17_25636126_25636298.jpg	http://genome.molbiol.ox.ac.uk/cgi-bin/hgTracks?hgS_doOtherUser=submit&hgS_otherUserName=erepapi&hgS_otherUserSessionName=byip_hg19&position=chr17:25633808-25636298
136	XLOC_016526	MFSD11	A5SS	ReadsOnTargetAndJunctionCounts	chr17	+	74722912	74725876	2,67,5	18,32,7	0,0,1	19,8,4	0.013,0.199,0.078	0.0,0.0,0.029	0.087	5.16123e-05	0.0107174	24.6667	0.333333	363	43	19	10.3333	0.0966667	0.00966667	chr17_74722912_74722961_74723295_chr17_74725772_74725876.jpg	http://genome.molbiol.ox.ac.uk/cgi-bin/hgTracks?hgS_doOtherUser=submit&hgS_otherUserName=erepapi&hgS_otherUserSessionName=byip_hg19&position=chr17:74722912-74725876
142	XLOC_005198	DCLRE1A	A5SS	ReadsOnTargetAndJunctionCounts	chr10	-	115594483	115596962	16,6,3	5,15,8	0,1,0	13,11,15	0.301,0.051,0.048	0.0,0.012,0.0	0.129	8.36861e-05	0.0142294	8.33333	0.333333	632	85	9.33333	13	0.133333	0.004	chr10_115596962_115596260_115596821_chr10_115594483_115595071.jpg	http://genome.molbiol.ox.ac.uk/cgi-bin/hgTracks?hgS_doOtherUser=submit&hgS_otherUserName=erepapi&hgS_otherUserSessionName=byip_hg19&position=chr10:115594483-115596962
138	XLOC_033529	ATAT1	A5SS	ReadsOnTargetAndJunctionCounts	chr6	+	30614816	30617736	0,30,0	10,28,9	0,0,0	1,10,34	0.0,0.129,0.0	0.0,0.0,0.0	0.043	5.85374e-05	0.011183	10	0	614	85	15.6667	15	0.043	0	chr6_30614816_30615080_30615623_chr6_30617335_30617736.jpg	http://genome.molbiol.ox.ac.uk/cgi-bin/hgTracks?hgS_doOtherUser=submit&hgS_otherUserName=erepapi&hgS_otherUserSessionName=byip_hg19&position=chr6:30614816-30617736
249	XLOC_027900	DCP1A	MXE	JunctionCountOnly	chr3	-	53326099	53376298	1,10,16	97,94,106	9,22,43	36,122,93	0.01,0.096,0.131	0.2,0.153,0.316	-0.144	6.53086e-05	0.00703823	9	24.6667	170	170	99	83.6667	0.079	0.223	chr3_53376171_53376298_chr3_53346271_53346409_chr3_53338207_53338320_chr3_53326099_53326857.jpg	http://genome.molbiol.ox.ac.uk/cgi-bin/hgTracks?hgS_doOtherUser=submit&hgS_otherUserName=erepapi&hgS_otherUserSessionName=byip_hg19&position=chr3:53326099-53376298
259	XLOC_027900	DCP1A	MXE	JunctionCountOnly	chr3	-	53322083	53346409	110113129	2,16,26	20125107	11,26,54	0.982,0.876,0.832	0.645,0.828,0.665	0.184	9.26396e-05	0.00891918	117.333	84	170	170	14.6667	30.3333	0.896667	0.712667	chr3_53346271_53346409_chr3_53338207_53338320_chr3_53326099_53326857_chr3_53322083_53322301.jpg	http://genome.molbiol.ox.ac.uk/cgi-bin/hgTracks?hgS_doOtherUser=submit&hgS_otherUserName=erepapi&hgS_otherUserSessionName=byip_hg19&position=chr3:53322083-53346409
141	XLOC_016588	GPS1	A5SS	ReadsOnTargetAndJunctionCounts	chr17	+	80009763	80011242	17,2,0	25,27,9	0,0,0	3,21,54	0.08,0.009,0.0	0.0,0.0,0.0	0.03	8.64014e-05	0.0142294	6.33333	0	552	71	20.3333	26	0.0296667	0	chr17_80009763_80009840_80010335_chr17_80011150_80011242.jpg	http://genome.molbiol.ox.ac.uk/cgi-bin/hgTracks?hgS_doOtherUser=submit&hgS_otherUserName=erepapi&hgS_otherUserSessionName=byip_hg19&position=chr17:80009763-80011242
675	XLOC_027900	DCP1A	SE	Both	chr3	-	53326099	53346409	207207234	1,9,15	56246200	9,21,43	0.99,0.92,0.886	0.757,0.854,0.699	0.162	1.8568e-06	0.000710173	216	167.333	170	85	8.33333	24.3333	0.932	0.77	chr3_53346271_53346409_chr3_53338207_53338320_chr3_53326099_53326857.jpg	http://genome.molbiol.ox.ac.uk/cgi-bin/hgTracks?hgS_doOtherUser=submit&hgS_otherUserName=erepapi&hgS_otherUserSessionName=byip_hg19&position=chr3:53326099-53346409
102	XLOC_009240	DDIT3	A3SS	ReadsOnTargetAndJunctionCounts	chr12	-	57911052	57911536	101159315	11,23,38	80172192	15,38,78	0.812,0.765,0.796	0.715,0.681,0.537	0.147	0.000686875	0.0465402	191.667	148	87	41	24	43.6667	0.791	0.644333	chr12_57911489_57911536_chr12_57911325_57911378_57911052.jpg	http://genome.molbiol.ox.ac.uk/cgi-bin/hgTracks?hgS_doOtherUser=submit&hgS_otherUserName=erepapi&hgS_otherUserSessionName=byip_hg19&position=chr12:57911052-57911536
144	XLOC_002417	SLC39A1	A5SS	ReadsOnTargetAndJunctionCounts	chr1	-	153935005	153936179	1,9,0	129,109,25	0,0,23	20,15,96	0.001,0.014,0.0	0.0,0.0,0.039	-0.008	0.000197886	0.0264055	3.33333	7.66667	507	85	87.6667	43.6667	0.005	0.013	chr1_153936179_153935535_153935971_chr1_153935005_153935223.jpg	http://genome.molbiol.ox.ac.uk/cgi-bin/hgTracks?hgS_doOtherUser=submit&hgS_otherUserName=erepapi&hgS_otherUserSessionName=byip_hg19&position=chr1:153935005-153936179
437	XLOC_009240	DDIT3	RI	Both	chr12	-	57911052	57911536	201272615	11,23,38	138283273	15,38,78	0.856,0.794,0.84	0.75,0.708,0.532	0.167	0.000131197	0.0198079	362.667	231.333	126	41	24	43.6667	0.83	0.663333	chr12_57911489_57911536_chr12_57911052_57911325.jpg	http://genome.molbiol.ox.ac.uk/cgi-bin/hgTracks?hgS_doOtherUser=submit&hgS_otherUserName=erepapi&hgS_otherUserSessionName=byip_hg19&position=chr12:57911052-57911536
146	XLOC_030249	BDH2	A5SS	ReadsOnTargetAndJunctionCounts	chr4	-	104006506	104007697	66,62,0	21,23,2	12,0,6	2,10,33	0.171,0.151,0.0	0.283,0.0,0.012	0.009	0.000223306	0.0280661	42.6667	6	821	54	15.3333	15	0.107333	0.0983333	chr4_104007697_104006856_104007637_chr4_104006506_104006619.jpg	http://genome.molbiol.ox.ac.uk/cgi-bin/hgTracks?hgS_doOtherUser=submit&hgS_otherUserName=erepapi&hgS_otherUserSessionName=byip_hg19&position=chr4:104006506-104007697
567	XLOC_009240	DDIT3	RI	ReadsOnTargetAndJunctionCounts	chr12	-	57911052	57911536	183246528	9,26,26	118256214	13,29,51	0.859,0.739,0.859	0.731,0.725,0.557	0.148	0.00109164	0.0456921	319	196	137	41	20.3333	31	0.819	0.671	chr12_57911489_57911536_chr12_57911052_57911378.jpg	http://genome.molbiol.ox.ac.uk/cgi-bin/hgTracks?hgS_doOtherUser=submit&hgS_otherUserName=erepapi&hgS_otherUserSessionName=byip_hg19&position=chr12:57911052-57911536
157	XLOC_004976	DDIT4	A5SS	ReadsOnTargetAndJunctionCounts	chr10	-	74033678	74035797	711246858	0,0,0	47,32,243	0,6,0	1.0,1.0,1.0	1.0,0.356,1.0	0.215	0.000407497	0.0397185	725	107.333	289	30	0	2	1	0.785333	chr10_74035797_74034794_74035067_chr10_74033678_74033714.jpg	http://genome.molbiol.ox.ac.uk/cgi-bin/hgTracks?hgS_doOtherUser=submit&hgS_otherUserName=erepapi&hgS_otherUserSessionName=byip_hg19&position=chr10:74033678-74035797
843	XLOC_026278	DDT	SE	Both	chr22	-	24313554	24316680	97492188	0,4,0	25,20,221	3,4,3	1.0,0.984,1.0	0.806,0.714,0.974	0.163	0.0001695	0.0249584	259	88.6667	170	85	1.33333	3.33333	0.994667	0.831333	chr22_24316496_24316680_chr22_24315957_24316132_chr22_24313554_24313812.jpg	http://genome.molbiol.ox.ac.uk/cgi-bin/hgTracks?hgS_doOtherUser=submit&hgS_otherUserName=erepapi&hgS_otherUserSessionName=byip_hg19&position=chr22:24313554-24316680
728	XLOC_042525	DDX3X	SE	Both	chrX	+	41202469	41203381	394556629	6,36,40	70662741	16,51,109	0.972,0.893,0.894	0.702,0.875,0.785	0.132	1.75922e-05	0.00448026	526.333	491	158	85	27.3333	58.6667	0.919667	0.787333	chrX_41202469_41202604_chrX_41202990_41203075_chrX_41203283_41203381.jpg	http://genome.molbiol.ox.ac.uk/cgi-bin/hgTracks?hgS_doOtherUser=submit&hgS_otherUserName=erepapi&hgS_otherUserSessionName=byip_hg19&position=chrX:41202469-41203381
868	XLOC_042525	DDX3X	SE	Both	chrX	+	41202469	41203381	212313329	6,36,40	42363390	16,51,109	0.949,0.82,0.812	0.579,0.789,0.652	0.187	0.000233744	0.0318095	284.667	265	162	85	27.3333	58.6667	0.860333	0.673333	chrX_41202469_41202604_chrX_41202988_41203075_chrX_41203283_41203381.jpg	http://genome.molbiol.ox.ac.uk/cgi-bin/hgTracks?hgS_doOtherUser=submit&hgS_otherUserName=erepapi&hgS_otherUserSessionName=byip_hg19&position=chrX:41202469-41203381
654	XLOC_014731	DEF8	SE	Both	chr16	+	90015139	90020784	18,29,9	68,81,26	0,2,12	51,34,124	0.112,0.145,0.141	0.0,0.027,0.044	0.109	7.05622e-07	0.000334118	18.6667	4.66667	162	77	58.3333	69.6667	0.132667	0.0236667	chr16_90015139_90015222_chr16_90015825_90016046_chr16_90020651_90020784.jpg	http://genome.molbiol.ox.ac.uk/cgi-bin/hgTracks?hgS_doOtherUser=submit&hgS_otherUserName=erepapi&hgS_otherUserSessionName=byip_hg19&position=chr16:90015139-90020784
668	XLOC_014731	DEF8	SE	Both	chr16	+	90015139	90020784	39,57,11	68,81,26	2,6,34	51,34,124	0.214,0.251,0.167	0.018,0.077,0.115	0.141	1.26875e-06	0.000518943	35.6667	14	162	77	58.3333	69.6667	0.210667	0.07	chr16_90015139_90015222_chr16_90015825_90015921_chr16_90020651_90020784.jpg	http://genome.molbiol.ox.ac.uk/cgi-bin/hgTracks?hgS_doOtherUser=submit&hgS_otherUserName=erepapi&hgS_otherUserSessionName=byip_hg19&position=chr16:90015139-90020784
154	XLOC_001980	PRDX1	A5SS	ReadsOnTargetAndJunctionCounts	chr1	-	45984610	45987610	2,86,65	7641012949	2,2,42	7319391085	0.001,0.024,0.02	0.001,0.001,0.011	0.011	0.000340455	0.0354263	51	15.3333	291	85	908.333	918.333	0.015	0.00433333	chr1_45987610_45987281_45987501_chr1_45984610_45984726.jpg	http://genome.molbiol.ox.ac.uk/cgi-bin/hgTracks?hgS_doOtherUser=submit&hgS_otherUserName=erepapi&hgS_otherUserSessionName=byip_hg19&position=chr1:45984610-45987610
155	XLOC_006550	BIRC2	A5SS	ReadsOnTargetAndJunctionCounts	chr11	+	102216840	102221480	22,10,1	61,94,72	0,2,6	45106107	0.054,0.016,0.002	0.0,0.003,0.009	0.02	0.000365213	0.0371119	11	2.66667	540	85	75.6667	86	0.024	0.004	chr11_102216840_102218107_102218576_chr11_102219329_102221480.jpg	http://genome.molbiol.ox.ac.uk/cgi-bin/hgTracks?hgS_doOtherUser=submit&hgS_otherUserName=erepapi&hgS_otherUserSessionName=byip_hg19&position=chr11:102216840-102221480
735	XLOC_014731	DEF8	SE	Both	chr16	+	90015139	90020784	41,46,6	68,81,26	4,6,26	51,34,124	0.223,0.213,0.099	0.036,0.077,0.091	0.11	2.04995e-05	0.00494099	31	12	162	77	58.3333	69.6667	0.178333	0.068	chr16_90015139_90015222_chr16_90015828_90015921_chr16_90020651_90020784.jpg	http://genome.molbiol.ox.ac.uk/cgi-bin/hgTracks?hgS_doOtherUser=submit&hgS_otherUserName=erepapi&hgS_otherUserSessionName=byip_hg19&position=chr16:90015139-90020784
931	XLOC_014731	DEF8	SE	Both	chr16	+	90015139	90021674	18,27,5	0,14,1	0,2,12	20,9,9	1.0,0.478,0.704	0.0,0.096,0.388	0.566	0.000439987	0.0491798	16.6667	4.66667	162	77	5	12.6667	0.727333	0.161333	chr16_90015139_90015222_chr16_90015825_90015921_chr16_90021577_90021674.jpg	http://genome.molbiol.ox.ac.uk/cgi-bin/hgTracks?hgS_doOtherUser=submit&hgS_otherUserName=erepapi&hgS_otherUserSessionName=byip_hg19&position=chr16:90015139-90021674
188	XLOC_009554	DIABLO	MXE	Both	chr12	-	122702813	122711200	9,0,0	137,143,32	3,12,30	32,42,115	0.062,0.0,0.0	0.086,0.222,0.207	-0.151	3.01352e-08	1.08243e-05	3	15	170	170	104	63	0.0206667	0.171667	chr12_122710512_122711200_chr12_122709192_122709295_chr12_122709059_122709191_chr12_122702813_122702944.jpg	http://genome.molbiol.ox.ac.uk/cgi-bin/hgTracks?hgS_doOtherUser=submit&hgS_otherUserName=erepapi&hgS_otherUserSessionName=byip_hg19&position=chr12:122702813-122711200
277	XLOC_017971	DLGAP1-AS1	MXE	JunctionCountOnly	chr18	+	3594418	3610670	26,49,50	6,10,17	39,44,46	28,45,24	0.813,0.831,0.746	0.582,0.494,0.657	0.219	0.000227893	0.0185069	41.6667	43	143	143	11	32.3333	0.796667	0.577667	chr18_3594418_3594482_chr18_3596577_3596673_chr18_3606552_3606695_chr18_3609731_3610670.jpg	http://genome.molbiol.ox.ac.uk/cgi-bin/hgTracks?hgS_doOtherUser=submit&hgS_otherUserName=erepapi&hgS_otherUserSessionName=byip_hg19&position=chr18:3594418-3610670
601	XLOC_027916	DNAH12	SE	Both	chr3	-	57556442	57582950	12,21,105	3,15,30	10,12,9	18,41,66	0.723,0.478,0.696	0.266,0.161,0.082	0.463	1.12975e-09	1.42959e-06	46	10.3333	130	85	16	41.6667	0.632333	0.169667	chr3_57582801_57582950_chr3_57563043_57563114_chr3_57556442_57558025.jpg	http://genome.molbiol.ox.ac.uk/cgi-bin/hgTracks?hgS_doOtherUser=submit&hgS_otherUserName=erepapi&hgS_otherUserSessionName=byip_hg19&position=chr3:57556442-57582950
161	XLOC_022737	CLK1	A5SS	ReadsOnTargetAndJunctionCounts	chr2	-	201726425	201729467	0,30,12	71103153	1,0,7	45,176,98	0.0,0.044,0.012	0.004,0.0,0.011	0.014	0.00049015	0.044169	14	2.66667	534	85	109	106.333	0.0186667	0.005	chr2_201729467_201728824_201729287_chr2_201726425_201726585.jpg	http://genome.molbiol.ox.ac.uk/cgi-bin/hgTracks?hgS_doOtherUser=submit&hgS_otherUserName=erepapi&hgS_otherUserSessionName=byip_hg19&position=chr2:201726425-201729467
162	XLOC_038182	C7orf49	A5SS	ReadsOnTargetAndJunctionCounts	chr7	-	134853501	134855578	1,37,5	26,59,9	0,0,0	7,7,31	0.01,0.141,0.127	0.0,0.0,0.0	0.093	0.000516976	0.0457236	14.3333	0	324	85	31.3333	15	0.0926667	0	chr7_134855578_134855151_134855404_chr7_134853501_134853812.jpg	http://genome.molbiol.ox.ac.uk/cgi-bin/hgTracks?hgS_doOtherUser=submit&hgS_otherUserName=erepapi&hgS_otherUserSessionName=byip_hg19&position=chr7:134853501-134855578
725	XLOC_027916	DNAH12	SE	Both	chr3	-	57561275	57582950	4668051014	34285202	475812683	227356308	0.9,0.649,0.766	0.578,0.599,0.592	0.182	1.48974e-05	0.00386692	761.667	656.667	130	85	173.667	297	0.771667	0.589667	chr3_57582801_57582950_chr3_57563043_57563114_chr3_57561275_57561400.jpg	http://genome.molbiol.ox.ac.uk/cgi-bin/hgTracks?hgS_doOtherUser=submit&hgS_otherUserName=erepapi&hgS_otherUserSessionName=byip_hg19&position=chr3:57561275-57582950
164	XLOC_043568	MPP1	MXE	Both	chrX	-	154011702	154018297	107210194	100019852468	27,67,92	113923191922	0.082,0.081,0.062	0.019,0.024,0.039	0.048	0	0	170.333	62	136	114	1817.67	1793.33	0.075	0.0273333	chrX_154018229_154018297_chrX_154013326_154013432_chrX_154012303_154012383_chrX_154011702_154011782.jpg	http://genome.molbiol.ox.ac.uk/cgi-bin/hgTracks?hgS_doOtherUser=submit&hgS_otherUserName=erepapi&hgS_otherUserSessionName=byip_hg19&position=chrX:154011702-154018297
165	XLOC_040719	DNAJA1	MXE	Both	chr9	+	33025209	33034328	6,3,24	71011881277	27,63,106	4719501482	0.008,0.003,0.018	0.054,0.062,0.067	-0.051	0	0	11	65.3333	170	170	1058.33	967.667	0.00966667	0.061	chr9_33025209_33025381_chr9_33029883_33029987_chr9_33030438_33030665_chr9_33034214_33034328.jpg	http://genome.molbiol.ox.ac.uk/cgi-bin/hgTracks?hgS_doOtherUser=submit&hgS_otherUserName=erepapi&hgS_otherUserSessionName=byip_hg19&position=chr9:33025209-33034328
166	XLOC_040719	DNAJA1	MXE	JunctionCountOnly	chr9	+	33025209	33036687	6,3,22	81614011483	17,58,104	62912571919	0.007,0.002,0.015	0.026,0.044,0.051	-0.032	0	0	10.3333	59.6667	170	170	1233.33	1268.33	0.008	0.0403333	chr9_33025209_33025381_chr9_33029883_33029987_chr9_33034214_33034328_chr9_33036572_33036687.jpg	http://genome.molbiol.ox.ac.uk/cgi-bin/hgTracks?hgS_doOtherUser=submit&hgS_otherUserName=erepapi&hgS_otherUserSessionName=byip_hg19&position=chr9:33025209-33036687
167	XLOC_031804	SQSTM1	MXE	Both	chr5	+	179251182	179260782	1641070447	12,38,22	136154346	28,25,66	0.94,0.97,0.959	0.848,0.876,0.858	0.096	6.66134e-16	1.2442e-12	560.333	212	148	170	24	39.6667	0.956333	0.860667	chr5_179251182_179251323_chr5_179252146_179252226_chr5_179260032_179260437_chr5_179260587_179260782.jpg	http://genome.molbiol.ox.ac.uk/cgi-bin/hgTracks?hgS_doOtherUser=submit&hgS_otherUserName=erepapi&hgS_otherUserSessionName=byip_hg19&position=chr5:179251182-179260782
883	XLOC_027916	DNAH12	SE	Both	chr3	-	57561275	57585068	522892984	34285202	463995931	227356308	0.898,0.643,0.737	0.539,0.616,0.635	0.163	0.000268727	0.0347192	799.333	796.333	148	85	173.667	297	0.759333	0.596667	chr3_57582801_57585068_chr3_57570111_57570191_chr3_57561275_57561400.jpg	http://genome.molbiol.ox.ac.uk/cgi-bin/hgTracks?hgS_doOtherUser=submit&hgS_otherUserName=erepapi&hgS_otherUserSessionName=byip_hg19&position=chr3:57561275-57585068
169	XLOC_030432	HPGD	MXE	Both	chr4	-	175411328	175439228	42914005132	16,24,5	36012444146	7,34,106	0.995,0.993,0.956	0.977,0.968,0.97	0.01	4.39648e-14	5.86554e-11	2809.33	1916.67	170	140	15	49	0.981333	0.971667	chr4_175439122_175439228_chr4_175429847_175429943_chr4_175416699_175416775_chr4_175411328_175413245.jpg	http://genome.molbiol.ox.ac.uk/cgi-bin/hgTracks?hgS_doOtherUser=submit&hgS_otherUserName=erepapi&hgS_otherUserSessionName=byip_hg19&position=chr4:175411328-175439228
170	XLOC_043568	MPP1	MXE	JunctionCountOnly	chrX	-	154011702	154018297	94916832117	107210194	61918711726	27,67,92	0.899,0.889,0.916	0.958,0.965,0.949	-0.056	1.36002e-13	1.58766e-10	1583	1405.33	136	136	170.333	62	0.901333	0.957333	chrX_154018229_154018297_chrX_154014479_154014675_chrX_154013326_154013432_chrX_154011702_154011782.jpg	http://genome.molbiol.ox.ac.uk/cgi-bin/hgTracks?hgS_doOtherUser=submit&hgS_otherUserName=erepapi&hgS_otherUserSessionName=byip_hg19&position=chrX:154011702-154018297
171	XLOC_040719	DNAJA1	MXE	Both	chr9	+	33026473	33034328	646933994	15,54,127	279741963	62,91,238	0.977,0.945,0.887	0.818,0.891,0.802	0.099	5.78315e-13	6.00098e-10	857.667	661	170	170	65.3333	130.333	0.936333	0.837	chr9_33026473_33026614_chr9_33026811_33026988_chr9_33029883_33029987_chr9_33034214_33034328.jpg	http://genome.molbiol.ox.ac.uk/cgi-bin/hgTracks?hgS_doOtherUser=submit&hgS_otherUserName=erepapi&hgS_otherUserSessionName=byip_hg19&position=chr9:33026473-33034328
168	XLOC_040719	DNAJA1	MXE	Both	chr9	+	33030438	33038908	70911711280	11,71,126	4749471461	70122421	0.985,0.943,0.91	0.871,0.886,0.776	0.102	4.66294e-15	7.25786e-12	1053.33	960.667	170	170	69.3333	204.333	0.946	0.844333	chr9_33030438_33030665_chr9_33034214_33034328_chr9_33036572_33036687_chr9_33038683_33038908.jpg	http://genome.molbiol.ox.ac.uk/cgi-bin/hgTracks?hgS_doOtherUser=submit&hgS_otherUserName=erepapi&hgS_otherUserSessionName=byip_hg19&position=chr9:33030438-33038908
173	XLOC_030246	UBE2D3	MXE	Both	chr4	-	103722611	103747793	214484507	2,35,16	242268308	33,45,51	0.993,0.946,0.976	0.903,0.883,0.884	0.082	2.7055e-12	2.29697e-09	401.667	272.667	114	144	17.6667	43	0.971667	0.89	chr4_103747642_103747793_chr4_103730949_103731012_chr4_103723717_103723795_chr4_103722611_103722716.jpg	http://genome.molbiol.ox.ac.uk/cgi-bin/hgTracks?hgS_doOtherUser=submit&hgS_otherUserName=erepapi&hgS_otherUserSessionName=byip_hg19&position=chr4:103722611-103747793
174	XLOC_026029	MCM5	MXE	Both	chr22	+	35782678	35796201	1325081309	3,25,28	354390654	26,34,86	0.978,0.953,0.979	0.932,0.92,0.884	0.058	9.97213e-12	7.76081e-09	649.667	466	170	170	18.6667	48.6667	0.97	0.912	chr22_35782678_35783169_chr22_35785857_35785956_chr22_35789461_35790650_chr22_35795509_35796201.jpg	http://genome.molbiol.ox.ac.uk/cgi-bin/hgTracks?hgS_doOtherUser=submit&hgS_otherUserName=erepapi&hgS_otherUserSessionName=byip_hg19&position=chr22:35782678-35796201
573	XLOC_040719	DNAJA1	SE	Both	chr9	+	33025209	33029987	331624714	6,3,22	255574897	17,58,101	0.965,0.99,0.942	0.882,0.832,0.816	0.122	0	0	556.333	575.333	170	85	10.3333	58.6667	0.965667	0.843333	chr9_33025209_33025381_chr9_33026473_33026614_chr9_33029883_33029987.jpg	http://genome.molbiol.ox.ac.uk/cgi-bin/hgTracks?hgS_doOtherUser=submit&hgS_otherUserName=erepapi&hgS_otherUserSessionName=byip_hg19&position=chr9:33025209-33029987
176	XLOC_027916	DNAH12	MXE	Both	chr3	-	57556442	57585068	522893983	12,21,105	464993924	10,12,9	0.974,0.974,0.892	0.976,0.986,0.989	-0.037	8.02742e-11	5.35486e-08	799.333	793.667	148	130	46	10.3333	0.946667	0.983667	chr3_57582801_57585068_chr3_57570111_57570191_chr3_57563043_57563114_chr3_57556442_57558025.jpg	http://genome.molbiol.ox.ac.uk/cgi-bin/hgTracks?hgS_doOtherUser=submit&hgS_otherUserName=erepapi&hgS_otherUserSessionName=byip_hg19&position=chr3:57556442-57585068
602	XLOC_040719	DNAJA1	SE	Both	chr9	+	33025209	33034328	316571599	2,25,37	207491679	24,45,113	0.988,0.919,0.89	0.812,0.845,0.75	0.13	1.21547e-09	1.49146e-06	495.333	459	170	85	21.3333	60.6667	0.932333	0.802333	chr9_33025209_33025381_chr9_33026473_33026614_chr9_33034214_33034328.jpg	http://genome.molbiol.ox.ac.uk/cgi-bin/hgTracks?hgS_doOtherUser=submit&hgS_otherUserName=erepapi&hgS_otherUserSessionName=byip_hg19&position=chr9:33025209-33034328
178	XLOC_040719	DNAJA1	MXE	Both	chr9	+	33026473	33034328	15,54,127	70611741284	62,91,238	4679481468	0.021,0.044,0.09	0.117,0.088,0.14	-0.063	1.18536e-10	6.5118e-08	65.3333	130.333	170	170	1054.67	961	0.0516667	0.115	chr9_33026473_33026614_chr9_33029883_33029987_chr9_33030438_33030665_chr9_33034214_33034328.jpg	http://genome.molbiol.ox.ac.uk/cgi-bin/hgTracks?hgS_doOtherUser=submit&hgS_otherUserName=erepapi&hgS_otherUserSessionName=byip_hg19&position=chr9:33026473-33034328
944	XLOC_006049	DNAJC24	SE	ReadsOnTargetAndJunctionCounts	chr11	+	31392263	31436496	10,15,4	22,10,2	0,0,0	9,12,18	0.117,0.304,0.368	0.0,0.0,0.0	0.263	1.85805e-05	0.00423584	9.66667	0	292	85	11.3333	13	0.263	0	chr11_31392263_31392406_chr11_31429657_31429877_chr11_31436358_31436496.jpg	http://genome.molbiol.ox.ac.uk/cgi-bin/hgTracks?hgS_doOtherUser=submit&hgS_otherUserName=erepapi&hgS_otherUserSessionName=byip_hg19&position=chr11:31392263-31436496
180	XLOC_015951	TRPV2	MXE	JunctionCountOnly	chr17	+	16332131	16338283	8,8,5	578494108	13,17,39	132125524	0.014,0.016,0.044	0.09,0.12,0.069	-0.068	2.71863e-10	1.41051e-07	7	23	158	158	393.333	260.333	0.0246667	0.093	chr17_16332131_16332296_chr17_16335280_16335614_chr17_16336888_16337012_chr17_16338204_16338283.jpg	http://genome.molbiol.ox.ac.uk/cgi-bin/hgTracks?hgS_doOtherUser=submit&hgS_otherUserName=erepapi&hgS_otherUserSessionName=byip_hg19&position=chr17:16332131-16338283
181	XLOC_015951	TRPV2	MXE	Both	chr17	+	16335280	16340317	565,473,96	5,8,5	131142547	13,17,37	0.99,0.981,0.944	0.898,0.879,0.928	0.07	7.39752e-10	3.63607e-07	378	273.333	170	148	6	22.3333	0.971667	0.901667	chr17_16335280_16335614_chr17_16336888_16337012_chr17_16338204_16338284_chr17_16340103_16340317.jpg	http://genome.molbiol.ox.ac.uk/cgi-bin/hgTracks?hgS_doOtherUser=submit&hgS_otherUserName=erepapi&hgS_otherUserSessionName=byip_hg19&position=chr17:16335280-16340317
965	XLOC_017086	DNAJC7	SE	ReadsOnTargetAndJunctionCounts	chr17	-	40152500	40169715	13,11,3	62,73,24	12,41,19	13,37,98	0.06,0.044,0.037	0.221,0.254,0.056	-0.13	0.00024937	0.030822	9	24	267	82	53	49.3333	0.047	0.177	chr17_40169358_40169715_chr17_40155377_40155575_chr17_40152500_40152588.jpg	http://genome.molbiol.ox.ac.uk/cgi-bin/hgTracks?hgS_doOtherUser=submit&hgS_otherUserName=erepapi&hgS_otherUserSessionName=byip_hg19&position=chr17:40152500-40169715
491	XLOC_022834	DNPEP	RI	ReadsOnTargetAndJunctionCounts	chr2	-	220246267	220246861	25,18,47	11,31,16	0,2,9	6,8,28	0.154,0.044,0.19	0.0,0.02,0.025	0.114	2.31709e-05	0.00228439	30	3.66667	413	33	19.3333	14	0.129333	0.015	chr2_220246701_220246861_chr2_220246267_220246306.jpg	http://genome.molbiol.ox.ac.uk/cgi-bin/hgTracks?hgS_doOtherUser=submit&hgS_otherUserName=erepapi&hgS_otherUserSessionName=byip_hg19&position=chr2:220246267-220246861
151	XLOC_002227	DRAM2	A5SS	ReadsOnTargetAndJunctionCounts	chr1	-	111662499	111663315	60,151,53	10,28,26	33,42,76	33,26,45	0.843,0.828,0.646	0.472,0.591,0.602	0.217	0.000264599	0.0299621	88	50.3333	85	76	21.3333	34.6667	0.772333	0.555	chr1_111663315_111663138_111663154_chr1_111662499_111662581.jpg	http://genome.molbiol.ox.ac.uk/cgi-bin/hgTracks?hgS_doOtherUser=submit&hgS_otherUserName=erepapi&hgS_otherUserSessionName=byip_hg19&position=chr1:111662499-111663315
185	XLOC_030432	HPGD	MXE	Both	chr4	-	175411328	175443218	41074305182	25,50,5	39513904290	8,38,107	0.993,0.986,0.968	0.976,0.968,0.971	0.011	7.17879e-09	2.9149e-06	2864.67	2025	170	140	26.6667	51	0.982333	0.971667	chr4_175443095_175443218_chr4_175439122_175439228_chr4_175416699_175416775_chr4_175411328_175413245.jpg	http://genome.molbiol.ox.ac.uk/cgi-bin/hgTracks?hgS_doOtherUser=submit&hgS_otherUserName=erepapi&hgS_otherUserSessionName=byip_hg19&position=chr4:175411328-175443218
186	XLOC_008610	HSP90B1	MXE	JunctionCountOnly	chr12	+	104324112	104328065	4,25,21	337243198	15,38,116	119223502	0.012,0.093,0.096	0.112,0.146,0.188	-0.082	1.59143e-08	6.02541e-06	16.6667	56.3333	170	170	259.333	281.333	0.067	0.148667	chr12_104324112_104324342_chr12_104326055_104326196_chr12_104326604_104326720_chr12_104327734_104328065.jpg	http://genome.molbiol.ox.ac.uk/cgi-bin/hgTracks?hgS_doOtherUser=submit&hgS_otherUserName=erepapi&hgS_otherUserSessionName=byip_hg19&position=chr12:104324112-104328065
267	XLOC_002227	DRAM2	MXE	JunctionCountOnly	chr1	-	111662499	111674190	79,134,60	10,28,26	24,38,96	33,26,46	0.918,0.872,0.767	0.509,0.676,0.748	0.208	0.000118092	0.0105034	91	52.6667	113	161	21.3333	35	0.852333	0.644333	chr1_111674046_111674190_chr1_111668849_111668916_chr1_111663154_111663315_chr1_111662499_111662581.jpg	http://genome.molbiol.ox.ac.uk/cgi-bin/hgTracks?hgS_doOtherUser=submit&hgS_otherUserName=erepapi&hgS_otherUserSessionName=byip_hg19&position=chr1:111662499-111674190
810	XLOC_002227	DRAM2	SE	Both	chr1	-	111680145	111682934	53,222,32	23,2,8	60,83,139	0,0,0	0.481,0.978,0.616	1.0,1.0,1.0	-0.308	0.000111021	0.0184925	102.333	94	142	57	11	0	0.691667	1	chr1_111682660_111682934_chr1_111682123_111682288_chr1_111680145_111680208.jpg	http://genome.molbiol.ox.ac.uk/cgi-bin/hgTracks?hgS_doOtherUser=submit&hgS_otherUserName=erepapi&hgS_otherUserSessionName=byip_hg19&position=chr1:111680145-111682934
963	XLOC_002227	DRAM2	SE	ReadsOnTargetAndJunctionCounts	chr1	-	111680145	111683284	93442128	23,2,8	85197297	0,0,0	0.476,0.98,0.782	1.0,1.0,1.0	-0.254	0.000215393	0.0273642	221	193	254	57	11	0	0.746	1	chr1_111682660_111683284_chr1_111682123_111682333_chr1_111680145_111680208.jpg	http://genome.molbiol.ox.ac.uk/cgi-bin/hgTracks?hgS_doOtherUser=submit&hgS_otherUserName=erepapi&hgS_otherUserSessionName=byip_hg19&position=chr1:111680145-111683284
190	XLOC_006317	NA	MXE	JunctionCountOnly	chr11	+	65266153	65272490	13933675	0,13,16	1942711212	8,23,74	1.0,0.986,0.977	0.96,0.922,0.942	0.046	4.48734e-08	1.49669e-05	540.333	559	131	131	9.66667	35	0.987667	0.941333	chr11_65266153_65266205_chr11_65266440_65268285_chr11_65270108_65270591_chr11_65271797_65272490.jpg	http://genome.molbiol.ox.ac.uk/cgi-bin/hgTracks?hgS_doOtherUser=submit&hgS_otherUserName=erepapi&hgS_otherUserSessionName=byip_hg19&position=chr11:65266153-65272490
809	XLOC_022947	DTYMK	SE	Both	chr2	-	242617867	242625292	28,329,71	0,3,0	6,9,43	3,0,5	1.0,0.982,1.0	0.503,1.0,0.813	0.222	0.000107045	0.0180608	142.667	19.3333	168	85	1	2.66667	0.994	0.772	chr2_242625184_242625292_chr2_242619644_242619734_chr2_242617867_242618064.jpg	http://genome.molbiol.ox.ac.uk/cgi-bin/hgTracks?hgS_doOtherUser=submit&hgS_otherUserName=erepapi&hgS_otherUserSessionName=byip_hg19&position=chr2:242617867-242625292
192	XLOC_043310	GLA	MXE	JunctionCountOnly	chrX	-	100653773	100663001	507489549	14,51,47	277574864	54,83,126	0.973,0.906,0.921	0.837,0.874,0.873	0.072	8.4552e-08	2.6321e-05	515	571.667	170	170	37.3333	87.6667	0.933333	0.861333	chrX_100662698_100663001_chrX_100658799_100658973_chrX_100656620_100656797_chrX_100653773_100653934.jpg	http://genome.molbiol.ox.ac.uk/cgi-bin/hgTracks?hgS_doOtherUser=submit&hgS_otherUserName=erepapi&hgS_otherUserSessionName=byip_hg19&position=chrX:100653773-100663001
193	XLOC_006802	HBD	MXE	JunctionCountOnly	chr11	-	5253781	5266184	14,80,198	11114145953	21,32,100	401434560	0.112,0.054,0.032	0.05,0.069,0.152	-0.024	8.85928e-08	2.66893e-05	97.3333	51	170	170	2492.67	465	0.066	0.0903333	chr11_5264711_5266184_chr11_5264336_5264558_chr11_5255221_5255443_chr11_5253781_5254322.jpg	http://genome.molbiol.ox.ac.uk/cgi-bin/hgTracks?hgS_doOtherUser=submit&hgS_otherUserName=erepapi&hgS_otherUserSessionName=byip_hg19&position=chr11:5253781-5266184
648	XLOC_008112	DYRK4	SE	Both	chr12	+	4714080	4719450	85,119,15	10,8,2	14,16,50	6,12,21	0.87,0.921,0.855	0.647,0.512,0.652	0.278	4.89511e-07	0.000250909	73	26.6667	108	85	6.66667	13	0.882	0.603667	chr12_4714080_4714252_chr12_4716493_4716553_chr12_4719321_4719450.jpg	http://genome.molbiol.ox.ac.uk/cgi-bin/hgTracks?hgS_doOtherUser=submit&hgS_otherUserName=erepapi&hgS_otherUserSessionName=byip_hg19&position=chr12:4714080-4719450
195	XLOC_040719	DNAJA1	MXE	JunctionCountOnly	chr9	+	33026473	33036687	15,54,125	81413771456	52,86,236	60912151821	0.018,0.038,0.079	0.079,0.066,0.115	-0.042	1.65634e-07	4.54958e-05	64.6667	124.667	170	170	1215.67	1215	0.045	0.0866667	chr9_33026473_33026614_chr9_33029883_33029987_chr9_33034214_33034328_chr9_33036572_33036687.jpg	http://genome.molbiol.ox.ac.uk/cgi-bin/hgTracks?hgS_doOtherUser=submit&hgS_otherUserName=erepapi&hgS_otherUserSessionName=byip_hg19&position=chr9:33026473-33036687
196	XLOC_021734	HSPE1	MXE	Both	chr2	+	198414999	198436898	197,157,40	0,4,0	37,91,116	5,9,15	1.0,0.975,1.0	0.881,0.91,0.885	0.1	1.63233e-07	4.54958e-05	131.333	81.3333	170	170	1.33333	9.66667	0.991667	0.892	chr2_198414999_198415110_chr2_198415239_198415389_chr2_198424350_198424481_chr2_198436706_198436898.jpg	http://genome.molbiol.ox.ac.uk/cgi-bin/hgTracks?hgS_doOtherUser=submit&hgS_otherUserName=erepapi&hgS_otherUserSessionName=byip_hg19&position=chr2:198414999-198436898
738	XLOC_008112	DYRK4	SE	Both	chr12	+	4714080	4719450	40,48,8	10,8,2	8,9,23	6,12,21	0.752,0.82,0.752	0.503,0.363,0.454	0.335	2.08562e-05	0.00499722	32	13.3333	112	85	6.66667	13	0.774667	0.44	chr12_4714080_4714252_chr12_4716491_4716553_chr12_4719321_4719450.jpg	http://genome.molbiol.ox.ac.uk/cgi-bin/hgTracks?hgS_doOtherUser=submit&hgS_otherUserName=erepapi&hgS_otherUserSessionName=byip_hg19&position=chr12:4714080-4719450
198	XLOC_008727	RNF10	MXE	JunctionCountOnly	chr12	+	121002875	121013491	133297563	11,21,50	868450391	142,66,107	0.924,0.934,0.918	0.859,0.872,0.785	0.087	3.41399e-07	8.85646e-05	331	569.667	136	136	27.3333	105	0.925333	0.838667	chr12_121002875_121002992_chr12_121003231_121003332_chr12_121004628_121004783_chr12_121013434_121013491.jpg	http://genome.molbiol.ox.ac.uk/cgi-bin/hgTracks?hgS_doOtherUser=submit&hgS_otherUserName=erepapi&hgS_otherUserSessionName=byip_hg19&position=chr12:121002875-121013491
713	XLOC_034726	ECHDC1	SE	Both	chr6	-	127635961	127648289	196,162,22	3,5,0	25,52,146	2,11,15	0.984,0.967,1.0	0.919,0.812,0.899	0.107	1.03102e-05	0.00291244	126.667	74.3333	81	74	2.66667	9.33333	0.983667	0.876667	chr6_127648147_127648289_chr6_127637595_127637647_chr6_127635961_127636041.jpg	http://genome.molbiol.ox.ac.uk/cgi-bin/hgTracks?hgS_doOtherUser=submit&hgS_otherUserName=erepapi&hgS_otherUserSessionName=byip_hg19&position=chr6:127635961-127648289
200	XLOC_014491	HERPUD1	MXE	JunctionCountOnly	chr16	+	56970599	56977376	0,0,0	42156179	5,3,5	59,30,54	0.0,0.0,0.0	0.078,0.091,0.085	-0.085	7.78385e-07	0.000186393	0	4.33333	170	170	125.667	47.6667	0	0.0846667	chr16_56970599_56970729_chr16_56973807_56974157_chr16_56976044_56976149_chr16_56977038_56977376.jpg	http://genome.molbiol.ox.ac.uk/cgi-bin/hgTracks?hgS_doOtherUser=submit&hgS_otherUserName=erepapi&hgS_otherUserSessionName=byip_hg19&position=chr16:56970599-56977376
201	XLOC_009062	SLC38A2	MXE	Both	chr12	-	46758172	46760951	1748281382	1,35,58	2008471875	11,46,211	0.994,0.96,0.96	0.949,0.949,0.9	0.039	7.665e-07	0.000186393	794.667	974	150	152	31.3333	89.3333	0.971333	0.932667	chr12_46760859_46760951_chr12_46760647_46760728_chr12_46758890_46758972_chr12_46758172_46758339.jpg	http://genome.molbiol.ox.ac.uk/cgi-bin/hgTracks?hgS_doOtherUser=submit&hgS_otherUserName=erepapi&hgS_otherUserSessionName=byip_hg19&position=chr12:46758172-46760951
753	XLOC_034726	ECHDC1	SE	Both	chr6	-	127635961	127648289	107,88,10	3,5,0	13,24,77	2,11,15	0.969,0.939,1.0	0.85,0.655,0.817	0.195	3.12637e-05	0.00688022	68.3333	38	85	74	2.66667	9.33333	0.969333	0.774	chr6_127648147_127648289_chr6_127637595_127637649_chr6_127635961_127636041.jpg	http://genome.molbiol.ox.ac.uk/cgi-bin/hgTracks?hgS_doOtherUser=submit&hgS_otherUserName=erepapi&hgS_otherUserSessionName=byip_hg19&position=chr6:127635961-127648289
203	XLOC_000775	CD53	MXE	Both	chr1	+	111434967	111441834	13,35,0	1009,1030,82	0,0,1	1824221569	0.014,0.037,0.0	0.0,0.0,0.001	0.017	9.84632e-07	0.00022428	16	0.333333	135	151	707	724.333	0.017	0.000333333	chr1_111434967_111435155_chr1_111436948_111437023_chr1_111440431_111440514_chr1_111441746_111441834.jpg	http://genome.molbiol.ox.ac.uk/cgi-bin/hgTracks?hgS_doOtherUser=submit&hgS_otherUserName=erepapi&hgS_otherUserSessionName=byip_hg19&position=chr1:111434967-111441834
607	XLOC_006054	EIF3M	SE	Both	chr11	+	32623308	32624037	0,17,0	261,351,53	14,10,60	75141242	0.0,0.083,0.0	0.258,0.117,0.316	-0.203	4.06337e-09	4.32995e-06	5.66667	28	29	54	221.667	152.667	0.0276667	0.230333	chr11_32623308_32623368_chr11_32623625_32623660_chr11_32623825_32624037.jpg	http://genome.molbiol.ox.ac.uk/cgi-bin/hgTracks?hgS_doOtherUser=submit&hgS_otherUserName=erepapi&hgS_otherUserSessionName=byip_hg19&position=chr11:32623308-32624037
205	XLOC_027987	CPOX	MXE	JunctionCountOnly	chr3	-	98298290	98307698	0,1,4	274256189	20,10,17	229288390	0.0,0.004,0.021	0.08,0.034,0.042	-0.044	2.30653e-06	0.000500947	1.66667	15.6667	170	170	239.667	302.333	0.00833333	0.052	chr3_98307557_98307698_chr3_98304285_98304504_chr3_98300251_98300355_chr3_98298290_98299614.jpg	http://genome.molbiol.ox.ac.uk/cgi-bin/hgTracks?hgS_doOtherUser=submit&hgS_otherUserName=erepapi&hgS_otherUserSessionName=byip_hg19&position=chr3:98298290-98307698
206	XLOC_006947	C11orf91	MXE	Both	chr11	-	33743925	33758025	25,23,17	142125142	4,1,20	94156263	0.069,0.072,0.048	0.018,0.003,0.031	0.046	2.70885e-06	0.000574954	21.6667	8.33333	163	69	136.333	171	0.063	0.0173333	chr11_33757928_33758025_chr11_33755041_33755156_chr11_33752970_33753014_chr11_33743925_33744009.jpg	http://genome.molbiol.ox.ac.uk/cgi-bin/hgTracks?hgS_doOtherUser=submit&hgS_otherUserName=erepapi&hgS_otherUserSessionName=byip_hg19&position=chr11:33743925-33758025
187	XLOC_030225	EIF4E	MXE	Both	chr4	-	99812388	99852306	4,38,76	381409394	47,61,132	148356411	0.01,0.085,0.162	0.241,0.146,0.243	-0.124	1.61297e-08	6.02541e-06	39.3333	80	170	170	394.667	305	0.0856667	0.21	chr4_99850246_99852306_chr4_99830829_99831110_chr4_99823027_99823133_chr4_99812388_99812483.jpg	http://genome.molbiol.ox.ac.uk/cgi-bin/hgTracks?hgS_doOtherUser=submit&hgS_otherUserName=erepapi&hgS_otherUserSessionName=byip_hg19&position=chr4:99812388-99852306
605	XLOC_030225	EIF4E	SE	Both	chr4	-	99823027	99852306	4,46,103	237240218	53,90,157	88199217	0.008,0.087,0.191	0.231,0.184,0.266	-0.132	1.74005e-09	1.95722e-06	51	100	170	85	231.667	168	0.0953333	0.227	chr4_99850246_99852306_chr4_99830829_99831110_chr4_99823027_99823133.jpg	http://genome.molbiol.ox.ac.uk/cgi-bin/hgTracks?hgS_doOtherUser=submit&hgS_otherUserName=erepapi&hgS_otherUserSessionName=byip_hg19&position=chr4:99823027-99852306
163	XLOC_011611	EIF5	MXE	Both	chr14	+	103800339	103803186	5658339	6,51,29	4,1,3	59,54,44	0.455,0.928,0.921	0.063,0.018,0.064	0.72	0	0	334	2.66667	170	170	28.6667	52.3333	0.768	0.0483333	chr14_103800339_103800597_chr14_103800726_103800934_chr14_103801990_103802269_chr14_103803014_103803186.jpg	http://genome.molbiol.ox.ac.uk/cgi-bin/hgTracks?hgS_doOtherUser=submit&hgS_otherUserName=erepapi&hgS_otherUserSessionName=byip_hg19&position=chr14:103800339-103803186
210	XLOC_030220	HPGDS	MXE	JunctionCountOnly	chr4	-	95219469	95255789	36741788525	75,57,18	3988333007	32,41,128	0.98,0.969,0.967	0.926,0.953,0.959	0.026	6.04187e-06	0.00117552	1995.67	1412.67	170	170	50	67	0.972	0.946	chr4_95255648_95255789_chr4_95239024_95239116_chr4_95229785_95229894_chr4_95219469_95220795.jpg	http://genome.molbiol.ox.ac.uk/cgi-bin/hgTracks?hgS_doOtherUser=submit&hgS_otherUserName=erepapi&hgS_otherUserSessionName=byip_hg19&position=chr4:95219469-95255789
211	XLOC_000775	CD53	MXE	Both	chr1	+	111436949	111448930	18,35,0	1021,1051,89	0,0,11	1844251575	0.018,0.034,0.0	0.0,0.0,0.007	0.015	6.42754e-06	0.00120054	17.6667	3.66667	131	137	720.333	728	0.0173333	0.00233333	chr1_111436949_111437023_chr1_111439275_111439355_chr1_111440431_111440514_chr1_111441746_111448930.jpg	http://genome.molbiol.ox.ac.uk/cgi-bin/hgTracks?hgS_doOtherUser=submit&hgS_otherUserName=erepapi&hgS_otherUserSessionName=byip_hg19&position=chr1:111436949-111448930
220	XLOC_011611	EIF5	MXE	Both	chr14	+	103800726	103803564	15839400	49527343	52,14,42	155149258	0.234,0.614,0.538	0.251,0.086,0.14	0.303	1.10637e-05	0.00178144	418	36	170	170	306.333	187.333	0.462	0.159	chr14_103800726_103800934_chr14_103801990_103802454_chr14_103803014_103803186_chr14_103803453_103803564.jpg	http://genome.molbiol.ox.ac.uk/cgi-bin/hgTracks?hgS_doOtherUser=submit&hgS_otherUserName=erepapi&hgS_otherUserSessionName=byip_hg19&position=chr14:103800726-103803564
570	XLOC_011611	EIF5	SE	Both	chr14	+	103800339	103802454	201496739	6,47,23	56,15,44	57,54,42	0.625,0.941,0.941	0.329,0.122,0.344	0.571	0	0	751.667	38.3333	170	85	25.3333	51	0.835667	0.265	chr14_103800339_103800597_chr14_103800726_103800934_chr14_103801990_103802454.jpg	http://genome.molbiol.ox.ac.uk/cgi-bin/hgTracks?hgS_doOtherUser=submit&hgS_otherUserName=erepapi&hgS_otherUserSessionName=byip_hg19&position=chr14:103800339-103802454
575	XLOC_011611	EIF5	SE	Both	chr14	+	103800339	103802269	15839400	6,47,23	52,14,41	57,54,42	0.731,0.951,0.95	0.499,0.22,0.515	0.466	8.88178e-16	5.99417e-12	418	35.6667	78	85	25.3333	51	0.877333	0.411333	chr14_103800339_103800597_chr14_103800889_103800934_chr14_103801990_103802269.jpg	http://genome.molbiol.ox.ac.uk/cgi-bin/hgTracks?hgS_doOtherUser=submit&hgS_otherUserName=erepapi&hgS_otherUserSessionName=byip_hg19&position=chr14:103800339-103802269
215	XLOC_014917	FOPNL	MXE	Both	chr16	-	15961685	15978062	0,3,6	169141167	6,16,14	70135162	0.0,0.019,0.032	0.073,0.098,0.073	-0.064	8.05743e-06	0.00141978	3	12	170	156	159	122.333	0.017	0.0813333	chr16_15977865_15978062_chr16_15976806_15976905_chr16_15973661_15973745_chr16_15961685_15961827.jpg	http://genome.molbiol.ox.ac.uk/cgi-bin/hgTracks?hgS_doOtherUser=submit&hgS_otherUserName=erepapi&hgS_otherUserSessionName=byip_hg19&position=chr16:15961685-15978062
216	XLOC_031536	UBE2B	MXE	Both	chr5	+	133710074	133726054	14,34,45	83821182809	48,65,47	106921161784	0.016,0.016,0.016	0.042,0.029,0.025	-0.016	8.67738e-06	0.0015007	31	53.3333	155	153	1921.67	1656.33	0.016	0.032	chr5_133710074_133710154_chr5_133716410_133716499_chr5_133724016_133724104_chr5_133725916_133726054.jpg	http://genome.molbiol.ox.ac.uk/cgi-bin/hgTracks?hgS_doOtherUser=submit&hgS_otherUserName=erepapi&hgS_otherUserSessionName=byip_hg19&position=chr5:133710074-133726054
217	XLOC_001290	TMCC2	MXE	Both	chr1	+	205198807	205240383	1,14,8	34630537	0,8,11	111,61,52	0.029,0.022,0.015	0.0,0.116,0.175	-0.075	8.95976e-06	0.00152137	7.66667	6.33333	170	170	400.333	74.6667	0.022	0.097	chr1_205198807_205199297_chr1_205210633_205211172_chr1_205238078_205239012_chr1_205240248_205240383.jpg	http://genome.molbiol.ox.ac.uk/cgi-bin/hgTracks?hgS_doOtherUser=submit&hgS_otherUserName=erepapi&hgS_otherUserSessionName=byip_hg19&position=chr1:205198807-205240383
218	XLOC_016805	COPS3	MXE	JunctionCountOnly	chr17	-	17171199	17185604	156156102	38,25,26	56204197	9,15,11	0.804,0.862,0.797	0.862,0.932,0.947	-0.093	9.49665e-06	0.00158374	138	152.333	170	170	29.6667	11.6667	0.821	0.913667	chr17_17184446_17185604_chr17_17179349_17179478_chr17_17174210_17174322_chr17_17171199_17171359.jpg	http://genome.molbiol.ox.ac.uk/cgi-bin/hgTracks?hgS_doOtherUser=submit&hgS_otherUserName=erepapi&hgS_otherUserSessionName=byip_hg19&position=chr17:17171199-17185604
464	XLOC_021340	ELMOD3	RI	Both	chr2	+	85617261	85618875	4,3,0	23,20,14	1,4,22	3,7,11	0.08,0.07,0.0	0.143,0.222,0.5	-0.238	0.0004287	0.0411088	2.33333	9	170	85	19	7	0.05	0.288333	chr2_85617261_85617388_chr2_85617883_85618875.jpg	http://genome.molbiol.ox.ac.uk/cgi-bin/hgTracks?hgS_doOtherUser=submit&hgS_otherUserName=erepapi&hgS_otherUserSessionName=byip_hg19&position=chr2:85617261-85618875
319	XLOC_018186	ENOSF1	MXE	JunctionCountOnly	chr18	-	675321	678737	16,23,6	19,43,7	3,5,4	14,33,23	0.457,0.348,0.462	0.176,0.132,0.148	0.27	0.000591648	0.0351936	15	4	110	110	23	23.3333	0.422333	0.152	chr18_678696_678737_chr18_677743_677872_chr18_677345_677444_chr18_675321_675402.jpg	http://genome.molbiol.ox.ac.uk/cgi-bin/hgTracks?hgS_doOtherUser=submit&hgS_otherUserName=erepapi&hgS_otherUserSessionName=byip_hg19&position=chr18:675321-678737
221	XLOC_016805	COPS3	MXE	JunctionCountOnly	chr17	-	17171199	17185604	156156103	40,27,26	56203197	10,17,9	0.796,0.852,0.798	0.848,0.923,0.956	-0.094	1.22745e-05	0.00194291	138.333	152	170	170	31	12	0.815333	0.909	chr17_17184446_17185604_chr17_17179349_17179478_chr17_17174210_17174322_chr17_17171199_17171291.jpg	http://genome.molbiol.ox.ac.uk/cgi-bin/hgTracks?hgS_doOtherUser=submit&hgS_otherUserName=erepapi&hgS_otherUserSessionName=byip_hg19&position=chr17:17171199-17185604
12	XLOC_039025	EPB49	A3SS	Both	chr8	+	21914151	21924404	0,116,147	20146160	0,1,1	9,37,40	0.0,0.225,0.251	0.0,0.01,0.009	0.152	1.20968e-07	6.30544e-05	87.6667	0.666667	134	49	108.667	28.6667	0.158667	0.00633333	chr8_21914151_21914647_chr8_21924216_21924349_21924404.jpg	http://genome.molbiol.ox.ac.uk/cgi-bin/hgTracks?hgS_doOtherUser=submit&hgS_otherUserName=erepapi&hgS_otherUserSessionName=byip_hg19&position=chr8:21914151-21924404
94	XLOC_039025	EPB49	A3SS	ReadsOnTargetAndJunctionCounts	chr8	+	21916686	21924404	0,91,136	4,28,41	0,0,0	5,10,5	0.0,0.487,0.492	0.0,0.0,0.0	0.326	0.000501357	0.0384393	75.6667	0	168	49	24.3333	6.66667	0.326333	0	chr8_21916686_21917007_chr8_21924216_21924349_21924404.jpg	http://genome.molbiol.ox.ac.uk/cgi-bin/hgTracks?hgS_doOtherUser=submit&hgS_otherUserName=erepapi&hgS_otherUserSessionName=byip_hg19&position=chr8:21916686-21924404
224	XLOC_020265	GMFG	MXE	Both	chr19	-	39818991	39826171	418,432,39	3,10,0	107111330	2,6,26	0.993,0.977,1.0	0.982,0.949,0.927	0.037	1.99753e-05	0.0029958	296.333	182.667	86	86	4.33333	11.3333	0.99	0.952667	chr19_39826075_39826171_chr19_39825901_39825950_chr19_39823717_39823766_chr19_39818991_39819188.jpg	http://genome.molbiol.ox.ac.uk/cgi-bin/hgTracks?hgS_doOtherUser=submit&hgS_otherUserName=erepapi&hgS_otherUserSessionName=byip_hg19&position=chr19:39818991-39826171
225	XLOC_021827	ARPC2	MXE	Both	chr2	+	219093461	219114187	1,3,3	4281360263	6,1,20	215222593	0.002,0.002,0.011	0.027,0.004,0.033	-0.016	2.02094e-05	0.0029958	2.33333	9	170	170	683.667	343.333	0.005	0.0213333	chr2_219093461_219093573_chr2_219104114_219104207_chr2_219110143_219110269_chr2_219114087_219114187.jpg	http://genome.molbiol.ox.ac.uk/cgi-bin/hgTracks?hgS_doOtherUser=submit&hgS_otherUserName=erepapi&hgS_otherUserSessionName=byip_hg19&position=chr2:219093461-219114187
226	XLOC_009223	ATP5B	MXE	JunctionCountOnly	chr12	-	57037187	57040321	7981168553	6,12,15	557041088	6,19,40	0.993,0.99,0.974	0.902,0.974,0.965	0.039	2.1528e-05	0.00314141	839.667	615.667	170	170	11	21.6667	0.985667	0.947	chr12_57039621_57040321_chr12_57038955_57039137_chr12_57038565_57038739_chr12_57037187_57037371.jpg	http://genome.molbiol.ox.ac.uk/cgi-bin/hgTracks?hgS_doOtherUser=submit&hgS_otherUserName=erepapi&hgS_otherUserSessionName=byip_hg19&position=chr12:57037187-57040321
528	XLOC_031314	ERBB2IP	RI	ReadsOnTargetAndJunctionCounts	chr5	+	65372144	65372777	91,55,25	22,19,13	1,25,54	9,17,46	0.351,0.275,0.201	0.014,0.161,0.133	0.173	0.000344085	0.018924	57	26.6667	520	68	18	24	0.275667	0.102667	chr5_65372144_65372236_chr5_65372703_65372777.jpg	http://genome.molbiol.ox.ac.uk/cgi-bin/hgTracks?hgS_doOtherUser=submit&hgS_otherUserName=erepapi&hgS_otherUserSessionName=byip_hg19&position=chr5:65372144-65372777
431	XLOC_038256	EZH2	RI	Both	chr7	-	148497003	148506247	10,21,12	8,28,23	10,8,10	68,29,42	0.374,0.264,0.2	0.066,0.117,0.102	0.184	6.40014e-05	0.0110769	14.3333	9.33333	163	78	19.6667	46.3333	0.279333	0.095	chr7_148506163_148506247_chr7_148497003_148504798.jpg	http://genome.molbiol.ox.ac.uk/cgi-bin/hgTracks?hgS_doOtherUser=submit&hgS_otherUserName=erepapi&hgS_otherUserSessionName=byip_hg19&position=chr7:148497003-148506247
229	XLOC_042525	DDX3X	MXE	JunctionCountOnly	chrX	+	41205758	41223587	277397433	0,0,4	160485666	9,7,22	1.0,1.0,0.991	0.947,0.986,0.968	0.03	2.59247e-05	0.00350885	369	437	139	139	1.33333	12.6667	0.997	0.967	chrX_41205758_41205875_chrX_41206112_41206265_chrX_41206893_41207168_chrX_41223527_41223587.jpg	http://genome.molbiol.ox.ac.uk/cgi-bin/hgTracks?hgS_doOtherUser=submit&hgS_otherUserName=erepapi&hgS_otherUserSessionName=byip_hg19&position=chrX:41205758-41223587
85	XLOC_022284	FAM136A	A3SS	ReadsOnTargetAndJunctionCounts	chr2	-	70527972	70529220	112,48,25	37,77,14	0,12,32	11,17,61	0.27,0.071,0.179	0.0,0.08,0.06	0.127	0.000191164	0.0172394	61.6667	14.6667	694	85	42.6667	29.6667	0.173333	0.0466667	chr2_70529057_70529220_chr2_70528112_70528735_70527972.jpg	http://genome.molbiol.ox.ac.uk/cgi-bin/hgTracks?hgS_doOtherUser=submit&hgS_otherUserName=erepapi&hgS_otherUserSessionName=byip_hg19&position=chr2:70527972-70529220
131	XLOC_029313	FAM193A	A5SS	ReadsOnTargetAndJunctionCounts	chr4	+	2701407	2717831	6,0,6	2,11,5	42,15,39	2,2,6	0.124,0.0,0.053	0.497,0.261,0.234	-0.272	5.44921e-06	0.00200195	4	32	1594	75	6	3.33333	0.059	0.330667	chr4_2701407_2702271_2703804_chr4_2717750_2717831.jpg	http://genome.molbiol.ox.ac.uk/cgi-bin/hgTracks?hgS_doOtherUser=submit&hgS_otherUserName=erepapi&hgS_otherUserSessionName=byip_hg19&position=chr4:2701407-2717831
232	XLOC_009062	SLC38A2	MXE	Both	chr12	-	46758427	46760951	1748281370	0,18,9	1998411855	3,15,77	1.0,0.979,0.994	0.986,0.983,0.961	0.014	2.99645e-05	0.00396798	790.667	965	117	121	9	31.6667	0.991	0.976667	chr12_46760859_46760951_chr12_46760647_46760728_chr12_46758889_46758972_chr12_46758427_46758485.jpg	http://genome.molbiol.ox.ac.uk/cgi-bin/hgTracks?hgS_doOtherUser=submit&hgS_otherUserName=erepapi&hgS_otherUserSessionName=byip_hg19&position=chr12:46758427-46760951
227	XLOC_004241	FAM21C	MXE	Both	chr10	+	46224310	46238931	4,27,54	2,10,18	4,7,13	4,14,24	0.752,0.804,0.82	0.603,0.431,0.451	0.297	2.43382e-05	0.00349684	28.3333	8	112	170	10	14	0.792	0.495	chr10_46224310_46224474_chr10_46233431_46233493_chr10_46237425_46237521_chr10_46238838_46238931.jpg	http://genome.molbiol.ox.ac.uk/cgi-bin/hgTracks?hgS_doOtherUser=submit&hgS_otherUserName=erepapi&hgS_otherUserSessionName=byip_hg19&position=chr10:46224310-46238931
234	XLOC_001191	NPL	MXE	Both	chr1	+	182787676	182799519	47,60,11	1,2,0	10,5,21	1,2,9	0.992,0.987,1.0	0.963,0.866,0.857	0.098	3.48556e-05	0.00452106	39.3333	12	66	170	1	4	0.993	0.895333	chr1_182787676_182787824_chr1_182794916_182794955_chr1_182797859_182798629_chr1_182798738_182799519.jpg	http://genome.molbiol.ox.ac.uk/cgi-bin/hgTracks?hgS_doOtherUser=submit&hgS_otherUserName=erepapi&hgS_otherUserSessionName=byip_hg19&position=chr1:182787676-182799519
361	XLOC_004241	FAM21C	MXE	ReadsOnTargetAndJunctionCounts	chr10	+	46258836	46274583	27,53,87	1,2,6	26,38,52	8,8,16	0.959,0.958,0.926	0.736,0.803,0.736	0.189	3.62175e-05	0.00551908	55.6667	38.6667	203	174	3	10.6667	0.947667	0.758333	chr10_46258836_46258937_chr10_46261127_46261258_chr10_46268704_46268806_chr10_46274401_46274583.jpg	http://genome.molbiol.ox.ac.uk/cgi-bin/hgTracks?hgS_doOtherUser=submit&hgS_otherUserName=erepapi&hgS_otherUserSessionName=byip_hg19&position=chr10:46258836-46274583
236	XLOC_008727	RNF10	MXE	JunctionCountOnly	chr12	+	121002875	121013491	11,21,50	121258537	142,66,107	1052414402	0.083,0.075,0.085	0.119,0.138,0.21	-0.075	3.69333e-05	0.00466109	27.3333	105	136	136	305.333	622.667	0.081	0.155667	chr12_121002875_121002992_chr12_121004628_121004783_chr12_121008994_121009094_chr12_121013434_121013491.jpg	http://genome.molbiol.ox.ac.uk/cgi-bin/hgTracks?hgS_doOtherUser=submit&hgS_otherUserName=erepapi&hgS_otherUserSessionName=byip_hg19&position=chr12:121002875-121013491
237	XLOC_009062	SLC38A2	MXE	JunctionCountOnly	chr12	-	46758889	46766650	1779001364	0,4,13	2349581965	0,16,57	1.0,0.995,0.989	1.0,0.981,0.968	0.012	4.51513e-05	0.00562224	813.667	1052.33	162	142	5.66667	24.3333	0.994667	0.983	chr12_46766292_46766650_chr12_46764961_46765162_chr12_46764559_46764640_chr12_46758889_46758972.jpg	http://genome.molbiol.ox.ac.uk/cgi-bin/hgTracks?hgS_doOtherUser=submit&hgS_otherUserName=erepapi&hgS_otherUserSessionName=byip_hg19&position=chr12:46758889-46766650
238	XLOC_031296	GPBP1	MXE	Both	chr5	+	56471275	56526796	116147180	1,9,12	49178231	5,18,46	0.991,0.942,0.938	0.907,0.908,0.834	0.074	4.73709e-05	0.00582101	147.667	152.667	170	170	7.33333	23	0.957	0.883	chr5_56471275_56472227_chr5_56509901_56510020_chr5_56525710_56525900_chr5_56526673_56526796.jpg	http://genome.molbiol.ox.ac.uk/cgi-bin/hgTracks?hgS_doOtherUser=submit&hgS_otherUserName=erepapi&hgS_otherUserSessionName=byip_hg19&position=chr5:56471275-56526796
239	XLOC_016805	COPS3	MXE	JunctionCountOnly	chr17	-	17152240	17185604	35,17,21	253229203	9,15,10	173327314	0.115,0.065,0.089	0.047,0.041,0.029	0.051	4.90186e-05	0.0059006	24.3333	11.3333	170	160	228.333	271.333	0.0896667	0.039	chr17_17184446_17185604_chr17_17174210_17174322_chr17_17158173_17158259_chr17_17152240_17152353.jpg	http://genome.molbiol.ox.ac.uk/cgi-bin/hgTracks?hgS_doOtherUser=submit&hgS_otherUserName=erepapi&hgS_otherUserSessionName=byip_hg19&position=chr17:17152240-17185604
240	XLOC_022828	ABCB6	MXE	JunctionCountOnly	chr2	-	220075656	220082529	2,21,26	33147229	4,2,10	248113107	0.057,0.125,0.102	0.016,0.017,0.085	0.055	4.92822e-05	0.0059006	16.3333	5.33333	170	170	136.333	156	0.0946667	0.0393333	chr2_220082392_220082529_chr2_220081086_220081554_chr2_220077109_220077213_chr2_220075656_220075830.jpg	http://genome.molbiol.ox.ac.uk/cgi-bin/hgTracks?hgS_doOtherUser=submit&hgS_otherUserName=erepapi&hgS_otherUserSessionName=byip_hg19&position=chr2:220075656-220082529
499	XLOC_031567	FAM53C	RI	ReadsOnTargetAndJunctionCounts	chr5	+	137676873	137679200	18,58,26	25,39,51	8,56,60	5,21,26	0.116,0.213,0.085	0.226,0.327,0.296	-0.145	5.73069e-05	0.00479579	34	41.3333	466	85	38.3333	17.3333	0.138	0.283	chr5_137676873_137677102_chr5_137677498_137679200.jpg	http://genome.molbiol.ox.ac.uk/cgi-bin/hgTracks?hgS_doOtherUser=submit&hgS_otherUserName=erepapi&hgS_otherUserSessionName=byip_hg19&position=chr5:137676873-137679200
39	XLOC_000990	FDPS	A3SS	Both	chr1	+	155278539	155279996	39,33,24	155,117,27	70,114,82	33,82,84	0.178,0.195,0.433	0.646,0.544,0.456	-0.28	1.74054e-05	0.00279156	32	88.6667	99	85	99.6667	66.3333	0.268667	0.548667	chr1_155278539_155278756_chr1_155279834_155279855_155279996.jpg	http://genome.molbiol.ox.ac.uk/cgi-bin/hgTracks?hgS_doOtherUser=submit&hgS_otherUserName=erepapi&hgS_otherUserSessionName=byip_hg19&position=chr1:155278539-155279996
243	XLOC_014917	FOPNL	MXE	Both	chr16	-	15967348	15978062	0,3,9	342274322	6,18,13	135278334	0.0,0.01,0.025	0.039,0.056,0.034	-0.031	5.96286e-05	0.00681125	4	12.3333	170	156	312.667	249	0.0116667	0.043	chr16_15977865_15978062_chr16_15976806_15976905_chr16_15973661_15973745_chr16_15967348_15967484.jpg	http://genome.molbiol.ox.ac.uk/cgi-bin/hgTracks?hgS_doOtherUser=submit&hgS_otherUserName=erepapi&hgS_otherUserSessionName=byip_hg19&position=chr16:15967348-15978062
244	XLOC_014731	DEF8	MXE	Both	chr16	+	90015139	90021674	18,27,5	165,181,59	0,2,12	78,70,260	0.098,0.13,0.078	0.0,0.028,0.044	0.078	6.0247e-05	0.00681125	16.6667	4.66667	162	162	135	136	0.102	0.024	chr16_90015139_90015222_chr16_90015825_90015921_chr16_90020651_90020784_chr16_90021577_90021674.jpg	http://genome.molbiol.ox.ac.uk/cgi-bin/hgTracks?hgS_doOtherUser=submit&hgS_otherUserName=erepapi&hgS_otherUserSessionName=byip_hg19&position=chr16:90015139-90021674
245	XLOC_014491	HERPUD1	MXE	JunctionCountOnly	chr16	+	56970599	56976149	21147155	0,0,0	20,6,67	1,1,5	1.0,1.0,1.0	0.952,0.857,0.931	0.087	6.05348e-05	0.00681125	107.667	31	170	170	0	2.33333	1	0.913333	chr16_56970599_56970729_chr16_56973149_56973271_chr16_56973807_56974000_chr16_56976044_56976149.jpg	http://genome.molbiol.ox.ac.uk/cgi-bin/hgTracks?hgS_doOtherUser=submit&hgS_otherUserName=erepapi&hgS_otherUserSessionName=byip_hg19&position=chr16:56970599-56976149
246	XLOC_039755	TCEB1	MXE	JunctionCountOnly	chr8	-	74857373	74884522	29,46,7	288430204	7,2,25	219289442	0.091,0.097,0.033	0.031,0.007,0.054	0.043	6.14303e-05	0.00681484	27.3333	11.3333	170	170	307.333	316.667	0.0736667	0.0306667	chr8_74884312_74884522_chr8_74876722_74876860_chr8_74868146_74868289_chr8_74857373_74859055.jpg	http://genome.molbiol.ox.ac.uk/cgi-bin/hgTracks?hgS_doOtherUser=submit&hgS_otherUserName=erepapi&hgS_otherUserSessionName=byip_hg19&position=chr8:74857373-74884522
247	XLOC_042525	DDX3X	MXE	JunctionCountOnly	chrX	+	41201748	41203381	189314372	6,36,41	79398475	16,51,109	0.969,0.897,0.901	0.832,0.886,0.813	0.079	6.2026e-05	0.00681484	291.667	317.333	170	170	27.6667	58.6667	0.922333	0.843667	chrX_41201748_41201906_chrX_41201990_41202089_chrX_41202469_41202604_chrX_41203283_41203381.jpg	http://genome.molbiol.ox.ac.uk/cgi-bin/hgTracks?hgS_doOtherUser=submit&hgS_otherUserName=erepapi&hgS_otherUserSessionName=byip_hg19&position=chrX:41201748-41203381
248	XLOC_033385	TMEM14B	MXE	Both	chr6	+	10747995	10755465	64,67,44	395805212	33,41,25	396516535	0.165,0.092,0.201	0.092,0.088,0.054	0.075	6.55665e-05	0.00703823	58.3333	33	139	169	470.667	482.333	0.152667	0.078	chr6_10747995_10748114_chr6_10749855_10749931_chr6_10751366_10751467_chr6_10755375_10755465.jpg	http://genome.molbiol.ox.ac.uk/cgi-bin/hgTracks?hgS_doOtherUser=submit&hgS_otherUserName=erepapi&hgS_otherUserSessionName=byip_hg19&position=chr6:10747995-10755465
808	XLOC_000990	FDPS	SE	Both	chr1	+	155278539	155279996	7,10,15	39,33,24	1,21,5	70,114,82	0.082,0.132,0.238	0.007,0.084,0.03	0.11	0.000105714	0.0179107	10.6667	9	170	85	32	88.6667	0.150667	0.0403333	chr1_155278539_155278756_chr1_155279580_155279756_chr1_155279834_155279996.jpg	http://genome.molbiol.ox.ac.uk/cgi-bin/hgTracks?hgS_doOtherUser=submit&hgS_otherUserName=erepapi&hgS_otherUserSessionName=byip_hg19&position=chr1:155278539-155279996
250	XLOC_009062	SLC38A2	MXE	Both	chr12	-	46758172	46765162	23611091646	1,18,50	28410532499	8,36,138	0.996,0.984,0.971	0.973,0.967,0.948	0.021	6.85655e-05	0.00719476	997	1278.67	150	152	23	60.6667	0.983667	0.962667	chr12_46764961_46765162_chr12_46764559_46764640_chr12_46758890_46758972_chr12_46758172_46758339.jpg	http://genome.molbiol.ox.ac.uk/cgi-bin/hgTracks?hgS_doOtherUser=submit&hgS_otherUserName=erepapi&hgS_otherUserSessionName=byip_hg19&position=chr12:46758172-46765162
42	XLOC_016804	FLCN	A3SS	Both	chr17	-	17127236	17129636	8,12,26	18,38,55	21,7,22	16,6,10	0.182,0.136,0.191	0.396,0.368,0.524	-0.26	3.19461e-05	0.00475768	15.3333	16.6667	170	85	37	10.6667	0.169667	0.429333	chr17_17129490_17129636_chr17_17127457_17129187_17127236.jpg	http://genome.molbiol.ox.ac.uk/cgi-bin/hgTracks?hgS_doOtherUser=submit&hgS_otherUserName=erepapi&hgS_otherUserSessionName=byip_hg19&position=chr17:17127236-17129636
252	XLOC_033384	TMEM14C	MXE	Both	chr6	+	10723148	10728960	23,33,7	12401383527	2,6,18	6389321935	0.022,0.028,0.016	0.004,0.008,0.011	0.014	7.19017e-05	0.007461	21	8.66667	136	166	1050	1168.33	0.022	0.00766667	chr6_10723148_10723474_chr6_10725194_10725270_chr6_10726140_10726241_chr6_10728873_10728960.jpg	http://genome.molbiol.ox.ac.uk/cgi-bin/hgTracks?hgS_doOtherUser=submit&hgS_otherUserName=erepapi&hgS_otherUserSessionName=byip_hg19&position=chr6:10723148-10728960
253	XLOC_015951	TRPV2	MXE	JunctionCountOnly	chr17	+	16332131	16340317	3,9,0	509458140	16,6,11	170140497	0.005,0.017,0.0	0.075,0.036,0.019	-0.036	7.38815e-05	0.00758219	4	11	170	146	369	269	0.00733333	0.0433333	chr17_16332131_16332296_chr17_16335280_16335614_chr17_16338204_16338283_chr17_16340103_16340317.jpg	http://genome.molbiol.ox.ac.uk/cgi-bin/hgTracks?hgS_doOtherUser=submit&hgS_otherUserName=erepapi&hgS_otherUserSessionName=byip_hg19&position=chr17:16332131-16340317
275	XLOC_016804	FLCN	MXE	JunctionCountOnly	chr17	-	17125815	17136215	16,77,147	2,4,2	7,14,31	3,0,11	0.892,0.952,0.987	0.707,1.0,0.745	0.126	0.00020732	0.0171342	80	17.3333	164	170	2.66667	4.66667	0.943667	0.817333	chr17_17136102_17136215_chr17_17135108_17135196_chr17_17131203_17131475_chr17_17125815_17125975.jpg	http://genome.molbiol.ox.ac.uk/cgi-bin/hgTracks?hgS_doOtherUser=submit&hgS_otherUserName=erepapi&hgS_otherUserSessionName=byip_hg19&position=chr17:17125815-17136215
255	XLOC_009347	POC1B	MXE	Both	chr12	-	89885713	89920156	64,121,99	1,2,2	31,62,58	8,4,7	0.986,0.985,0.982	0.809,0.944,0.9	0.1	7.80894e-05	0.0078496	94.6667	50.3333	156	170	1.66667	6.33333	0.984333	0.884333	chr12_89919658_89920156_chr12_89918897_89918981_chr12_89890816_89891119_chr12_89885713_89885892.jpg	http://genome.molbiol.ox.ac.uk/cgi-bin/hgTracks?hgS_doOtherUser=submit&hgS_otherUserName=erepapi&hgS_otherUserSessionName=byip_hg19&position=chr12:89885713-89920156
518	XLOC_034316	FLOT1	RI	ReadsOnTargetAndJunctionCounts	chr6	-	30708456	30709110	68,159,4	11,105,35	27,28,136	1,3,20	0.532,0.218,0.021	0.832,0.632,0.556	-0.416	0.000233608	0.0143699	77	63.6667	462	85	50.3333	8	0.257	0.673333	chr6_30708967_30709110_chr6_30708456_30708575.jpg	http://genome.molbiol.ox.ac.uk/cgi-bin/hgTracks?hgS_doOtherUser=submit&hgS_otherUserName=erepapi&hgS_otherUserSessionName=byip_hg19&position=chr6:30708456-30709110
257	XLOC_037693	HNRNPA2B1	MXE	Both	chr7	-	26229547	26233314	12151214569	85,118,65	45810191429	33,39,82	0.927,0.902,0.887	0.925,0.959,0.94	-0.036	9.17556e-05	0.00891918	999.333	968.667	170	152	89.3333	51.3333	0.905333	0.941333	chr7_26233195_26233314_chr7_26232871_26232993_chr7_26232115_26232197_chr7_26229547_26230080.jpg	http://genome.molbiol.ox.ac.uk/cgi-bin/hgTracks?hgS_doOtherUser=submit&hgS_otherUserName=erepapi&hgS_otherUserSessionName=byip_hg19&position=chr7:26229547-26233314
365	XLOC_014917	FOPNL	MXE	ReadsOnTargetAndJunctionCounts	chr16	-	15961685	15978062	0,3,6	92100137	6,16,14	44119131	0.0,0.035,0.051	0.142,0.141,0.115	-0.104	7.74346e-05	0.00938076	3	12	171	208	109.667	98	0.0286667	0.132667	chr16_15977865_15978062_chr16_15976806_15976905_chr16_15967348_15967484_chr16_15961685_15961827.jpg	http://genome.molbiol.ox.ac.uk/cgi-bin/hgTracks?hgS_doOtherUser=submit&hgS_otherUserName=erepapi&hgS_otherUserSessionName=byip_hg19&position=chr16:15961685-15978062
706	XLOC_037607	FTSJ2	SE	Both	chr7	-	2273926	2279342	23,13,2	113,78,18	5,17,71	12,43,71	0.092,0.077,0.053	0.172,0.165,0.333	-0.149	7.77377e-06	0.00229769	12.6667	31	170	85	69.6667	42	0.074	0.223333	chr7_2279053_2279342_chr7_2277650_2278572_chr7_2273926_2275199.jpg	http://genome.molbiol.ox.ac.uk/cgi-bin/hgTracks?hgS_doOtherUser=submit&hgS_otherUserName=erepapi&hgS_otherUserSessionName=byip_hg19&position=chr7:2273926-2279342
260	XLOC_037693	HNRNPA2B1	MXE	Both	chr7	-	26229547	26235529	9641074491	85,122,64	2869141263	33,39,80	0.908,0.885,0.87	0.883,0.953,0.932	-0.035	9.53793e-05	0.00902718	843	821	141	123	90.3333	50.6667	0.887667	0.922667	chr7_26235467_26235529_chr7_26233195_26233314_chr7_26232115_26232197_chr7_26229547_26230080.jpg	http://genome.molbiol.ox.ac.uk/cgi-bin/hgTracks?hgS_doOtherUser=submit&hgS_otherUserName=erepapi&hgS_otherUserSessionName=byip_hg19&position=chr7:26229547-26235529
261	XLOC_016086	ZNF207	MXE	Both	chr17	+	30687617	30690007	3,39,40	173,171,88	13,54,78	38112182	0.009,0.106,0.191	0.151,0.2,0.182	-0.076	9.56945e-05	0.00902718	27.3333	48.3333	125	65	144	110.667	0.102	0.177667	chr17_30687617_30687784_chr17_30687909_30687986_chr17_30688487_30688534_chr17_30689933_30690007.jpg	http://genome.molbiol.ox.ac.uk/cgi-bin/hgTracks?hgS_doOtherUser=submit&hgS_otherUserName=erepapi&hgS_otherUserSessionName=byip_hg19&position=chr17:30687617-30690007
356	XLOC_027484	FXR1	MXE	ReadsOnTargetAndJunctionCounts	chr3	+	180669086	180675716	98,87,54	9,2,8	12,31,91	16,8,21	0.967,0.992,0.948	0.672,0.914,0.922	0.133	1.89524e-05	0.00397917	79.6667	44.6667	146	398	6.33333	15	0.969	0.836	chr3_180669086_180669256_chr3_180671550_180671629_chr3_180672798_180673124_chr3_180675607_180675716.jpg	http://genome.molbiol.ox.ac.uk/cgi-bin/hgTracks?hgS_doOtherUser=submit&hgS_otherUserName=erepapi&hgS_otherUserSessionName=byip_hg19&position=chr3:180669086-180675716
263	XLOC_009113	RACGAP1	MXE	Both	chr12	-	50399039	50412372	1,1,1	56120127	2,16,8	23161107	0.018,0.009,0.008	0.083,0.094,0.072	-0.071	0.000100607	0.00937214	1	8.66667	146	152	101	97	0.0116667	0.083	chr12_50412299_50412372_chr12_50410414_50410502_chr12_50400217_50400419_chr12_50399039_50399175.jpg	http://genome.molbiol.ox.ac.uk/cgi-bin/hgTracks?hgS_doOtherUser=submit&hgS_otherUserName=erepapi&hgS_otherUserSessionName=byip_hg19&position=chr12:50399039-50412372
851	XLOC_029753	GAB1	SE	Both	chr4	+	144361232	144380631	4,7,21	4,4,15	1,19,0	13,33,19	0.339,0.473,0.418	0.038,0.228,0.0	0.321	0.000180163	0.02587	10.6667	6.66667	166	85	7.66667	21.6667	0.41	0.0886667	chr4_144361232_144361535_chr4_144378833_144378922_chr4_144380538_144380631.jpg	http://genome.molbiol.ox.ac.uk/cgi-bin/hgTracks?hgS_doOtherUser=submit&hgS_otherUserName=erepapi&hgS_otherUserSessionName=byip_hg19&position=chr4:144361232-144380631
265	XLOC_009062	SLC38A2	MXE	Both	chr12	-	46758172	46760728	1,17,49	1817271059	8,31,134	2076791580	0.004,0.015,0.029	0.025,0.029,0.052	-0.019	0.000105104	0.00952974	22.3333	57.6667	144	94	655.667	822	0.016	0.0353333	chr12_46760647_46760728_chr12_46758890_46758973_chr12_46758427_46758485_chr12_46758172_46758339.jpg	http://genome.molbiol.ox.ac.uk/cgi-bin/hgTracks?hgS_doOtherUser=submit&hgS_otherUserName=erepapi&hgS_otherUserSessionName=byip_hg19&position=chr12:46758172-46760728
614	XLOC_008184	GABARAPL1	SE	Both	chr12	+	10365476	10370740	2,43,49	78280268	25,31,59	67,92,121	0.012,0.066,0.077	0.146,0.134,0.183	-0.103	1.00928e-08	9.08193e-06	31.3333	38.3333	157	72	208.667	93.3333	0.0516667	0.154333	chr12_10365476_10365818_chr12_10366350_10367378_chr12_10370662_10370740.jpg	http://genome.molbiol.ox.ac.uk/cgi-bin/hgTracks?hgS_doOtherUser=submit&hgS_otherUserName=erepapi&hgS_otherUserSessionName=byip_hg19&position=chr12:10365476-10370740
505	XLOC_021602	GALNT5	RI	ReadsOnTargetAndJunctionCounts	chr2	+	158113919	158116048	137613212729	1,0,10	30711551252	4,12,7	0.988,1.0,0.943	0.822,0.853,0.915	0.114	9.90222e-05	0.00742357	1808.67	904.667	1415	85	3.66667	7.66667	0.977	0.863333	chr2_158113919_158114548_chr2_158115893_158116048.jpg	http://genome.molbiol.ox.ac.uk/cgi-bin/hgTracks?hgS_doOtherUser=submit&hgS_otherUserName=erepapi&hgS_otherUserSessionName=byip_hg19&position=chr2:158113919-158116048
268	XLOC_042525	DDX3X	MXE	JunctionCountOnly	chrX	+	41206112	41223587	184295349	0,1,6	124437615	10,8,28	1.0,0.997,0.983	0.925,0.982,0.956	0.039	0.000122759	0.0108155	276	392	139	139	2.33333	15.3333	0.993333	0.954333	chrX_41206112_41206265_chrX_41206565_41206704_chrX_41206893_41207168_chrX_41223527_41223587.jpg	http://genome.molbiol.ox.ac.uk/cgi-bin/hgTracks?hgS_doOtherUser=submit&hgS_otherUserName=erepapi&hgS_otherUserSessionName=byip_hg19&position=chrX:41206112-41223587
269	XLOC_024803	RBM39	MXE	Both	chr20	-	34295042	34302311	342345177	292301263	95167296	212337348	0.271,0.267,0.176	0.125,0.136,0.213	0.08	0.000131411	0.0114696	288	186	132	42	285.333	299	0.238	0.158	chr20_34302107_34302311_chr20_34300941_34301018_chr20_34297146_34297178_chr20_34295042_34295123.jpg	http://genome.molbiol.ox.ac.uk/cgi-bin/hgTracks?hgS_doOtherUser=submit&hgS_otherUserName=erepapi&hgS_otherUserSessionName=byip_hg19&position=chr20:34295042-34302311
967	XLOC_021602	GALNT5	SE	ReadsOnTargetAndJunctionCounts	chr2	+	158113923	158140960	114120262	6,7,30	37123132	10,29,22	0.877,0.865,0.766	0.581,0.614,0.692	0.207	0.00025262	0.0310421	165.333	97.3333	227	85	14.3333	20.3333	0.836	0.629	chr2_158113923_158114548_chr2_158115893_158116048_chr2_158140794_158140960.jpg	http://genome.molbiol.ox.ac.uk/cgi-bin/hgTracks?hgS_doOtherUser=submit&hgS_otherUserName=erepapi&hgS_otherUserSessionName=byip_hg19&position=chr2:158113923-158140960
401	XLOC_036873	GET4	RI	Both	chr7	+	934971	936602	6279306	0,0,1	29,25,132	2,0,16	1.0,1.0,0.994	0.879,1.0,0.805	0.103	5.9247e-08	3.82197e-05	197	62	170	85	0.333333	6	0.998	0.894667	chr7_934971_935117_chr7_935555_936602.jpg	http://genome.molbiol.ox.ac.uk/cgi-bin/hgTracks?hgS_doOtherUser=submit&hgS_otherUserName=erepapi&hgS_otherUserSessionName=byip_hg19&position=chr7:934971-936602
272	XLOC_009062	SLC38A2	MXE	Both	chr12	-	46758172	46761123	1616751134	1,30,54	1886351587	9,35,160	0.993,0.952,0.949	0.948,0.941,0.897	0.036	0.000168212	0.0142812	656.667	803.333	152	134	28.3333	68	0.964667	0.928667	chr12_46761050_46761123_chr12_46760859_46760951_chr12_46758890_46758972_chr12_46758172_46758339.jpg	http://genome.molbiol.ox.ac.uk/cgi-bin/hgTracks?hgS_doOtherUser=submit&hgS_otherUserName=erepapi&hgS_otherUserSessionName=byip_hg19&position=chr12:46758172-46761123
273	XLOC_010639	MED4	MXE	JunctionCountOnly	chr13	-	48655781	48669277	117158115	7,7,48	48145155	14,73,43	0.96,0.97,0.775	0.831,0.74,0.838	0.099	0.00018561	0.0156164	130	116	115	165	20.6667	43.3333	0.901667	0.803	chr13_48669090_48669277_chr13_48664488_48664554_chr13_48660418_48660588_chr13_48655781_48655867.jpg	http://genome.molbiol.ox.ac.uk/cgi-bin/hgTracks?hgS_doOtherUser=submit&hgS_otherUserName=erepapi&hgS_otherUserSessionName=byip_hg19&position=chr13:48655781-48669277
274	XLOC_010444	UBAC2	MXE	JunctionCountOnly	chr13	+	99890681	99992819	20,2,3	42,70,20	0,0,1	13,38,72	0.187,0.014,0.067	0.0,0.0,0.007	0.087	0.000198349	0.0165391	8.33333	0.333333	170	82	44	41	0.0893333	0.00233333	chr13_99890681_99890808_chr13_99966351_99966474_chr13_99970276_99970323_chr13_99992574_99992819.jpg	http://genome.molbiol.ox.ac.uk/cgi-bin/hgTracks?hgS_doOtherUser=submit&hgS_otherUserName=erepapi&hgS_otherUserSessionName=byip_hg19&position=chr13:99890681-99992819
412	XLOC_036873	GET4	RI	Both	chr7	+	934971	936602	6280305	0,8,13	29,25,132	2,17,45	1.0,0.946,0.921	0.879,0.424,0.595	0.323	3.96292e-06	0.00127822	197	62	170	85	7	21.3333	0.955667	0.632667	chr7_934971_935121_chr7_935555_936602.jpg	http://genome.molbiol.ox.ac.uk/cgi-bin/hgTracks?hgS_doOtherUser=submit&hgS_otherUserName=erepapi&hgS_otherUserSessionName=byip_hg19&position=chr7:934971-936602
389	XLOC_009458	GIT2	MXE	ReadsOnTargetAndJunctionCounts	chr12	-	110376970	110389121	350331121	10,11,4	108,80,198	5,10,37	0.769,0.741,0.742	0.672,0.432,0.337	0.27	0.000771659	0.0479768	267.333	128.667	1653	157	8.33333	17.3333	0.750667	0.480333	chr12_110388972_110389121_chr12_110385061_110386651_chr12_110383065_110383154_chr12_110376970_110377052.jpg	http://genome.molbiol.ox.ac.uk/cgi-bin/hgTracks?hgS_doOtherUser=submit&hgS_otherUserName=erepapi&hgS_otherUserSessionName=byip_hg19&position=chr12:110376970-110389121
633	XLOC_043310	GLA	SE	Both	chrX	-	100653773	100656797	685358366	14,51,47	201278660	54,82,126	0.961,0.778,0.796	0.65,0.629,0.724	0.177	1.72013e-07	0.000109312	469.667	379.667	170	85	37.3333	87.3333	0.845	0.667667	chrX_100656620_100656797_chrX_100655654_100655745_chrX_100653773_100653934.jpg	http://genome.molbiol.ox.ac.uk/cgi-bin/hgTracks?hgS_doOtherUser=submit&hgS_otherUserName=erepapi&hgS_otherUserSessionName=byip_hg19&position=chrX:100653773-100656797
730	XLOC_043310	GLA	SE	Both	chrX	-	100653773	100656797	353198216	14,51,47	117149348	54,82,126	0.927,0.66,0.697	0.52,0.476,0.58	0.236	1.87385e-05	0.00471292	255.667	204.667	170	85	37.3333	87.3333	0.761333	0.525333	chrX_100656620_100656797_chrX_100655654_100656335_chrX_100653773_100653934.jpg	http://genome.molbiol.ox.ac.uk/cgi-bin/hgTracks?hgS_doOtherUser=submit&hgS_otherUserName=erepapi&hgS_otherUserSessionName=byip_hg19&position=chrX:100653773-100656797
832	XLOC_031296	GPBP1	SE	Both	chr5	+	56509901	56526796	1,15,12	53,65,79	6,21,73	21,88,97	0.009,0.103,0.071	0.125,0.107,0.273	-0.107	0.000150849	0.0232255	9.33333	33.3333	170	85	65.6667	68.6667	0.061	0.168333	chr5_56509901_56510020_chr5_56525710_56525900_chr5_56526673_56526796.jpg	http://genome.molbiol.ox.ac.uk/cgi-bin/hgTracks?hgS_doOtherUser=submit&hgS_otherUserName=erepapi&hgS_otherUserSessionName=byip_hg19&position=chr5:56509901-56526796
6	XLOC_036957	GPNMB	A3SS	Both	chr7	+	23300075	23306234	104,4,7	1299,186,59	1,9,223	12,25,709	0.056,0.016,0.081	0.058,0.212,0.19	-0.102	5.92656e-10	6.17844e-07	38.3333	77.6667	114	85	514.667	248.667	0.051	0.153333	chr7_23300075_23300392_chr7_23306100_23306136_23306234.jpg	http://genome.molbiol.ox.ac.uk/cgi-bin/hgTracks?hgS_doOtherUser=submit&hgS_otherUserName=erepapi&hgS_otherUserSessionName=byip_hg19&position=chr7:23300075-23306234
281	XLOC_016693	NUP88	MXE	Both	chr17	-	5294881	5308563	94,91,134	6,15,22	48,150,77	3,3,3	0.94,0.858,0.859	0.941,0.98,0.963	-0.076	0.00026667	0.020928	106.333	91.6667	170	170	14.3333	3	0.885667	0.961333	chr17_5308377_5308563_chr17_5307419_5307566_chr17_5302872_5302970_chr17_5294881_5294982.jpg	http://genome.molbiol.ox.ac.uk/cgi-bin/hgTracks?hgS_doOtherUser=submit&hgS_otherUserName=erepapi&hgS_otherUserSessionName=byip_hg19&position=chr17:5294881-5308563
891	XLOC_022564	GTDC1	SE	Both	chr2	-	144969082	144993304	29,23,1	16,16,4	0,3,5	1,15,26	0.353,0.302,0.07	0.0,0.057,0.055	0.204	0.000297332	0.0373909	17.6667	2.66667	93	28	12	14	0.241667	0.0373333	chr2_144993243_144993304_chr2_144987808_144987889_chr2_144969082_144969146.jpg	http://genome.molbiol.ox.ac.uk/cgi-bin/hgTracks?hgS_doOtherUser=submit&hgS_otherUserName=erepapi&hgS_otherUserSessionName=byip_hg19&position=chr2:144969082-144993304
514	XLOC_033536	GTF2H4	RI	ReadsOnTargetAndJunctionCounts	chr6	+	30879461	30879923	0,1,0	16,20,1	0,2,14	1,3,12	0.0,0.012,0.0	0.0,0.142,0.225	-0.118	0.000135724	0.00922901	0.333333	5.33333	309	77	12.3333	5.33333	0.004	0.122333	chr6_30879461_30879544_chr6_30879791_30879923.jpg	http://genome.molbiol.ox.ac.uk/cgi-bin/hgTracks?hgS_doOtherUser=submit&hgS_otherUserName=erepapi&hgS_otherUserSessionName=byip_hg19&position=chr6:30879461-30879923
496	XLOC_026293	GUCD1	RI	ReadsOnTargetAndJunctionCounts	chr22	-	24935658	24940051	0,0,0	3,22,5	7,0,10	3,5,7	0.0,0.0,0.0	0.196,0.0,0.13	-0.109	3.49021e-05	0.00317962	0	5.66667	815	85	10	5	0	0.108667	chr22_24939810_24940051_chr22_24935658_24939065.jpg	http://genome.molbiol.ox.ac.uk/cgi-bin/hgTracks?hgS_doOtherUser=submit&hgS_otherUserName=erepapi&hgS_otherUserSessionName=byip_hg19&position=chr22:24935658-24940051
285	XLOC_001844	PTP4A2	MXE	JunctionCountOnly	chr1	-	32375639	32403627	7,14,32	90221242	10,5,15	326227228	0.072,0.06,0.117	0.03,0.022,0.062	0.045	0.000290172	0.0217737	17.6667	10	101	101	184.333	260.333	0.083	0.038	chr1_32403588_32403627_chr1_32384571_32385259_chr1_32377297_32377427_chr1_32375639_32375713.jpg	http://genome.molbiol.ox.ac.uk/cgi-bin/hgTracks?hgS_doOtherUser=submit&hgS_otherUserName=erepapi&hgS_otherUserSessionName=byip_hg19&position=chr1:32375639-32403627
847	XLOC_037855	GUSB	SE	Both	chr7	-	65432718	65439428	27,401,47	1,0,0	67,26,60	0,8,2	0.936,1.0,1.0	1.0,0.639,0.942	0.118	0.00017447	0.0253451	158.333	51	156	85	0.333333	3.33333	0.978667	0.860333	chr7_65439282_65439428_chr7_65435269_65435353_chr7_65432718_65432894.jpg	http://genome.molbiol.ox.ac.uk/cgi-bin/hgTracks?hgS_doOtherUser=submit&hgS_otherUserName=erepapi&hgS_otherUserSessionName=byip_hg19&position=chr7:65432718-65439428
287	XLOC_000407	PPIE	MXE	Both	chr1	+	40209496	40218724	28,43,6	219,237,67	2,12,8	77100236	0.122,0.165,0.089	0.028,0.116,0.036	0.065	0.000289302	0.0217737	25.6667	7.33333	156	170	174.333	137.667	0.125333	0.06	chr1_40209496_40209596_chr1_40211086_40211170_chr1_40214575_40214760_chr1_40218582_40218724.jpg	http://genome.molbiol.ox.ac.uk/cgi-bin/hgTracks?hgS_doOtherUser=submit&hgS_otherUserName=erepapi&hgS_otherUserSessionName=byip_hg19&position=chr1:40209496-40218724
288	XLOC_022828	ABCB6	MXE	Both	chr2	-	220075656	220081187	9,37,41	33145230	14,18,13	246113107	0.214,0.203,0.151	0.054,0.137,0.108	0.09	0.000322799	0.0237372	29	15	170	170	136	155.333	0.189333	0.0996667	chr2_220081086_220081187_chr2_220080719_220080902_chr2_220077109_220077213_chr2_220075656_220075830.jpg	http://genome.molbiol.ox.ac.uk/cgi-bin/hgTracks?hgS_doOtherUser=submit&hgS_otherUserName=erepapi&hgS_otherUserSessionName=byip_hg19&position=chr2:220075656-220081187
289	XLOC_026102	RBX1	MXE	Both	chr22	+	41347216	41369088	4089711107	67820691999	732930664	169821512162	0.398,0.34,0.378	0.321,0.322,0.252	0.074	0.000320527	0.0237372	828.667	775.333	144	158	1582	2003.67	0.372	0.298333	chr22_41347216_41347480_chr22_41349559_41349637_chr22_41363803_41363888_chr22_41368480_41369088.jpg	http://genome.molbiol.ox.ac.uk/cgi-bin/hgTracks?hgS_doOtherUser=submit&hgS_otherUserName=erepapi&hgS_otherUserSessionName=byip_hg19&position=chr22:41347216-41369088
290	XLOC_009062	SLC38A2	MXE	Both	chr12	-	46758172	46764640	156514672	1,21,59	152500863	8,36,172	0.993,0.956,0.91	0.944,0.925,0.817	0.058	0.000334721	0.0244216	447.333	505	160	142	27	72	0.953	0.895333	chr12_46764559_46764640_chr12_46764295_46764410_chr12_46758890_46758972_chr12_46758172_46758339.jpg	http://genome.molbiol.ox.ac.uk/cgi-bin/hgTracks?hgS_doOtherUser=submit&hgS_otherUserName=erepapi&hgS_otherUserSessionName=byip_hg19&position=chr12:46758172-46764640
291	XLOC_000775	CD53	MXE	Both	chr1	+	111434967	111442558	14,31,0	1009,1030,82	0,3,3	1824221569	0.012,0.027,0.0	0.0,0.006,0.002	0.01	0.000339139	0.0245521	15	2	170	154	707	724.333	0.013	0.00266667	chr1_111434967_111435155_chr1_111437582_111437677_chr1_111440431_111440514_chr1_111441746_111442558.jpg	http://genome.molbiol.ox.ac.uk/cgi-bin/hgTracks?hgS_doOtherUser=submit&hgS_otherUserName=erepapi&hgS_otherUserSessionName=byip_hg19&position=chr1:111434967-111442558
317	XLOC_032211	H2AFY	MXE	Both	chr5	-	134681658	134696294	49,196,58	3,17,12	49,43,62	40,9,15	0.942,0.919,0.827	0.548,0.825,0.803	0.171	0.000562872	0.0339139	101	51.3333	168	166	10.6667	21.3333	0.896	0.725333	chr5_134696187_134696294_chr5_134688636_134688735_chr5_134686513_134686603_chr5_134681658_134681747.jpg	http://genome.molbiol.ox.ac.uk/cgi-bin/hgTracks?hgS_doOtherUser=submit&hgS_otherUserName=erepapi&hgS_otherUserSessionName=byip_hg19&position=chr5:134681658-134696294
293	XLOC_031536	UBE2B	MXE	JunctionCountOnly	chr5	+	133716410	133729648	77817952523	2,21,16	96519411614	22,33,26	0.998,0.989,0.994	0.978,0.984,0.985	0.011	0.000342319	0.0245864	1698.67	1506.67	162	168	13	27	0.993667	0.982333	chr5_133716410_133716499_chr5_133724016_133724104_chr5_133725916_133726054_chr5_133729457_133729648.jpg	http://genome.molbiol.ox.ac.uk/cgi-bin/hgTracks?hgS_doOtherUser=submit&hgS_otherUserName=erepapi&hgS_otherUserSessionName=byip_hg19&position=chr5:133716410-133729648
294	XLOC_037693	HNRNPA2B1	MXE	JunctionCountOnly	chr7	-	26229547	26237081	11341391808	85,118,63	39212031651	33,42,80	0.923,0.913,0.92	0.914,0.962,0.949	-0.023	0.000363793	0.0257384	1111	1082	170	152	88.6667	51.6667	0.918667	0.941667	chr7_26236935_26237081_chr7_26236427_26236637_chr7_26232115_26232197_chr7_26229547_26230080.jpg	http://genome.molbiol.ox.ac.uk/cgi-bin/hgTracks?hgS_doOtherUser=submit&hgS_otherUserName=erepapi&hgS_otherUserSessionName=byip_hg19&position=chr7:26229547-26237081
295	XLOC_008184	GABARAPL1	MXE	Both	chr12	+	10365829	10373157	1,12,11	65419371	3,3,29	107121200	0.013,0.024,0.024	0.023,0.021,0.109	-0.031	0.000373683	0.0260435	8	11.6667	170	144	285	142.667	0.0203333	0.051	chr12_10365829_10366786_chr12_10367268_10367378_chr12_10370662_10370740_chr12_10373039_10373157.jpg	http://genome.molbiol.ox.ac.uk/cgi-bin/hgTracks?hgS_doOtherUser=submit&hgS_otherUserName=erepapi&hgS_otherUserSessionName=byip_hg19&position=chr12:10365829-10373157
107	XLOC_006802	HBD	A5SS	Both	chr11	-	5264336	5269717	1182831086	5,16,102	126105134	43,73,92	0.922,0.898,0.842	0.594,0.418,0.421	0.41	0	0	495.667	121.667	170	85	41	69.3333	0.887333	0.477667	chr11_5269717_5264680_5268466_chr11_5264336_5264558.jpg	http://genome.molbiol.ox.ac.uk/cgi-bin/hgTracks?hgS_doOtherUser=submit&hgS_otherUserName=erepapi&hgS_otherUserSessionName=byip_hg19&position=chr11:5264336-5269717
276	XLOC_006802	HBD	MXE	JunctionCountOnly	chr11	-	5264336	5268109	0,12,9	14,80,200	3,8,58	21,33,103	0.0,0.184,0.063	0.176,0.267,0.458	-0.218	0.000218209	0.0178759	7	23	104	156	98	52.3333	0.0823333	0.300333	chr11_5268032_5268109_chr11_5266443_5266508_chr11_5264711_5266184_chr11_5264336_5264558.jpg	http://genome.molbiol.ox.ac.uk/cgi-bin/hgTracks?hgS_doOtherUser=submit&hgS_otherUserName=erepapi&hgS_otherUserSessionName=byip_hg19&position=chr11:5264336-5268109
298	XLOC_014917	FOPNL	MXE	Both	chr16	-	15959576	15978062	0,4,8	169151180	6,14,13	84145167	0.0,0.024,0.039	0.062,0.081,0.067	-0.049	0.000389962	0.0263903	4	11	170	156	166.667	132	0.021	0.07	chr16_15977865_15978062_chr16_15976806_15976905_chr16_15973661_15973745_chr16_15959576_15961373.jpg	http://genome.molbiol.ox.ac.uk/cgi-bin/hgTracks?hgS_doOtherUser=submit&hgS_otherUserName=erepapi&hgS_otherUserSessionName=byip_hg19&position=chr16:15959576-15978062
299	XLOC_013096	CHD2	MXE	Both	chr15	+	93444397	93482948	158326376	6,44,60	202367523	43,82,114	0.961,0.875,0.855	0.816,0.808,0.812	0.085	0.000386186	0.0263903	286.667	364	170	160	36.6667	79.6667	0.897	0.812	chr15_93444397_93444529_chr15_93467551_93467782_chr15_93470474_93470560_chr15_93482808_93482948.jpg	http://genome.molbiol.ox.ac.uk/cgi-bin/hgTracks?hgS_doOtherUser=submit&hgS_otherUserName=erepapi&hgS_otherUserSessionName=byip_hg19&position=chr15:93444397-93482948
672	XLOC_006802	HBD	SE	JunctionCountOnly	chr11	-	5264329	5269717	14,82,200	5,16,102	25,32,105	43,73,92	0.583,0.719,0.495	0.225,0.18,0.363	0.343	1.65736e-06	0.000651566	98.6667	54	170	85	41	69.3333	0.599	0.256	chr11_5268466_5269717_chr11_5264711_5266184_chr11_5264329_5264558.jpg	http://genome.molbiol.ox.ac.uk/cgi-bin/hgTracks?hgS_doOtherUser=submit&hgS_otherUserName=erepapi&hgS_otherUserSessionName=byip_hg19&position=chr11:5264329-5269717
708	XLOC_008612	HCFC2	SE	Both	chr12	+	104490138	104492262	3,10,4	3,8,7	0,0,0	9,13,20	0.34,0.392,0.228	0.0,0.0,0.0	0.32	8.75506e-06	0.00255049	5.66667	0	130	67	6	14	0.32	0	chr12_104490138_104490211_chr12_104491389_104491469_chr12_104492121_104492262.jpg	http://genome.molbiol.ox.ac.uk/cgi-bin/hgTracks?hgS_doOtherUser=submit&hgS_otherUserName=erepapi&hgS_otherUserSessionName=byip_hg19&position=chr12:104490138-104492262
230	XLOC_014491	HERPUD1	MXE	JunctionCountOnly	chr16	+	56970599	56974157	21149155	0,0,0	20,6,66	1,2,5	1.0,1.0,1.0	0.952,0.75,0.93	0.123	2.57193e-05	0.00350885	108.333	30.6667	147	147	0	2.66667	1	0.877333	chr16_56970599_56970729_chr16_56973149_56973271_chr16_56973807_56974000_chr16_56974089_56974157.jpg	http://genome.molbiol.ox.ac.uk/cgi-bin/hgTracks?hgS_doOtherUser=submit&hgS_otherUserName=erepapi&hgS_otherUserSessionName=byip_hg19&position=chr16:56970599-56974157
303	XLOC_034215	C6orf62	MXE	JunctionCountOnly	chr6	-	24710758	24719229	140813311691	57,97,28	45314331705	17,71,160	0.961,0.932,0.984	0.964,0.953,0.914	0.015	0.000421486	0.0279167	1476.67	1197	138	138	60.6667	82.6667	0.959	0.943667	chr6_24718768_24719229_chr6_24716376_24716552_chr6_24714546_24714668_chr6_24710758_24710817.jpg	http://genome.molbiol.ox.ac.uk/cgi-bin/hgTracks?hgS_doOtherUser=submit&hgS_otherUserName=erepapi&hgS_otherUserSessionName=byip_hg19&position=chr6:24710758-24719229
304	XLOC_037327	MLL5	MXE	JunctionCountOnly	chr7	+	104654637	104715262	0,3,5	98125110	3,3,24	66,93,128	0.0,0.014,0.027	0.027,0.019,0.103	-0.036	0.000454186	0.0298241	2.66667	10	170	104	111	95.6667	0.0136667	0.0496667	chr7_104654637_104654982_chr7_104703798_104704027_chr7_104714066_104714124_chr7_104715090_104715262.jpg	http://genome.molbiol.ox.ac.uk/cgi-bin/hgTracks?hgS_doOtherUser=submit&hgS_otherUserName=erepapi&hgS_otherUserSessionName=byip_hg19&position=chr7:104654637-104715262
402	XLOC_014491	HERPUD1	RI	Both	chr16	+	56969313	56970729	13,16,4	17137182	10,8,34	5,4,51	0.254,0.049,0.01	0.471,0.471,0.229	-0.286	1.38251e-07	8.17523e-05	11	17.3333	153	68	112	20	0.104333	0.390333	chr16_56969313_56969387_chr16_56970599_56970729.jpg	http://genome.molbiol.ox.ac.uk/cgi-bin/hgTracks?hgS_doOtherUser=submit&hgS_otherUserName=erepapi&hgS_otherUserSessionName=byip_hg19&position=chr16:56969313-56970729
306	XLOC_006630	HMBS	MXE	Both	chr11	+	118955587	118959841	49,86,21	3846961624	10,30,38	6751414534	0.181,0.176,0.022	0.025,0.035,0.11	0.07	0.000457885	0.0298241	52	26	52	90	901.333	874.333	0.126333	0.0566667	chr11_118955587_118955776_chr11_118958965_118959018_chr11_118959345_118959417_chr11_118959792_118959841.jpg	http://genome.molbiol.ox.ac.uk/cgi-bin/hgTracks?hgS_doOtherUser=submit&hgS_otherUserName=erepapi&hgS_otherUserSessionName=byip_hg19&position=chr11:118955587-118959841
307	XLOC_014917	FOPNL	MXE	Both	chr16	-	15959576	15978062	0,4,8	151163175	6,14,13	76142176	0.0,0.024,0.044	0.073,0.09,0.069	-0.055	0.000473926	0.0305241	4	11	170	170	163	131.333	0.0226667	0.0773333	chr16_15977865_15978062_chr16_15976806_15976905_chr16_15967348_15967484_chr16_15959576_15961373.jpg	http://genome.molbiol.ox.ac.uk/cgi-bin/hgTracks?hgS_doOtherUser=submit&hgS_otherUserName=erepapi&hgS_otherUserSessionName=byip_hg19&position=chr16:15959576-15978062
308	XLOC_008727	RNF10	MXE	JunctionCountOnly	chr12	+	121001613	121013491	110266523	8,15,42	776448378	108,48,57	0.932,0.947,0.926	0.878,0.903,0.869	0.052	0.000487987	0.0307926	299.667	534	136	136	21.6667	71	0.935	0.883333	chr12_121001613_121001746_chr12_121002875_121002992_chr12_121004628_121004783_chr12_121013434_121013491.jpg	http://genome.molbiol.ox.ac.uk/cgi-bin/hgTracks?hgS_doOtherUser=submit&hgS_otherUserName=erepapi&hgS_otherUserSessionName=byip_hg19&position=chr12:121001613-121013491
309	XLOC_001220	TROVE2	MXE	JunctionCountOnly	chr1	+	193027388	193045170	12,24,22	231192111	0,1,15	54222160	0.049,0.111,0.165	0.0,0.004,0.086	0.078	0.000487404	0.0307926	19.3333	5.33333	170	170	178	145.333	0.108333	0.03	chr1_193027388_193028906_chr1_193029004_193029352_chr1_193038164_193038764_chr1_193044950_193045170.jpg	http://genome.molbiol.ox.ac.uk/cgi-bin/hgTracks?hgS_doOtherUser=submit&hgS_otherUserName=erepapi&hgS_otherUserSessionName=byip_hg19&position=chr1:193027388-193045170
486	XLOC_008967	HIST4H4	RI	ReadsOnTargetAndJunctionCounts	chr12	-	14917343	14924065	40,45,4	0,2,0	0,0,62	5,11,10	1.0,0.598,1.0	0.0,0.0,0.291	0.769	9.70023e-06	0.00104198	29.6667	20.6667	1286	85	0.666667	8.66667	0.866	0.097	chr12_14923613_14924065_chr12_14917343_14922397.jpg	http://genome.molbiol.ox.ac.uk/cgi-bin/hgTracks?hgS_doOtherUser=submit&hgS_otherUserName=erepapi&hgS_otherUserSessionName=byip_hg19&position=chr12:14917343-14924065
311	XLOC_030219	SNCA	MXE	JunctionCountOnly	chr4	-	90743397	90758127	12,47,87	34495951	23,40,9	169,122,64	0.127,0.038,0.036	0.053,0.119,0.055	-0.009	0.000494984	0.0310245	48.6667	24	170	70	493.333	118.333	0.067	0.0756667	chr4_90757894_90758127_chr4_90756698_90756843_chr4_90749294_90749335_chr4_90743397_90743539.jpg	http://genome.molbiol.ox.ac.uk/cgi-bin/hgTracks?hgS_doOtherUser=submit&hgS_otherUserName=erepapi&hgS_otherUserSessionName=byip_hg19&position=chr4:90743397-90758127
223	XLOC_033511	HLA-F	MXE	Both	chr6	+	29911045	29912868	13310107	2,172,29	37,29,98	82,35,93	0.867,0.643,0.787	0.311,0.453,0.513	0.34	1.56308e-05	0.00239306	143.333	54.6667	111	111	67.6667	70	0.765667	0.425667	chr6_29911045_29911320_chr6_29911899_29912174_chr6_29912277_29912393_chr6_29912836_29912868.jpg	http://genome.molbiol.ox.ac.uk/cgi-bin/hgTracks?hgS_doOtherUser=submit&hgS_otherUserName=erepapi&hgS_otherUserSessionName=byip_hg19&position=chr6:29911045-29912868
313	XLOC_004124	OPTN	MXE	Both	chr10	+	13151112	13161040	11,16,21	35116204	4,6,15	109188173	0.199,0.098,0.075	0.028,0.025,0.064	0.085	0.000518807	0.032087	16	8.33333	170	134	118.333	156.667	0.124	0.039	chr10_13151112_13151288_chr10_13154453_13154635_chr10_13158267_13158340_chr10_13160906_13161040.jpg	http://genome.molbiol.ox.ac.uk/cgi-bin/hgTracks?hgS_doOtherUser=submit&hgS_otherUserName=erepapi&hgS_otherUserSessionName=byip_hg19&position=chr10:13151112-13161040
841	XLOC_026025	HMGXB4	SE	Both	chr22	+	35659789	35661596	93,79,58	51,28,12	13,52,42	32,57,32	0.455,0.564,0.689	0.157,0.295,0.376	0.293	0.000158296	0.023587	76.6667	35.6667	157	72	30.3333	40.3333	0.569333	0.276	chr22_35659789_35659867_chr22_35659975_35660089_chr22_35660641_35661596.jpg	http://genome.molbiol.ox.ac.uk/cgi-bin/hgTracks?hgS_doOtherUser=submit&hgS_otherUserName=erepapi&hgS_otherUserSessionName=byip_hg19&position=chr22:35659789-35661596
315	XLOC_009062	SLC38A2	MXE	Both	chr12	-	46758172	46764640	35339544	1,21,59	70274978	8,36,172	0.976,0.949,0.913	0.909,0.897,0.867	0.055	0.000528007	0.0323222	306	440.667	124	142	27	72	0.946	0.891	chr12_46764559_46764640_chr12_46761050_46761123_chr12_46758890_46758972_chr12_46758172_46758339.jpg	http://genome.molbiol.ox.ac.uk/cgi-bin/hgTracks?hgS_doOtherUser=submit&hgS_otherUserName=erepapi&hgS_otherUserSessionName=byip_hg19&position=chr12:46758172-46764640
305	XLOC_037693	HNRNPA2B1	MXE	Both	chr7	-	26229547	26235529	85,122,64	103144198	33,39,80	107157304	0.486,0.493,0.27	0.261,0.222,0.232	0.178	0.000459864	0.0298241	90.3333	50.6667	123	141	148.333	189.333	0.416333	0.238333	chr7_26235467_26235529_chr7_26232115_26232197_chr7_26230613_26230748_chr7_26229547_26230080.jpg	http://genome.molbiol.ox.ac.uk/cgi-bin/hgTracks?hgS_doOtherUser=submit&hgS_otherUserName=erepapi&hgS_otherUserSessionName=byip_hg19&position=chr7:26229547-26235529
322	XLOC_037693	HNRNPA2B1	MXE	Both	chr7	-	26229547	26236637	85,118,63	103142198	33,39,81	107155305	0.48,0.482,0.262	0.256,0.22,0.229	0.173	0.000615844	0.0359133	88.6667	51	152	170	147.667	189	0.408	0.235	chr7_26236427_26236637_chr7_26232115_26232197_chr7_26230613_26230748_chr7_26229547_26230080.jpg	http://genome.molbiol.ox.ac.uk/cgi-bin/hgTracks?hgS_doOtherUser=submit&hgS_otherUserName=erepapi&hgS_otherUserSessionName=byip_hg19&position=chr7:26229547-26236637
54	XLOC_030179	HNRNPD	A3SS	JunctionCountOnly	chr4	-	83273794	83276554	28,73,34	39,102,33	77,40,30	189,87,88	0.264,0.264,0.34	0.169,0.187,0.146	0.122	0.000164907	0.0191017	45	49	170	85	58	121.333	0.289333	0.167333	chr4_83276457_83276554_chr4_83275307_83276154_83273794.jpg	http://genome.molbiol.ox.ac.uk/cgi-bin/hgTracks?hgS_doOtherUser=submit&hgS_otherUserName=erepapi&hgS_otherUserSessionName=byip_hg19&position=chr4:83273794-83276554
258	XLOC_007111	HNRNPUL2-BSCL2	MXE	JunctionCountOnly	chr11	-	62462040	62474796	60,65,7	135,210,16	3,16,26	30103146	0.282,0.215,0.279	0.081,0.121,0.136	0.146	9.12793e-05	0.00891918	44	15	170	150	120.333	93	0.258667	0.112667	chr11_62474581_62474796_chr11_62472773_62473089_chr11_62469940_62470021_chr11_62462040_62462183.jpg	http://genome.molbiol.ox.ac.uk/cgi-bin/hgTracks?hgS_doOtherUser=submit&hgS_otherUserName=erepapi&hgS_otherUserSessionName=byip_hg19&position=chr11:62462040-62474796
270	XLOC_007111	HNRNPUL2-BSCL2	MXE	JunctionCountOnly	chr11	-	62460135	62474796	60,65,7	133,211,30	3,15,27	35102164	0.311,0.236,0.189	0.079,0.128,0.141	0.129	0.000160387	0.013869	44	15	170	170	124.667	100.333	0.245333	0.116	chr11_62474581_62474796_chr11_62472773_62473089_chr11_62462040_62462183_chr11_62460135_62460269.jpg	http://genome.molbiol.ox.ac.uk/cgi-bin/hgTracks?hgS_doOtherUser=submit&hgS_otherUserName=erepapi&hgS_otherUserSessionName=byip_hg19&position=chr11:62460135-62474796
321	XLOC_030246	UBE2D3	MXE	Both	chr4	-	103722611	103748340	214484507	232595572	242268308	401427510	0.535,0.503,0.525	0.429,0.439,0.429	0.089	0.000602169	0.0353689	401.667	272.667	114	142	466.333	446	0.521	0.432333	chr4_103747642_103748340_chr4_103730949_103731012_chr4_103723718_103723795_chr4_103722611_103722716.jpg	http://genome.molbiol.ox.ac.uk/cgi-bin/hgTracks?hgS_doOtherUser=submit&hgS_otherUserName=erepapi&hgS_otherUserSessionName=byip_hg19&position=chr4:103722611-103748340
649	XLOC_032239	HSPA9	SE	Both	chr5	-	137909452	137911318	140163234	0,4,16	14,43,164	1,7,31	1.0,0.969,0.919	0.916,0.827,0.805	0.113	5.1578e-07	0.000258323	179	73.6667	104	81	6.66667	13	0.962667	0.849333	chr5_137910927_137911318_chr5_137909757_137909817_chr5_137909452_137909539.jpg	http://genome.molbiol.ox.ac.uk/cgi-bin/hgTracks?hgS_doOtherUser=submit&hgS_otherUserName=erepapi&hgS_otherUserSessionName=byip_hg19&position=chr5:137909452-137911318
179	XLOC_010566	HSPH1	MXE	Both	chr13	-	31715259	31729791	47101132	4,23,21	22,10,41	23,11,31	0.922,0.815,0.863	0.489,0.476,0.569	0.355	1.13052e-10	6.5118e-08	93.3333	24.3333	170	170	16	21.6667	0.866667	0.511333	chr13_31729651_31729791_chr13_31728770_31728892_chr13_31719700_31719905_chr13_31715259_31715396.jpg	http://genome.molbiol.ox.ac.uk/cgi-bin/hgTracks?hgS_doOtherUser=submit&hgS_otherUserName=erepapi&hgS_otherUserSessionName=byip_hg19&position=chr13:31715259-31729791
202	XLOC_010566	HSPH1	MXE	Both	chr13	-	31724091	31729791	47,99,133	38131118	22,10,44	55,38,113	0.553,0.43,0.53	0.286,0.208,0.28	0.246	8.20059e-07	0.000191463	93	25.3333	170	170	95.6667	68.6667	0.504333	0.258	chr13_31729651_31729791_chr13_31728770_31728892_chr13_31725084_31725328_chr13_31724091_31724319.jpg	http://genome.molbiol.ox.ac.uk/cgi-bin/hgTracks?hgS_doOtherUser=submit&hgS_otherUserName=erepapi&hgS_otherUserSessionName=byip_hg19&position=chr13:31724091-31729791
87	XLOC_027854	HYAL3	A3SS	ReadsOnTargetAndJunctionCounts	chr3	-	50332140	50336320	1202,1358,87	5,14,1	23,62,874	2,6,17	0.948,0.881,0.869	0.467,0.44,0.797	0.331	0.000294394	0.0249165	882.333	319.667	814	62	6.66667	8.33333	0.899333	0.568	chr3_50336252_50336320_chr3_50332284_50333050_50332140.jpg	http://genome.molbiol.ox.ac.uk/cgi-bin/hgTracks?hgS_doOtherUser=submit&hgS_otherUserName=erepapi&hgS_otherUserSessionName=byip_hg19&position=chr3:50332140-50336320
326	XLOC_009062	SLC38A2	MXE	Both	chr12	-	46758172	46766650	1779101369	1,20,49	2349612003	8,31,134	0.994,0.976,0.962	0.963,0.965,0.93	0.025	0.000644091	0.0366778	818.667	1066	170	152	23.3333	57.6667	0.977333	0.952667	chr12_46766292_46766650_chr12_46764961_46765162_chr12_46758890_46758972_chr12_46758172_46758339.jpg	http://genome.molbiol.ox.ac.uk/cgi-bin/hgTracks?hgS_doOtherUser=submit&hgS_otherUserName=erepapi&hgS_otherUserSessionName=byip_hg19&position=chr12:46758172-46766650
3	XLOC_021426	IL1RL1	A3SS	Both	chr2	+	102958682	102959637	89,48,3	206,157,5	2,42,118	0,5,21	0.22,0.167,0.282	1.0,0.846,0.786	-0.654	0	0	46.6667	54	101	66	122.667	8.66667	0.223	0.877333	chr2_102958682_102958754_chr2_102959496_102959538_102959637.jpg	http://genome.molbiol.ox.ac.uk/cgi-bin/hgTracks?hgS_doOtherUser=submit&hgS_otherUserName=erepapi&hgS_otherUserSessionName=byip_hg19&position=chr2:102958682-102959637
618	XLOC_021426	IL1RL1	SE	Both	chr2	+	102956558	102958754	695,403,10	4,8,0	22,95,270	0,9,31	0.987,0.956,1.0	1.0,0.821,0.791	0.11	2.32977e-08	1.92529e-05	369.333	129	150	65	4	13.3333	0.981	0.870667	chr2_102956558_102956732_chr2_102957126_102957288_chr2_102958683_102958754.jpg	http://genome.molbiol.ox.ac.uk/cgi-bin/hgTracks?hgS_doOtherUser=submit&hgS_otherUserName=erepapi&hgS_otherUserSessionName=byip_hg19&position=chr2:102956558-102958754
329	XLOC_027481	NDUFB5	MXE	Both	chr3	+	179322575	179336309	1,5,0	229,260,71	10,7,5	104127200	0.004,0.017,0.0	0.081,0.048,0.022	-0.043	0.000666865	0.0372925	2	7.33333	120	110	186.667	143.667	0.007	0.0503333	chr3_179322575_179322727_chr3_179333771_179333837_chr3_179334771_179334832_chr3_179336203_179336309.jpg	http://genome.molbiol.ox.ac.uk/cgi-bin/hgTracks?hgS_doOtherUser=submit&hgS_otherUserName=erepapi&hgS_otherUserSessionName=byip_hg19&position=chr3:179322575-179336309
705	XLOC_021426	IL1RL1	SE	Both	chr2	+	102956558	102958754	388,202,7	4,8,0	9,48,140	0,9,31	0.977,0.916,1.0	1.0,0.698,0.662	0.178	6.93891e-06	0.00206601	199	65.6667	150	65	4	13.3333	0.964333	0.786667	chr2_102956558_102956732_chr2_102957126_102957294_chr2_102958683_102958754.jpg	http://genome.molbiol.ox.ac.uk/cgi-bin/hgTracks?hgS_doOtherUser=submit&hgS_otherUserName=erepapi&hgS_otherUserSessionName=byip_hg19&position=chr2:102956558-102958754
9	XLOC_022352	IMMT	A3SS	Both	chr2	-	86398331	86400884	26,38,16	120,112,29	30,95,96	15,69,93	0.142,0.206,0.297	0.605,0.513,0.441	-0.305	6.21794e-09	4.32147e-06	26.6667	73.6667	111	85	87	59	0.215	0.519667	chr2_86400773_86400884_chr2_86398435_86398468_86398331.jpg	http://genome.molbiol.ox.ac.uk/cgi-bin/hgTracks?hgS_doOtherUser=submit&hgS_otherUserName=erepapi&hgS_otherUserSessionName=byip_hg19&position=chr2:86398331-86400884
961	XLOC_027819	IP6K2	SE	ReadsOnTargetAndJunctionCounts	chr3	-	48730884	48732851	15,26,18	23,67,72	0,2,3	24,31,29	0.215,0.14,0.095	0.0,0.026,0.042	0.127	0.000181417	0.0240143	19.6667	1.66667	202	85	54	28	0.15	0.0226667	chr3_48732523_48732851_chr3_48732127_48732257_chr3_48730884_48731673.jpg	http://genome.molbiol.ox.ac.uk/cgi-bin/hgTracks?hgS_doOtherUser=submit&hgS_otherUserName=erepapi&hgS_otherUserSessionName=byip_hg19&position=chr3:48730884-48732851
333	XLOC_009062	SLC38A2	MXE	Both	chr12	-	46758172	46764410	144422588	1,20,49	182440801	8,31,136	0.994,0.96,0.932	0.963,0.942,0.87	0.037	0.000771853	0.042154	384.667	474.333	134	152	23.3333	58.3333	0.962	0.925	chr12_46764295_46764410_chr12_46761050_46761123_chr12_46758890_46758972_chr12_46758172_46758339.jpg	http://genome.molbiol.ox.ac.uk/cgi-bin/hgTracks?hgS_doOtherUser=submit&hgS_otherUserName=erepapi&hgS_otherUserSessionName=byip_hg19&position=chr12:46758172-46764410
334	XLOC_011322	SRSF5	MXE	JunctionCountOnly	chr14	+	70235321	70237257	575457245	8,14,10	209436617	8,16,48	0.986,0.97,0.961	0.963,0.965,0.928	0.02	0.000789772	0.0428819	425.667	420.667	131	131	10.6667	24	0.972333	0.952	chr14_70235321_70235391_chr14_70235515_70235613_chr14_70236228_70236759_chr14_70237184_70237257.jpg	http://genome.molbiol.ox.ac.uk/cgi-bin/hgTracks?hgS_doOtherUser=submit&hgS_otherUserName=erepapi&hgS_otherUserSessionName=byip_hg19&position=chr14:70235321-70237257
500	XLOC_001253	IPO9	RI	ReadsOnTargetAndJunctionCounts	chr1	+	201827983	201832735	122,77,112	62,52,24	228177187	6,27,48	0.036,0.027,0.081	0.417,0.11,0.068	-0.15	5.998e-05	0.0049618	103.667	197.333	4524	85	46	27	0.048	0.198333	chr1_201827983_201828122_chr1_201832576_201832735.jpg	http://genome.molbiol.ox.ac.uk/cgi-bin/hgTracks?hgS_doOtherUser=submit&hgS_otherUserName=erepapi&hgS_otherUserSessionName=byip_hg19&position=chr1:201827983-201832735
760	XLOC_002064	ITGB3BP	SE	Both	chr1	-	63912476	63919645	10,18,2	8,19,1	3,0,0	14,10,17	0.532,0.463,0.645	0.163,0.0,0.0	0.492	3.65902e-05	0.00775732	10	1	11	10	9.33333	13.6667	0.546667	0.0543333	chr1_63919589_63919645_chr1_63913236_63913285_chr1_63912476_63912527.jpg	http://genome.molbiol.ox.ac.uk/cgi-bin/hgTracks?hgS_doOtherUser=submit&hgS_otherUserName=erepapi&hgS_otherUserSessionName=byip_hg19&position=chr1:63912476-63919645
8	XLOC_004931	JMJD1C	A3SS	Both	chr10	-	64975313	64977091	54,84,189	9,9,51	205181128	3,6,5	0.728,0.806,0.623	0.968,0.931,0.919	-0.22	3.2787e-09	2.56353e-06	109	171.333	130	58	23	4.66667	0.719	0.939333	chr10_64976967_64977091_chr10_64975377_64975456_64975313.jpg	http://genome.molbiol.ox.ac.uk/cgi-bin/hgTracks?hgS_doOtherUser=submit&hgS_otherUserName=erepapi&hgS_otherUserSessionName=byip_hg19&position=chr10:64975313-64977091
380	XLOC_004931	JMJD1C	MXE	ReadsOnTargetAndJunctionCounts	chr10	-	64968823	64977091	54,84,189	2425551102	208181128	313889405	0.645,0.552,0.583	0.844,0.624,0.72	-0.136	0.00051392	0.0373501	109	172.333	215	1750	633	535.667	0.593333	0.729333	chr10_64976967_64977091_chr10_64975313_64975456_chr10_64973233_64974911_chr10_64968823_64968995.jpg	http://genome.molbiol.ox.ac.uk/cgi-bin/hgTracks?hgS_doOtherUser=submit&hgS_otherUserName=erepapi&hgS_otherUserSessionName=byip_hg19&position=chr10:64968823-64977091
339	XLOC_004124	OPTN	MXE	JunctionCountOnly	chr10	+	13158267	13167567	144255531	126173400	124251246	166271241	0.533,0.596,0.57	0.428,0.481,0.505	0.095	0.0008743	0.0458713	310	207	152	152	233	226	0.566333	0.471333	chr10_13158267_13158340_chr10_13160888_13161040_chr10_13165995_13166110_chr10_13167418_13167567.jpg	http://genome.molbiol.ox.ac.uk/cgi-bin/hgTracks?hgS_doOtherUser=submit&hgS_otherUserName=erepapi&hgS_otherUserSessionName=byip_hg19&position=chr10:13158267-13167567
340	XLOC_027916	DNAH12	MXE	JunctionCountOnly	chr3	-	57561275	57585068	522892984	0,39,12	463995931	26,34,35	1.0,0.963,0.989	0.953,0.971,0.968	0.02	0.000871288	0.0458713	799.333	796.333	148	170	17	31.6667	0.984	0.964	chr3_57582801_57585068_chr3_57570111_57570191_chr3_57569625_57569734_chr3_57561275_57561400.jpg	http://genome.molbiol.ox.ac.uk/cgi-bin/hgTracks?hgS_doOtherUser=submit&hgS_otherUserName=erepapi&hgS_otherUserSessionName=byip_hg19&position=chr3:57561275-57585068
911	XLOC_037739	KBTBD2	SE	Both	chr7	-	32909596	32914769	2,6,22	36,31,30	20,27,35	20,23,44	0.027,0.088,0.268	0.333,0.37,0.285	-0.202	0.000350285	0.041474	10	27.3333	170	85	32.3333	29	0.127667	0.329333	chr7_32914604_32914769_chr7_32914319_32914435_chr7_32909596_32910492.jpg	http://genome.molbiol.ox.ac.uk/cgi-bin/hgTracks?hgS_doOtherUser=submit&hgS_otherUserName=erepapi&hgS_otherUserSessionName=byip_hg19&position=chr7:32909596-32914769
342	XLOC_011322	SRSF5	MXE	JunctionCountOnly	chr14	+	70235321	70237257	364335112	8,14,10	147247402	8,16,48	0.986,0.973,0.944	0.965,0.959,0.927	0.017	0.000907206	0.0470689	270.333	265.333	87	131	10.6667	24	0.967667	0.950333	chr14_70235321_70235391_chr14_70235899_70235968_chr14_70236228_70236759_chr14_70237184_70237257.jpg	http://genome.molbiol.ox.ac.uk/cgi-bin/hgTracks?hgS_doOtherUser=submit&hgS_otherUserName=erepapi&hgS_otherUserSessionName=byip_hg19&position=chr14:70235321-70237257
73	XLOC_000236	KDM1A	A3SS	ReadsOnTargetAndJunctionCounts	chr1	+	23408713	23416082	61,63,10	23,26,6	12,8,36	39,20,23	0.22,0.205,0.15	0.032,0.041,0.143	0.12	9.84149e-07	0.000234551	44.6667	18.6667	800	85	18.3333	27.3333	0.191667	0.072	chr1_23408713_23408859_chr1_23408943_23409672_23416082.jpg	http://genome.molbiol.ox.ac.uk/cgi-bin/hgTracks?hgS_doOtherUser=submit&hgS_otherUserName=erepapi&hgS_otherUserSessionName=byip_hg19&position=chr1:23408713-23416082
327	XLOC_006364	KDM2A	MXE	JunctionCountOnly	chr11	+	66886740	66947688	5,6,1	0,0,1	14,7,7	0,1,0	1.0,1.0,0.5	1.0,0.875,1.0	-0.125	0.000659474	0.037125	4	9.33333	170	170	0.333333	0.333333	0.833333	0.958333	chr11_66886740_66887520_chr11_66888705_66888829_chr11_66917237_66918297_chr11_66947550_66947688.jpg	http://genome.molbiol.ox.ac.uk/cgi-bin/hgTracks?hgS_doOtherUser=submit&hgS_otherUserName=erepapi&hgS_otherUserSessionName=byip_hg19&position=chr11:66886740-66947688
345	XLOC_024803	RBM39	MXE	JunctionCountOnly	chr20	-	34304662	34330352	403558342	269323164	216326479	71131210	0.71,0.739,0.773	0.833,0.803,0.789	-0.068	0.000947212	0.0483349	434.333	340.333	88	144	252	137.333	0.740667	0.808333	chr20_34329863_34330352_chr20_34328746_34328809_chr20_34309662_34309799_chr20_34304662_34304727.jpg	http://genome.molbiol.ox.ac.uk/cgi-bin/hgTracks?hgS_doOtherUser=submit&hgS_otherUserName=erepapi&hgS_otherUserSessionName=byip_hg19&position=chr20:34304662-34330352
366	XLOC_040679	KDM4C	MXE	ReadsOnTargetAndJunctionCounts	chr9	+	7046862	7103870	25,23,15	19,22,44	17,24,19	89,76,73	0.924,0.906,0.76	0.639,0.745,0.707	0.166	7.6818e-05	0.00938076	21	20	144	1335	28.3333	79.3333	0.863333	0.697	chr9_7046862_7046917_chr9_7049092_7049200_chr9_7076434_7077733_chr9_7103685_7103870.jpg	http://genome.molbiol.ox.ac.uk/cgi-bin/hgTracks?hgS_doOtherUser=submit&hgS_otherUserName=erepapi&hgS_otherUserSessionName=byip_hg19&position=chr9:7046862-7103870
347	XLOC_029399	MED28	MXE	JunctionCountOnly	chr4	+	17621524	17627468	205187254	4,4,18	96149165	11,16,13	0.981,0.979,0.934	0.897,0.903,0.927	0.056	0.000975304	0.0492344	215.333	136.667	145	145	8.66667	13.3333	0.964667	0.909	chr4_17621524_17621590_chr4_17623210_17623322_chr4_17625224_17625417_chr4_17627279_17627468.jpg	http://genome.molbiol.ox.ac.uk/cgi-bin/hgTracks?hgS_doOtherUser=submit&hgS_otherUserName=erepapi&hgS_otherUserSessionName=byip_hg19&position=chr4:17621524-17627468
968	XLOC_040679	KDM4C	SE	ReadsOnTargetAndJunctionCounts	chr9	+	7049092	7103870	17,21,42	10,10,5	89,80,73	5,6,6	0.095,0.115,0.342	0.525,0.453,0.43	-0.285	0.000280067	0.0332413	26.6667	80.6667	1371	85	8.33333	5.66667	0.184	0.469333	chr9_7049092_7049200_chr9_7076434_7077733_chr9_7103685_7103870.jpg	http://genome.molbiol.ox.ac.uk/cgi-bin/hgTracks?hgS_doOtherUser=submit&hgS_otherUserName=erepapi&hgS_otherUserSessionName=byip_hg19&position=chr9:7049092-7103870
802	XLOC_008829	KDM5A	SE	Both	chr12	-	378744	402335	4,3,2	19,21,14	14,11,28	9,21,13	0.107,0.075,0.075	0.469,0.229,0.55	-0.33	9.1703e-05	0.015937	3	17.6667	150	85	18	14.3333	0.0856667	0.416	chr12_401925_402335_chr12_395292_395373_chr12_378744_394828.jpg	http://genome.molbiol.ox.ac.uk/cgi-bin/hgTracks?hgS_doOtherUser=submit&hgS_otherUserName=erepapi&hgS_otherUserSessionName=byip_hg19&position=chr12:378744-402335
350	XLOC_018199	LPIN2	MXE	ReadsOnTargetAndJunctionCounts	chr18	-	2954502	3013174	17,44,90	133529952	30,46,18	801874787	0.1,0.067,0.076	0.031,0.044,0.019	0.05	1.33875e-08	9.03464e-06	50.3333	31.3333	311	270	538	820.667	0.081	0.0313333	chr18_3013085_3013174_chr18_3011716_3011957_chr18_2960647_2960847_chr18_2954502_2954597.jpg	http://genome.molbiol.ox.ac.uk/cgi-bin/hgTracks?hgS_doOtherUser=submit&hgS_otherUserName=erepapi&hgS_otherUserSessionName=byip_hg19&position=chr18:2954502-3013174
351	XLOC_008520	TBC1D15	MXE	ReadsOnTargetAndJunctionCounts	chr12	+	72315148	72335513	3717681350	3,5,32	679838989	47,33,29	0.994,0.995,0.982	0.949,0.97,0.978	0.025	4.36403e-07	0.000187415	829.667	835.333	370	477	13.3333	36.3333	0.990333	0.965667	chr12_72315148_72315234_chr12_72316763_72317066_chr12_72332461_72332871_chr12_72335364_72335513.jpg	http://genome.molbiol.ox.ac.uk/cgi-bin/hgTracks?hgS_doOtherUser=submit&hgS_otherUserName=erepapi&hgS_otherUserSessionName=byip_hg19&position=chr12:72315148-72335513
948	XLOC_002717	KDM5B	SE	ReadsOnTargetAndJunctionCounts	chr1	-	202733177	202736188	1,1,0	4,11,6	10,4,23	4,3,10	0.106,0.041,0.0	0.543,0.388,0.522	-0.435	4.40599e-05	0.00830955	0.666667	12.3333	179	85	7	5.66667	0.049	0.484333	chr1_202736054_202736188_chr1_202735525_202735632_chr1_202733177_202733273.jpg	http://genome.molbiol.ox.ac.uk/cgi-bin/hgTracks?hgS_doOtherUser=submit&hgS_otherUserName=erepapi&hgS_otherUserSessionName=byip_hg19&position=chr1:202733177-202736188
353	XLOC_006802	HBD	MXE	ReadsOnTargetAndJunctionCounts	chr11	-	5253781	5264558	33516936962	355363315133	9819991101	105611451562	0.034,0.017,0.017	0.033,0.031,0.025	-0.007	6.69742e-06	0.00182301	2996.67	1027	7977	294	6373.67	1254.33	0.0226667	0.0296667	chr11_5264336_5264558_chr11_5255572_5263477_chr11_5255221_5255443_chr11_5253781_5254322.jpg	http://genome.molbiol.ox.ac.uk/cgi-bin/hgTracks?hgS_doOtherUser=submit&hgS_otherUserName=erepapi&hgS_otherUserSessionName=byip_hg19&position=chr11:5253781-5264558
354	XLOC_027484	FXR1	MXE	ReadsOnTargetAndJunctionCounts	chr3	+	180669086	180675716	194,149,88	9,2,8	29,76,171	16,8,21	0.983,0.995,0.968	0.834,0.963,0.957	0.064	7.82572e-06	0.0018543	143.667	92	144	398	6.33333	15	0.982	0.918	chr3_180669086_180669256_chr3_180671550_180671628_chr3_180672798_180673124_chr3_180675607_180675716.jpg	http://genome.molbiol.ox.ac.uk/cgi-bin/hgTracks?hgS_doOtherUser=submit&hgS_otherUserName=erepapi&hgS_otherUserSessionName=byip_hg19&position=chr3:180669086-180675716
61	XLOC_001877	KIAA0319L	A3SS	Both	chr1	-	35919963	35921842	0,0,1	20,23,4	3,7,6	9,10,9	0.0,0.0,0.111	0.143,0.259,0.25	-0.18	0.000232834	0.023875	0.333333	5.33333	170	85	15.6667	9.33333	0.037	0.217333	chr1_35921614_35921842_chr1_35920086_35920897_35919963.jpg	http://genome.molbiol.ox.ac.uk/cgi-bin/hgTracks?hgS_doOtherUser=submit&hgS_otherUserName=erepapi&hgS_otherUserSessionName=byip_hg19&position=chr1:35919963-35921842
143	XLOC_004709	KLF6	A5SS	ReadsOnTargetAndJunctionCounts	chr10	-	3818188	3824406	24396172	0,0,0	28,13,103	9,0,0	1.0,1.0,1.0	0.54,1.0,1.0	0.153	0.00011045	0.0170164	197.333	48	225	85	0	3	1	0.846667	chr10_3824406_3823833_3823987_chr10_3818188_3821782.jpg	http://genome.molbiol.ox.ac.uk/cgi-bin/hgTracks?hgS_doOtherUser=submit&hgS_otherUserName=erepapi&hgS_otherUserSessionName=byip_hg19&position=chr10:3818188-3824406
952	XLOC_001147	KLHL20	SE	ReadsOnTargetAndJunctionCounts	chr1	+	173684057	173685205	90,29,20	18,10,1	5,3,29	7,18,20	0.62,0.486,0.867	0.189,0.051,0.321	0.471	0.00011969	0.01786	46.3333	12.3333	175	57	9.66667	15	0.657667	0.187	chr1_173684057_173684217_chr1_173684662_173684793_chr1_173685142_173685205.jpg	http://genome.molbiol.ox.ac.uk/cgi-bin/hgTracks?hgS_doOtherUser=submit&hgS_otherUserName=erepapi&hgS_otherUserSessionName=byip_hg19&position=chr1:173684057-173685205
153	XLOC_011781	KLHL28	A5SS	ReadsOnTargetAndJunctionCounts	chr14	-	45414233	45434578	0,2,0	29,35,9	2,5,16	2,21,42	0.0,0.015,0.0	0.21,0.059,0.092	-0.115	0.000341208	0.0354263	0.666667	7.66667	320	85	24.3333	21.6667	0.005	0.120333	chr14_45434578_45430800_45431049_chr14_45414233_45415131.jpg	http://genome.molbiol.ox.ac.uk/cgi-bin/hgTracks?hgS_doOtherUser=submit&hgS_otherUserName=erepapi&hgS_otherUserSessionName=byip_hg19&position=chr14:45414233-45434578
359	XLOC_006070	CD44	MXE	ReadsOnTargetAndJunctionCounts	chr11	+	35211382	35236461	51,6,7	1225291284	1,7,39	29,60,419	0.061,0.031,0.037	0.051,0.153,0.126	-0.067	2.51288e-05	0.0043966	21.3333	15.6667	159	246	600	169.333	0.043	0.11	chr11_35211382_35211612_chr11_35223218_35223334_chr11_35232793_35232996_chr11_35236399_35236461.jpg	http://genome.molbiol.ox.ac.uk/cgi-bin/hgTracks?hgS_doOtherUser=submit&hgS_otherUserName=erepapi&hgS_otherUserSessionName=byip_hg19&position=chr11:35211382-35236461
360	XLOC_009362	LOC643339	MXE	ReadsOnTargetAndJunctionCounts	chr12	-	93693624	93721831	40211943500	8,45,95	145322672565	57122152	0.897,0.821,0.864	0.815,0.762,0.744	0.087	3.45683e-05	0.00535413	1698.67	2095	2168	374	49.3333	110.333	0.860667	0.773667	chr12_93721803_93721831_chr12_93709158_93711317_chr12_93704013_93704378_chr12_93693624_93693876.jpg	http://genome.molbiol.ox.ac.uk/cgi-bin/hgTracks?hgS_doOtherUser=submit&hgS_otherUserName=erepapi&hgS_otherUserSessionName=byip_hg19&position=chr12:93693624-93721831
754	XLOC_037150	LAT2	SE	Both	chr7	+	73624261	73630399	325,55,18	120,37,7	17,16,234	4,3,25	0.575,0.426,0.563	0.68,0.727,0.824	-0.222	3.176e-05	0.00695166	132.667	89	170	85	54.6667	10.6667	0.521333	0.743667	chr7_73624261_73624418_chr7_73629152_73629340_chr7_73630277_73630399.jpg	http://genome.molbiol.ox.ac.uk/cgi-bin/hgTracks?hgS_doOtherUser=submit&hgS_otherUserName=erepapi&hgS_otherUserSessionName=byip_hg19&position=chr7:73624261-73630399
362	XLOC_009362	LOC643339	MXE	ReadsOnTargetAndJunctionCounts	chr12	-	93683957	93721831	40811993527	9,52,91	146422752561	64132153	0.887,0.799,0.87	0.798,0.748,0.743	0.089	4.22263e-05	0.00613776	1711.33	2100	2168	374	50.6667	116.333	0.852	0.763	chr12_93721803_93721831_chr12_93709158_93711317_chr12_93704013_93704378_chr12_93683957_93684433.jpg	http://genome.molbiol.ox.ac.uk/cgi-bin/hgTracks?hgS_doOtherUser=submit&hgS_otherUserName=erepapi&hgS_otherUserSessionName=byip_hg19&position=chr12:93683957-93721831
363	XLOC_016019	WSB1	MXE	ReadsOnTargetAndJunctionCounts	chr17	+	25630393	25636298	161,157,66	143145114	35,99,232	70227396	0.87,0.866,0.775	0.749,0.722,0.777	0.088	4.17767e-05	0.00613776	128	122	203	1209	134	231	0.837	0.749333	chr17_25630393_25630661_chr17_25631806_25631937_chr17_25633808_25634945_chr17_25636126_25636298.jpg	http://genome.molbiol.ox.ac.uk/cgi-bin/hgTracks?hgS_doOtherUser=submit&hgS_otherUserName=erepapi&hgS_otherUserSessionName=byip_hg19&position=chr17:25630393-25636298
383	XLOC_030004	LCORL	MXE	ReadsOnTargetAndJunctionCounts	chr4	-	17844839	17963655	23,34,23	139,33,41	11,4,8	58,24,155	0.715,0.94,0.895	0.742,0.716,0.439	0.218	0.000627299	0.0426383	26.6667	7.66667	323	4897	71	79	0.85	0.632333	chr4_17963526_17963655_chr4_17910717_17910968_chr4_17875011_17879836_chr4_17844839_17847524.jpg	http://genome.molbiol.ox.ac.uk/cgi-bin/hgTracks?hgS_doOtherUser=submit&hgS_otherUserName=erepapi&hgS_otherUserSessionName=byip_hg19&position=chr4:17844839-17963655
694	XLOC_016022	LGALS9	SE	Both	chr17	+	25974056	25976586	128,364,34	6,22,0	34,39,214	6,6,41	0.913,0.89,1.0	0.736,0.761,0.719	0.196	5.46973e-06	0.00175783	175.333	95.6667	167	82	9.33333	17.6667	0.934333	0.738667	chr17_25974056_25974144_chr17_25974296_25974458_chr17_25975862_25976586.jpg	http://genome.molbiol.ox.ac.uk/cgi-bin/hgTracks?hgS_doOtherUser=submit&hgS_otherUserName=erepapi&hgS_otherUserSessionName=byip_hg19&position=chr17:25974056-25976586
781	XLOC_016022	LGALS9	SE	Both	chr17	+	25974056	25976596	65,185,18	6,22,0	21,17,113	6,6,41	0.87,0.838,1.0	0.683,0.636,0.63	0.253	6.26745e-05	0.0119711	89.3333	50.3333	133	82	9.33333	17.6667	0.902667	0.649667	chr17_25974056_25974144_chr17_25974384_25974458_chr17_25975862_25976596.jpg	http://genome.molbiol.ox.ac.uk/cgi-bin/hgTracks?hgS_doOtherUser=submit&hgS_otherUserName=erepapi&hgS_otherUserSessionName=byip_hg19&position=chr17:25974056-25976596
367	XLOC_024463	UBE2C	MXE	ReadsOnTargetAndJunctionCounts	chr20	+	44443023	44444552	0,8,0	159548711	1,1,14	138149242	0.0,0.019,0.0	0.009,0.009,0.07	-0.023	8.63954e-05	0.0103324	2.66667	5.33333	185	239	472.667	176.333	0.00633333	0.0293333	chr20_44443023_44443109_chr20_44444029_44444179_chr20_44444180_44444384_chr20_44444493_44444552.jpg	http://genome.molbiol.ox.ac.uk/cgi-bin/hgTracks?hgS_doOtherUser=submit&hgS_otherUserName=erepapi&hgS_otherUserSessionName=byip_hg19&position=chr20:44443023-44444552
368	XLOC_001233	PTPRC	MXE	ReadsOnTargetAndJunctionCounts	chr1	+	198661476	198672501	65,5,1	378,114,57	3,4,25	46136551	0.107,0.03,0.012	0.043,0.02,0.031	0.018	0.000105864	0.0114966	23.6667	10.6667	187	130	183	244.333	0.0496667	0.0313333	chr1_198661476_198661502_chr1_198665841_198666038_chr1_198668693_198668833_chr1_198672427_198672501.jpg	http://genome.molbiol.ox.ac.uk/cgi-bin/hgTracks?hgS_doOtherUser=submit&hgS_otherUserName=erepapi&hgS_otherUserSessionName=byip_hg19&position=chr1:198661476-198672501
82	XLOC_011842	LINC00520	A3SS	ReadsOnTargetAndJunctionCounts	chr14	-	56247840	56260174	3,78,3	2,0,3	0,0,2	1,11,20	0.087,1.0,0.059	0.0,0.0,0.006	0.38	0.000147529	0.014139	28	0.666667	1297	82	1.66667	10.6667	0.382	0.002	chr14_56260086_56260174_chr14_56248070_56249299_56247840.jpg	http://genome.molbiol.ox.ac.uk/cgi-bin/hgTracks?hgS_doOtherUser=submit&hgS_otherUserName=erepapi&hgS_otherUserSessionName=byip_hg19&position=chr14:56247840-56260174
90	XLOC_011842	LINC00520	A3SS	ReadsOnTargetAndJunctionCounts	chr14	-	56247840	56260174	3,81,3	2,0,3	0,4,0	1,11,20	0.076,1.0,0.052	0.0,0.02,0.0	0.369	0.000406539	0.0327088	29	1.33333	1490	82	1.66667	10.6667	0.376	0.00666667	chr14_56260086_56260174_chr14_56248070_56249492_56247840.jpg	http://genome.molbiol.ox.ac.uk/cgi-bin/hgTracks?hgS_doOtherUser=submit&hgS_otherUserName=erepapi&hgS_otherUserSessionName=byip_hg19&position=chr14:56247840-56260174
371	XLOC_030246	UBE2D3	MXE	ReadsOnTargetAndJunctionCounts	chr4	-	103730829	103749307	315792916	4,12,14	349589587	24,18,15	0.965,0.958,0.958	0.836,0.92,0.932	0.064	0.000154102	0.0151662	674.333	508.333	163	57	10	19	0.960333	0.896	chr4_103749101_103749307_chr4_103747642_103747793_chr4_103730949_103731012_chr4_103730829_103730860.jpg	http://genome.molbiol.ox.ac.uk/cgi-bin/hgTracks?hgS_doOtherUser=submit&hgS_otherUserName=erepapi&hgS_otherUserSessionName=byip_hg19&position=chr4:103730829-103749307
372	XLOC_006070	CD44	MXE	ReadsOnTargetAndJunctionCounts	chr11	+	35211382	35236461	30,5,3	1225291284	0,7,23	29,60,419	0.033,0.024,0.015	0.0,0.142,0.072	-0.047	0.000171044	0.0162086	12.6667	10	174	246	600	169.333	0.024	0.0713333	chr11_35211382_35211612_chr11_35227659_35227790_chr11_35232793_35232996_chr11_35236399_35236461.jpg	http://genome.molbiol.ox.ac.uk/cgi-bin/hgTracks?hgS_doOtherUser=submit&hgS_otherUserName=erepapi&hgS_otherUserSessionName=byip_hg19&position=chr11:35211382-35236461
531	XLOC_029897	LOC100129917	RI	ReadsOnTargetAndJunctionCounts	chr4	-	773937	775636	1,12,16	1,1,16	0,7,6	9,23,14	0.058,0.424,0.058	0.0,0.018,0.026	0.165	0.000416458	0.0225357	9.66667	4.33333	1139	70	6	15.3333	0.18	0.0146667	chr4_775560_775636_chr4_773937_774476.jpg	http://genome.molbiol.ox.ac.uk/cgi-bin/hgTracks?hgS_doOtherUser=submit&hgS_otherUserName=erepapi&hgS_otherUserSessionName=byip_hg19&position=chr4:773937-775636
374	XLOC_016804	FLCN	MXE	ReadsOnTargetAndJunctionCounts	chr17	-	17122333	17129636	166258654	56156256	445215408	132,61,97	0.254,0.159,0.227	0.279,0.288,0.325	-0.084	0.000213144	0.0195513	359.333	356	2023	232	156	96.6667	0.213333	0.297333	chr17_17129490_17129636_chr17_17127236_17129187_chr17_17125815_17125975_chr17_17122333_17124942.jpg	http://genome.molbiol.ox.ac.uk/cgi-bin/hgTracks?hgS_doOtherUser=submit&hgS_otherUserName=erepapi&hgS_otherUserSessionName=byip_hg19&position=chr17:17122333-17129636
559	XLOC_002154	LOC100131564	RI	ReadsOnTargetAndJunctionCounts	chr1	-	93802934	93805093	33,24,12	58,41,7	2,3,24	10,38,82	0.244,0.249,0.493	0.102,0.043,0.142	0.233	0.000898646	0.0394363	23	9.66667	150	85	35.3333	43.3333	0.328667	0.0956667	chr1_93804914_93805093_chr1_93802934_93804831.jpg	http://genome.molbiol.ox.ac.uk/cgi-bin/hgTracks?hgS_doOtherUser=submit&hgS_otherUserName=erepapi&hgS_otherUserSessionName=byip_hg19&position=chr1:93802934-93805093
376	XLOC_031687	CNOT8	MXE	ReadsOnTargetAndJunctionCounts	chr5	+	154238199	154256352	16,120,36	29,190,73	36,23,43	126,68,134	0.275,0.303,0.253	0.164,0.189,0.181	0.099	0.000396975	0.0312551	57.3333	34	265	182	97.3333	109.333	0.277	0.178	chr5_154238199_154238328_chr5_154244752_154244945_chr5_154252101_154252211_chr5_154254850_154256352.jpg	http://genome.molbiol.ox.ac.uk/cgi-bin/hgTracks?hgS_doOtherUser=submit&hgS_otherUserName=erepapi&hgS_otherUserSessionName=byip_hg19&position=chr5:154238199-154256352
105	XLOC_021148	LOC100505876	A3SS	ReadsOnTargetAndJunctionCounts	chr2	+	37428785	37431886	634323118	31,23,10	169247829	4,7,22	0.389,0.304,0.269	0.568,0.524,0.54	-0.223	0.000721221	0.0474768	358.333	415	2505	78	21.3333	11	0.320667	0.544	chr2_37428785_37428869_chr2_37429006_37431447_37431886.jpg	http://genome.molbiol.ox.ac.uk/cgi-bin/hgTracks?hgS_doOtherUser=submit&hgS_otherUserName=erepapi&hgS_otherUserSessionName=byip_hg19&position=chr2:37428785-37431886
378	XLOC_027484	FXR1	MXE	ReadsOnTargetAndJunctionCounts	chr3	+	180669086	180675716	96,62,34	9,2,8	17,45,80	16,8,21	0.967,0.988,0.921	0.743,0.939,0.912	0.094	0.000444699	0.0338832	64	47.3333	146	398	6.33333	15	0.958667	0.864667	chr3_180669086_180669256_chr3_180671549_180671628_chr3_180672798_180673124_chr3_180675607_180675716.jpg	http://genome.molbiol.ox.ac.uk/cgi-bin/hgTracks?hgS_doOtherUser=submit&hgS_otherUserName=erepapi&hgS_otherUserSessionName=byip_hg19&position=chr3:180669086-180675716
379	XLOC_026310	PITPNB	MXE	ReadsOnTargetAndJunctionCounts	chr22	-	28269726	28293880	32,15,11	80,55,14	2,14,9	10,69,95	0.08,0.056,0.146	0.042,0.042,0.02	0.059	0.000458608	0.0343883	19.3333	8.33333	643	140	49.6667	58	0.094	0.0346667	chr22_28293789_28293880_chr22_28292540_28293125_chr22_28290543_28290626_chr22_28269726_28269803.jpg	http://genome.molbiol.ox.ac.uk/cgi-bin/hgTracks?hgS_doOtherUser=submit&hgS_otherUserName=erepapi&hgS_otherUserSessionName=byip_hg19&position=chr22:28269726-28293880
520	XLOC_006486	LOC100506233	RI	ReadsOnTargetAndJunctionCounts	chr11	+	82783665	82787284	68,18,47	26,29,21	24,23,14	28,32,44	0.281,0.085,0.251	0.114,0.097,0.045	0.12	0.000254842	0.0150099	44.3333	20.3333	569	85	25.3333	34.6667	0.205667	0.0853333	chr11_82783665_82783846_chr11_82784345_82787284.jpg	http://genome.molbiol.ox.ac.uk/cgi-bin/hgTracks?hgS_doOtherUser=submit&hgS_otherUserName=erepapi&hgS_otherUserSessionName=byip_hg19&position=chr11:82783665-82787284
381	XLOC_012063	HSP90AA1	MXE	ReadsOnTargetAndJunctionCounts	chr14	-	102551635	102553519	7051048845	297473073572	5597471300	4610437010121	0.308,0.212,0.308	0.186,0.243,0.194	0.068	0.0005217	0.0375262	866	868.667	233	438	4617.67	6367	0.276	0.207667	chr14_102553323_102553519_chr14_102552554_102552715_chr14_102552095_102552461_chr14_102551635_102551768.jpg	http://genome.molbiol.ox.ac.uk/cgi-bin/hgTracks?hgS_doOtherUser=submit&hgS_otherUserName=erepapi&hgS_otherUserSessionName=byip_hg19&position=chr14:102551635-102553519
382	XLOC_036980	TAX1BP1	MXE	ReadsOnTargetAndJunctionCounts	chr7	+	27839584	27875416	17,47,26	147234138	9,15,15	105177211	0.147,0.231,0.22	0.113,0.112,0.096	0.092	0.000568008	0.0397522	30	13	152	227	173	164.333	0.199333	0.107	chr7_27839584_27839709_chr7_27867357_27867439_chr7_27868247_27868402_chr7_27872328_27875416.jpg	http://genome.molbiol.ox.ac.uk/cgi-bin/hgTracks?hgS_doOtherUser=submit&hgS_otherUserName=erepapi&hgS_otherUserSessionName=byip_hg19&position=chr7:27839584-27875416
297	XLOC_024827	LOC388796	MXE	JunctionCountOnly	chr20	-	37049653	37054696	48,3,10	13,3,6	0,4,3	1,8,26	0.816,0.545,0.666	0.0,0.374,0.121	0.511	0.000380605	0.0263294	20.3333	2.33333	142	170	7.33333	11.6667	0.675667	0.165	chr20_37054583_37054696_chr20_37050937_37051014_chr20_37050739_37050888_chr20_37049653_37049745.jpg	http://genome.molbiol.ox.ac.uk/cgi-bin/hgTracks?hgS_doOtherUser=submit&hgS_otherUserName=erepapi&hgS_otherUserSessionName=byip_hg19&position=chr20:37049653-37054696
543	XLOC_013199	LPCAT4	RI	ReadsOnTargetAndJunctionCounts	chr15	-	34651790	34652410	9,0,0	27,19,1	10,2,29	15,3,28	0.061,0.0,0.0	0.115,0.115,0.168	-0.112	0.000651942	0.0317029	3	13.6667	436	85	15.6667	15.3333	0.0203333	0.132667	chr15_34652312_34652410_chr15_34651790_34651946.jpg	http://genome.molbiol.ox.ac.uk/cgi-bin/hgTracks?hgS_doOtherUser=submit&hgS_otherUserName=erepapi&hgS_otherUserSessionName=byip_hg19&position=chr15:34651790-34652410
152	XLOC_034630	LYRM2	A5SS	ReadsOnTargetAndJunctionCounts	chr6	-	90341943	90347601	36,18,4	143,74,37	19,23,55	41,57,92	0.184,0.179,0.088	0.293,0.265,0.348	-0.152	0.000287099	0.0311633	19.3333	32.3333	95	85	84.6667	63.3333	0.150333	0.302	chr6_90347601_90347444_90347461_chr6_90341943_90347072.jpg	http://genome.molbiol.ox.ac.uk/cgi-bin/hgTracks?hgS_doOtherUser=submit&hgS_otherUserName=erepapi&hgS_otherUserSessionName=byip_hg19&position=chr6:90341943-90347601
386	XLOC_021734	HSPE1	MXE	ReadsOnTargetAndJunctionCounts	chr2	+	198364721	198404877	11521245374	128,81,38	5237241113	29,36,66	0.855,0.91,0.866	0.922,0.93,0.917	-0.046	0.000669835	0.0436455	923.667	786.667	187	123	82.3333	43.6667	0.877	0.923	chr2_198364721_198365163_chr2_198365798_198365962_chr2_198400254_198400354_chr2_198404835_198404877.jpg	http://genome.molbiol.ox.ac.uk/cgi-bin/hgTracks?hgS_doOtherUser=submit&hgS_otherUserName=erepapi&hgS_otherUserSessionName=byip_hg19&position=chr2:198364721-198404877
462	XLOC_016864	LYRM9	RI	Both	chr17	-	26205340	26207392	0,4,0	18,25,3	10,3,24	0,8,4	0.0,0.074,0.0	1.0,0.158,0.75	-0.611	0.000401016	0.0396394	1.33333	12.3333	170	85	15.3333	4	0.0246667	0.636	chr17_26207300_26207392_chr17_26205340_26206516.jpg	http://genome.molbiol.ox.ac.uk/cgi-bin/hgTracks?hgS_doOtherUser=submit&hgS_otherUserName=erepapi&hgS_otherUserSessionName=byip_hg19&position=chr17:26205340-26207392
37	XLOC_013475	MAN2C1	A3SS	Both	chr15	-	75648642	75649026	51,93,53	9,21,4	25,26,104	0,0,0	0.738,0.687,0.868	1.0,1.0,1.0	-0.236	1.4522e-05	0.00245501	65.6667	51.6667	123	61	11.3333	0	0.764333	1	chr15_75648947_75649026_chr15_75648721_75648790_75648642.jpg	http://genome.molbiol.ox.ac.uk/cgi-bin/hgTracks?hgS_doOtherUser=submit&hgS_otherUserName=erepapi&hgS_otherUserSessionName=byip_hg19&position=chr15:75648642-75649026
387	XLOC_021421	MAP4K4	MXE	ReadsOnTargetAndJunctionCounts	chr2	+	102460563	102476326	61,41,49	19,16,19	63,45,72	1,11,8	0.688,0.638,0.639	0.977,0.737,0.861	-0.203	0.000735395	0.046631	50.3333	60	233	160	18	6.66667	0.655	0.858333	chr2_102460563_102460773_chr2_102472439_102472600_chr2_102475458_102475544_chr2_102476105_102476326.jpg	http://genome.molbiol.ox.ac.uk/cgi-bin/hgTracks?hgS_doOtherUser=submit&hgS_otherUserName=erepapi&hgS_otherUserSessionName=byip_hg19&position=chr2:102460563-102476326
390	XLOC_017107	BECN1	MXE	ReadsOnTargetAndJunctionCounts	chr17	-	40962136	40968072	398291177	5,11,5	86189313	12,14,12	0.975,0.928,0.945	0.778,0.868,0.927	0.092	0.000796663	0.0491952	288.667	196	221	108	7	12.6667	0.949333	0.857667	chr17_40967926_40968072_chr17_40966542_40966691_chr17_40965966_40966026_chr17_40962136_40962946.jpg	http://genome.molbiol.ox.ac.uk/cgi-bin/hgTracks?hgS_doOtherUser=submit&hgS_otherUserName=erepapi&hgS_otherUserSessionName=byip_hg19&position=chr17:40962136-40968072
391	XLOC_016594	NARF	RI	Both	chr17	+	80441592	80442826	38205305	209458844	68,49,52	516748315	0.068,0.152,0.127	0.05,0.026,0.062	0.07	0	0	182.667	56.3333	142	57	503.667	526.333	0.115667	0.046	chr17_80441592_80441655_chr17_80442689_80442826.jpg	http://genome.molbiol.ox.ac.uk/cgi-bin/hgTracks?hgS_doOtherUser=submit&hgS_otherUserName=erepapi&hgS_otherUserSessionName=byip_hg19&position=chr17:80441592-80442826
392	XLOC_032259	NDUFA2	RI	Both	chr5	-	140026841	140027370	3,40,113	416639415	4,2,5	335574511	0.004,0.03,0.12	0.006,0.002,0.005	0.047	0	0	52	3.66667	170	85	490	473.333	0.0513333	0.00433333	chr5_140027068_140027370_chr5_140026841_140026947.jpg	http://genome.molbiol.ox.ac.uk/cgi-bin/hgTracks?hgS_doOtherUser=submit&hgS_otherUserName=erepapi&hgS_otherUserSessionName=byip_hg19&position=chr5:140026841-140027370
834	XLOC_011889	MAX	SE	Both	chr14	-	65544062	65544754	1,51,0	22,54,92	10,36,13	7,29,23	0.025,0.343,0.0	0.441,0.407,0.238	-0.239	0.00015372	0.0234889	17.3333	19.6667	141	78	56	19.6667	0.122667	0.362	chr14_65544631_65544754_chr14_65544281_65544361_chr14_65544062_65544146.jpg	http://genome.molbiol.ox.ac.uk/cgi-bin/hgTracks?hgS_doOtherUser=submit&hgS_otherUserName=erepapi&hgS_otherUserSessionName=byip_hg19&position=chr14:65544062-65544754
172	XLOC_026029	MCM5	MXE	JunctionCountOnly	chr22	+	35779099	35796201	1043721013	3,20,19	79270471	24,20,78	0.972,0.949,0.982	0.767,0.931,0.858	0.116	1.36613e-12	1.27583e-09	496.333	273.333	170	170	14	40.6667	0.967667	0.852	chr22_35779099_35779219_chr22_35782678_35783169_chr22_35789461_35790650_chr22_35795509_35796201.jpg	http://genome.molbiol.ox.ac.uk/cgi-bin/hgTracks?hgS_doOtherUser=submit&hgS_otherUserName=erepapi&hgS_otherUserSessionName=byip_hg19&position=chr22:35779099-35796201
395	XLOC_034756	SGK1	RI	Both	chr6	-	134493800	134494292	150,141,13	628,386,64	0,9,67	26129650	0.107,0.154,0.092	0.0,0.034,0.049	0.09	3.61128e-11	5.12513e-08	101.333	25.3333	170	85	359.333	268.333	0.117667	0.0276667	chr6_134494161_134494292_chr6_134493800_134493912.jpg	http://genome.molbiol.ox.ac.uk/cgi-bin/hgTracks?hgS_doOtherUser=submit&hgS_otherUserName=erepapi&hgS_otherUserSessionName=byip_hg19&position=chr6:134493800-134494292
396	XLOC_013309	HDC	RI	Both	chr15	-	50544809	50545863	1242,1660,37	24,26,0	523481335	2,22,85	0.955,0.964,1.0	0.915,0.867,0.867	0.09	6.29942e-11	7.45011e-08	979.667	578.333	145	60	16.6667	36.3333	0.973	0.883	chr15_50545797_50545863_chr15_50544809_50545076.jpg	http://genome.molbiol.ox.ac.uk/cgi-bin/hgTracks?hgS_doOtherUser=submit&hgS_otherUserName=erepapi&hgS_otherUserSessionName=byip_hg19&position=chr15:50544809-50545863
397	XLOC_022657	ATP5G3	RI	Both	chr2	-	176040986	176043978	64,87,10	7201093163	3,15,14	327397770	0.043,0.038,0.03	0.005,0.019,0.009	0.026	1.22728e-10	1.24412e-07	53.6667	10.6667	170	85	658.667	498	0.037	0.011	chr2_176043785_176043978_chr2_176040986_176043130.jpg	http://genome.molbiol.ox.ac.uk/cgi-bin/hgTracks?hgS_doOtherUser=submit&hgS_otherUserName=erepapi&hgS_otherUserSessionName=byip_hg19&position=chr2:176040986-176043978
214	XLOC_032097	MCTP1	MXE	Both	chr5	-	94248511	94275899	59,52,14	5,3,0	3,14,24	2,5,13	0.951,0.966,1.0	0.713,0.823,0.754	0.209	7.3735e-06	0.00132425	41.6667	13.6667	64	106	2.66667	6.66667	0.972333	0.763333	chr5_94275788_94275899_chr5_94267658_94267696_chr5_94259667_94259726_chr5_94248511_94248681.jpg	http://genome.molbiol.ox.ac.uk/cgi-bin/hgTracks?hgS_doOtherUser=submit&hgS_otherUserName=erepapi&hgS_otherUserSessionName=byip_hg19&position=chr5:94248511-94275899
399	XLOC_015913	RANGRF	RI	Both	chr17	+	8192576	8193409	45,42,4	106,154,24	4,5,9	50104169	0.182,0.125,0.08	0.04,0.025,0.027	0.098	2.29466e-10	1.80921e-07	30.3333	6	162	85	94.6667	107.667	0.129	0.0306667	chr17_8192576_8192732_chr17_8192821_8193409.jpg	http://genome.molbiol.ox.ac.uk/cgi-bin/hgTracks?hgS_doOtherUser=submit&hgS_otherUserName=erepapi&hgS_otherUserSessionName=byip_hg19&position=chr17:8192576-8193409
400	XLOC_040008	VPS28	RI	Both	chr8	-	145649000	145649515	20,120,47	529945387	2,6,50	280480756	0.019,0.06,0.057	0.004,0.006,0.032	0.031	3.04142e-08	2.15819e-05	62.3333	19.3333	170	85	620.333	505.333	0.0453333	0.014	chr8_145649424_145649515_chr8_145649000_145649305.jpg	http://genome.molbiol.ox.ac.uk/cgi-bin/hgTracks?hgS_doOtherUser=submit&hgS_otherUserName=erepapi&hgS_otherUserSessionName=byip_hg19&position=chr8:145649000-145649515
855	XLOC_032097	MCTP1	SE	Both	chr5	-	94248511	94267696	7,3,0	22,27,8	2,5,16	2,7,9	0.161,0.063,0.0	0.376,0.301,0.518	-0.324	0.000190137	0.0269204	3.33333	7.66667	53	32	19	6	0.0746667	0.398333	chr5_94267658_94267696_chr5_94259667_94259726_chr5_94248511_94248681.jpg	http://genome.molbiol.ox.ac.uk/cgi-bin/hgTracks?hgS_doOtherUser=submit&hgS_otherUserName=erepapi&hgS_otherUserSessionName=byip_hg19&position=chr5:94248511-94267696
860	XLOC_032097	MCTP1	SE	Both	chr5	-	94248511	94267696	5,3,0	22,27,8	2,4,13	2,7,9	0.113,0.059,0.0	0.36,0.243,0.448	-0.293	0.000210709	0.02922	2.66667	6.33333	57	32	19	6	0.0573333	0.350333	chr5_94267658_94267696_chr5_94259667_94259728_chr5_94248511_94248681.jpg	http://genome.molbiol.ox.ac.uk/cgi-bin/hgTracks?hgS_doOtherUser=submit&hgS_otherUserName=erepapi&hgS_otherUserSessionName=byip_hg19&position=chr5:94248511-94267696
403	XLOC_034310	PPP1R10	RI	Both	chr6	-	30584255	30585084	16,14,9	93,83,93	2,1,3	118,96,126	0.076,0.074,0.044	0.008,0.005,0.011	0.057	1.936e-07	0.000105676	13	2	162	77	89.6667	113.333	0.0646667	0.008	chr6_30585001_30585084_chr6_30584255_30584775.jpg	http://genome.molbiol.ox.ac.uk/cgi-bin/hgTracks?hgS_doOtherUser=submit&hgS_otherUserName=erepapi&hgS_otherUserSessionName=byip_hg19&position=chr6:30584255-30585084
75	XLOC_009282	MDM1	A3SS	ReadsOnTargetAndJunctionCounts	chr12	-	68718785	68725001	10,8,10	8,8,10	3,4,0	17,20,15	0.159,0.132,0.132	0.026,0.029,0.0	0.123	1.20813e-05	0.00183102	9.33333	2.33333	560	85	8.66667	17.3333	0.141	0.0183333	chr12_68724887_68725001_chr12_68720801_68721290_68718785.jpg	http://genome.molbiol.ox.ac.uk/cgi-bin/hgTracks?hgS_doOtherUser=submit&hgS_otherUserName=erepapi&hgS_otherUserSessionName=byip_hg19&position=chr12:68718785-68725001
405	XLOC_000306	ATPIF1	RI	Both	chr1	+	28562872	28564616	117153101	329443313	65,95,79	302407616	0.151,0.147,0.139	0.097,0.105,0.06	0.058	6.22555e-07	0.00029451	123.667	79.6667	170	85	361.667	441.667	0.145667	0.0873333	chr1_28562872_28562963_chr1_28564348_28564616.jpg	http://genome.molbiol.ox.ac.uk/cgi-bin/hgTracks?hgS_doOtherUser=submit&hgS_otherUserName=erepapi&hgS_otherUserSessionName=byip_hg19&position=chr1:28562872-28564616
536	XLOC_034631	MDN1	RI	ReadsOnTargetAndJunctionCounts	chr6	-	90503819	90504520	0,0,0	18,12,1	0,4,9	3,4,10	0.0,0.0,0.0	0.0,0.162,0.148	-0.103	0.000503822	0.0254804	0	4.33333	440	85	10.3333	5.66667	0	0.103333	chr6_90504296_90504520_chr6_90503819_90503926.jpg	http://genome.molbiol.ox.ac.uk/cgi-bin/hgTracks?hgS_doOtherUser=submit&hgS_otherUserName=erepapi&hgS_otherUserSessionName=byip_hg19&position=chr6:90503819-90504520
407	XLOC_031804	SQSTM1	RI	Both	chr5	+	179260032	179260782	13209183	236960446	71103286	230168537	0.027,0.098,0.17	0.134,0.235,0.21	-0.095	1.22777e-06	0.000512486	135	153.333	170	85	547.333	311.667	0.0983333	0.193	chr5_179260032_179260246_chr5_179260587_179260782.jpg	http://genome.molbiol.ox.ac.uk/cgi-bin/hgTracks?hgS_doOtherUser=submit&hgS_otherUserName=erepapi&hgS_otherUserSessionName=byip_hg19&position=chr5:179260032-179260782
787	XLOC_001901	MEAF6	SE	Both	chr1	-	37961486	37967597	2,6,0	83,65,13	6,5,19	16,23,77	0.013,0.047,0.0	0.166,0.103,0.116	-0.108	7.05151e-05	0.013098	2.66667	10	51	27	53.6667	38.6667	0.02	0.128333	chr1_37967405_37967597_chr1_37962148_37962205_chr1_37961486_37961519.jpg	http://genome.molbiol.ox.ac.uk/cgi-bin/hgTracks?hgS_doOtherUser=submit&hgS_otherUserName=erepapi&hgS_otherUserSessionName=byip_hg19&position=chr1:37961486-37967597
409	XLOC_011611	EIF5	RI	Both	chr14	+	103801990	103802454	4,10,3	371115530	25,1,10	251129254	0.048,0.004,0.003	0.045,0.004,0.018	-0.004	1.74462e-06	0.000622063	5.66667	12	160	75	560.667	211.333	0.0183333	0.0223333	chr14_103801990_103802269_chr14_103802373_103802454.jpg	http://genome.molbiol.ox.ac.uk/cgi-bin/hgTracks?hgS_doOtherUser=submit&hgS_otherUserName=erepapi&hgS_otherUserSessionName=byip_hg19&position=chr14:103801990-103802454
548	XLOC_014233	METTL22	RI	ReadsOnTargetAndJunctionCounts	chr16	+	8738414	8746312	28,4,32	15,9,13	32,37,43	5,8,2	0.098,0.025,0.126	0.272,0.213,0.557	-0.264	0.000752486	0.0349819	21.3333	37.3333	1453	85	12.3333	5	0.083	0.347333	chr16_8738414_8738582_chr16_8739965_8746312.jpg	http://genome.molbiol.ox.ac.uk/cgi-bin/hgTracks?hgS_doOtherUser=submit&hgS_otherUserName=erepapi&hgS_otherUserSessionName=byip_hg19&position=chr16:8738414-8746312
449	XLOC_011678	METTL3	RI	Both	chr14	-	21967450	21967744	22,10,18	43,26,12	16,32,48	4,16,20	0.173,0.136,0.381	0.621,0.45,0.496	-0.292	0.000282553	0.0331641	16.6667	32	144	59	27	13.3333	0.23	0.522333	chr14_21967636_21967744_chr14_21967450_21967515.jpg	http://genome.molbiol.ox.ac.uk/cgi-bin/hgTracks?hgS_doOtherUser=submit&hgS_otherUserName=erepapi&hgS_otherUserSessionName=byip_hg19&position=chr14:21967450-21967744
49	XLOC_026402	MFNG	A3SS	Both	chr22	-	37865101	37868566	332,221,28	0,0,0	33,48,190	6,1,3	1.0,1.0,1.0	0.726,0.959,0.968	0.116	7.92025e-05	0.0101104	193.667	90.3333	164	79	0	3.33333	1	0.884333	chr22_37868481_37868566_chr22_37865350_37866067_37865101.jpg	http://genome.molbiol.ox.ac.uk/cgi-bin/hgTracks?hgS_doOtherUser=submit&hgS_otherUserName=erepapi&hgS_otherUserSessionName=byip_hg19&position=chr22:37865101-37868566
137	XLOC_016526	MFSD11	A5SS	ReadsOnTargetAndJunctionCounts	chr17	+	74722912	74725876	0,72,5	18,32,7	0,0,0	19,8,4	0.0,0.228,0.086	0.0,0.0,0.0	0.105	5.13496e-05	0.0107174	25.6667	0	328	43	19	10.3333	0.104667	0	chr17_74722912_74722961_74723260_chr17_74725772_74725876.jpg	http://genome.molbiol.ox.ac.uk/cgi-bin/hgTracks?hgS_doOtherUser=submit&hgS_otherUserName=erepapi&hgS_otherUserSessionName=byip_hg19&position=chr17:74722912-74725876
414	XLOC_017319	DDX5	RI	Both	chr17	-	62496667	62498187	604530428	940861386	88330640	2607461328	0.198,0.191,0.299	0.115,0.145,0.156	0.091	4.73691e-06	0.00140055	520.667	352.667	138	53	729	778	0.229333	0.138667	chr17_62498128_62498187_chr17_62496667_62496891.jpg	http://genome.molbiol.ox.ac.uk/cgi-bin/hgTracks?hgS_doOtherUser=submit&hgS_otherUserName=erepapi&hgS_otherUserSessionName=byip_hg19&position=chr17:62496667-62498187
596	XLOC_016526	MFSD11	SE	Both	chr17	+	74722912	74729297	36,69,14	1,5,0	26,18,7	20,14,12	0.924,0.823,1.0	0.304,0.302,0.164	0.659	1.92488e-10	2.88682e-07	39.6667	17	128	43	2	15.3333	0.915667	0.256667	chr17_74722912_74722961_chr17_74725772_74725876_chr17_74729060_74729297.jpg	http://genome.molbiol.ox.ac.uk/cgi-bin/hgTracks?hgS_doOtherUser=submit&hgS_otherUserName=erepapi&hgS_otherUserSessionName=byip_hg19&position=chr17:74722912-74729297
416	XLOC_006317	NA	RI	Both	chr11	+	65270108	65272490	188681812	0,13,14	447687787	8,23,74	1.0,0.963,0.967	0.965,0.937,0.842	0.062	5.16502e-06	0.0014197	560.333	640.333	170	85	9	35	0.976667	0.914667	chr11_65270108_65270591_chr11_65271797_65272490.jpg	http://genome.molbiol.ox.ac.uk/cgi-bin/hgTracks?hgS_doOtherUser=submit&hgS_otherUserName=erepapi&hgS_otherUserSessionName=byip_hg19&position=chr11:65270108-65272490
417	XLOC_007096	FTH1	RI	Both	chr11	-	61734784	61735132	941705825	5,45,44	90177342	0,24,34	0.96,0.98,0.96	1.0,0.905,0.928	0.022	5.72483e-06	0.00150457	874.667	203	66	85	31.3333	19.3333	0.966667	0.944333	chr11_61734955_61735132_chr11_61734784_61734914.jpg	http://genome.molbiol.ox.ac.uk/cgi-bin/hgTracks?hgS_doOtherUser=submit&hgS_otherUserName=erepapi&hgS_otherUserSessionName=byip_hg19&position=chr11:61734784-61735132
640	XLOC_016526	MFSD11	SE	Both	chr17	+	74722912	74729297	19,37,7	1,5,0	22,8,4	20,14,12	0.872,0.726,1.0	0.283,0.17,0.107	0.679	2.88653e-07	0.000164626	21	11.3333	120	43	2	15.3333	0.866	0.186667	chr17_74722912_74722961_chr17_74725772_74725859_chr17_74729060_74729297.jpg	http://genome.molbiol.ox.ac.uk/cgi-bin/hgTracks?hgS_doOtherUser=submit&hgS_otherUserName=erepapi&hgS_otherUserSessionName=byip_hg19&position=chr17:74722912-74729297
280	XLOC_021067	MFSD2B	MXE	Both	chr2	+	24232952	24247141	7,16,12	11,55,63	0,0,1	47,16,19	0.389,0.225,0.16	0.0,0.0,0.05	0.241	0.000264168	0.0209073	11.6667	0.333333	170	170	43	27.3333	0.258	0.0166667	chr2_24232952_24233062_chr2_24236155_24236280_chr2_24246453_24246596_chr2_24246965_24247141.jpg	http://genome.molbiol.ox.ac.uk/cgi-bin/hgTracks?hgS_doOtherUser=submit&hgS_otherUserName=erepapi&hgS_otherUserSessionName=byip_hg19&position=chr2:24232952-24247141
207	XLOC_019268	MIA	MXE	Both	chr19	+	41305048	41313179	5,29,70	15,74,100	1,5,1	41,27,33	0.25,0.282,0.412	0.024,0.156,0.029	0.245	3.20679e-06	0.000665515	34.6667	2.33333	170	170	63	33.6667	0.314667	0.0696667	chr19_41305048_41305167_chr19_41306244_41307320_chr19_41312460_41312579_chr19_41313043_41313179.jpg	http://genome.molbiol.ox.ac.uk/cgi-bin/hgTracks?hgS_doOtherUser=submit&hgS_otherUserName=erepapi&hgS_otherUserSessionName=byip_hg19&position=chr19:41305048-41313179
421	XLOC_019268	MIA	RI	Both	chr19	+	41285924	41286404	0,1,2	12,82,8	5,3,4	1,3,9	0.0,0.006,0.104	0.699,0.318,0.171	-0.359	1.20712e-05	0.00276314	1	4	159	74	34	4.33333	0.0366667	0.396	chr19_41285924_41286004_chr19_41286290_41286404.jpg	http://genome.molbiol.ox.ac.uk/cgi-bin/hgTracks?hgS_doOtherUser=submit&hgS_otherUserName=erepapi&hgS_otherUserSessionName=byip_hg19&position=chr19:41285924-41286404
140	XLOC_004425	MINPP1	A5SS	ReadsOnTargetAndJunctionCounts	chr10	+	89264223	89268290	10826712223	0,1,2	45,32,227	0,1,2	1.0,0.996,0.991	1.0,0.762,0.919	0.102	6.79057e-05	0.0124738	1667.33	101.333	848	85	1	1	0.995667	0.893667	chr10_89264223_89264532_89265309_chr10_89268093_89268290.jpg	http://genome.molbiol.ox.ac.uk/cgi-bin/hgTracks?hgS_doOtherUser=submit&hgS_otherUserName=erepapi&hgS_otherUserSessionName=byip_hg19&position=chr10:89264223-89268290
423	XLOC_016633	MIR22HG	RI	Both	chr17	-	1614733	1617308	22510131841	7,23,35	602851972	27,55,32	0.941,0.957,0.963	0.918,0.886,0.938	0.04	1.49347e-05	0.0032114	1026.33	808.333	170	85	21.6667	38	0.953667	0.914	chr17_1617150_1617308_chr17_1614733_1615940.jpg	http://genome.molbiol.ox.ac.uk/cgi-bin/hgTracks?hgS_doOtherUser=submit&hgS_otherUserName=erepapi&hgS_otherUserSessionName=byip_hg19&position=chr17:1614733-1617308
424	XLOC_021906	EIF4E2	RI	Both	chr2	+	233431788	233434057	124,92,16	318516114	8,25,62	125265398	0.163,0.082,0.066	0.031,0.045,0.072	0.054	2.54363e-05	0.00530871	77.3333	31.6667	170	85	316	262.667	0.103667	0.0493333	chr2_233431788_233431924_chr2_233433655_233434057.jpg	http://genome.molbiol.ox.ac.uk/cgi-bin/hgTracks?hgS_doOtherUser=submit&hgS_otherUserName=erepapi&hgS_otherUserSessionName=byip_hg19&position=chr2:233431788-233434057
425	XLOC_012932	BBS4	RI	Both	chr15	+	73027191	73028307	28,9,3	143,73,8	4,18,73	17,35,91	0.089,0.058,0.158	0.105,0.205,0.286	-0.097	3.01068e-05	0.00610394	13.3333	31.6667	170	85	74.6667	47.6667	0.101667	0.198667	chr15_73027191_73027523_chr15_73028166_73028307.jpg	http://genome.molbiol.ox.ac.uk/cgi-bin/hgTracks?hgS_doOtherUser=submit&hgS_otherUserName=erepapi&hgS_otherUserSessionName=byip_hg19&position=chr15:73027191-73028307
1	XLOC_016633	MIR22HG	A3SS	Both	chr17	-	1614733	1617308	102436743	13,43,103	296374382	112210172	0.797,0.835,0.783	0.569,0.471,0.526	0.283	0	0	427	350.667	170	85	53	164.667	0.805	0.522	chr17_1617150_1617308_chr17_1615693_1615940_1614733.jpg	http://genome.molbiol.ox.ac.uk/cgi-bin/hgTracks?hgS_doOtherUser=submit&hgS_otherUserName=erepapi&hgS_otherUserSessionName=byip_hg19&position=chr17:1614733-1617308
427	XLOC_039049	SLC25A37	RI	JunctionCountOnly	chr8	+	23423621	23425891	56524586285	1165293	16851412944	19,18,39	0.995,0.847,0.888	0.97,0.967,0.9	-0.036	4.38758e-05	0.00841466	3102.67	1347	135	50	153	25.3333	0.91	0.945667	chr8_23423621_23423849_chr8_23425835_23425891.jpg	http://genome.molbiol.ox.ac.uk/cgi-bin/hgTracks?hgS_doOtherUser=submit&hgS_otherUserName=erepapi&hgS_otherUserSessionName=byip_hg19&position=chr8:23423621-23425891
428	XLOC_032334	C5orf4	RI	Both	chr5	-	154191427	154200986	16,9,39	58304226	9,24,17	131647322	0.121,0.015,0.079	0.033,0.018,0.026	0.046	5.17423e-05	0.00956759	21.3333	16.6667	170	85	196	366.667	0.0716667	0.0256667	chr5_154200820_154200986_chr5_154191427_154200032.jpg	http://genome.molbiol.ox.ac.uk/cgi-bin/hgTracks?hgS_doOtherUser=submit&hgS_otherUserName=erepapi&hgS_otherUserSessionName=byip_hg19&position=chr5:154191427-154200986
2	XLOC_016633	MIR22HG	A3SS	Both	chr17	-	1614733	1617308	107453755	13,43,103	280353387	112210172	0.805,0.84,0.786	0.556,0.457,0.529	0.296	0	0	438.333	340	170	85	53	164.667	0.810333	0.514	chr17_1617150_1617308_chr17_1615693_1616198_1614733.jpg	http://genome.molbiol.ox.ac.uk/cgi-bin/hgTracks?hgS_doOtherUser=submit&hgS_otherUserName=erepapi&hgS_otherUserSessionName=byip_hg19&position=chr17:1614733-1617308
430	XLOC_007096	FTH1	RI	Both	chr11	-	61734784	61735132	20729521317	18,31,39	142349636	7,17,39	0.852,0.979,0.944	0.91,0.911,0.891	0.021	5.72839e-05	0.0101622	1492	375.667	170	85	29.3333	21	0.925	0.904	chr11_61735014_61735132_chr11_61734784_61734917.jpg	http://genome.molbiol.ox.ac.uk/cgi-bin/hgTracks?hgS_doOtherUser=submit&hgS_otherUserName=erepapi&hgS_otherUserSessionName=byip_hg19&position=chr11:61734784-61735132
30	XLOC_016633	MIR22HG	A3SS	Both	chr17	-	1614798	1617308	100438754	38197255	280330366	191227211	0.568,0.526,0.597	0.423,0.421,0.464	0.128	5.56852e-06	0.00112358	430.667	325.333	170	85	163.333	209.667	0.563667	0.436	chr17_1616997_1617308_chr17_1615693_1616189_1614798.jpg	http://genome.molbiol.ox.ac.uk/cgi-bin/hgTracks?hgS_doOtherUser=submit&hgS_otherUserName=erepapi&hgS_otherUserSessionName=byip_hg19&position=chr17:1614798-1617308
33	XLOC_016633	MIR22HG	A3SS	Both	chr17	-	1614733	1617308	109481862	38197255	334369395	191227211	0.589,0.55,0.628	0.466,0.448,0.483	0.123	7.62254e-06	0.00144482	484	366	170	85	163.333	209.667	0.589	0.465667	chr17_1616997_1617308_chr17_1615693_1616198_1614733.jpg	http://genome.molbiol.ox.ac.uk/cgi-bin/hgTracks?hgS_doOtherUser=submit&hgS_otherUserName=erepapi&hgS_otherUserSessionName=byip_hg19&position=chr17:1614733-1617308
433	XLOC_006630	HMBS	RI	Both	chr11	+	118962835	118963521	169284641	67714153331	250390186	189629831095	0.082,0.067,0.064	0.045,0.044,0.057	0.022	6.9508e-05	0.0115664	364.667	275.333	132	47	1807.67	1991.33	0.071	0.0486667	chr11_118962835_118963233_chr11_118963468_118963521.jpg	http://genome.molbiol.ox.ac.uk/cgi-bin/hgTracks?hgS_doOtherUser=submit&hgS_otherUserName=erepapi&hgS_otherUserSessionName=byip_hg19&position=chr11:118962835-118963521
34	XLOC_016633	MIR22HG	A3SS	Both	chr17	-	1614733	1617308	105475756	38197255	300341398	191227211	0.58,0.547,0.597	0.44,0.429,0.485	0.123	1.26253e-05	0.00232268	445.333	346.333	170	85	163.333	209.667	0.574667	0.451333	chr17_1616997_1617308_chr17_1615693_1616349_1614733.jpg	http://genome.molbiol.ox.ac.uk/cgi-bin/hgTracks?hgS_doOtherUser=submit&hgS_otherUserName=erepapi&hgS_otherUserSessionName=byip_hg19&position=chr17:1614733-1617308
435	XLOC_032300	CSNK1A1	RI	Both	chr5	-	148865683	148885158	2,9,7	32,144,74	8,10,8	41,24,34	0.03,0.03,0.045	0.089,0.172,0.105	-0.087	0.000111221	0.0174316	6	8.66667	170	85	83.3333	33	0.035	0.122	chr5_148885010_148885158_chr5_148865683_148876423.jpg	http://genome.molbiol.ox.ac.uk/cgi-bin/hgTracks?hgS_doOtherUser=submit&hgS_otherUserName=erepapi&hgS_otherUserSessionName=byip_hg19&position=chr5:148865683-148885158
45	XLOC_016633	MIR22HG	A3SS	Both	chr17	-	1614733	1617308	98439761	38197255	296349393	191227211	0.563,0.527,0.599	0.437,0.435,0.482	0.112	5.5582e-05	0.00755795	432.667	346	170	85	163.333	209.667	0.563	0.451333	chr17_1616997_1617308_chr17_1615693_1615940_1614733.jpg	http://genome.molbiol.ox.ac.uk/cgi-bin/hgTracks?hgS_doOtherUser=submit&hgS_otherUserName=erepapi&hgS_otherUserSessionName=byip_hg19&position=chr17:1614733-1617308
113	XLOC_016633	MIR22HG	A5SS	Both	chr17	-	1614733	1617308	38197255	13,43,103	191227211	112210172	0.594,0.696,0.553	0.46,0.351,0.38	0.217	1.10738e-06	0.000719953	163.333	209.667	170	85	53	164.667	0.614333	0.397	chr17_1617308_1616997_1617150_chr17_1614733_1615693.jpg	http://genome.molbiol.ox.ac.uk/cgi-bin/hgTracks?hgS_doOtherUser=submit&hgS_otherUserName=erepapi&hgS_otherUserSessionName=byip_hg19&position=chr17:1614733-1617308
393	XLOC_016633	MIR22HG	RI	Both	chr17	-	1614733	1617308	2229981751	13,43,103	649871930	112210172	0.895,0.921,0.895	0.743,0.675,0.73	0.188	0	0	990.333	816.667	170	85	53	164.667	0.903667	0.716	chr17_1617150_1617308_chr17_1614733_1615693.jpg	http://genome.molbiol.ox.ac.uk/cgi-bin/hgTracks?hgS_doOtherUser=submit&hgS_otherUserName=erepapi&hgS_otherUserSessionName=byip_hg19&position=chr17:1614733-1617308
404	XLOC_016633	MIR22HG	RI	Both	chr17	-	1614733	1617308	121496861	38197255	276387406	191227211	0.614,0.557,0.628	0.419,0.46,0.49	0.143	4.68795e-07	0.000237612	492.667	356.333	170	85	163.333	209.667	0.599667	0.456333	chr17_1616997_1617308_chr17_1614733_1615693.jpg	http://genome.molbiol.ox.ac.uk/cgi-bin/hgTracks?hgS_doOtherUser=submit&hgS_otherUserName=erepapi&hgS_otherUserSessionName=byip_hg19&position=chr17:1614733-1617308
440	XLOC_000246	LYPLA2	RI	Both	chr1	+	24120714	24121090	5,1,8	84,181,32	0,4,15	9,13,62	0.029,0.003,0.111	0.0,0.133,0.108	-0.033	0.000140326	0.02032	4.66667	6.33333	170	85	99	28	0.0476667	0.0803333	chr1_24120714_24120815_chr1_24120917_24121090.jpg	http://genome.molbiol.ox.ac.uk/cgi-bin/hgTracks?hgS_doOtherUser=submit&hgS_otherUserName=erepapi&hgS_otherUserSessionName=byip_hg19&position=chr1:24120714-24121090
441	XLOC_006317	NA	RI	Both	chr11	+	65271797	65276407	20919591761	0,14,8	50220062153	0,11,62	1.0,0.986,0.991	1.0,0.989,0.946	0.014	0.000171344	0.0238403	1309.67	1553.67	170	85	7.33333	24.3333	0.992333	0.978333	chr11_65271797_65272066_chr11_65272649_65276407.jpg	http://genome.molbiol.ox.ac.uk/cgi-bin/hgTracks?hgS_doOtherUser=submit&hgS_otherUserName=erepapi&hgS_otherUserSessionName=byip_hg19&position=chr11:65271797-65276407
323	XLOC_014270	MIR484	MXE	JunctionCountOnly	chr16	+	15788022	15826807	42,65,68	21,75,96	8,35,32	72,75,68	0.667,0.464,0.415	0.1,0.318,0.32	0.269	0.000622973	0.0359133	58.3333	25	170	170	64	71.6667	0.515333	0.246	chr16_15788022_15788113_chr16_15790566_15790717_chr16_15818048_15820857_chr16_15826342_15826807.jpg	http://genome.molbiol.ox.ac.uk/cgi-bin/hgTracks?hgS_doOtherUser=submit&hgS_otherUserName=erepapi&hgS_otherUserSessionName=byip_hg19&position=chr16:15788022-15826807
443	XLOC_039049	SLC25A37	RI	Both	chr8	+	23423621	23425891	50920085420	10,64,120	9131230716	8,12,12	0.95,0.921,0.944	0.977,0.974,0.957	-0.031	0.000198419	0.0265657	2645.67	953	135	50	64.6667	10.6667	0.938333	0.969333	chr8_23423621_23424326_chr8_23425835_23425891.jpg	http://genome.molbiol.ox.ac.uk/cgi-bin/hgTracks?hgS_doOtherUser=submit&hgS_otherUserName=erepapi&hgS_otherUserSessionName=byip_hg19&position=chr8:23423621-23425891
444	XLOC_019181	LIN37	RI	Both	chr19	+	36243988	36245058	11,6,6	37,58,64	0,1,0	30,42,70	0.129,0.049,0.045	0.0,0.012,0.0	0.07	0.000224258	0.0294691	7.66667	0.333333	170	85	53	47.3333	0.0743333	0.004	chr19_36243988_36244154_chr19_36244918_36245058.jpg	http://genome.molbiol.ox.ac.uk/cgi-bin/hgTracks?hgS_doOtherUser=submit&hgS_otherUserName=erepapi&hgS_otherUserSessionName=byip_hg19&position=chr19:36243988-36245058
445	XLOC_038180	AKR1B1	RI	Both	chr7	-	134132050	134132813	38,106,95	204260108	70177258	92244247	0.076,0.152,0.279	0.251,0.242,0.315	-0.1	0.000247928	0.031416	79.6667	168.333	152	67	190.667	194.333	0.169	0.269333	chr7_134132732_134132813_chr7_134132050_134132133.jpg	http://genome.molbiol.ox.ac.uk/cgi-bin/hgTracks?hgS_doOtherUser=submit&hgS_otherUserName=erepapi&hgS_otherUserSessionName=byip_hg19&position=chr7:134132050-134132813
74	XLOC_019759	MKNK2	A3SS	ReadsOnTargetAndJunctionCounts	chr19	-	2037292	2040176	3508941121	10,23,43	514312445	35,19,42	0.387,0.412,0.32	0.21,0.229,0.161	0.173	3.45594e-06	0.000592694	788.333	423.667	2050	37	25.3333	32	0.373	0.2	chr19_2040133_2040176_chr19_2037828_2039855_2037292.jpg	http://genome.molbiol.ox.ac.uk/cgi-bin/hgTracks?hgS_doOtherUser=submit&hgS_otherUserName=erepapi&hgS_otherUserSessionName=byip_hg19&position=chr19:2037292-2040176
556	XLOC_006620	MLL	RI	ReadsOnTargetAndJunctionCounts	chr11	+	118352430	118353210	12,2,11	8,4,7	7,8,1	20,14,17	0.208,0.081,0.216	0.058,0.091,0.01	0.115	0.00087131	0.0387861	8.33333	5.33333	382	67	6.33333	17	0.168333	0.053	chr11_118352430_118352807_chr11_118353137_118353210.jpg	http://genome.molbiol.ox.ac.uk/cgi-bin/hgTracks?hgS_doOtherUser=submit&hgS_otherUserName=erepapi&hgS_otherUserSessionName=byip_hg19&position=chr11:118352430-118353210
448	XLOC_006579	SIK2	RI	JunctionCountOnly	chr11	+	111594220	111601579	2,11,10	1,0,0	2,4,2	0,0,1	0.5,1.0,1.0	1.0,1.0,0.5	0	0.000280804	0.0331641	7.66667	2.66667	170	85	0.333333	0.333333	0.833333	0.833333	chr11_111594220_111594834_chr11_111595504_111601579.jpg	http://genome.molbiol.ox.ac.uk/cgi-bin/hgTracks?hgS_doOtherUser=submit&hgS_otherUserName=erepapi&hgS_otherUserSessionName=byip_hg19&position=chr11:111594220-111601579
177	XLOC_041280	MLLT3	MXE	Both	chr9	-	20363474	20382862	32,35,60	94190175	25,42,21	290478232	0.217,0.13,0.218	0.065,0.067,0.068	0.122	1.00562e-10	6.261e-08	42.3333	29.3333	170	138	153	333.333	0.188333	0.0666667	chr9_20382379_20382862_chr9_20380205_20380325_chr9_20365667_20365742_chr9_20363474_20363603.jpg	http://genome.molbiol.ox.ac.uk/cgi-bin/hgTracks?hgS_doOtherUser=submit&hgS_otherUserName=erepapi&hgS_otherUserSessionName=byip_hg19&position=chr9:20363474-20382862
848	XLOC_041280	MLLT3	SE	Both	chr9	-	20365667	20382640	71,82,135	27,61,41	76,153,50	87,135,67	0.541,0.376,0.596	0.281,0.337,0.251	0.215	0.00017438	0.0253451	96	93	154	69	43	96.3333	0.504333	0.289667	chr9_20382379_20382640_chr9_20380205_20380325_chr9_20365667_20365742.jpg	http://genome.molbiol.ox.ac.uk/cgi-bin/hgTracks?hgS_doOtherUser=submit&hgS_otherUserName=erepapi&hgS_otherUserSessionName=byip_hg19&position=chr9:20365667-20382640
451	XLOC_009443	SELPLG	RI	Both	chr12	-	109010816	109017573	11862119189	11,16,6	1263422048	7,15,33	0.982,0.985,0.94	0.9,0.919,0.969	0.04	0.000275546	0.0331641	1164.67	838.667	170	85	11	18.3333	0.969	0.929333	chr12_109017243_109017573_chr12_109010816_109016692.jpg	http://genome.molbiol.ox.ac.uk/cgi-bin/hgTracks?hgS_doOtherUser=submit&hgS_otherUserName=erepapi&hgS_otherUserSessionName=byip_hg19&position=chr12:109010816-109017573
452	XLOC_024880	SLC35C2	RI	Both	chr20	-	44978177	44979529	7,4,4	89111105	6,6,10	16,41,68	0.038,0.018,0.019	0.158,0.068,0.068	-0.073	0.000300814	0.0344287	5	7.33333	170	85	101.667	41.6667	0.025	0.098	chr20_44979400_44979529_chr20_44978177_44979163.jpg	http://genome.molbiol.ox.ac.uk/cgi-bin/hgTracks?hgS_doOtherUser=submit&hgS_otherUserName=erepapi&hgS_otherUserSessionName=byip_hg19&position=chr20:44978177-44979529
344	XLOC_043568	MPP1	MXE	Both	chrX	-	154006959	154033802	19,39,44	2,2,2	5,40,46	2,21,8	0.874,0.934,0.941	0.646,0.581,0.807	0.238	0.000941745	0.0483239	34	30.3333	170	124	2	10.3333	0.916333	0.678	chrX_154033547_154033802_chrX_154028020_154028168_chrX_154018229_154018297_chrX_154006959_154007628.jpg	http://genome.molbiol.ox.ac.uk/cgi-bin/hgTracks?hgS_doOtherUser=submit&hgS_otherUserName=erepapi&hgS_otherUserSessionName=byip_hg19&position=chrX:154006959-154033802
63	XLOC_022089	MPV17	A3SS	Both	chr2	-	27535861	27545389	130,79,11	17,19,4	22,75,228	2,3,13	0.837,0.736,0.648	0.881,0.944,0.922	-0.175	0.000344423	0.0341963	73.3333	108.333	85	57	13.3333	6	0.740333	0.915667	chr2_27545315_27545389_chr2_27535941_27535976_27535861.jpg	http://genome.molbiol.ox.ac.uk/cgi-bin/hgTracks?hgS_doOtherUser=submit&hgS_otherUserName=erepapi&hgS_otherUserSessionName=byip_hg19&position=chr2:27535861-27545389
455	XLOC_006357	RBM14	RI	Both	chr11	+	66410921	66411611	459414259	0,2,0	121275437	2,5,9	1.0,0.99,1.0	0.965,0.962,0.957	0.035	0.000344717	0.037705	377.333	277.667	157	72	0.666667	5.33333	0.996667	0.961333	chr11_66410921_66410999_chr11_66411330_66411611.jpg	http://genome.molbiol.ox.ac.uk/cgi-bin/hgTracks?hgS_doOtherUser=submit&hgS_otherUserName=erepapi&hgS_otherUserSessionName=byip_hg19&position=chr11:66410921-66411611
456	XLOC_031794	HNRNPAB	RI	Both	chr5	+	177637133	177638630	4,12,4	21,51,20	1,2,3	97,26,31	0.087,0.105,0.091	0.005,0.037,0.046	0.065	0.000356008	0.037705	6.66667	2	170	85	30.6667	51.3333	0.0943333	0.0293333	chr5_177637133_177637273_chr5_177637554_177638630.jpg	http://genome.molbiol.ox.ac.uk/cgi-bin/hgTracks?hgS_doOtherUser=submit&hgS_otherUserName=erepapi&hgS_otherUserSessionName=byip_hg19&position=chr5:177637133-177638630
318	XLOC_022089	MPV17	MXE	JunctionCountOnly	chr2	-	27535079	27545389	100,59,10	24,23,5	16,62,180	1,4,26	0.806,0.72,0.667	0.941,0.939,0.874	-0.187	0.000571551	0.0342161	56.3333	86	97	97	17.3333	10.3333	0.731	0.918	chr2_27545315_27545389_chr2_27535861_27535976_chr2_27535547_27535639_chr2_27535079_27535114.jpg	http://genome.molbiol.ox.ac.uk/cgi-bin/hgTracks?hgS_doOtherUser=submit&hgS_otherUserName=erepapi&hgS_otherUserSessionName=byip_hg19&position=chr2:27535079-27545389
458	XLOC_013445	HEXA	RI	Both	chr15	-	72637787	72638666	65,31,8	354,256,34	27,31,69	58,85,301	0.084,0.057,0.105	0.188,0.153,0.102	-0.066	0.000384834	0.039112	34.6667	42.3333	169	84	214.667	148	0.082	0.147667	chr15_72638576_72638666_chr15_72637787_72637891.jpg	http://genome.molbiol.ox.ac.uk/cgi-bin/hgTracks?hgS_doOtherUser=submit&hgS_otherUserName=erepapi&hgS_otherUserSessionName=byip_hg19&position=chr15:72637787-72638666
459	XLOC_013376	HERC1	RI	Both	chr15	-	63915924	63916903	8,6,5	67,83,83	11,12,32	67,86,50	0.056,0.035,0.029	0.076,0.065,0.242	-0.088	0.00037584	0.039112	6.33333	18.3333	170	85	77.6667	67.6667	0.04	0.127667	chr15_63916357_63916903_chr15_63915924_63916089.jpg	http://genome.molbiol.ox.ac.uk/cgi-bin/hgTracks?hgS_doOtherUser=submit&hgS_otherUserName=erepapi&hgS_otherUserSessionName=byip_hg19&position=chr15:63915924-63916903
460	XLOC_016633	MIR22HG	RI	Both	chr17	-	1614733	1617308	124511951	3,26,53	229367448	27,30,43	0.954,0.908,0.9	0.809,0.859,0.839	0.085	0.000385828	0.039112	528.667	348	170	85	27.3333	33.3333	0.920667	0.835667	chr17_1616997_1617308_chr17_1614733_1615940.jpg	http://genome.molbiol.ox.ac.uk/cgi-bin/hgTracks?hgS_doOtherUser=submit&hgS_otherUserName=erepapi&hgS_otherUserSessionName=byip_hg19&position=chr17:1614733-1617308
461	XLOC_020709	UBE2M	RI	JunctionCountOnly	chr19	-	59067683	59068157	1,5,8	7,15,21	1,0,1	52,10,16	0.054,0.118,0.133	0.008,0.0,0.024	0.091	0.00040779	0.0396394	4.66667	0.666667	142	57	14.3333	26	0.101667	0.0106667	chr19_59068054_59068157_chr19_59067683_59067746.jpg	http://genome.molbiol.ox.ac.uk/cgi-bin/hgTracks?hgS_doOtherUser=submit&hgS_otherUserName=erepapi&hgS_otherUserSessionName=byip_hg19&position=chr19:59067683-59068157
823	XLOC_001183	MR1	SE	JunctionCountOnly	chr1	+	181019147	181022813	13,13,3	48,46,19	7,8,42	14,10,42	0.119,0.124,0.073	0.2,0.286,0.333	-0.168	0.000130167	0.0207513	9.66667	19	170	85	37.6667	22	0.105333	0.273	chr1_181019147_181019422_chr1_181021458_181021646_chr1_181022709_181022813.jpg	http://genome.molbiol.ox.ac.uk/cgi-bin/hgTracks?hgS_doOtherUser=submit&hgS_otherUserName=erepapi&hgS_otherUserSessionName=byip_hg19&position=chr1:181019147-181022813
463	XLOC_021355	MRPL35	RI	JunctionCountOnly	chr2	+	86437603	86444480	74,86,33	1,7,2	39,43,109	5,16,23	0.974,0.86,0.892	0.796,0.573,0.703	0.218	0.000404814	0.0396394	64.3333	63.6667	170	85	3.33333	14.6667	0.908667	0.690667	chr2_86437603_86437736_chr2_86440751_86444480.jpg	http://genome.molbiol.ox.ac.uk/cgi-bin/hgTracks?hgS_doOtherUser=submit&hgS_otherUserName=erepapi&hgS_otherUserSessionName=byip_hg19&position=chr2:86437603-86444480
160	XLOC_000535	MRPL37	A5SS	ReadsOnTargetAndJunctionCounts	chr1	+	54665840	54670874	341107296	0,4,0	13,18,103	0,3,1	1.0,0.979,1.0	1.0,0.504,0.946	0.176	0.000470404	0.0432048	479	44.6667	402	68	1.33333	1.33333	0.993	0.816667	chr1_54665840_54665914_54666262_chr1_54670691_54670874.jpg	http://genome.molbiol.ox.ac.uk/cgi-bin/hgTracks?hgS_doOtherUser=submit&hgS_otherUserName=erepapi&hgS_otherUserSessionName=byip_hg19&position=chr1:54665840-54670874
453	XLOC_000535	MRPL37	RI	Both	chr1	+	54665840	54666262	12,293,67	0,0,0	3,6,21	0,0,3	1.0,1.0,1.0	1.0,1.0,0.698	0.101	0.000316272	0.0356232	124	10	127	42	0	1	1	0.899333	chr1_54665840_54665888_chr1_54666166_54666262.jpg	http://genome.molbiol.ox.ac.uk/cgi-bin/hgTracks?hgS_doOtherUser=submit&hgS_otherUserName=erepapi&hgS_otherUserSessionName=byip_hg19&position=chr1:54665840-54666262
235	XLOC_005134	MRPL43	MXE	JunctionCountOnly	chr10	-	102743512	102747272	179,340,51	0,70,3	38150301	18,30,88	1.0,0.829,0.944	0.679,0.833,0.774	0.162	3.59926e-05	0.00460459	190	163	141	141	24.3333	45.3333	0.924333	0.762	chr10_102747070_102747272_chr10_102746847_102746953_chr10_102746506_102746732_chr10_102743512_102743574.jpg	http://genome.molbiol.ox.ac.uk/cgi-bin/hgTracks?hgS_doOtherUser=submit&hgS_otherUserName=erepapi&hgS_otherUserSessionName=byip_hg19&position=chr10:102743512-102747272
467	XLOC_000265	MTFR1L	RI	ReadsOnTargetAndJunctionCounts	chr1	+	26149510	26150239	25,3,4	169,111,22	10,34,53	9,24,185	0.021,0.004,0.026	0.139,0.17,0.04	-0.099	1.10156e-10	7.92794e-08	10.6667	32.3333	586	85	100.667	72.6667	0.017	0.116333	chr1_26149510_26149619_chr1_26150135_26150239.jpg	http://genome.molbiol.ox.ac.uk/cgi-bin/hgTracks?hgS_doOtherUser=submit&hgS_otherUserName=erepapi&hgS_otherUserSessionName=byip_hg19&position=chr1:26149510-26150239
419	XLOC_005134	MRPL43	RI	Both	chr10	-	102746027	102746732	328,263,96	0,14,0	33137248	8,17,14	1.0,0.904,1.0	0.673,0.801,0.899	0.177	9.82734e-06	0.00236624	229	139.333	170	85	4.66667	13	0.968	0.791	chr10_102746506_102746732_chr10_102746027_102746329.jpg	http://genome.molbiol.ox.ac.uk/cgi-bin/hgTracks?hgS_doOtherUser=submit&hgS_otherUserName=erepapi&hgS_otherUserSessionName=byip_hg19&position=chr10:102746027-102746732
36	XLOC_002872	MRPL55	A3SS	Both	chr1	-	228295936	228296722	0,4,2	24,74,18	2,14,11	5,31,33	0.0,0.049,0.095	0.274,0.299,0.24	-0.223	1.39118e-05	0.00245501	2	9	55	52	38.6667	23	0.048	0.271	chr1_228296656_228296722_chr1_228296019_228296022_228295936.jpg	http://genome.molbiol.ox.ac.uk/cgi-bin/hgTracks?hgS_doOtherUser=submit&hgS_otherUserName=erepapi&hgS_otherUserSessionName=byip_hg19&position=chr1:228295936-228296722
470	XLOC_009402	CCDC53	RI	ReadsOnTargetAndJunctionCounts	chr12	-	102455026	102455899	8,18,62	103,164,33	0,0,6	38,45,142	0.01,0.014,0.201	0.0,0.0,0.006	0.073	8.90027e-08	2.66897e-05	29.3333	2	636	85	100	75	0.075	0.002	chr12_102455690_102455899_chr12_102455026_102455124.jpg	http://genome.molbiol.ox.ac.uk/cgi-bin/hgTracks?hgS_doOtherUser=submit&hgS_otherUserName=erepapi&hgS_otherUserSessionName=byip_hg19&position=chr12:102455026-102455899
471	XLOC_000986	MTX1	RI	ReadsOnTargetAndJunctionCounts	chr1	+	155180339	155182010	19,0,9	64,121,19	6,23,66	18,50,84	0.014,0.0,0.022	0.015,0.021,0.036	-0.012	1.0247e-07	2.94992e-05	9.33333	31.6667	1558	73	68	50.6667	0.012	0.024	chr1_155180339_155180418_chr1_155181918_155182010.jpg	http://genome.molbiol.ox.ac.uk/cgi-bin/hgTracks?hgS_doOtherUser=submit&hgS_otherUserName=erepapi&hgS_otherUserSessionName=byip_hg19&position=chr1:155180339-155182010
472	XLOC_018852	HNRNPM	RI	ReadsOnTargetAndJunctionCounts	chr19	+	8551908	8554388	5,71,66	15,121,36	30129176	74,24,29	0.009,0.016,0.048	0.011,0.128,0.142	-0.069	2.24388e-07	5.92823e-05	47.3333	111.667	1646	45	57.3333	42.3333	0.0243333	0.0936667	chr19_8551908_8551959_chr19_8553575_8554388.jpg	http://genome.molbiol.ox.ac.uk/cgi-bin/hgTracks?hgS_doOtherUser=submit&hgS_otherUserName=erepapi&hgS_otherUserSessionName=byip_hg19&position=chr19:8551908-8554388
715	XLOC_029609	MRPS18C	SE	Both	chr4	+	84378062	84380950	178,321,73	25,62,18	219200312	14,15,23	0.451,0.374,0.319	0.643,0.606,0.61	-0.238	1.07062e-05	0.00296935	190.667	243.667	78	9	35	17.3333	0.381333	0.619667	chr4_84378062_84378111_chr4_84379499_84379582_chr4_84380893_84380950.jpg	http://genome.molbiol.ox.ac.uk/cgi-bin/hgTracks?hgS_doOtherUser=submit&hgS_otherUserName=erepapi&hgS_otherUserSessionName=byip_hg19&position=chr4:84378062-84380950
474	XLOC_016989	CWC25	RI	ReadsOnTargetAndJunctionCounts	chr17	-	36962550	36963229	34,30,35	44,32,67	1,16,5	13,42,68	0.13,0.153,0.092	0.015,0.069,0.014	0.092	1.06984e-06	0.000187797	33	7.33333	440	85	47.6667	41	0.125	0.0326667	chr17_36963018_36963229_chr17_36962550_36962648.jpg	http://genome.molbiol.ox.ac.uk/cgi-bin/hgTracks?hgS_doOtherUser=submit&hgS_otherUserName=erepapi&hgS_otherUserSessionName=byip_hg19&position=chr17:36962550-36963229
475	XLOC_043231	PDZD11	RI	ReadsOnTargetAndJunctionCounts	chrX	-	69509105	69509798	12,19,3	126,168,23	16,18,49	49,55,139	0.013,0.016,0.018	0.045,0.045,0.048	-0.03	1.15315e-06	0.0001976	11.3333	27.6667	573	82	105.667	81	0.0156667	0.046	chrX_69509710_69509798_chrX_69509105_69509204.jpg	http://genome.molbiol.ox.ac.uk/cgi-bin/hgTracks?hgS_doOtherUser=submit&hgS_otherUserName=erepapi&hgS_otherUserSessionName=byip_hg19&position=chrX:69509105-69509798
476	XLOC_020562	SIGLEC6	RI	ReadsOnTargetAndJunctionCounts	chr19	-	52031001	52031507	639,314,32	378,310,37	35,76,306	41114533	0.244,0.162,0.142	0.14,0.113,0.099	0.065	1.33286e-06	0.000223083	328.333	139	392	75	241.667	229.333	0.182667	0.117333	chr19_52031414_52031507_chr19_52031001_52031082.jpg	http://genome.molbiol.ox.ac.uk/cgi-bin/hgTracks?hgS_doOtherUser=submit&hgS_otherUserName=erepapi&hgS_otherUserSessionName=byip_hg19&position=chr19:52031001-52031507
477	XLOC_001147	KLHL20	RI	ReadsOnTargetAndJunctionCounts	chr1	+	173725062	173726298	31,11,14	81,54,19	33,27,44	18,27,52	0.031,0.017,0.058	0.134,0.078,0.067	-0.058	1.61304e-06	0.000263841	18.6667	34.6667	1008	85	51.3333	32.3333	0.0353333	0.093	chr1_173725062_173725177_chr1_173726115_173726298.jpg	http://genome.molbiol.ox.ac.uk/cgi-bin/hgTracks?hgS_doOtherUser=submit&hgS_otherUserName=erepapi&hgS_otherUserSessionName=byip_hg19&position=chr1:173725062-173726298
894	XLOC_022939	MTERFD2	SE	Both	chr2	-	242033692	242041747	40,13,7	5,2,1	9,8,16	13,4,11	0.787,0.75,0.764	0.242,0.48,0.402	0.392	0.00030721	0.0382765	20	11	158	73	2.66667	9.33333	0.767	0.374667	chr2_242041668_242041747_chr2_242036658_242036842_chr2_242033692_242033847.jpg	http://genome.molbiol.ox.ac.uk/cgi-bin/hgTracks?hgS_doOtherUser=submit&hgS_otherUserName=erepapi&hgS_otherUserSessionName=byip_hg19&position=chr2:242033692-242041747
479	XLOC_000761	AHCYL1	RI	ReadsOnTargetAndJunctionCounts	chr1	+	110563353	110568120	25,11,7	18,9,4	11,6,6	31,16,33	0.117,0.104,0.143	0.033,0.034,0.017	0.093	2.47006e-06	0.000346203	14.3333	7.66667	893	85	10.3333	26.6667	0.121333	0.028	chr1_110563353_110563473_chr1_110564296_110568120.jpg	http://genome.molbiol.ox.ac.uk/cgi-bin/hgTracks?hgS_doOtherUser=submit&hgS_otherUserName=erepapi&hgS_otherUserSessionName=byip_hg19&position=chr1:110563353-110568120
20	XLOC_000265	MTFR1L	A3SS	Both	chr1	+	26153106	26156321	27,21,11	19,14,6	3,2,8	5,6,57	0.444,0.458,0.508	0.252,0.158,0.073	0.309	1.59594e-06	0.00049913	19.6667	4.33333	151	85	13	22.6667	0.47	0.161	chr1_26153106_26153317_chr1_26156036_26156109_26156321.jpg	http://genome.molbiol.ox.ac.uk/cgi-bin/hgTracks?hgS_doOtherUser=submit&hgS_otherUserName=erepapi&hgS_otherUserSessionName=byip_hg19&position=chr1:26153106-26156321
481	XLOC_013309	HDC	RI	ReadsOnTargetAndJunctionCounts	chr15	-	50544809	50546470	973,930,9	1075,1181,34	21189570	603751269	0.126,0.111,0.04	0.053,0.074,0.067	0.028	5.32465e-06	0.000684312	637.333	260	534	85	763.333	568	0.0923333	0.0646667	chr15_50546327_50546470_chr15_50544809_50545863.jpg	http://genome.molbiol.ox.ac.uk/cgi-bin/hgTracks?hgS_doOtherUser=submit&hgS_otherUserName=erepapi&hgS_otherUserSessionName=byip_hg19&position=chr15:50544809-50546470
482	XLOC_001994	TAL1	RI	ReadsOnTargetAndJunctionCounts	chr1	-	47691792	47695023	24,54,139	19,25,54	30,38,46	42,46,47	0.126,0.198,0.227	0.075,0.086,0.101	0.096	5.79014e-06	0.000704515	72.3333	38	744	85	32.6667	45	0.183667	0.0873333	chr1_47694868_47695023_chr1_47691792_47694194.jpg	http://genome.molbiol.ox.ac.uk/cgi-bin/hgTracks?hgS_doOtherUser=submit&hgS_otherUserName=erepapi&hgS_otherUserSessionName=byip_hg19&position=chr1:47691792-47695023
483	XLOC_014297	LOC81691	RI	ReadsOnTargetAndJunctionCounts	chr16	+	20855256	20856563	8,11,29	37,150,47	8,42,49	31,75,62	0.027,0.009,0.072	0.032,0.066,0.091	-0.027	5.88409e-06	0.000704515	16	33	673	85	78	56	0.036	0.063	chr16_20855256_20855348_chr16_20855951_20856563.jpg	http://genome.molbiol.ox.ac.uk/cgi-bin/hgTracks?hgS_doOtherUser=submit&hgS_otherUserName=erepapi&hgS_otherUserSessionName=byip_hg19&position=chr16:20855256-20856563
484	XLOC_021192	EPAS1	RI	ReadsOnTargetAndJunctionCounts	chr2	+	46605033	46605906	1,2,0	14,19,3	0,0,45	1,1,13	0.009,0.014,0.0	0.0,0.0,0.315	-0.097	8.82159e-06	0.000992015	1	15	640	85	12	5	0.00766667	0.105	chr2_46605033_46605226_chr2_46605796_46605906.jpg	http://genome.molbiol.ox.ac.uk/cgi-bin/hgTracks?hgS_doOtherUser=submit&hgS_otherUserName=erepapi&hgS_otherUserSessionName=byip_hg19&position=chr2:46605033-46605906
301	XLOC_026790	MTMR14	MXE	JunctionCountOnly	chr3	+	9730628	9744173	33,95,38	10,49,31	45,21,57	47,26,109	0.767,0.66,0.551	0.489,0.447,0.343	0.233	0.000405622	0.0272412	55.3333	41	170	170	30	60.6667	0.659333	0.426333	chr3_9730628_9730766_chr3_9731648_9731827_chr3_9739395_9739550_chr3_9743474_9744173.jpg	http://genome.molbiol.ox.ac.uk/cgi-bin/hgTracks?hgS_doOtherUser=submit&hgS_otherUserName=erepapi&hgS_otherUserSessionName=byip_hg19&position=chr3:9730628-9744173
858	XLOC_010605	MTRF1	SE	JunctionCountOnly	chr13	-	41828665	41835051	8,12,7	18,13,9	2,4,0	18,19,22	0.182,0.316,0.28	0.053,0.095,0.0	0.21	0.000200793	0.0281339	9	2	170	85	13.3333	19.6667	0.259333	0.0493333	chr13_41834629_41835051_chr13_41831809_41831932_chr13_41828665_41828756.jpg	http://genome.molbiol.ox.ac.uk/cgi-bin/hgTracks?hgS_doOtherUser=submit&hgS_otherUserName=erepapi&hgS_otherUserSessionName=byip_hg19&position=chr13:41828665-41835051
487	XLOC_007114	NXF1	RI	ReadsOnTargetAndJunctionCounts	chr11	-	62566011	62567958	407452713	54,64,92	111326473	23,65,140	0.111,0.104,0.113	0.074,0.076,0.053	0.042	1.22416e-05	0.00129563	524	303.333	1817	30	70	76	0.109333	0.0676667	chr11_62567849_62567958_chr11_62566011_62566047.jpg	http://genome.molbiol.ox.ac.uk/cgi-bin/hgTracks?hgS_doOtherUser=submit&hgS_otherUserName=erepapi&hgS_otherUserSessionName=byip_hg19&position=chr11:62566011-62567958
488	XLOC_043542	IDH3G	RI	ReadsOnTargetAndJunctionCounts	chrX	-	153051209	153051727	22,52,29	179,204,51	18,61,102	41113202	0.023,0.047,0.099	0.079,0.095,0.089	-0.031	1.3039e-05	0.00136002	34.3333	60.3333	278	54	144.667	118.667	0.0563333	0.0876667	chrX_153051667_153051727_chrX_153051209_153051428.jpg	http://genome.molbiol.ox.ac.uk/cgi-bin/hgTracks?hgS_doOtherUser=submit&hgS_otherUserName=erepapi&hgS_otherUserSessionName=byip_hg19&position=chrX:153051209-153051727
865	XLOC_027451	MYNN	SE	Both	chr3	+	169500253	169502496	72,81,132	40,16,58	70,108,65	11,13,6	0.491,0.731,0.55	0.774,0.817,0.853	-0.224	0.000231434	0.0316604	95	81	149	80	38	10	0.590667	0.814667	chr3_169500253_169500431_chr3_169501265_169501348_chr3_169502410_169502496.jpg	http://genome.molbiol.ox.ac.uk/cgi-bin/hgTracks?hgS_doOtherUser=submit&hgS_otherUserName=erepapi&hgS_otherUserSessionName=byip_hg19&position=chr3:169500253-169502496
490	XLOC_031979	IL6ST	RI	ReadsOnTargetAndJunctionCounts	chr5	-	55230703	55238579	2,5,8	12,21,50	0,13,42	11,25,22	0.014,0.019,0.013	0.0,0.041,0.136	-0.044	1.79971e-05	0.0018243	5	18.3333	911	75	27.6667	19.3333	0.0153333	0.059	chr5_55238498_55238579_chr5_55230703_55237647.jpg	http://genome.molbiol.ox.ac.uk/cgi-bin/hgTracks?hgS_doOtherUser=submit&hgS_otherUserName=erepapi&hgS_otherUserSessionName=byip_hg19&position=chr5:55230703-55238579
465	XLOC_019885	MYO1F	RI	Both	chr19	-	8615446	8616758	42,31,2	17,34,13	20,11,145	1,4,17	0.553,0.313,0.071	0.909,0.579,0.81	-0.454	0.00044196	0.0418153	25	58.6667	170	85	21.3333	7.33333	0.312333	0.766	chr19_8616624_8616758_chr19_8615446_8615578.jpg	http://genome.molbiol.ox.ac.uk/cgi-bin/hgTracks?hgS_doOtherUser=submit&hgS_otherUserName=erepapi&hgS_otherUserSessionName=byip_hg19&position=chr19:8615446-8616758
466	XLOC_010576	N4BP2L2	RI	ReadsOnTargetAndJunctionCounts	chr13	-	33094953	33111164	1206413947	93,94,72	127215921875	38,78,80	0.117,0.043,0.119	0.255,0.173,0.193	-0.114	6.19615e-13	6.37053e-10	855.333	1579.67	8307	85	86.3333	65.3333	0.093	0.207	chr13_33109906_33111164_chr13_33094953_33101669.jpg	http://genome.molbiol.ox.ac.uk/cgi-bin/hgTracks?hgS_doOtherUser=submit&hgS_otherUserName=erepapi&hgS_otherUserSessionName=byip_hg19&position=chr13:33094953-33111164
106	XLOC_006663	NA	A3SS	ReadsOnTargetAndJunctionCounts	chr11	+	124085279	124086628	24191209173	223,58,12	16011384677	0,36,141	0.511,0.668,0.581	1.0,0.753,0.762	-0.252	0.000734928	0.0478953	1267	1991.67	851	82	97.6667	59	0.586667	0.838333	chr11_124085279_124085367_chr11_124085445_124086228_124086628.jpg	http://genome.molbiol.ox.ac.uk/cgi-bin/hgTracks?hgS_doOtherUser=submit&hgS_otherUserName=erepapi&hgS_otherUserSessionName=byip_hg19&position=chr11:124085279-124086628
494	XLOC_017405	EXOC7	RI	ReadsOnTargetAndJunctionCounts	chr17	-	74084141	74084643	3,31,7	51,31,23	0,1,0	2,22,46	0.009,0.128,0.043	0.0,0.007,0.0	0.058	3.09085e-05	0.00289183	13.6667	0.333333	383	56	35	23.3333	0.06	0.00233333	chr17_74084545_74084643_chr17_74084141_74084203.jpg	http://genome.molbiol.ox.ac.uk/cgi-bin/hgTracks?hgS_doOtherUser=submit&hgS_otherUserName=erepapi&hgS_otherUserSessionName=byip_hg19&position=chr17:74084141-74084643
175	XLOC_006317	NA	MXE	Both	chr11	+	65266438	65272490	27195175	12,44,28	135142944	4,13,30	0.639,0.777,0.831	0.964,0.896,0.961	-0.191	1.92873e-11	1.38557e-08	132.333	407	170	134	28	15.6667	0.749	0.940333	chr11_65266438_65268285_chr11_65270108_65270591_chr11_65271604_65271677_chr11_65271797_65272490.jpg	http://genome.molbiol.ox.ac.uk/cgi-bin/hgTracks?hgS_doOtherUser=submit&hgS_otherUserName=erepapi&hgS_otherUserSessionName=byip_hg19&position=chr11:65266438-65272490
498	XLOC_006317	NA	RI	ReadsOnTargetAndJunctionCounts	chr11	+	65263977	65266205	17646795535	0,212,146	2363862662	16,59,216	1.0,0.731,0.824	0.645,0.447,0.603	0.287	4.25131e-05	0.00377736	3463.33	1094.67	689	85	119.333	97	0.851667	0.565	chr11_65263977_65265340_chr11_65265959_65266205.jpg	http://genome.molbiol.ox.ac.uk/cgi-bin/hgTracks?hgS_doOtherUser=submit&hgS_otherUserName=erepapi&hgS_otherUserSessionName=byip_hg19&position=chr11:65263977-65266205
646	XLOC_040726	NA	SE	Both	chr9	+	33603409	33605209	2,2,42	1,1,21	18,53,26	1,1,0	0.5,0.5,0.5	0.9,0.964,1.0	-0.455	4.11831e-07	0.000216575	15.3333	32.3333	170	85	7.66667	0.666667	0.5	0.954667	chr9_33603409_33603548_chr9_33604295_33604568_chr9_33605009_33605209.jpg	http://genome.molbiol.ox.ac.uk/cgi-bin/hgTracks?hgS_doOtherUser=submit&hgS_otherUserName=erepapi&hgS_otherUserSessionName=byip_hg19&position=chr9:33603409-33605209
689	XLOC_006317	NA	SE	Both	chr11	+	65270108	65272490	12,52,37	0,13,14	7,15,32	8,23,74	1.0,0.717,0.626	0.357,0.293,0.215	0.493	4.0394e-06	0.00136306	33.6667	18	134	85	9	35	0.781	0.288333	chr11_65270108_65270591_chr11_65271604_65271677_chr11_65271797_65272490.jpg	http://genome.molbiol.ox.ac.uk/cgi-bin/hgTracks?hgS_doOtherUser=submit&hgS_otherUserName=erepapi&hgS_otherUserSessionName=byip_hg19&position=chr11:65270108-65272490
798	XLOC_006663	NA	SE	Both	chr11	+	124082350	124085367	102,40,2	311,133,12	7,40,268	7,88,317	0.139,0.129,0.076	0.329,0.182,0.293	-0.153	8.22018e-05	0.0145354	48	105	167	82	152	137.333	0.114667	0.268	chr11_124082350_124082577_chr11_124083637_124083884_chr11_124085279_124085367.jpg	http://genome.molbiol.ox.ac.uk/cgi-bin/hgTracks?hgS_doOtherUser=submit&hgS_otherUserName=erepapi&hgS_otherUserSessionName=byip_hg19&position=chr11:124082350-124085367
887	XLOC_040726	NA	SE	Both	chr9	+	33603270	33605209	0,1,21	1,1,21	8,29,16	1,1,0	0.0,0.381,0.381	0.831,0.947,1.0	-0.672	0.000289706	0.0368901	7.33333	17.6667	138	85	7.66667	0.666667	0.254	0.926	chr9_33603270_33603548_chr9_33604295_33604370_chr9_33605009_33605209.jpg	http://genome.molbiol.ox.ac.uk/cgi-bin/hgTracks?hgS_doOtherUser=submit&hgS_otherUserName=erepapi&hgS_otherUserSessionName=byip_hg19&position=chr9:33603270-33605209
501	XLOC_041356	FAM214B	RI	ReadsOnTargetAndJunctionCounts	chr9	-	35104114	35105854	30,42,55	49,45,100	20,28,11	93,61,50	0.121,0.173,0.11	0.046,0.094,0.047	0.072	6.56364e-05	0.00536801	42.3333	19.6667	378	85	64.6667	68	0.134667	0.0623333	chr9_35105679_35105854_chr9_35104114_35105371.jpg	http://genome.molbiol.ox.ac.uk/cgi-bin/hgTracks?hgS_doOtherUser=submit&hgS_otherUserName=erepapi&hgS_otherUserSessionName=byip_hg19&position=chr9:35104114-35105854
928	XLOC_040726	NA	SE	JunctionCountOnly	chr9	+	33603409	33605209	0,2,39	1,1,21	19,54,25	1,1,0	0.0,0.5,0.481	0.905,0.964,1.0	-0.629	0.000426433	0.0480991	13.6667	32.6667	170	85	7.66667	0.666667	0.327	0.956333	chr9_33603409_33603548_chr9_33604295_33604401_chr9_33605009_33605209.jpg	http://genome.molbiol.ox.ac.uk/cgi-bin/hgTracks?hgS_doOtherUser=submit&hgS_otherUserName=erepapi&hgS_otherUserSessionName=byip_hg19&position=chr9:33603409-33605209
503	XLOC_006317	NA	RI	ReadsOnTargetAndJunctionCounts	chr11	+	65266440	65270591	303664046961894	27182161	378544063660775	127119870	0.981,0.909,0.945	0.93,0.939,0.758	0.069	7.29074e-05	0.00583016	44243	46421.7	1893	85	123.333	372	0.945	0.875667	chr11_65266440_65268285_chr11_65270108_65270591.jpg	http://genome.molbiol.ox.ac.uk/cgi-bin/hgTracks?hgS_doOtherUser=submit&hgS_otherUserName=erepapi&hgS_otherUserSessionName=byip_hg19&position=chr11:65266440-65270591
504	XLOC_041267	PSIP1	RI	ReadsOnTargetAndJunctionCounts	chr9	-	15458983	15468841	65,61,57	22,11,14	32,59,65	24,41,30	0.12,0.204,0.158	0.058,0.062,0.091	0.09	8.21577e-05	0.00642705	61	52	1841	85	15.6667	31.6667	0.160667	0.0703333	chr9_15468628_15468841_chr9_15458983_15466857.jpg	http://genome.molbiol.ox.ac.uk/cgi-bin/hgTracks?hgS_doOtherUser=submit&hgS_otherUserName=erepapi&hgS_otherUserSessionName=byip_hg19&position=chr9:15458983-15468841
324	XLOC_016232	NBR1	MXE	Both	chr17	+	41352184	41355803	49120101	0,0,0	26,49,58	8,1,1	1.0,1.0,1.0	0.685,0.97,0.975	0.123	0.000619902	0.0359133	90	44.3333	170	114	0	3.33333	1	0.876667	chr17_41352184_41352625_chr17_41353703_41353797_chr17_41354672_41354735_chr17_41355698_41355803.jpg	http://genome.molbiol.ox.ac.uk/cgi-bin/hgTracks?hgS_doOtherUser=submit&hgS_otherUserName=erepapi&hgS_otherUserSessionName=byip_hg19&position=chr17:41352184-41355803
506	XLOC_028114	MBD4	RI	ReadsOnTargetAndJunctionCounts	chr3	-	129155304	129156793	72,59,14	60,59,44	10,12,28	28,57,63	0.175,0.15,0.053	0.059,0.036,0.073	0.07	0.000103865	0.00768942	48.3333	16.6667	482	85	54.3333	49.3333	0.126	0.056	chr3_129156563_129156793_chr3_129155304_129156151.jpg	http://genome.molbiol.ox.ac.uk/cgi-bin/hgTracks?hgS_doOtherUser=submit&hgS_otherUserName=erepapi&hgS_otherUserSessionName=byip_hg19&position=chr3:129155304-129156793
924	XLOC_016232	NBR1	SE	Both	chr17	+	41352184	41354735	93186179	0,0,0	40,79,91	8,1,1	1.0,1.0,1.0	0.667,0.969,0.973	0.13	0.000399812	0.04578	152.667	70	142	57	0	3.33333	1	0.869667	chr17_41352184_41352625_chr17_41353703_41353797_chr17_41354672_41354735.jpg	http://genome.molbiol.ox.ac.uk/cgi-bin/hgTracks?hgS_doOtherUser=submit&hgS_otherUserName=erepapi&hgS_otherUserSessionName=byip_hg19&position=chr17:41352184-41354735
942	XLOC_016231	NBR2	SE	ReadsOnTargetAndJunctionCounts	chr17	+	41283225	41292300	36,35,100	16,7,15	61209132	4,11,6	0.178,0.325,0.391	0.595,0.647,0.68	-0.343	1.51548e-05	0.00361557	57	134	581	56	12.6667	7	0.298	0.640667	chr17_41283225_41283287_chr17_41284616_41285154_chr17_41290674_41292300.jpg	http://genome.molbiol.ox.ac.uk/cgi-bin/hgTracks?hgS_doOtherUser=submit&hgS_otherUserName=erepapi&hgS_otherUserSessionName=byip_hg19&position=chr17:41283225-41292300
509	XLOC_011808	PYGL	RI	ReadsOnTargetAndJunctionCounts	chr14	-	51382054	51382689	4,4,0	89,137,5	7,5,10	16,23,87	0.01,0.006,0.0	0.086,0.045,0.024	-0.046	0.000113544	0.00809082	2.66667	7.33333	396	85	77	42	0.00533333	0.0516667	chr14_51382543_51382689_chr14_51382054_51382217.jpg	http://genome.molbiol.ox.ac.uk/cgi-bin/hgTracks?hgS_doOtherUser=submit&hgS_otherUserName=erepapi&hgS_otherUserSessionName=byip_hg19&position=chr14:51382054-51382689
972	XLOC_016231	NBR2	SE	ReadsOnTargetAndJunctionCounts	chr17	+	41283225	41293453	16,16,42	16,7,15	21,78,58	4,11,6	0.2,0.364,0.412	0.568,0.639,0.707	-0.313	0.00029692	0.0341766	24.6667	52.3333	224	56	12.6667	7	0.325333	0.638	chr17_41283225_41283287_chr17_41284973_41285154_chr17_41290674_41293453.jpg	http://genome.molbiol.ox.ac.uk/cgi-bin/hgTracks?hgS_doOtherUser=submit&hgS_otherUserName=erepapi&hgS_otherUserSessionName=byip_hg19&position=chr17:41283225-41293453
511	XLOC_014233	METTL22	RI	ReadsOnTargetAndJunctionCounts	chr16	+	8734988	8736064	6,9,74	16,19,9	6,4,7	13,15,28	0.014,0.017,0.235	0.017,0.01,0.009	0.077	0.000131457	0.00918543	29.6667	5.66667	964	36	14.6667	18.6667	0.0886667	0.012	chr16_8734988_8735041_chr16_8735984_8736064.jpg	http://genome.molbiol.ox.ac.uk/cgi-bin/hgTracks?hgS_doOtherUser=submit&hgS_otherUserName=erepapi&hgS_otherUserSessionName=byip_hg19&position=chr16:8734988-8736064
512	XLOC_034592	HMGN3	RI	ReadsOnTargetAndJunctionCounts	chr6	-	79910962	79912106	372,140,47	163,87,22	28110174	27,67,185	0.238,0.181,0.227	0.124,0.184,0.114	0.075	0.000135401	0.00922901	186.333	104	620	85	90.6667	93	0.215333	0.140667	chr6_79911993_79912106_chr6_79910962_79911443.jpg	http://genome.molbiol.ox.ac.uk/cgi-bin/hgTracks?hgS_doOtherUser=submit&hgS_otherUserName=erepapi&hgS_otherUserSessionName=byip_hg19&position=chr6:79910962-79912106
979	XLOC_038310	NCAPG2	SE	ReadsOnTargetAndJunctionCounts	chr7	-	158439152	158447386	34,49,40	2,6,3	66,161,86	0,3,0	0.848,0.728,0.814	1.0,0.946,1.0	-0.185	0.000447904	0.0469277	41	104.333	259	85	3.66667	1	0.796667	0.982	chr7_158447287_158447386_chr7_158444985_158445172_chr7_158439152_158439255.jpg	http://genome.molbiol.ox.ac.uk/cgi-bin/hgTracks?hgS_doOtherUser=submit&hgS_otherUserName=erepapi&hgS_otherUserSessionName=byip_hg19&position=chr7:158439152-158447386
966	XLOC_033941	NCOA7	SE	ReadsOnTargetAndJunctionCounts	chr6	+	126107283	126136550	12,3,11	1,0,12	3,1,0	17,11,15	0.828,1.0,0.269	0.066,0.035,0.0	0.665	0.000252664	0.0310421	8.66667	1.33333	174	70	4.33333	14.3333	0.699	0.0336667	chr6_126107283_126107359_chr6_126117826_126117943_chr6_126136437_126136550.jpg	http://genome.molbiol.ox.ac.uk/cgi-bin/hgTracks?hgS_doOtherUser=submit&hgS_otherUserName=erepapi&hgS_otherUserSessionName=byip_hg19&position=chr6:126107283-126136550
914	XLOC_030420	NEK1	SE	Both	chr4	-	170458960	170477246	22,17,4	1,0,1	3,3,15	9,2,11	0.917,1.0,0.667	0.143,0.429,0.405	0.536	0.000373565	0.0438457	14.3333	7	170	85	0.666667	7.33333	0.861333	0.325667	chr4_170477083_170477246_chr4_170476871_170477002_chr4_170458960_170459062.jpg	http://genome.molbiol.ox.ac.uk/cgi-bin/hgTracks?hgS_doOtherUser=submit&hgS_otherUserName=erepapi&hgS_otherUserSessionName=byip_hg19&position=chr4:170458960-170477246
920	XLOC_014556	NFATC3	SE	Both	chr16	+	68224671	68263162	28,29,2	28,45,15	6,6,14	63,24,68	0.333,0.244,0.063	0.045,0.111,0.093	0.13	0.000390643	0.0449749	19.6667	8.66667	170	85	29.3333	51.6667	0.213333	0.083	chr16_68224671_68225678_chr16_68248232_68248335_chr16_68260253_68263162.jpg	http://genome.molbiol.ox.ac.uk/cgi-bin/hgTracks?hgS_doOtherUser=submit&hgS_otherUserName=erepapi&hgS_otherUserSessionName=byip_hg19&position=chr16:68224671-68263162
517	XLOC_026900	SLC25A38	RI	ReadsOnTargetAndJunctionCounts	chr3	+	39432932	39433512	31,9,18	86,87,100	13,29,41	39,71,67	0.092,0.028,0.048	0.086,0.103,0.147	-0.056	0.000212221	0.0131668	19.3333	27.6667	303	85	91	59	0.056	0.112	chr3_39432932_39433111_chr3_39433344_39433512.jpg	http://genome.molbiol.ox.ac.uk/cgi-bin/hgTracks?hgS_doOtherUser=submit&hgS_otherUserName=erepapi&hgS_otherUserSessionName=byip_hg19&position=chr3:39432932-39433512
349	XLOC_018945	NFIX	MXE	ReadsOnTargetAndJunctionCounts	chr19	+	13192494	13209723	50,49,264	43125419	126,116,46	52,58,21	0.889,0.729,0.812	0.943,0.932,0.938	-0.128	8.20111e-11	1.10692e-07	121	96	170	1166	195.667	43.6667	0.81	0.937667	chr19_13192494_13192669_chr19_13201113_13201204_chr19_13205449_13206543_chr19_13209438_13209723.jpg	http://genome.molbiol.ox.ac.uk/cgi-bin/hgTracks?hgS_doOtherUser=submit&hgS_otherUserName=erepapi&hgS_otherUserSessionName=byip_hg19&position=chr19:13192494-13209723
627	XLOC_009415	NFYB	SE	Both	chr12	-	104522202	104529310	56,85,29	64,86,14	10,11,14	21,40,104	0.314,0.341,0.52	0.2,0.126,0.066	0.261	9.94179e-08	6.84658e-05	56.6667	11.6667	149	78	54.6667	55	0.391667	0.130667	chr12_104529226_104529310_chr12_104525532_104525616_chr12_104522202_104522295.jpg	http://genome.molbiol.ox.ac.uk/cgi-bin/hgTracks?hgS_doOtherUser=submit&hgS_otherUserName=erepapi&hgS_otherUserSessionName=byip_hg19&position=chr12:104522202-104529310
508	XLOC_010302	NHLRC3	RI	ReadsOnTargetAndJunctionCounts	chr13	+	39612448	39613425	26,24,11	34,28,15	23,25,63	8,2,21	0.119,0.131,0.114	0.336,0.687,0.346	-0.335	0.000112538	0.00809082	20.3333	37	483	85	25.6667	10.3333	0.121333	0.456333	chr13_39612448_39612860_chr13_39613273_39613425.jpg	http://genome.molbiol.ox.ac.uk/cgi-bin/hgTracks?hgS_doOtherUser=submit&hgS_otherUserName=erepapi&hgS_otherUserSessionName=byip_hg19&position=chr13:39612448-39613425
521	XLOC_019437	CD37	RI	ReadsOnTargetAndJunctionCounts	chr19	+	49842587	49844697	94,162,3	696,645,49	5,16,39	138155918	0.011,0.021,0.005	0.003,0.009,0.004	0.007	0.000253892	0.0150099	86.3333	20	900	77	463.333	403.667	0.0123333	0.00533333	chr19_49842587_49842670_chr19_49843508_49844697.jpg	http://genome.molbiol.ox.ac.uk/cgi-bin/hgTracks?hgS_doOtherUser=submit&hgS_otherUserName=erepapi&hgS_otherUserSessionName=byip_hg19&position=chr19:49842587-49844697
522	XLOC_005997	FAR1	RI	ReadsOnTargetAndJunctionCounts	chr11	+	13732240	13733355	21,11,10	39,33,12	44,34,22	5,30,28	0.022,0.014,0.033	0.267,0.045,0.032	-0.092	0.000252255	0.0150099	14	33.3333	917	38	28	21	0.023	0.114667	chr11_13732240_13732417_chr11_13733311_13733355.jpg	http://genome.molbiol.ox.ac.uk/cgi-bin/hgTracks?hgS_doOtherUser=submit&hgS_otherUserName=erepapi&hgS_otherUserSessionName=byip_hg19&position=chr11:13732240-13733355
523	XLOC_002455	KIAA0907	RI	ReadsOnTargetAndJunctionCounts	chr1	-	155903424	155904207	0,1,0	31,29,37	2,3,5	2,15,21	0.0,0.005,0.0	0.119,0.026,0.031	-0.057	0.000262395	0.0152295	0.333333	3.33333	546	74	32.3333	12.6667	0.00166667	0.0586667	chr1_155904127_155904207_chr1_155903424_155903640.jpg	http://genome.molbiol.ox.ac.uk/cgi-bin/hgTracks?hgS_doOtherUser=submit&hgS_otherUserName=erepapi&hgS_otherUserSessionName=byip_hg19&position=chr1:155903424-155904207
524	XLOC_034353	NELFE	RI	ReadsOnTargetAndJunctionCounts	chr6	-	31921506	31921911	17,31,40	35,141,63	42,39,48	56,56,58	0.076,0.036,0.098	0.113,0.106,0.123	-0.044	0.000283467	0.0163209	29.3333	43	282	48	79.6667	56.6667	0.07	0.114	chr6_31921857_31921911_chr6_31921506_31921608.jpg	http://genome.molbiol.ox.ac.uk/cgi-bin/hgTracks?hgS_doOtherUser=submit&hgS_otherUserName=erepapi&hgS_otherUserSessionName=byip_hg19&position=chr6:31921506-31921911
525	XLOC_018876	ICAM1	RI	ReadsOnTargetAndJunctionCounts	chr19	+	10398212	10399260	9,15,7	129250113	18,31,11	72133189	0.026,0.023,0.024	0.089,0.083,0.022	-0.04	0.000287873	0.016443	10.3333	20	218	85	164	131.333	0.0243333	0.0646667	chr19_10398212_10398514_chr19_10398662_10399260.jpg	http://genome.molbiol.ox.ac.uk/cgi-bin/hgTracks?hgS_doOtherUser=submit&hgS_otherUserName=erepapi&hgS_otherUserSessionName=byip_hg19&position=chr19:10398212-10399260
124	XLOC_016200	NKIRAS2	A5SS	Both	chr17	+	40174417	40177656	95,83,27	2,7,1	4,10,71	1,4,17	0.954,0.839,0.922	0.638,0.524,0.648	0.302	0.000111585	0.0282125	68.3333	28.3333	152	67	3.33333	7.33333	0.905	0.603333	chr17_40174417_40174490_40174658_chr17_40175672_40177656.jpg	http://genome.molbiol.ox.ac.uk/cgi-bin/hgTracks?hgS_doOtherUser=submit&hgS_otherUserName=erepapi&hgS_otherUserSessionName=byip_hg19&position=chr17:40174417-40177656
527	XLOC_007111	HNRNPUL2-BSCL2	RI	ReadsOnTargetAndJunctionCounts	chr11	-	62458547	62458893	1,0,0	126,156,22	16,1,2	27,94,125	0.003,0.0,0.0	0.162,0.003,0.005	-0.056	0.000326725	0.0182282	0.333333	6.33333	184	60	101.333	82	0.001	0.0566667	chr11_62458752_62458893_chr11_62458547_62458613.jpg	http://genome.molbiol.ox.ac.uk/cgi-bin/hgTracks?hgS_doOtherUser=submit&hgS_otherUserName=erepapi&hgS_otherUserSessionName=byip_hg19&position=chr11:62458547-62458893
846	XLOC_016200	NKIRAS2	SE	Both	chr17	+	40174417	40179020	65,53,17	2,7,1	4,9,41	1,4,17	0.952,0.822,0.912	0.709,0.578,0.595	0.268	0.00017463	0.0253451	45	18	110	67	3.33333	7.33333	0.895333	0.627333	chr17_40174417_40174490_chr17_40174588_40174658_chr17_40175672_40179020.jpg	http://genome.molbiol.ox.ac.uk/cgi-bin/hgTracks?hgS_doOtherUser=submit&hgS_otherUserName=erepapi&hgS_otherUserSessionName=byip_hg19&position=chr17:40174417-40179020
78	XLOC_026052	NOL12	A3SS	ReadsOnTargetAndJunctionCounts	chr22	+	38087181	38090231	17,42,19	13,23,11	3,13,24	14,23,38	0.152,0.2,0.192	0.029,0.072,0.08	0.121	5.92957e-05	0.00666258	26	13.3333	619	85	15.6667	25	0.181333	0.0603333	chr22_38087181_38087431_chr22_38088791_38089339_38090231.jpg	http://genome.molbiol.ox.ac.uk/cgi-bin/hgTracks?hgS_doOtherUser=submit&hgS_otherUserName=erepapi&hgS_otherUserSessionName=byip_hg19&position=chr22:38087181-38090231
530	XLOC_007137	TRPT1	RI	ReadsOnTargetAndJunctionCounts	chr11	-	63991757	63992189	10,19,3	44,61,4	2,1,37	4,2,37	0.046,0.062,0.137	0.095,0.095,0.174	-0.04	0.000355895	0.0194044	10.6667	13.3333	237	50	36.3333	14.3333	0.0816667	0.121333	chr11_63992015_63992189_chr11_63991757_63991813.jpg	http://genome.molbiol.ox.ac.uk/cgi-bin/hgTracks?hgS_doOtherUser=submit&hgS_otherUserName=erepapi&hgS_otherUserSessionName=byip_hg19&position=chr11:63991757-63992189
432	XLOC_008863	NOP2	RI	Both	chr12	-	6675267	6675783	11,17,2	14,19,4	0,0,7	2,14,43	0.278,0.305,0.197	0.0,0.0,0.074	0.235	7.00892e-05	0.0115664	10	2.33333	167	82	12.3333	19.6667	0.26	0.0246667	chr12_6675695_6675783_chr12_6675267_6675502.jpg	http://genome.molbiol.ox.ac.uk/cgi-bin/hgTracks?hgS_doOtherUser=submit&hgS_otherUserName=erepapi&hgS_otherUserSessionName=byip_hg19&position=chr12:6675267-6675783
510	XLOC_008863	NOP2	RI	ReadsOnTargetAndJunctionCounts	chr12	-	6675267	6675783	21,36,4	9,18,2	0,0,9	2,6,20	0.413,0.376,0.376	0.0,0.0,0.119	0.349	0.000115325	0.00813721	20.3333	3	272	82	9.66667	9.33333	0.388333	0.0396667	chr12_6675695_6675783_chr12_6675267_6675490.jpg	http://genome.molbiol.ox.ac.uk/cgi-bin/hgTracks?hgS_doOtherUser=submit&hgS_otherUserName=erepapi&hgS_otherUserSessionName=byip_hg19&position=chr12:6675267-6675783
526	XLOC_008863	NOP2	RI	ReadsOnTargetAndJunctionCounts	chr12	-	6676982	6678679	9,16,12	14,26,2	0,0,1	1,10,28	0.133,0.128,0.59	0.0,0.0,0.008	0.281	0.000311373	0.0175074	12.3333	0.333333	355	85	14	13	0.283667	0.00266667	chr12_6677373_6678679_chr12_6676982_6677088.jpg	http://genome.molbiol.ox.ac.uk/cgi-bin/hgTracks?hgS_doOtherUser=submit&hgS_otherUserName=erepapi&hgS_otherUserSessionName=byip_hg19&position=chr12:6676982-6678679
534	XLOC_001074	PPOX	RI	ReadsOnTargetAndJunctionCounts	chr1	+	161138783	161139510	72109342	61123208	78109121	151111125	0.11,0.085,0.147	0.051,0.093,0.092	0.035	0.000493949	0.0253925	174.333	102.667	516	54	130.667	129	0.114	0.0786667	chr1_161138783_161138973_chr1_161139450_161139510.jpg	http://genome.molbiol.ox.ac.uk/cgi-bin/hgTracks?hgS_doOtherUser=submit&hgS_otherUserName=erepapi&hgS_otherUserSessionName=byip_hg19&position=chr1:161138783-161139510
535	XLOC_019489	SIGLEC17P	RI	ReadsOnTargetAndJunctionCounts	chr19	+	51675774	51676818	1105,224,55	1161,318,38	8,19,173	20,20,350	0.129,0.099,0.183	0.058,0.129,0.071	0.051	0.000487906	0.0253925	461.333	66.6667	438	68	505.667	130	0.137	0.086	chr19_51675774_51675848_chr19_51676233_51676818.jpg	http://genome.molbiol.ox.ac.uk/cgi-bin/hgTracks?hgS_doOtherUser=submit&hgS_otherUserName=erepapi&hgS_otherUserSessionName=byip_hg19&position=chr19:51675774-51676818
16	XLOC_001191	NPL	A3SS	Both	chr1	+	182794916	182799519	73,127,36	40,34,5	52,64,124	1,1,5	0.338,0.511,0.668	0.936,0.947,0.874	-0.413	4.87195e-07	0.000190463	78.6667	80	118	33	26.3333	2.33333	0.505667	0.919	chr1_182794916_182794955_chr1_182797859_182798738_182799519.jpg	http://genome.molbiol.ox.ac.uk/cgi-bin/hgTracks?hgS_doOtherUser=submit&hgS_otherUserName=erepapi&hgS_otherUserSessionName=byip_hg19&position=chr1:182794916-182799519
537	XLOC_026124	C22orf32	RI	ReadsOnTargetAndJunctionCounts	chr22	+	42477929	42481251	27,16,185	72188117	76,54,44	51,37,103	0.028,0.006,0.107	0.101,0.099,0.031	-0.03	0.000506281	0.0254804	76	58	1124	85	125.667	63.6667	0.047	0.077	chr22_42477929_42478069_chr22_42479123_42481251.jpg	http://genome.molbiol.ox.ac.uk/cgi-bin/hgTracks?hgS_doOtherUser=submit&hgS_otherUserName=erepapi&hgS_otherUserSessionName=byip_hg19&position=chr22:42477929-42481251
538	XLOC_006632	HINFP	RI	ReadsOnTargetAndJunctionCounts	chr11	+	119003805	119006567	18,39,16	72,45,42	6,19,90	10,41,61	0.022,0.073,0.033	0.052,0.04,0.118	-0.027	0.000505691	0.0254804	24.3333	38.3333	935	85	53	37.3333	0.0426667	0.07	chr11_119003805_119003929_chr11_119004794_119006567.jpg	http://genome.molbiol.ox.ac.uk/cgi-bin/hgTracks?hgS_doOtherUser=submit&hgS_otherUserName=erepapi&hgS_otherUserSessionName=byip_hg19&position=chr11:119003805-119006567
346	XLOC_001191	NPL	MXE	JunctionCountOnly	chr1	+	182758584	182781348	17,33,6	184,265,51	15,23,46	62,93,227	0.106,0.137,0.131	0.236,0.24,0.206	-0.103	0.00095231	0.0483349	18.6667	28	100	128	166.667	127.333	0.124667	0.227333	chr1_182758584_182758940_chr1_182772833_182772906_chr1_182775280_182775367_chr1_182781291_182781348.jpg	http://genome.molbiol.ox.ac.uk/cgi-bin/hgTracks?hgS_doOtherUser=submit&hgS_otherUserName=erepapi&hgS_otherUserSessionName=byip_hg19&position=chr1:182758584-182781348
352	XLOC_001191	NPL	MXE	ReadsOnTargetAndJunctionCounts	chr1	+	182787676	182799519	47,60,11	188,252,71	10,5,21	108121256	0.484,0.472,0.368	0.258,0.134,0.236	0.232	6.13456e-06	0.00181123	39.3333	12	66	248	170.333	161.667	0.441333	0.209333	chr1_182787676_182787824_chr1_182794916_182794955_chr1_182797859_182798035_chr1_182798738_182799519.jpg	http://genome.molbiol.ox.ac.uk/cgi-bin/hgTracks?hgS_doOtherUser=submit&hgS_otherUserName=erepapi&hgS_otherUserSessionName=byip_hg19&position=chr1:182787676-182799519
541	XLOC_001857	YARS	RI	ReadsOnTargetAndJunctionCounts	chr1	-	33251963	33252676	55,47,82	112106121	72,150,54	34121116	0.065,0.059,0.088	0.231,0.15,0.062	-0.077	0.000591117	0.0291388	61.3333	92	557	79	113	90.3333	0.0706667	0.147667	chr1_33252541_33252676_chr1_33251963_33252048.jpg	http://genome.molbiol.ox.ac.uk/cgi-bin/hgTracks?hgS_doOtherUser=submit&hgS_otherUserName=erepapi&hgS_otherUserSessionName=byip_hg19&position=chr1:33251963-33252676
542	XLOC_018324	CXXC1	RI	ReadsOnTargetAndJunctionCounts	chr18	-	47809224	47809731	0,8,3	45,64,18	6,21,13	62,25,36	0.0,0.031,0.041	0.024,0.178,0.085	-0.072	0.000642199	0.0314416	3.66667	13.3333	329	85	42.3333	41	0.024	0.0956667	chr18_47809635_47809731_chr18_47809224_47809376.jpg	http://genome.molbiol.ox.ac.uk/cgi-bin/hgTracks?hgS_doOtherUser=submit&hgS_otherUserName=erepapi&hgS_otherUserSessionName=byip_hg19&position=chr18:47809224-47809731
641	XLOC_001191	NPL	SE	Both	chr1	+	182794916	182799519	74,129,36	40,34,5	53,66,130	1,1,5	0.341,0.515,0.668	0.937,0.949,0.879	-0.414	3.08204e-07	0.000173335	79.6667	83	118	33	26.3333	2.33333	0.508	0.921667	chr1_182794916_182794955_chr1_182797859_182798629_chr1_182798738_182799519.jpg	http://genome.molbiol.ox.ac.uk/cgi-bin/hgTracks?hgS_doOtherUser=submit&hgS_otherUserName=erepapi&hgS_otherUserSessionName=byip_hg19&position=chr1:182794916-182799519
645	XLOC_001191	NPL	SE	Both	chr1	+	182794916	182799519	80,132,37	40,34,5	57,66,125	1,1,5	0.359,0.521,0.674	0.941,0.949,0.875	-0.404	3.64954e-07	0.000194448	83	82.6667	118	33	26.3333	2.33333	0.518	0.921667	chr1_182794916_182794955_chr1_182797859_182798035_chr1_182798738_182799519.jpg	http://genome.molbiol.ox.ac.uk/cgi-bin/hgTracks?hgS_doOtherUser=submit&hgS_otherUserName=erepapi&hgS_otherUserSessionName=byip_hg19&position=chr1:182794916-182799519
545	XLOC_018707	CIRBP	RI	ReadsOnTargetAndJunctionCounts	chr19	+	1271980	1274439	29,22,26	171,163,51	2,2,25	57,86,181	0.025,0.02,0.071	0.005,0.003,0.02	0.029	0.000704809	0.0338167	25.6667	9.66667	425	64	128.333	108	0.0386667	0.00933333	chr19_1271980_1272050_chr19_1272426_1274439.jpg	http://genome.molbiol.ox.ac.uk/cgi-bin/hgTracks?hgS_doOtherUser=submit&hgS_otherUserName=erepapi&hgS_otherUserSessionName=byip_hg19&position=chr19:1271980-1274439
546	XLOC_008461	USP15	RI	ReadsOnTargetAndJunctionCounts	chr12	+	62783211	62783479	54,27,69	173196272	8,23,26	53226193	0.132,0.063,0.11	0.069,0.047,0.062	0.042	0.000720485	0.0343399	50	19	158	77	213.667	157.333	0.101667	0.0593333	chr12_62783211_62783294_chr12_62783385_62783479.jpg	http://genome.molbiol.ox.ac.uk/cgi-bin/hgTracks?hgS_doOtherUser=submit&hgS_otherUserName=erepapi&hgS_otherUserSessionName=byip_hg19&position=chr12:62783211-62783479
547	XLOC_027890	NT5DC2	RI	ReadsOnTargetAndJunctionCounts	chr3	-	52561310	52561734	5,28,0	24,33,9	5,2,7	58,40,22	0.049,0.174,0.0	0.021,0.012,0.073	0.039	0.000738547	0.0349692	11	4.66667	302	75	22	40	0.0743333	0.0353333	chr3_52561633_52561734_chr3_52561310_52561391.jpg	http://genome.molbiol.ox.ac.uk/cgi-bin/hgTracks?hgS_doOtherUser=submit&hgS_otherUserName=erepapi&hgS_otherUserSessionName=byip_hg19&position=chr3:52561310-52561734
204	XLOC_014741	NPRL3	MXE	JunctionCountOnly	chr16	-	150370	167374	70,64,441	130223783	6,48,22	60208146	0.319,0.2,0.329	0.08,0.167,0.116	0.162	1.36599e-06	0.000303737	191.667	25.3333	153	133	378.667	138	0.282667	0.121	chr16_167300_167374_chr16_162621_162774_chr16_160523_160604_chr16_150370_150507.jpg	http://genome.molbiol.ox.ac.uk/cgi-bin/hgTracks?hgS_doOtherUser=submit&hgS_otherUserName=erepapi&hgS_otherUserSessionName=byip_hg19&position=chr16:150370-167374
549	XLOC_024490	ZFAS1	RI	ReadsOnTargetAndJunctionCounts	chr20	+	47894715	47895745	110130141	188,249,99	122153249	52107272	0.098,0.088,0.209	0.303,0.21,0.145	-0.088	0.000753396	0.0349819	127	174.667	458	85	178.667	143.667	0.131667	0.219333	chr20_47894715_47895253_chr20_47895641_47895745.jpg	http://genome.molbiol.ox.ac.uk/cgi-bin/hgTracks?hgS_doOtherUser=submit&hgS_otherUserName=erepapi&hgS_otherUserSessionName=byip_hg19&position=chr20:47894715-47895745
209	XLOC_014741	NPRL3	MXE	Both	chr16	-	160523	169254	59,44,361	115199847	9,39,15	57230169	0.394,0.219,0.351	0.167,0.177,0.101	0.173	5.40812e-06	0.00107461	154.667	21	126	160	387	152	0.321333	0.148333	chr16_169125_169254_chr16_167300_167374_chr16_162621_162774_chr16_160523_160604.jpg	http://genome.molbiol.ox.ac.uk/cgi-bin/hgTracks?hgS_doOtherUser=submit&hgS_otherUserName=erepapi&hgS_otherUserSessionName=byip_hg19&position=chr16:160523-169254
551	XLOC_000089	RERE	RI	ReadsOnTargetAndJunctionCounts	chr1	+	8457489	8483079	51,27,4	0,0,1	4,17,50	0,3,0	1.0,1.0,0.541	1.0,0.625,1.0	-0.028	0.00078458	0.0361963	27.3333	23.6667	289	85	0.333333	1	0.847	0.875	chr1_8457489_8473666_chr1_8473885_8483079.jpg	http://genome.molbiol.ox.ac.uk/cgi-bin/hgTracks?hgS_doOtherUser=submit&hgS_otherUserName=erepapi&hgS_otherUserSessionName=byip_hg19&position=chr1:8457489-8483079
552	XLOC_011484	PAPOLA	RI	ReadsOnTargetAndJunctionCounts	chr14	+	96997812	96998757	6,13,19	19,77,50	9,23,24	25,12,49	0.031,0.017,0.037	0.035,0.164,0.048	-0.054	0.000794963	0.0364417	12.6667	18.6667	813	83	48.6667	28.6667	0.0283333	0.0823333	chr14_96997812_96997923_chr14_96998668_96998757.jpg	http://genome.molbiol.ox.ac.uk/cgi-bin/hgTracks?hgS_doOtherUser=submit&hgS_otherUserName=erepapi&hgS_otherUserSessionName=byip_hg19&position=chr14:96997812-96998757
553	XLOC_008141	ENO2	RI	ReadsOnTargetAndJunctionCounts	chr12	+	7030744	7031327	7,0,0	183,176,37	4,5,14	30,56,173	0.009,0.0,0.0	0.032,0.022,0.02	-0.022	0.00081227	0.0367667	2.33333	7.66667	344	85	132	86.3333	0.003	0.0246667	chr12_7030744_7030945_chr12_7031219_7031327.jpg	http://genome.molbiol.ox.ac.uk/cgi-bin/hgTracks?hgS_doOtherUser=submit&hgS_otherUserName=erepapi&hgS_otherUserSessionName=byip_hg19&position=chr12:7030744-7031327
358	XLOC_014741	NPRL3	MXE	ReadsOnTargetAndJunctionCounts	chr16	-	162621	180590	23,45,166	41,31,203	15,50,51	5,18,4	0.066,0.155,0.094	0.275,0.259,0.617	-0.279	2.17381e-05	0.00419848	78	38.6667	1419	179	91.6667	9	0.105	0.383667	chr16_180521_180590_chr16_173703_175072_chr16_169125_169254_chr16_162621_162774.jpg	http://genome.molbiol.ox.ac.uk/cgi-bin/hgTracks?hgS_doOtherUser=submit&hgS_otherUserName=erepapi&hgS_otherUserSessionName=byip_hg19&position=chr16:162621-180590
84	XLOC_037545	NUB1	A3SS	ReadsOnTargetAndJunctionCounts	chr7	+	151072934	151073897	0,3,70	36,31,40	22,42,47	14,33,36	0.0,0.017,0.242	0.223,0.188,0.192	-0.115	0.000165846	0.0156641	24.3333	37	466	85	35.6667	27.6667	0.0863333	0.201	chr7_151072934_151073029_chr7_151073325_151073720_151073897.jpg	http://genome.molbiol.ox.ac.uk/cgi-bin/hgTracks?hgS_doOtherUser=submit&hgS_otherUserName=erepapi&hgS_otherUserSessionName=byip_hg19&position=chr7:151072934-151073897
489	XLOC_037545	NUB1	RI	ReadsOnTargetAndJunctionCounts	chr7	+	151072934	151073897	0,6,121	36,31,40	37,56,94	14,33,36	0.0,0.021,0.253	0.228,0.159,0.226	-0.113	1.37884e-05	0.00141764	42.3333	62.3333	761	85	35.6667	27.6667	0.0913333	0.204333	chr7_151072934_151073029_chr7_151073720_151073897.jpg	http://genome.molbiol.ox.ac.uk/cgi-bin/hgTracks?hgS_doOtherUser=submit&hgS_otherUserName=erepapi&hgS_otherUserSessionName=byip_hg19&position=chr7:151072934-151073897
279	XLOC_036884	NUDT1	MXE	Both	chr7	+	2281857	2289637	3,7,1	185402154	3,7,18	174104170	0.04,0.043,0.016	0.042,0.147,0.214	-0.101	0.000261498	0.0208729	3.66667	9.33333	44	113	247	149.333	0.033	0.134333	chr7_2281857_2281891_chr7_2282560_2282610_chr7_2284198_2284361_chr7_2289492_2289637.jpg	http://genome.molbiol.ox.ac.uk/cgi-bin/hgTracks?hgS_doOtherUser=submit&hgS_otherUserName=erepapi&hgS_otherUserSessionName=byip_hg19&position=chr7:2281857-2289637
558	XLOC_011903	RDH11	RI	ReadsOnTargetAndJunctionCounts	chr14	-	68159155	68159769	39,16,100	142143131	68,121,55	31167153	0.054,0.023,0.136	0.312,0.13,0.069	-0.099	0.000873418	0.0387861	51.6667	81.3333	411	85	138.667	117	0.071	0.170333	chr14_68159651_68159769_chr14_68159155_68159310.jpg	http://genome.molbiol.ox.ac.uk/cgi-bin/hgTracks?hgS_doOtherUser=submit&hgS_otherUserName=erepapi&hgS_otherUserSessionName=byip_hg19&position=chr14:68159155-68159769
197	XLOC_030079	OCIAD2	MXE	Both	chr4	-	48887405	48906628	4,4,0	182,284,28	5,12,10	30,65,115	0.044,0.028,0.0	0.257,0.277,0.153	-0.205	2.54511e-07	6.79108e-05	2.66667	9	82	170	164.667	70	0.024	0.229	chr4_48906501_48906628_chr4_48896023_48896070_chr4_48894789_48894906_chr4_48887405_48887582.jpg	http://genome.molbiol.ox.ac.uk/cgi-bin/hgTracks?hgS_doOtherUser=submit&hgS_otherUserName=erepapi&hgS_otherUserSessionName=byip_hg19&position=chr4:48887405-48906628
560	XLOC_034309	GNL1	RI	ReadsOnTargetAndJunctionCounts	chr6	-	30514472	30515051	0,0,0	17,48,18	8,0,0	10,7,21	0.0,0.0,0.0	0.164,0.0,0.0	-0.055	0.000907747	0.0395943	0	2.66667	346	85	27.6667	12.6667	0	0.0546667	chr6_30514889_30515051_chr6_30514472_30514613.jpg	http://genome.molbiol.ox.ac.uk/cgi-bin/hgTracks?hgS_doOtherUser=submit&hgS_otherUserName=erepapi&hgS_otherUserSessionName=byip_hg19&position=chr6:30514472-30515051
561	XLOC_027845	UBA7	RI	ReadsOnTargetAndJunctionCounts	chr3	-	49847411	49847861	1,1,0	57,60,2	0,0,13	5,10,46	0.01,0.01,0.0	0.0,0.0,0.143	-0.041	0.000938062	0.0406701	0.666667	4.33333	144	85	39.6667	20.3333	0.00666667	0.0476667	chr3_49847696_49847861_chr3_49847411_49847616.jpg	http://genome.molbiol.ox.ac.uk/cgi-bin/hgTracks?hgS_doOtherUser=submit&hgS_otherUserName=erepapi&hgS_otherUserSessionName=byip_hg19&position=chr3:49847411-49847861
562	XLOC_000311	SNHG3	RI	ReadsOnTargetAndJunctionCounts	chr1	+	28834640	28843116	40,58,16	54,84,60	4,97,84	20,62,91	0.028,0.026,0.01	0.008,0.056,0.034	-0.011	0.000944257	0.0406935	38	61.6667	681	26	66	57.6667	0.0213333	0.0326667	chr1_28834640_28834672_chr1_28835342_28843116.jpg	http://genome.molbiol.ox.ac.uk/cgi-bin/hgTracks?hgS_doOtherUser=submit&hgS_otherUserName=erepapi&hgS_otherUserSessionName=byip_hg19&position=chr1:28834640-28843116
635	XLOC_030079	OCIAD2	SE	Both	chr4	-	48887399	48896070	374,544,51	4,4,0	59119213	5,10,10	0.968,0.978,1.0	0.793,0.795,0.874	0.161	2.08434e-07	0.000127881	323	130.333	126	41	2.66667	8.33333	0.982	0.820667	chr4_48896023_48896070_chr4_48894789_48894906_chr4_48887399_48887582.jpg	http://genome.molbiol.ox.ac.uk/cgi-bin/hgTracks?hgS_doOtherUser=submit&hgS_otherUserName=erepapi&hgS_otherUserSessionName=byip_hg19&position=chr4:48887399-48896070
564	XLOC_034012	LTV1	RI	ReadsOnTargetAndJunctionCounts	chr6	+	144178440	144179144	28,21,7	86,132,15	2,34,82	16,91,103	0.068,0.035,0.095	0.027,0.078,0.152	-0.02	0.00103278	0.0439818	18.6667	39.3333	378	85	77.6667	70	0.066	0.0856667	chr6_144178440_144178581_chr6_144178889_144179144.jpg	http://genome.molbiol.ox.ac.uk/cgi-bin/hgTracks?hgS_doOtherUser=submit&hgS_otherUserName=erepapi&hgS_otherUserSessionName=byip_hg19&position=chr6:144178440-144179144
348	XLOC_042440	OFD1	MXE	JunctionCountOnly	chrX	+	13754597	13764574	15,34,91	1,6,19	18,15,53	6,8,34	0.938,0.85,0.827	0.75,0.652,0.609	0.201	0.000990129	0.049714	46.6667	28.6667	170	170	8.66667	16	0.871667	0.670333	chrX_13754597_13754797_chrX_13762534_13762638_chrX_13762668_13763258_chrX_13764438_13764574.jpg	http://genome.molbiol.ox.ac.uk/cgi-bin/hgTracks?hgS_doOtherUser=submit&hgS_otherUserName=erepapi&hgS_otherUserSessionName=byip_hg19&position=chrX:13754597-13764574
762	XLOC_042440	OFD1	SE	Both	chrX	+	13762534	13764574	1,9,22	15,34,87	13,10,40	18,15,52	0.032,0.117,0.112	0.265,0.25,0.278	-0.177	3.7938e-05	0.00795971	10.6667	21	170	85	45.3333	28.3333	0.087	0.264333	chrX_13762534_13762638_chrX_13763031_13763258_chrX_13764438_13764574.jpg	http://genome.molbiol.ox.ac.uk/cgi-bin/hgTracks?hgS_doOtherUser=submit&hgS_otherUserName=erepapi&hgS_otherUserSessionName=byip_hg19&position=chrX:13762534-13764574
964	XLOC_042440	OFD1	SE	ReadsOnTargetAndJunctionCounts	chrX	+	13753367	13754797	5,14,70	28,58,123	14,27,54	1,6,56	0.055,0.073,0.157	0.821,0.595,0.24	-0.457	0.000219697	0.0277393	29.6667	31.6667	260	85	69.6667	21	0.095	0.552	chrX_13753367_13753465_chrX_13754227_13754415_chrX_13754597_13754797.jpg	http://genome.molbiol.ox.ac.uk/cgi-bin/hgTracks?hgS_doOtherUser=submit&hgS_otherUserName=erepapi&hgS_otherUserSessionName=byip_hg19&position=chrX:13753367-13754797
912	XLOC_012734	OIP5-AS1	SE	Both	chr15	+	41578209	41600822	64,40,21	21,25,6	28,40,44	4,4,1	0.527,0.369,0.561	0.719,0.785,0.941	-0.329	0.000353832	0.0417718	41.6667	37.3333	134	49	17.3333	3	0.485667	0.815	chr15_41578209_41578298_chr15_41590239_41590532_chr15_41600765_41600822.jpg	http://genome.molbiol.ox.ac.uk/cgi-bin/hgTracks?hgS_doOtherUser=submit&hgS_otherUserName=erepapi&hgS_otherUserSessionName=byip_hg19&position=chr15:41578209-41600822
569	XLOC_013060	AEN	RI	ReadsOnTargetAndJunctionCounts	chr15	+	89169377	89172657	46117141	22,94,295	95148173	8122188	0.065,0.04,0.016	0.284,0.039,0.03	-0.077	0.00115797	0.0478962	101.333	138.667	2547	85	137	106	0.0403333	0.117667	chr15_89169377_89169980_chr15_89172457_89172657.jpg	http://genome.molbiol.ox.ac.uk/cgi-bin/hgTracks?hgS_doOtherUser=submit&hgS_otherUserName=erepapi&hgS_otherUserSessionName=byip_hg19&position=chr15:89169377-89172657
921	XLOC_012734	OIP5-AS1	SE	Both	chr15	+	41578209	41600822	64,40,21	21,25,6	28,39,44	4,4,1	0.527,0.369,0.561	0.719,0.781,0.941	-0.328	0.000390961	0.0449749	41.6667	37	134	49	17.3333	3	0.485667	0.813667	chr15_41578209_41578298_chr15_41590239_41591956_chr15_41600765_41600822.jpg	http://genome.molbiol.ox.ac.uk/cgi-bin/hgTracks?hgS_doOtherUser=submit&hgS_otherUserName=erepapi&hgS_otherUserSessionName=byip_hg19&position=chr15:41578209-41600822
571	XLOC_043568	MPP1	SE	Both	chrX	-	154011702	154013432	196138334884	107208194	217345373928	27,65,92	0.908,0.909,0.931	0.978,0.974,0.958	-0.054	0	0	3559.33	3546	137	74	169.667	61.3333	0.916	0.97	chrX_154013326_154013432_chrX_154012303_154012383_chrX_154011702_154011782.jpg	http://genome.molbiol.ox.ac.uk/cgi-bin/hgTracks?hgS_doOtherUser=submit&hgS_otherUserName=erepapi&hgS_otherUserSessionName=byip_hg19&position=chrX:154011702-154013432
572	XLOC_043568	MPP1	SE	Both	chrX	-	154011702	154013432	96118482416	107208194	103422192006	27,65,92	0.827,0.825,0.869	0.953,0.948,0.921	-0.1	0	0	1741.67	1753	139	74	169.667	61.3333	0.840333	0.940667	chrX_154013326_154013432_chrX_154012302_154012383_chrX_154011702_154011782.jpg	http://genome.molbiol.ox.ac.uk/cgi-bin/hgTracks?hgS_doOtherUser=submit&hgS_otherUserName=erepapi&hgS_otherUserSessionName=byip_hg19&position=chrX:154011702-154013432
19	XLOC_004124	OPTN	A3SS	Both	chr10	+	13158267	13161040	144255531	35116204	124250246	101186173	0.779,0.654,0.691	0.513,0.536,0.55	0.175	1.33274e-06	0.000438752	310	206.667	78	67	118.333	153.333	0.708	0.533	chr10_13158267_13158340_chr10_13160888_13160906_13161040.jpg	http://genome.molbiol.ox.ac.uk/cgi-bin/hgTracks?hgS_doOtherUser=submit&hgS_otherUserName=erepapi&hgS_otherUserSessionName=byip_hg19&position=chr10:13158267-13161040
574	XLOC_034584	COX7A2	SE	Both	chr6	-	75947391	75950981	18642765751	52,91,6	123715652897	11,8,9	0.951,0.942,0.985	0.984,0.991,0.994	-0.03	5.55112e-16	4.49563e-12	1793.33	1899.67	154	83	49.6667	9.33333	0.959333	0.989667	chr6_75950892_75950981_chr6_75950017_75950101_chr6_75947391_75947704.jpg	http://genome.molbiol.ox.ac.uk/cgi-bin/hgTracks?hgS_doOtherUser=submit&hgS_otherUserName=erepapi&hgS_otherUserSessionName=byip_hg19&position=chr6:75947391-75950981
716	XLOC_004124	OPTN	SE	Both	chr10	+	13142082	13151288	27,51,90	88149253	10,39,20	48204201	0.217,0.236,0.243	0.159,0.147,0.083	0.102	1.11058e-05	0.00305923	56	23	94	85	163.333	151	0.232	0.129667	chr10_13142082_13142302_chr10_13150962_13151015_chr10_13151112_13151288.jpg	http://genome.molbiol.ox.ac.uk/cgi-bin/hgTracks?hgS_doOtherUser=submit&hgS_otherUserName=erepapi&hgS_otherUserSessionName=byip_hg19&position=chr10:13142082-13151288
555	XLOC_022739	ORC2	RI	ReadsOnTargetAndJunctionCounts	chr2	-	201778018	201778715	5,18,18	13,57,6	28,31,51	6,21,27	0.037,0.03,0.228	0.315,0.127,0.157	-0.101	0.000822278	0.0369871	13.6667	36.6667	558	55	25.3333	18	0.0983333	0.199667	chr2_201778654_201778715_chr2_201778018_201778136.jpg	http://genome.molbiol.ox.ac.uk/cgi-bin/hgTracks?hgS_doOtherUser=submit&hgS_otherUserName=erepapi&hgS_otherUserSessionName=byip_hg19&position=chr2:201778018-201778715
577	XLOC_034584	COX7A2	SE	Both	chr6	-	75947391	75950981	9361365396	52,91,6	6188111409	11,8,9	0.905,0.889,0.972	0.968,0.982,0.988	-0.057	4.55191e-15	2.30401e-11	899	946	156	83	49.6667	9.33333	0.922	0.979333	chr6_75950892_75950981_chr6_75950016_75950101_chr6_75947391_75947704.jpg	http://genome.molbiol.ox.ac.uk/cgi-bin/hgTracks?hgS_doOtherUser=submit&hgS_otherUserName=erepapi&hgS_otherUserSessionName=byip_hg19&position=chr6:75947391-75950981
578	XLOC_024403	RPN2	SE	Both	chr20	+	35864983	35870025	23,44,12	288,329,96	1,4,7	131275553	0.076,0.122,0.115	0.008,0.015,0.013	0.092	1.9984e-14	8.99125e-11	26.3333	4	82	85	237.667	319.667	0.104333	0.012	chr20_35864983_35865112_chr20_35866805_35866852_chr20_35869706_35870025.jpg	http://genome.molbiol.ox.ac.uk/cgi-bin/hgTracks?hgS_doOtherUser=submit&hgS_otherUserName=erepapi&hgS_otherUserSessionName=byip_hg19&position=chr20:35864983-35870025
325	XLOC_033812	ORC3	MXE	Both	chr6	+	88304071	88313246	12,5,5	33,38,16	0,1,3	14,39,62	0.342,0.158,0.309	0.0,0.035,0.065	0.236	0.000635669	0.0364203	7.33333	1.33333	93	133	29	38.3333	0.269667	0.0333333	chr6_88304071_88304125_chr6_88304260_88304331_chr6_88311502_88311599_chr6_88313102_88313246.jpg	http://genome.molbiol.ox.ac.uk/cgi-bin/hgTracks?hgS_doOtherUser=submit&hgS_otherUserName=erepapi&hgS_otherUserSessionName=byip_hg19&position=chr6:88304071-88313246
580	XLOC_040719	DNAJA1	SE	Both	chr9	+	33036572	33038789	166226052904	11,71,126	124923583313	70122416	0.987,0.948,0.92	0.899,0.906,0.799	0.084	2.29816e-13	8.45995e-10	2390.33	2306.67	170	85	69.3333	202.667	0.951667	0.868	chr9_33036572_33036687_chr9_33037013_33037113_chr9_33038683_33038789.jpg	http://genome.molbiol.ox.ac.uk/cgi-bin/hgTracks?hgS_doOtherUser=submit&hgS_otherUserName=erepapi&hgS_otherUserSessionName=byip_hg19&position=chr9:33036572-33038789
610	XLOC_008452	OS9	SE	Both	chr12	+	58112776	58114301	188,173,77	57,52,18	27,40,154	21,26,127	0.623,0.625,0.681	0.391,0.435,0.377	0.242	6.98593e-09	6.89954e-06	146	73.6667	170	85	42.3333	58	0.643	0.401	chr12_58112776_58112965_chr12_58113882_58114046_chr12_58114189_58114301.jpg	http://genome.molbiol.ox.ac.uk/cgi-bin/hgTracks?hgS_doOtherUser=submit&hgS_otherUserName=erepapi&hgS_otherUserSessionName=byip_hg19&position=chr12:58112776-58114301
582	XLOC_006662	VWA5A	SE	Both	chr11	+	124005627	124007381	34752472360	358,212,29	1307542660	3,19,103	0.829,0.854,0.861	0.956,0.952,0.928	-0.097	9.41247e-13	2.93184e-09	2102.33	1181.33	170	85	199.667	41.6667	0.848	0.945333	chr11_124005627_124005741_chr11_124006836_124007000_chr11_124007281_124007381.jpg	http://genome.molbiol.ox.ac.uk/cgi-bin/hgTracks?hgS_doOtherUser=submit&hgS_otherUserName=erepapi&hgS_otherUserSessionName=byip_hg19&position=chr11:124005627-124007381
583	XLOC_006070	CD44	SE	Both	chr11	+	35211382	35236461	596159144	1866523449	14,30,198	592681607	0.113,0.108,0.113	0.086,0.043,0.047	0.053	1.05527e-12	3.05221e-09	299.667	80.6667	141	56	946	644.667	0.111333	0.0586667	chr11_35211382_35211612_chr11_35232793_35232996_chr11_35236399_35236461.jpg	http://genome.molbiol.ox.ac.uk/cgi-bin/hgTracks?hgS_doOtherUser=submit&hgS_otherUserName=erepapi&hgS_otherUserSessionName=byip_hg19&position=chr11:35211382-35236461
584	XLOC_030432	HPGD	SE	Both	chr4	-	175410253	175416778	88278619318	16,23,5	68626128736	7,34,106	0.996,0.994,0.967	0.978,0.973,0.974	0.011	2.50044e-12	6.75003e-09	5921.33	4011.33	158	73	14.6667	49	0.985667	0.975	chr4_175416699_175416778_chr4_175414302_175414465_chr4_175410253_175413245.jpg	http://genome.molbiol.ox.ac.uk/cgi-bin/hgTracks?hgS_doOtherUser=submit&hgS_otherUserName=erepapi&hgS_otherUserSessionName=byip_hg19&position=chr4:175410253-175416778
585	XLOC_024375	DYNLRB1	SE	Both	chr20	+	33102583	33114148	120,185,37	456587154	21,47,75	286330712	0.124,0.145,0.115	0.038,0.071,0.054	0.074	3.02003e-12	7.64313e-09	114	47.6667	128	69	399	442.667	0.128	0.0543333	chr20_33102583_33104266_chr20_33107225_33107303_chr20_33114073_33114148.jpg	http://genome.molbiol.ox.ac.uk/cgi-bin/hgTracks?hgS_doOtherUser=submit&hgS_otherUserName=erepapi&hgS_otherUserSessionName=byip_hg19&position=chr20:33102583-33114148
586	XLOC_018317	C18orf32	SE	Both	chr18	-	47017902	47018935	155,224,70	379388101	40,55,88	282227346	0.126,0.169,0.196	0.047,0.078,0.082	0.095	3.94329e-12	9.39269e-09	149.667	61	131	46	289.333	285	0.163667	0.069	chr18_47018828_47018935_chr18_47018106_47018203_chr18_47017902_47017954.jpg	http://genome.molbiol.ox.ac.uk/cgi-bin/hgTracks?hgS_doOtherUser=submit&hgS_otherUserName=erepapi&hgS_otherUserSessionName=byip_hg19&position=chr18:47017902-47018935
587	XLOC_012917	RPLP1	SE	Both	chr15	+	69745159	69747626	9036116143609	105302158	3781732111692	32110107	0.982,0.96,0.935	0.987,0.977,0.986	-0.024	5.50993e-12	1.23952e-08	8086.33	7598	136	85	188.333	83	0.959	0.983333	chr15_69745159_69745359_chr15_69745986_69746060_chr15_69747509_69747626.jpg	http://genome.molbiol.ox.ac.uk/cgi-bin/hgTracks?hgS_doOtherUser=submit&hgS_otherUserName=erepapi&hgS_otherUserSessionName=byip_hg19&position=chr15:69745159-69747626
588	XLOC_040719	DNAJA1	SE	Both	chr9	+	33026473	33029987	125318461902	15,54,125	57614121834	52,86,233	0.977,0.945,0.884	0.847,0.891,0.797	0.09	1.18499e-11	2.52545e-08	1667	1274	170	85	64.6667	123.667	0.935333	0.845	chr9_33026473_33026614_chr9_33026811_33026988_chr9_33029883_33029987.jpg	http://genome.molbiol.ox.ac.uk/cgi-bin/hgTracks?hgS_doOtherUser=submit&hgS_otherUserName=erepapi&hgS_otherUserSessionName=byip_hg19&position=chr9:33026473-33029987
589	XLOC_040719	DNAJA1	SE	Both	chr9	+	33025209	33034328	71011881277	2,25,37	4719501482	24,45,113	0.994,0.96,0.945	0.908,0.913,0.868	0.07	1.87048e-11	3.78707e-08	1058.33	967.667	170	85	21.3333	60.6667	0.966333	0.896333	chr9_33025209_33025381_chr9_33030438_33030665_chr9_33034214_33034328.jpg	http://genome.molbiol.ox.ac.uk/cgi-bin/hgTracks?hgS_doOtherUser=submit&hgS_otherUserName=erepapi&hgS_otherUserSessionName=byip_hg19&position=chr9:33025209-33034328
590	XLOC_012760	CCNDBP1	SE	Both	chr15	+	43481397	43482596	111218592755	18,23,37	28210681030	21,36,45	0.961,0.97,0.968	0.844,0.923,0.902	0.077	3.19555e-11	6.16179e-08	1908.67	793.333	142	57	26	34	0.966333	0.889667	chr15_43481397_43481478_chr15_43482253_43482349_chr15_43482523_43482596.jpg	http://genome.molbiol.ox.ac.uk/cgi-bin/hgTracks?hgS_doOtherUser=submit&hgS_otherUserName=erepapi&hgS_otherUserSessionName=byip_hg19&position=chr15:43481397-43482596
591	XLOC_031536	UBE2B	SE	Both	chr5	+	133710074	133727799	149346557	14106123	174352344	67162230	0.967,0.899,0.925	0.877,0.856,0.804	0.085	5.77579e-11	1.06309e-07	350.667	290	27	74	81	153	0.930333	0.845667	chr5_133710074_133710154_chr5_133712360_133712385_chr5_133725916_133727799.jpg	http://genome.molbiol.ox.ac.uk/cgi-bin/hgTracks?hgS_doOtherUser=submit&hgS_otherUserName=erepapi&hgS_otherUserSessionName=byip_hg19&position=chr5:133710074-133727799
592	XLOC_008610	HSP90B1	SE	Both	chr12	+	104324112	104326196	799511402	3,14,15	183485912	10,33,78	0.993,0.948,0.931	0.901,0.88,0.854	0.079	7.34393e-11	1.29295e-07	570.667	526.667	170	85	10.6667	40.3333	0.957333	0.878333	chr12_104324112_104324342_chr12_104325299_104325401_chr12_104326055_104326196.jpg	http://genome.molbiol.ox.ac.uk/cgi-bin/hgTracks?hgS_doOtherUser=submit&hgS_otherUserName=erepapi&hgS_otherUserSessionName=byip_hg19&position=chr12:104324112-104326196
812	XLOC_025999	OSBP2	SE	Both	chr22	+	31285161	31286960	8,35,93	1,1,2	18,36,6	4,13,3	0.757,0.931,0.948	0.636,0.518,0.437	0.348	0.000111316	0.0184925	45.3333	20	139	54	1.33333	6.66667	0.878667	0.530333	chr22_31285161_31285221_chr22_31285507_31285623_chr22_31286715_31286960.jpg	http://genome.molbiol.ox.ac.uk/cgi-bin/hgTracks?hgS_doOtherUser=submit&hgS_otherUserName=erepapi&hgS_otherUserSessionName=byip_hg19&position=chr22:31285161-31286960
828	XLOC_025999	OSBP2	SE	Both	chr22	+	31285164	31286960	11,63,177	1,1,2	41,69,10	4,13,3	0.805,0.959,0.971	0.794,0.666,0.556	0.24	0.000144484	0.022416	83.6667	40	136	51	1.33333	6.66667	0.911667	0.672	chr22_31285164_31285221_chr22_31285477_31285623_chr22_31286715_31286960.jpg	http://genome.molbiol.ox.ac.uk/cgi-bin/hgTracks?hgS_doOtherUser=submit&hgS_otherUserName=erepapi&hgS_otherUserSessionName=byip_hg19&position=chr22:31285164-31286960
595	XLOC_015951	TRPV2	SE	Both	chr17	+	16335280	16338284	1082938199	5,8,5	2482571033	13,17,37	0.99,0.982,0.949	0.899,0.876,0.929	0.072	1.51385e-10	2.3577e-07	739.667	512.667	159	74	6	22.3333	0.973667	0.901333	chr17_16335280_16335614_chr17_16336888_16337012_chr17_16338204_16338284.jpg	http://genome.molbiol.ox.ac.uk/cgi-bin/hgTracks?hgS_doOtherUser=submit&hgS_otherUserName=erepapi&hgS_otherUserSessionName=byip_hg19&position=chr17:16335280-16338284
800	XLOC_009325	OSBPL8	SE	Both	chr12	-	76844631	76881398	7,1,0	54,32,5	7,3,16	8,3,33	0.155,0.042,0.0	0.553,0.586,0.407	-0.45	8.5961e-05	0.0150685	2.66667	8.66667	60	85	30.3333	14.6667	0.0656667	0.515333	chr12_76881290_76881398_chr12_76853639_76853675_chr12_76844631_76844768.jpg	http://genome.molbiol.ox.ac.uk/cgi-bin/hgTracks?hgS_doOtherUser=submit&hgS_otherUserName=erepapi&hgS_otherUserSessionName=byip_hg19&position=chr12:76844631-76881398
597	XLOC_000775	CD53	SE	Both	chr1	+	111436949	111442558	931,1126,71	13,35,0	1664051713	0,0,1	0.97,0.935,1.0	1.0,1.0,0.999	-0.031	3.96562e-10	5.73499e-07	709.333	761.333	153	68	16	0.333333	0.968333	0.999667	chr1_111436949_111437023_chr1_111437582_111437677_chr1_111441746_111442558.jpg	http://genome.molbiol.ox.ac.uk/cgi-bin/hgTracks?hgS_doOtherUser=submit&hgS_otherUserName=erepapi&hgS_otherUserSessionName=byip_hg19&position=chr1:111436949-111442558
598	XLOC_004272	NCOA4	SE	Both	chr10	+	51565108	51580696	122817821200	1,10,5	19614261628	3,33,31	0.998,0.989,0.992	0.97,0.956,0.963	0.03	5.70665e-10	7.96825e-07	1403.33	1083.33	170	85	5.33333	22.3333	0.993	0.963	chr10_51565108_51565296_chr10_51579128_51579282_chr10_51580556_51580696.jpg	http://genome.molbiol.ox.ac.uk/cgi-bin/hgTracks?hgS_doOtherUser=submit&hgS_otherUserName=erepapi&hgS_otherUserSessionName=byip_hg19&position=chr10:51565108-51580696
599	XLOC_013309	HDC	SE	Both	chr15	-	50540442	50544717	151,267,3	1333,1373,43	13,32,75	884601585	0.053,0.088,0.034	0.068,0.033,0.023	0.017	6.26985e-10	8.46283e-07	140.333	40	169	84	916.333	711	0.0583333	0.0413333	chr15_50544627_50544717_chr15_50541645_50541814_chr15_50540442_50540540.jpg	http://genome.molbiol.ox.ac.uk/cgi-bin/hgTracks?hgS_doOtherUser=submit&hgS_otherUserName=erepapi&hgS_otherUserSessionName=byip_hg19&position=chr15:50540442-50544717
600	XLOC_031536	UBE2B	SE	Both	chr5	+	133710074	133726054	83821182809	14106123	106921161784	67162230	0.967,0.906,0.917	0.885,0.863,0.79	0.084	1.00804e-09	1.31673e-06	1921.67	1656.33	153	74	81	153	0.93	0.846	chr5_133710074_133710154_chr5_133724016_133724104_chr5_133725916_133726054.jpg	http://genome.molbiol.ox.ac.uk/cgi-bin/hgTracks?hgS_doOtherUser=submit&hgS_otherUserName=erepapi&hgS_otherUserSessionName=byip_hg19&position=chr5:133710074-133726054
686	XLOC_000515	OSBPL9	SE	Both	chr1	+	52215817	52226452	31,39,8	1,0,0	3,8,21	1,3,13	0.977,1.0,1.0	0.806,0.787,0.691	0.231	3.46805e-06	0.00120027	26	10.6667	31	43	0.333333	5.66667	0.992333	0.761333	chr1_52215817_52215867_chr1_52221992_52222030_chr1_52226362_52226452.jpg	http://genome.molbiol.ox.ac.uk/cgi-bin/hgTracks?hgS_doOtherUser=submit&hgS_otherUserName=erepapi&hgS_otherUserSessionName=byip_hg19&position=chr1:52215817-52226452
554	XLOC_011660	OSGEP	RI	ReadsOnTargetAndJunctionCounts	chr14	-	20915774	20916153	10,8,9	71,66,33	34,35,16	21,63,116	0.035,0.03,0.065	0.292,0.124,0.034	-0.107	0.000809385	0.0367667	9	28.3333	267	68	56.6667	66.6667	0.0433333	0.15	chr14_20916063_20916153_chr14_20915774_20915849.jpg	http://genome.molbiol.ox.ac.uk/cgi-bin/hgTracks?hgS_doOtherUser=submit&hgS_otherUserName=erepapi&hgS_otherUserSessionName=byip_hg19&position=chr14:20915774-20916153
603	XLOC_000775	CD53	SE	Both	chr1	+	111436949	111441834	1021,1051,89	13,35,0	1844251575	0,0,1	0.974,0.936,1.0	1.0,1.0,0.999	-0.03	1.59537e-09	1.85257e-06	720.333	728	134	65	16	0.333333	0.97	0.999667	chr1_111436949_111437023_chr1_111440431_111440514_chr1_111441746_111441834.jpg	http://genome.molbiol.ox.ac.uk/cgi-bin/hgTracks?hgS_doOtherUser=submit&hgS_otherUserName=erepapi&hgS_otherUserSessionName=byip_hg19&position=chr1:111436949-111441834
604	XLOC_020562	SIGLEC6	SE	Both	chr19	-	52031001	52033235	756,579,70	35,24,3	56193988	0,0,5	0.91,0.919,0.916	1.0,1.0,0.989	-0.081	1.60126e-09	1.85257e-06	468.333	412.333	160	75	20.6667	1.66667	0.915	0.996333	chr19_52032978_52033235_chr19_52031414_52031507_chr19_52031001_52031082.jpg	http://genome.molbiol.ox.ac.uk/cgi-bin/hgTracks?hgS_doOtherUser=submit&hgS_otherUserName=erepapi&hgS_otherUserSessionName=byip_hg19&position=chr19:52031001-52033235
563	XLOC_009217	PAN2	RI	ReadsOnTargetAndJunctionCounts	chr12	-	56717591	56717969	7,8,3	4,6,4	0,0,7	3,7,27	0.419,0.355,0.236	0.0,0.0,0.097	0.304	0.000997093	0.0427147	6	2.33333	206	85	4.66667	12.3333	0.336667	0.0323333	chr12_56717833_56717969_chr12_56717591_56717697.jpg	http://genome.molbiol.ox.ac.uk/cgi-bin/hgTracks?hgS_doOtherUser=submit&hgS_otherUserName=erepapi&hgS_otherUserSessionName=byip_hg19&position=chr12:56717591-56717969
861	XLOC_011937	PAPLN	SE	Both	chr14	-	73749067	73754022	207,159,53	5,7,0	9,68,203	0,21,26	0.954,0.919,1.0	1.0,0.618,0.796	0.153	0.000210379	0.02922	139.667	93.3333	170	85	4	15.6667	0.957667	0.804667	chr14_73753818_73754022_chr14_73750789_73751082_chr14_73749067_73749213.jpg	http://genome.molbiol.ox.ac.uk/cgi-bin/hgTracks?hgS_doOtherUser=submit&hgS_otherUserName=erepapi&hgS_otherUserSessionName=byip_hg19&position=chr14:73749067-73754022
957	XLOC_011937	PAPLN	SE	ReadsOnTargetAndJunctionCounts	chr14	-	73749067	73754022	398334133	5,7,0	15153422	0,21,26	0.95,0.919,1.0	1.0,0.635,0.795	0.146	0.000152399	0.0216391	288.333	196.667	356	85	4	15.6667	0.956333	0.81	chr14_73753818_73754022_chr14_73750789_73751073_chr14_73749067_73749213.jpg	http://genome.molbiol.ox.ac.uk/cgi-bin/hgTracks?hgS_doOtherUser=submit&hgS_otherUserName=erepapi&hgS_otherUserSessionName=byip_hg19&position=chr14:73749067-73754022
608	XLOC_026329	ZMAT5	SE	Both	chr22	-	30126945	30134430	9,38,2	36,126,16	0,0,0	18,24,102	0.111,0.131,0.059	0.0,0.0,0.0	0.1	4.61816e-09	4.79496e-06	16.3333	0	170	85	59.3333	48	0.100333	0	chr22_30134319_30134430_chr22_30127517_30127655_chr22_30126945_30127343.jpg	http://genome.molbiol.ox.ac.uk/cgi-bin/hgTracks?hgS_doOtherUser=submit&hgS_otherUserName=erepapi&hgS_otherUserSessionName=byip_hg19&position=chr22:30126945-30134430
31	XLOC_009067	PCED1B-AS1	A3SS	Both	chr12	-	47599565	47600371	286,397,36	168,128,16	139211678	12,46,126	0.463,0.611,0.533	0.855,0.699,0.732	-0.226	5.54774e-06	0.00112358	239.667	342.667	140	71	104	61.3333	0.535667	0.762	chr12_47600294_47600371_chr12_47599852_47599928_47599565.jpg	http://genome.molbiol.ox.ac.uk/cgi-bin/hgTracks?hgS_doOtherUser=submit&hgS_otherUserName=erepapi&hgS_otherUserSessionName=byip_hg19&position=chr12:47599565-47600371
64	XLOC_009067	PCED1B-AS1	A3SS	JunctionCountOnly	chr12	-	47599565	47603241	236,304,19	45,45,9	73136337	39,64,196	0.724,0.772,0.514	0.483,0.515,0.462	0.183	0.000355033	0.0346989	186.333	182	170	85	33	99.6667	0.67	0.486667	chr12_47603064_47603241_chr12_47599928_47600371_47599565.jpg	http://genome.molbiol.ox.ac.uk/cgi-bin/hgTracks?hgS_doOtherUser=submit&hgS_otherUserName=erepapi&hgS_otherUserSessionName=byip_hg19&position=chr12:47599565-47603241
189	XLOC_009067	PCED1B-AS1	MXE	JunctionCountOnly	chr12	-	47599565	47611265	228,209,26	48,48,9	82124323	39,65,204	0.826,0.813,0.743	0.678,0.656,0.613	0.145	3.66852e-08	1.2689e-05	154.333	176.333	170	170	35	102.667	0.794	0.649	chr12_47610167_47611265_chr12_47609948_47610047_chr12_47603064_47603241_chr12_47599565_47599928.jpg	http://genome.molbiol.ox.ac.uk/cgi-bin/hgTracks?hgS_doOtherUser=submit&hgS_otherUserName=erepapi&hgS_otherUserSessionName=byip_hg19&position=chr12:47599565-47611265
612	XLOC_043310	GLA	SE	Both	chrX	-	100653358	100656797	5,71,38	336178193	35,64,155	101126325	0.007,0.166,0.09	0.148,0.203,0.193	-0.094	9.80435e-09	9.0229e-06	38	84.6667	170	85	235.667	184	0.0876667	0.181333	chrX_100655654_100656797_chrX_100655224_100655532_chrX_100653358_100653934.jpg	http://genome.molbiol.ox.ac.uk/cgi-bin/hgTracks?hgS_doOtherUser=submit&hgS_otherUserName=erepapi&hgS_otherUserSessionName=byip_hg19&position=chrX:100653358-100656797
613	XLOC_030354	GYPA	SE	Both	chr4	-	145040839	145061904	2422911215	15,0,87	5991059259	5,11,4	0.89,1.0,0.875	0.984,0.98,0.97	-0.056	9.65186e-09	9.0229e-06	582.667	639	170	85	34	6.66667	0.921667	0.978	chr4_145061752_145061904_chr4_145041643_145041741_chr4_145040839_145040934.jpg	http://genome.molbiol.ox.ac.uk/cgi-bin/hgTracks?hgS_doOtherUser=submit&hgS_otherUserName=erepapi&hgS_otherUserSessionName=byip_hg19&position=chr4:145040839-145061904
191	XLOC_009067	PCED1B-AS1	MXE	JunctionCountOnly	chr12	-	47599565	47610047	346,263,32	49,45,10	93135492	44,65,199	0.876,0.854,0.762	0.679,0.675,0.712	0.142	5.77535e-08	1.85986e-05	213.667	240	170	170	34.6667	102.667	0.830667	0.688667	chr12_47609948_47610047_chr12_47604423_47604544_chr12_47603064_47603265_chr12_47599565_47599928.jpg	http://genome.molbiol.ox.ac.uk/cgi-bin/hgTracks?hgS_doOtherUser=submit&hgS_otherUserName=erepapi&hgS_otherUserSessionName=byip_hg19&position=chr12:47599565-47610047
615	XLOC_006070	CD44	SE	Both	chr11	+	35211382	35236461	116,31,23	1866523449	0,6,21	592681607	0.024,0.023,0.02	0.0,0.009,0.005	0.018	1.43837e-08	1.26618e-05	56.6667	9	141	56	946	644.667	0.0223333	0.00466667	chr11_35211382_35211612_chr11_35219668_35219793_chr11_35236399_35236461.jpg	http://genome.molbiol.ox.ac.uk/cgi-bin/hgTracks?hgS_doOtherUser=submit&hgS_otherUserName=erepapi&hgS_otherUserSessionName=byip_hg19&position=chr11:35211382-35236461
199	XLOC_009067	PCED1B-AS1	MXE	JunctionCountOnly	chr12	-	47599565	47610047	346,263,32	56,58,11	93135492	43,70,226	0.861,0.819,0.744	0.684,0.659,0.685	0.132	4.42134e-07	0.000111597	213.667	240	170	170	41.6667	113	0.808	0.676	chr12_47609948_47610047_chr12_47604423_47604544_chr12_47603064_47603241_chr12_47599565_47599928.jpg	http://genome.molbiol.ox.ac.uk/cgi-bin/hgTracks?hgS_doOtherUser=submit&hgS_otherUserName=erepapi&hgS_otherUserSessionName=byip_hg19&position=chr12:47599565-47610047
283	XLOC_009067	PCED1B-AS1	MXE	Both	chr12	-	47599565	47604544	325,330,26	173,142,16	86135586	12,50,135	0.6,0.65,0.565	0.851,0.684,0.776	-0.165	0.000273224	0.021088	227	269	170	136	110.333	65.6667	0.605	0.770333	chr12_47604423_47604544_chr12_47603064_47603241_chr12_47600294_47600368_chr12_47599565_47599852.jpg	http://genome.molbiol.ox.ac.uk/cgi-bin/hgTracks?hgS_doOtherUser=submit&hgS_otherUserName=erepapi&hgS_otherUserSessionName=byip_hg19&position=chr12:47599565-47604544
300	XLOC_009067	PCED1B-AS1	MXE	JunctionCountOnly	chr12	-	47599565	47611213	37,42,11	48,48,9	7,23,92	39,65,204	0.435,0.467,0.55	0.152,0.261,0.311	0.243	0.000388058	0.0263903	30	40.6667	170	170	35	102.667	0.484	0.241333	chr12_47610167_47611213_chr12_47604423_47604544_chr12_47603064_47603241_chr12_47599565_47599928.jpg	http://genome.molbiol.ox.ac.uk/cgi-bin/hgTracks?hgS_doOtherUser=submit&hgS_otherUserName=erepapi&hgS_otherUserSessionName=byip_hg19&position=chr12:47599565-47611213
619	XLOC_025350	SOD1	SE	Both	chr21	+	33031935	33038831	186540213601	9,70,92	194932002915	55,93,142	0.989,0.961,0.943	0.938,0.936,0.897	0.041	3.02545e-08	2.3115e-05	3162.33	2688	148	63	57	96.6667	0.964333	0.923667	chr21_33031935_33032154_chr21_33036103_33036199_chr21_33038762_33038831.jpg	http://genome.molbiol.ox.ac.uk/cgi-bin/hgTracks?hgS_doOtherUser=submit&hgS_otherUserName=erepapi&hgS_otherUserSessionName=byip_hg19&position=chr21:33031935-33038831
620	XLOC_021347	RNF181	SE	Both	chr2	+	85823642	85824301	7521023627	16,8,9	399580931	19,36,32	0.954,0.983,0.969	0.903,0.877,0.928	0.066	2.98197e-08	2.3115e-05	800.667	636.667	153	68	11	29	0.968667	0.902667	chr2_85823642_85823772_chr2_85823945_85824054_chr2_85824227_85824301.jpg	http://genome.molbiol.ox.ac.uk/cgi-bin/hgTracks?hgS_doOtherUser=submit&hgS_otherUserName=erepapi&hgS_otherUserSessionName=byip_hg19&position=chr2:85823642-85824301
621	XLOC_032239	HSPA9	SE	Both	chr5	-	137909452	137911318	249330470	0,4,16	19,94,301	1,7,31	1.0,0.985,0.96	0.939,0.916,0.887	0.068	2.94419e-08	2.3115e-05	349.667	138	100	81	6.66667	13	0.981667	0.914	chr5_137910927_137911318_chr5_137909757_137909815_chr5_137909452_137909539.jpg	http://genome.molbiol.ox.ac.uk/cgi-bin/hgTracks?hgS_doOtherUser=submit&hgS_otherUserName=erepapi&hgS_otherUserSessionName=byip_hg19&position=chr5:137909452-137911318
622	XLOC_002648	GLUL	SE	Both	chr1	-	182357707	182361341	61,218,19	14423110730	3,14,66	21511772359	0.021,0.034,0.013	0.007,0.006,0.014	0.014	2.87772e-08	2.3115e-05	99.3333	27.6667	170	85	1760.67	1250.33	0.0226667	0.009	chr1_182360814_182361341_chr1_182359632_182359987_chr1_182357707_182357885.jpg	http://genome.molbiol.ox.ac.uk/cgi-bin/hgTracks?hgS_doOtherUser=submit&hgS_otherUserName=erepapi&hgS_otherUserSessionName=byip_hg19&position=chr1:182357707-182361341
302	XLOC_009067	PCED1B-AS1	MXE	Both	chr12	-	47599565	47611213	229,208,22	168,128,16	72121312	12,46,132	0.532,0.576,0.535	0.834,0.687,0.664	-0.181	0.00040837	0.0272412	153	168.333	170	142	104	63.3333	0.547667	0.728333	chr12_47610167_47611213_chr12_47609948_47610047_chr12_47600294_47600371_chr12_47599565_47599852.jpg	http://genome.molbiol.ox.ac.uk/cgi-bin/hgTracks?hgS_doOtherUser=submit&hgS_otherUserName=erepapi&hgS_otherUserSessionName=byip_hg19&position=chr12:47599565-47611213
624	XLOC_004802	ABI1	SE	Both	chr10	-	27054147	27059274	384,310,96	28,8,6	43171446	0,1,0	0.873,0.951,0.889	1.0,0.988,1.0	-0.092	6.41013e-08	4.71937e-05	263.333	220	170	85	14	0.333333	0.904333	0.996	chr10_27059174_27059274_chr10_27057781_27057921_chr10_27054147_27054247.jpg	http://genome.molbiol.ox.ac.uk/cgi-bin/hgTracks?hgS_doOtherUser=submit&hgS_otherUserName=erepapi&hgS_otherUserSessionName=byip_hg19&position=chr10:27054147-27059274
625	XLOC_026051	LGALS1	SE	Both	chr22	+	38072993	38075809	9486184782533	117,167,26	2201455412931	40,89,267	0.974,0.981,0.978	0.962,0.959,0.957	0.018	6.73777e-08	4.87201e-05	10165.7	6562	158	73	103.333	132	0.977667	0.959333	chr22_38072993_38073072_chr22_38074490_38074661_chr22_38075610_38075809.jpg	http://genome.molbiol.ox.ac.uk/cgi-bin/hgTracks?hgS_doOtherUser=submit&hgS_otherUserName=erepapi&hgS_otherUserSessionName=byip_hg19&position=chr22:38072993-38075809
626	XLOC_027916	DNAH12	SE	Both	chr3	-	57563043	57585068	5308961006	11,21,105	468990925	10,12,9	0.961,0.956,0.83	0.96,0.977,0.981	-0.057	7.7249e-08	5.4878e-05	810.667	794.333	128	65	45.6667	10.3333	0.915667	0.972667	chr3_57582801_57585068_chr3_57570111_57570191_chr3_57563043_57563114.jpg	http://genome.molbiol.ox.ac.uk/cgi-bin/hgTracks?hgS_doOtherUser=submit&hgS_otherUserName=erepapi&hgS_otherUserSessionName=byip_hg19&position=chr3:57563043-57585068
328	XLOC_009067	PCED1B-AS1	MXE	Both	chr12	-	47599565	47604544	325,330,26	208,155,18	86135586	20,59,171	0.566,0.64,0.547	0.782,0.657,0.741	-0.142	0.000659895	0.037125	227	269	170	142	127	83.3333	0.584333	0.726667	chr12_47604423_47604544_chr12_47603064_47603241_chr12_47600294_47600371_chr12_47599565_47599852.jpg	http://genome.molbiol.ox.ac.uk/cgi-bin/hgTracks?hgS_doOtherUser=submit&hgS_otherUserName=erepapi&hgS_otherUserSessionName=byip_hg19&position=chr12:47599565-47604544
628	XLOC_042461	PDHA1	SE	Both	chrX	+	19371200	19373622	272272123	16,36,6	67271333	4,3,0	0.895,0.791,0.911	0.893,0.978,1.0	-0.091	9.97576e-08	6.84658e-05	222.333	223.667	170	85	19.3333	2.33333	0.865667	0.957	chrX_19371200_19371291_chrX_19372609_19372701_chrX_19373467_19373622.jpg	http://genome.molbiol.ox.ac.uk/cgi-bin/hgTracks?hgS_doOtherUser=submit&hgS_otherUserName=erepapi&hgS_otherUserSessionName=byip_hg19&position=chrX:19371200-19373622
629	XLOC_042576	GATA1	SE	Both	chrX	+	48644982	48650628	85116601267	62,42,64	4777661114	59,78,83	0.856,0.945,0.896	0.778,0.81,0.853	0.085	1.02527e-07	6.91936e-05	1259.33	785.667	150	65	56	73.3333	0.899	0.813667	chrX_48644982_48645053_chrX_48649498_48649736_chrX_48650251_48650628.jpg	http://genome.molbiol.ox.ac.uk/cgi-bin/hgTracks?hgS_doOtherUser=submit&hgS_otherUserName=erepapi&hgS_otherUserSessionName=byip_hg19&position=chrX:48644982-48650628
630	XLOC_000775	CD53	SE	Both	chr1	+	111437582	111441834	1039,1073,86	13,31,0	1864401644	0,3,0	0.977,0.949,1.0	1.0,0.988,1.0	-0.021	1.31119e-07	8.70394e-05	732.667	756.667	151	82	14.6667	1	0.975333	0.996	chr1_111437582_111437677_chr1_111440431_111440514_chr1_111441746_111441834.jpg	http://genome.molbiol.ox.ac.uk/cgi-bin/hgTracks?hgS_doOtherUser=submit&hgS_otherUserName=erepapi&hgS_otherUserSessionName=byip_hg19&position=chr1:111437582-111441834
631	XLOC_027902	SELK	SE	Both	chr3	-	53919853	53926025	7811018755	3,4,29	498859919	13,29,56	0.993,0.993,0.933	0.954,0.941,0.898	0.042	1.7277e-07	0.000109312	851.333	758.667	149	80	12	32.6667	0.973	0.931	chr3_53925797_53926025_chr3_53920878_53920961_chr3_53919853_53919939.jpg	http://genome.molbiol.ox.ac.uk/cgi-bin/hgTracks?hgS_doOtherUser=submit&hgS_otherUserName=erepapi&hgS_otherUserSessionName=byip_hg19&position=chr3:53919853-53926025
632	XLOC_000775	CD53	SE	Both	chr1	+	111437582	111448930	946,1111,72	13,31,0	1854031609	0,3,0	0.977,0.954,1.0	1.0,0.987,1.0	-0.019	1.68968e-07	0.000109312	709.667	732.333	148	85	14.6667	1	0.977	0.995667	chr1_111437582_111437677_chr1_111439275_111439355_chr1_111441746_111448930.jpg	http://genome.molbiol.ox.ac.uk/cgi-bin/hgTracks?hgS_doOtherUser=submit&hgS_otherUserName=erepapi&hgS_otherUserSessionName=byip_hg19&position=chr1:111437582-111448930
343	XLOC_009067	PCED1B-AS1	MXE	Both	chr12	-	47599565	47610047	353,265,35	172,128,16	92134489	12,48,133	0.621,0.624,0.636	0.86,0.691,0.746	-0.139	0.000924412	0.0476966	217.667	238.333	170	136	105.333	64.3333	0.627	0.765667	chr12_47609948_47610047_chr12_47604423_47604544_chr12_47600294_47600368_chr12_47599565_47599852.jpg	http://genome.molbiol.ox.ac.uk/cgi-bin/hgTracks?hgS_doOtherUser=submit&hgS_otherUserName=erepapi&hgS_otherUserSessionName=byip_hg19&position=chr12:47599565-47610047
357	XLOC_009067	PCED1B-AS1	MXE	ReadsOnTargetAndJunctionCounts	chr12	-	47599565	47604544	611,587,84	173,142,16	1762861123	12,50,135	0.638,0.673,0.723	0.88,0.74,0.806	-0.131	2.02213e-05	0.00406491	427.333	528.333	273	136	110.333	65.6667	0.678	0.808667	chr12_47604423_47604544_chr12_47603064_47603265_chr12_47600294_47600368_chr12_47599565_47599852.jpg	http://genome.molbiol.ox.ac.uk/cgi-bin/hgTracks?hgS_doOtherUser=submit&hgS_otherUserName=erepapi&hgS_otherUserSessionName=byip_hg19&position=chr12:47599565-47604544
369	XLOC_009067	PCED1B-AS1	MXE	ReadsOnTargetAndJunctionCounts	chr12	-	47599565	47604544	611,587,84	208,155,18	1762861123	20,59,171	0.604,0.663,0.708	0.821,0.716,0.774	-0.112	0.000114611	0.0118994	427.333	528.333	273	142	127	83.3333	0.658333	0.770333	chr12_47604423_47604544_chr12_47603064_47603265_chr12_47600294_47600371_chr12_47599565_47599852.jpg	http://genome.molbiol.ox.ac.uk/cgi-bin/hgTracks?hgS_doOtherUser=submit&hgS_otherUserName=erepapi&hgS_otherUserSessionName=byip_hg19&position=chr12:47599565-47604544
636	XLOC_010252	RPL21	SE	Both	chr13	+	27815398	27830471	132721506	1,13,2	291310552	3,23,36	0.987,0.97,0.993	0.983,0.888,0.901	0.059	2.18132e-07	0.000131833	453	384.333	144	85	5.33333	20.6667	0.983333	0.924	chr13_27815398_27825722_chr13_27827902_27827980_chr13_27829379_27830471.jpg	http://genome.molbiol.ox.ac.uk/cgi-bin/hgTracks?hgS_doOtherUser=submit&hgS_otherUserName=erepapi&hgS_otherUserSessionName=byip_hg19&position=chr13:27815398-27830471
415	XLOC_009067	PCED1B-AS1	RI	Both	chr12	-	47599565	47600371	214,272,26	168,128,16	110160502	12,46,126	0.367,0.492,0.425	0.807,0.613,0.645	-0.26	5.20182e-06	0.0014197	170.667	257.333	156	71	104	61.3333	0.428	0.688333	chr12_47600294_47600371_chr12_47599565_47599852.jpg	http://genome.molbiol.ox.ac.uk/cgi-bin/hgTracks?hgS_doOtherUser=submit&hgS_otherUserName=erepapi&hgS_otherUserSessionName=byip_hg19&position=chr12:47599565-47600371
638	XLOC_027902	SELK	SE	Both	chr3	-	53920878	53926025	115814321032	6,21,13	69410831171	17,33,44	0.989,0.97,0.974	0.952,0.94,0.928	0.038	2.4223e-07	0.000142154	1207.33	982.667	160	77	13.3333	31.3333	0.977667	0.94	chr3_53925797_53926025_chr3_53922420_53922510_chr3_53920878_53920961.jpg	http://genome.molbiol.ox.ac.uk/cgi-bin/hgTracks?hgS_doOtherUser=submit&hgS_otherUserName=erepapi&hgS_otherUserSessionName=byip_hg19&position=chr3:53920878-53926025
639	XLOC_004566	GSTO1	SE	Both	chr10	+	106019334	106025948	8961969488	7,49,11	109510162241	5,10,8	0.985,0.953,0.957	0.991,0.981,0.993	-0.023	2.46143e-07	0.000142387	1117.67	1450.67	170	85	22.3333	7.66667	0.965	0.988333	chr10_106019334_106019556_chr10_106022737_106022835_chr10_106025842_106025948.jpg	http://genome.molbiol.ox.ac.uk/cgi-bin/hgTracks?hgS_doOtherUser=submit&hgS_otherUserName=erepapi&hgS_otherUserSessionName=byip_hg19&position=chr10:106019334-106025948
692	XLOC_009067	PCED1B-AS1	SE	Both	chr12	-	47599565	47603241	211,286,25	45,45,9	76127383	39,64,196	0.746,0.799,0.635	0.549,0.554,0.55	0.176	5.23224e-06	0.00172251	174	195.333	136	85	33	99.6667	0.726667	0.551	chr12_47603064_47603241_chr12_47600294_47600368_chr12_47599565_47599928.jpg	http://genome.molbiol.ox.ac.uk/cgi-bin/hgTracks?hgS_doOtherUser=submit&hgS_otherUserName=erepapi&hgS_otherUserSessionName=byip_hg19&position=chr12:47599565-47603241
729	XLOC_009067	PCED1B-AS1	SE	Both	chr12	-	47599565	47603241	314,417,30	45,45,9	114183531	39,64,196	0.807,0.847,0.666	0.636,0.631,0.619	0.145	1.82652e-05	0.00462258	253.667	276	142	85	33	99.6667	0.773333	0.628667	chr12_47603064_47603241_chr12_47600294_47600371_chr12_47599565_47599928.jpg	http://genome.molbiol.ox.ac.uk/cgi-bin/hgTracks?hgS_doOtherUser=submit&hgS_otherUserName=erepapi&hgS_otherUserSessionName=byip_hg19&position=chr12:47599565-47603241
785	XLOC_028259	PDCD10	SE	Both	chr3	-	167437850	167452651	88,112,52	143,104,72	131178116	90,108,88	0.243,0.359,0.273	0.431,0.462,0.407	-0.142	6.96106e-05	0.0130497	84	141.667	98	51	106.333	95.3333	0.291667	0.433333	chr3_167452594_167452651_chr3_167443189_167443261_chr3_167437850_167438061.jpg	http://genome.molbiol.ox.ac.uk/cgi-bin/hgTracks?hgS_doOtherUser=submit&hgS_otherUserName=erepapi&hgS_otherUserSessionName=byip_hg19&position=chr3:167437850-167452651
643	XLOC_037693	HNRNPA2B1	SE	Both	chr7	-	26229547	26232197	12911317609	85,118,63	70812041678	33,39,80	0.878,0.84,0.82	0.91,0.936,0.908	-0.072	3.28296e-07	0.000179645	1072.33	1196.67	161	76	88.6667	50.6667	0.846	0.918	chr7_26232115_26232197_chr7_26230613_26231958_chr7_26229547_26230080.jpg	http://genome.molbiol.ox.ac.uk/cgi-bin/hgTracks?hgS_doOtherUser=submit&hgS_otherUserName=erepapi&hgS_otherUserSessionName=byip_hg19&position=chr7:26229547-26232197
644	XLOC_027916	DNAH12	SE	Both	chr3	-	57556442	57585068	522893983	3,15,30	464993924	18,41,66	0.99,0.972,0.95	0.937,0.933,0.889	0.051	3.46809e-07	0.000187244	799.333	793.667	148	85	16	41.6667	0.970667	0.919667	chr3_57582801_57585068_chr3_57570111_57570191_chr3_57556442_57558025.jpg	http://genome.molbiol.ox.ac.uk/cgi-bin/hgTracks?hgS_doOtherUser=submit&hgS_otherUserName=erepapi&hgS_otherUserSessionName=byip_hg19&position=chr3:57556442-57585068
384	XLOC_031164	PDCD6	MXE	ReadsOnTargetAndJunctionCounts	chr5	+	272826	315089	5,122,15	18,385,24	5,1,1	47,13,32	0.477,0.51,0.672	0.259,0.202,0.093	0.368	0.000641535	0.0429874	47.3333	2.33333	46	151	142.333	30.6667	0.553	0.184667	chr5_272826_272887_chr5_304292_304336_chr5_311408_311517_chr5_314532_315089.jpg	http://genome.molbiol.ox.ac.uk/cgi-bin/hgTracks?hgS_doOtherUser=submit&hgS_otherUserName=erepapi&hgS_otherUserSessionName=byip_hg19&position=chr5:272826-315089
271	XLOC_022017	PDIA6	MXE	JunctionCountOnly	chr2	-	10930845	10952960	145,231,31	0,0,0	9,23,98	5,0,2	1.0,1.0,1.0	0.643,1.0,0.98	0.126	0.000163332	0.0139941	135.667	43.3333	170	170	0	2.33333	1	0.874333	chr2_10952804_10952960_chr2_10942625_10942766_chr2_10933222_10933328_chr2_10930845_10930959.jpg	http://genome.molbiol.ox.ac.uk/cgi-bin/hgTracks?hgS_doOtherUser=submit&hgS_otherUserName=erepapi&hgS_otherUserSessionName=byip_hg19&position=chr2:10930845-10952960
611	XLOC_001993	PDZK1IP1	SE	Both	chr1	-	47650674	47655605	1943472409	1,6,41	270212150	10,17,15	0.988,0.96,0.961	0.919,0.839,0.807	0.115	7.72637e-09	7.44914e-06	983.333	210.667	146	61	16	14	0.969667	0.855	chr1_47655538_47655605_chr1_47652991_47653099_chr1_47650674_47650769.jpg	http://genome.molbiol.ox.ac.uk/cgi-bin/hgTracks?hgS_doOtherUser=submit&hgS_otherUserName=erepapi&hgS_otherUserSessionName=byip_hg19&position=chr1:47650674-47655605
120	XLOC_016742	PER1	A5SS	Both	chr17	-	8043788	8045273	0,0,0	1,38,24	6,6,4	13,10,13	0.0,0.0,0.0	0.188,0.231,0.133	-0.184	2.95178e-05	0.00959538	0	5.33333	170	85	21	12	0	0.184	chr17_8045273_8044907_8045123_chr17_8043788_8044658.jpg	http://genome.molbiol.ox.ac.uk/cgi-bin/hgTracks?hgS_doOtherUser=submit&hgS_otherUserName=erepapi&hgS_otherUserSessionName=byip_hg19&position=chr17:8043788-8045273
310	XLOC_032253	PFDN1	MXE	Both	chr5	-	139624635	139682689	217,228,60	236,302,70	124146314	79109278	0.453,0.405,0.436	0.586,0.547,0.504	-0.114	0.000482901	0.0307926	168.333	194.667	142	128	202.667	155.333	0.431333	0.545667	chr5_139682626_139682689_chr5_139680001_139680167_chr5_139661034_139661118_chr5_139624635_139625642.jpg	http://genome.molbiol.ox.ac.uk/cgi-bin/hgTracks?hgS_doOtherUser=submit&hgS_otherUserName=erepapi&hgS_otherUserSessionName=byip_hg19&position=chr5:139624635-139682689
650	XLOC_008371	PCBP2	SE	Both	chr12	+	53861005	53862616	218227193	23,41,87	276160177	113,75,127	0.956,0.927,0.837	0.849,0.831,0.763	0.092	5.16735e-07	0.000258323	212.667	204.333	13	30	50.3333	105	0.906667	0.814333	chr12_53861005_53861077_chr12_53861589_53861627_chr12_53862561_53862616.jpg	http://genome.molbiol.ox.ac.uk/cgi-bin/hgTracks?hgS_doOtherUser=submit&hgS_otherUserName=erepapi&hgS_otherUserSessionName=byip_hg19&position=chr12:53861005-53862616
388	XLOC_022185	PIGF	MXE	ReadsOnTargetAndJunctionCounts	chr2	-	46804469	46819722	1,1,4	26,31,7	14,5,7	6,9,16	0.018,0.015,0.21	0.52,0.205,0.169	-0.217	0.000768032	0.0479768	2	8.66667	194	90	21.3333	10.3333	0.081	0.298	chr2_46819614_46819722_chr2_46818942_46819064_chr2_46815214_46815265_chr2_46804469_46808730.jpg	http://genome.molbiol.ox.ac.uk/cgi-bin/hgTracks?hgS_doOtherUser=submit&hgS_otherUserName=erepapi&hgS_otherUserSessionName=byip_hg19&position=chr2:46804469-46819722
652	XLOC_013362	ANXA2	SE	Both	chr15	-	60678227	60690185	73,65,20	282234116	30,55,217	70140352	0.015,0.016,0.01	0.025,0.023,0.035	-0.014	6.50665e-07	0.000313659	52.6667	100.667	67	4	210.667	187.333	0.0136667	0.0276667	chr15_60690142_60690185_chr15_60689457_60689537_chr15_60678227_60678285.jpg	http://genome.molbiol.ox.ac.uk/cgi-bin/hgTracks?hgS_doOtherUser=submit&hgS_otherUserName=erepapi&hgS_otherUserSessionName=byip_hg19&position=chr15:60678227-60690185
653	XLOC_033715	HSP90AB1	SE	Both	chr6	+	44214695	44217320	199831152685	8,13,19	105928975520	12,21,105	0.992,0.992,0.986	0.978,0.986,0.963	0.014	6.49423e-07	0.000313659	2599.33	3158.67	170	85	13.3333	46	0.99	0.975667	chr6_44214695_44214932_chr6_44216367_44216513_chr6_44217114_44217320.jpg	http://genome.molbiol.ox.ac.uk/cgi-bin/hgTracks?hgS_doOtherUser=submit&hgS_otherUserName=erepapi&hgS_otherUserSessionName=byip_hg19&position=chr6:44214695-44217320
286	XLOC_043158	PIM2	MXE	Both	chrX	-	48770459	48775108	7375185	34573307	24,11,26	144,71,96	0.171,0.396,0.376	0.143,0.134,0.213	0.151	0.000291435	0.0217737	189	20.3333	129	129	304.667	103.667	0.314333	0.163333	chrX_48775058_48775108_chrX_48772297_48772669_chrX_48771672_48771848_chrX_48770459_48771571.jpg	http://genome.molbiol.ox.ac.uk/cgi-bin/hgTracks?hgS_doOtherUser=submit&hgS_otherUserName=erepapi&hgS_otherUserSessionName=byip_hg19&position=chrX:48770459-48775108
655	XLOC_024725	APMAP	SE	Both	chr20	-	24943580	24950296	425,200,84	4,2,0	18,34,342	0,1,33	0.982,0.98,1.0	1.0,0.944,0.838	0.06	7.09608e-07	0.000334118	236.333	131.333	170	85	2	11.3333	0.987333	0.927333	chr20_24950162_24950296_chr20_24949528_24949720_chr20_24943580_24944658.jpg	http://genome.molbiol.ox.ac.uk/cgi-bin/hgTracks?hgS_doOtherUser=submit&hgS_otherUserName=erepapi&hgS_otherUserSessionName=byip_hg19&position=chr20:24943580-24950296
385	XLOC_043158	PIM2	MXE	ReadsOnTargetAndJunctionCounts	chrX	-	48769398	48775108	791879947	651130589	132,91,252	240102190	0.384,0.46,0.452	0.22,0.314,0.405	0.119	0.000652336	0.0430998	968.333	158.333	404	207	594.667	177.333	0.432	0.313	chrX_48775058_48775108_chrX_48772297_48772670_chrX_48771672_48771848_chrX_48769398_48771571.jpg	http://genome.molbiol.ox.ac.uk/cgi-bin/hgTracks?hgS_doOtherUser=submit&hgS_otherUserName=erepapi&hgS_otherUserSessionName=byip_hg19&position=chrX:48769398-48775108
657	XLOC_005945	ILK	SE	Both	chr11	+	6625410	6629719	1252992502	5,10,0	995571144	2,9,33	0.992,0.98,1.0	0.961,0.969,0.945	0.032	8.29684e-07	0.000381777	915.333	600	170	85	5	14.6667	0.990667	0.958333	chr11_6625410_6625590_chr11_6629276_6629441_chr11_6629624_6629719.jpg	http://genome.molbiol.ox.ac.uk/cgi-bin/hgTracks?hgS_doOtherUser=submit&hgS_otherUserName=erepapi&hgS_otherUserSessionName=byip_hg19&position=chr11:6625410-6629719
159	XLOC_019259	PLD3	A5SS	ReadsOnTargetAndJunctionCounts	chr19	+	40871460	40872417	212,1316,45	0,3,0	9,26,434	1,0,7	1.0,0.97,1.0	0.396,1.0,0.819	0.252	0.00045637	0.0427377	524.333	156.333	357	26	1	2.66667	0.99	0.738333	chr19_40871460_40871492_40871837_chr19_40872326_40872417.jpg	http://genome.molbiol.ox.ac.uk/cgi-bin/hgTracks?hgS_doOtherUser=submit&hgS_otherUserName=erepapi&hgS_otherUserSessionName=byip_hg19&position=chr19:40871460-40872417
659	XLOC_011272	SLC38A6	SE	Both	chr14	+	61509865	61512143	333,122,55	2,0,2	41,42,285	3,3,24	0.993,1.0,0.958	0.92,0.922,0.909	0.067	9.13384e-07	0.000410952	170	122.667	56	47	1.33333	10	0.983667	0.917	chr14_61509865_61509930_chr14_61510168_61510221_chr14_61512064_61512143.jpg	http://genome.molbiol.ox.ac.uk/cgi-bin/hgTracks?hgS_doOtherUser=submit&hgS_otherUserName=erepapi&hgS_otherUserSessionName=byip_hg19&position=chr14:61509865-61512143
660	XLOC_021827	ARPC2	SE	Both	chr2	+	219104114	219114187	7882524475	1,3,1	3653361043	6,1,20	0.997,0.998,0.996	0.968,0.994,0.963	0.022	1.05455e-06	0.000469253	1262.33	581.333	170	85	1.66667	9	0.997	0.975	chr2_219104114_219104207_chr2_219110143_219110269_chr2_219114087_219114187.jpg	http://genome.molbiol.ox.ac.uk/cgi-bin/hgTracks?hgS_doOtherUser=submit&hgS_otherUserName=erepapi&hgS_otherUserSessionName=byip_hg19&position=chr2:219104114-219114187
661	XLOC_008727	RNF10	SE	Both	chr12	+	121002875	121004783	2535701079	3,6,8	1866893748	34,19,62	0.977,0.979,0.985	0.965,0.959,0.858	0.053	1.08218e-06	0.000471309	634	1169	170	85	5.66667	38.3333	0.980333	0.927333	chr12_121002875_121002992_chr12_121003231_121003332_chr12_121004628_121004783.jpg	http://genome.molbiol.ox.ac.uk/cgi-bin/hgTracks?hgS_doOtherUser=submit&hgS_otherUserName=erepapi&hgS_otherUserSessionName=byip_hg19&position=chr12:121002875-121004783
662	XLOC_030220	HPGDS	SE	Both	chr4	-	95229785	95255789	860840781147	69,51,18	84919387168	32,41,125	0.984,0.976,0.97	0.93,0.959,0.966	0.025	1.08245e-06	0.000471309	4611	3318.33	170	85	46	66	0.976667	0.951667	chr4_95255648_95255789_chr4_95239024_95239116_chr4_95229785_95229894.jpg	http://genome.molbiol.ox.ac.uk/cgi-bin/hgTracks?hgS_doOtherUser=submit&hgS_otherUserName=erepapi&hgS_otherUserSessionName=byip_hg19&position=chr4:95229785-95255789
25	XLOC_026466	PMM1	A3SS	Both	chr22	-	41979963	41980607	95,115,74	0,3,0	30,88,114	7,15,9	1.0,0.945,1.0	0.659,0.726,0.851	0.236	3.36683e-06	0.00084238	94.6667	77.3333	155	70	1	10.3333	0.981667	0.745333	chr22_41980531_41980607_chr22_41980062_41980376_41979963.jpg	http://genome.molbiol.ox.ac.uk/cgi-bin/hgTracks?hgS_doOtherUser=submit&hgS_otherUserName=erepapi&hgS_otherUserSessionName=byip_hg19&position=chr22:41979963-41980607
664	XLOC_002467	C1orf85	SE	Both	chr1	-	156264156	156265480	868747234	48,22,18	90211986	5,24,145	0.9,0.944,0.867	0.9,0.815,0.773	0.074	1.1238e-06	0.000479862	616.333	429	170	85	29.3333	58	0.903667	0.829333	chr1_156265317_156265480_chr1_156264550_156264807_chr1_156264156_156264356.jpg	http://genome.molbiol.ox.ac.uk/cgi-bin/hgTracks?hgS_doOtherUser=submit&hgS_otherUserName=erepapi&hgS_otherUserSessionName=byip_hg19&position=chr1:156264156-156265480
656	XLOC_026466	PMM1	SE	Both	chr22	-	41979963	41980607	189217158	0,3,0	62194200	7,15,9	1.0,0.97,1.0	0.8,0.854,0.909	0.136	7.22235e-07	0.000336155	188	152	155	70	1	10.3333	0.99	0.854333	chr22_41980531_41980607_chr22_41980285_41980376_chr22_41979963_41980062.jpg	http://genome.molbiol.ox.ac.uk/cgi-bin/hgTracks?hgS_doOtherUser=submit&hgS_otherUserName=erepapi&hgS_otherUserSessionName=byip_hg19&position=chr22:41979963-41980607
666	XLOC_033715	HSP90AB1	SE	Both	chr6	+	44214695	44217320	156223311926	8,13,19	79321674268	12,21,105	0.99,0.989,0.981	0.971,0.981,0.953	0.018	1.19949e-06	0.000500731	1939.67	2409.33	170	85	13.3333	46	0.986667	0.968333	chr6_44214695_44214932_chr6_44216354_44216513_chr6_44217114_44217320.jpg	http://genome.molbiol.ox.ac.uk/cgi-bin/hgTracks?hgS_doOtherUser=submit&hgS_otherUserName=erepapi&hgS_otherUserSessionName=byip_hg19&position=chr6:44214695-44217320
667	XLOC_006630	HMBS	SE	Both	chr11	+	118955576	118959417	51210122230	0,7,9	9131817847	6,34,21	1.0,0.984,0.991	0.985,0.959,0.946	0.028	1.22219e-06	0.000505	1251.33	1192.33	151	66	5.33333	20.3333	0.991667	0.963333	chr11_118955576_118958788_chr11_118958885_118959018_chr11_118959345_118959417.jpg	http://genome.molbiol.ox.ac.uk/cgi-bin/hgTracks?hgS_doOtherUser=submit&hgS_otherUserName=erepapi&hgS_otherUserSessionName=byip_hg19&position=chr11:118955576-118959417
879	XLOC_037157	PMS2P5	SE	Both	chr7	+	74306871	74310372	3,5,0	14,10,3	3,4,20	0,1,5	0.097,0.2,0.0	1.0,0.667,0.667	-0.679	0.000261386	0.034143	2.66667	9	170	85	9	2	0.099	0.778	chr7_74306871_74306965_chr7_74307375_74307470_chr7_74310233_74310372.jpg	http://genome.molbiol.ox.ac.uk/cgi-bin/hgTracks?hgS_doOtherUser=submit&hgS_otherUserName=erepapi&hgS_otherUserSessionName=byip_hg19&position=chr7:74306871-74310372
118	XLOC_006261	POLR2G	A5SS	Both	chr11	+	62530014	62532704	229,244,61	4,19,1	56,95,179	6,13,34	0.951,0.814,0.954	0.761,0.714,0.642	0.201	2.53322e-05	0.00890021	178	110	129	44	8	17.6667	0.906333	0.705667	chr11_62530014_62530338_62530498_chr11_62532654_62532704.jpg	http://genome.molbiol.ox.ac.uk/cgi-bin/hgTracks?hgS_doOtherUser=submit&hgS_otherUserName=erepapi&hgS_otherUserSessionName=byip_hg19&position=chr11:62530014-62532704
148	XLOC_006261	POLR2G	A5SS	ReadsOnTargetAndJunctionCounts	chr11	+	62530014	62532704	254,252,73	4,19,1	70101219	6,13,34	0.936,0.752,0.944	0.728,0.64,0.596	0.223	0.000239139	0.0287856	193	130	192	44	8	17.6667	0.877333	0.654667	chr11_62530014_62530338_62530500_chr11_62532654_62532704.jpg	http://genome.molbiol.ox.ac.uk/cgi-bin/hgTracks?hgS_doOtherUser=submit&hgS_otherUserName=erepapi&hgS_otherUserSessionName=byip_hg19&position=chr11:62530014-62532704
183	XLOC_006261	POLR2G	MXE	Both	chr11	+	62529267	62532704	18,82,20	512428115	26,55,111	104143324	0.034,0.161,0.148	0.2,0.278,0.255	-0.13	2.44564e-09	1.08761e-06	40	64	129	129	351.667	190.333	0.114333	0.244333	chr11_62529267_62529376_chr11_62530014_62530338_chr11_62530339_62530498_chr11_62532654_62532704.jpg	http://genome.molbiol.ox.ac.uk/cgi-bin/hgTracks?hgS_doOtherUser=submit&hgS_otherUserName=erepapi&hgS_otherUserSessionName=byip_hg19&position=chr11:62529267-62532704
519	XLOC_037780	POLR2J4	RI	ReadsOnTargetAndJunctionCounts	chr7	-	44053192	44054382	295,161,47	9,2,0	27132193	5,19,14	0.726,0.867,1.0	0.303,0.359,0.526	0.468	0.000256526	0.0150099	167.667	117.333	992	80	3.66667	12.6667	0.864333	0.396	chr7_44054205_44054382_chr7_44053192_44053278.jpg	http://genome.molbiol.ox.ac.uk/cgi-bin/hgTracks?hgS_doOtherUser=submit&hgS_otherUserName=erepapi&hgS_otherUserSessionName=byip_hg19&position=chr7:44053192-44054382
673	XLOC_006070	CD44	SE	Both	chr11	+	35211382	35236461	156,38,15	1866523449	0,10,44	592681607	0.032,0.028,0.013	0.0,0.015,0.011	0.016	1.76327e-06	0.000686538	69.6667	18	141	56	946	644.667	0.0243333	0.00866667	chr11_35211382_35211612_chr11_35229652_35229753_chr11_35236399_35236461.jpg	http://genome.molbiol.ox.ac.uk/cgi-bin/hgTracks?hgS_doOtherUser=submit&hgS_otherUserName=erepapi&hgS_otherUserSessionName=byip_hg19&position=chr11:35211382-35236461
674	XLOC_021542	PLEKHB2	SE	Both	chr2	+	131897740	131907425	5,8,1	265156156	4,6,27	36,88,199	0.022,0.059,0.008	0.119,0.076,0.141	-0.082	1.85905e-06	0.000710173	4.66667	12.3333	70	85	192.333	107.667	0.0296667	0.112	chr2_131897740_131897848_chr2_131901981_131902022_chr2_131904210_131907425.jpg	http://genome.molbiol.ox.ac.uk/cgi-bin/hgTracks?hgS_doOtherUser=submit&hgS_otherUserName=erepapi&hgS_otherUserSessionName=byip_hg19&position=chr2:131897740-131907425
28	XLOC_000407	PPIE	A3SS	Both	chr1	+	40209496	40211170	134,101,32	27,43,6	37104181	0,12,8	0.779,0.625,0.791	1.0,0.86,0.941	-0.202	4.73296e-06	0.00105731	89	107.333	110	78	25.3333	6.66667	0.731667	0.933667	chr1_40209496_40209596_chr1_40211047_40211086_40211170.jpg	http://genome.molbiol.ox.ac.uk/cgi-bin/hgTracks?hgS_doOtherUser=submit&hgS_otherUserName=erepapi&hgS_otherUserSessionName=byip_hg19&position=chr1:40209496-40211170
676	XLOC_011824	CNIH	SE	Both	chr14	-	54896979	54903155	19041315252	30,22,6	1164051851	5,20,74	0.964,0.962,0.947	0.907,0.895,0.913	0.053	2.09405e-06	0.000785132	1157	790.667	147	62	19.3333	33	0.957667	0.905	chr14_54903087_54903155_chr14_54898826_54898938_chr14_54896979_54897122.jpg	http://genome.molbiol.ox.ac.uk/cgi-bin/hgTracks?hgS_doOtherUser=submit&hgS_otherUserName=erepapi&hgS_otherUserSessionName=byip_hg19&position=chr14:54896979-54903155
677	XLOC_010639	MED4	SE	Both	chr13	-	48660418	48669277	280318236	4,1,19	94296338	9,36,26	0.98,0.996,0.898	0.881,0.853,0.902	0.079	2.07713e-06	0.000785132	278	242.667	120	85	8	23.6667	0.958	0.878667	chr13_48669090_48669277_chr13_48664488_48664554_chr13_48660418_48660588.jpg	http://genome.molbiol.ox.ac.uk/cgi-bin/hgTracks?hgS_doOtherUser=submit&hgS_otherUserName=erepapi&hgS_otherUserSessionName=byip_hg19&position=chr13:48660418-48669277
678	XLOC_037693	HNRNPA2B1	SE	Both	chr7	-	26229547	26232197	12061199430	85,118,63	60610621425	33,39,80	0.87,0.827,0.763	0.897,0.928,0.894	-0.086	2.18894e-06	0.000813182	945	1031	161	76	88.6667	50.6667	0.82	0.906333	chr7_26232115_26232197_chr7_26230676_26231958_chr7_26229547_26230080.jpg	http://genome.molbiol.ox.ac.uk/cgi-bin/hgTracks?hgS_doOtherUser=submit&hgS_otherUserName=erepapi&hgS_otherUserSessionName=byip_hg19&position=chr7:26229547-26232197
679	XLOC_006802	HBD	SE	JunctionCountOnly	chr11	-	5264336	5268109	1192881094	5,3,4	128108151	1,4,16	0.915,0.978,0.992	0.983,0.925,0.811	0.055	2.27611e-06	0.000837877	500.333	129	156	71	4	7	0.961667	0.906333	chr11_5268032_5268109_chr11_5264680_5266970_chr11_5264336_5264558.jpg	http://genome.molbiol.ox.ac.uk/cgi-bin/hgTracks?hgS_doOtherUser=submit&hgS_otherUserName=erepapi&hgS_otherUserSessionName=byip_hg19&position=chr11:5264336-5268109
757	XLOC_000437	PPIH	SE	Both	chr1	+	43133022	43142429	6,16,4	11,34,7	4,2,1	23,28,41	0.234,0.209,0.243	0.089,0.039,0.013	0.182	3.37968e-05	0.00727944	8.66667	2.33333	148	83	17.3333	30.6667	0.228667	0.047	chr1_43133022_43133111_chr1_43141038_43141119_chr1_43142255_43142429.jpg	http://genome.molbiol.ox.ac.uk/cgi-bin/hgTracks?hgS_doOtherUser=submit&hgS_otherUserName=erepapi&hgS_otherUserSessionName=byip_hg19&position=chr1:43133022-43142429
681	XLOC_027987	CPOX	SE	Both	chr3	-	98298290	98304503	274256189	0,1,4	229288389	20,10,17	1.0,0.992,0.959	0.851,0.935,0.92	0.082	2.72723e-06	0.000986014	239.667	302	170	85	1.66667	15.6667	0.983667	0.902	chr3_98304285_98304503_chr3_98300251_98300356_chr3_98298290_98299614.jpg	http://genome.molbiol.ox.ac.uk/cgi-bin/hgTracks?hgS_doOtherUser=submit&hgS_otherUserName=erepapi&hgS_otherUserSessionName=byip_hg19&position=chr3:98298290-98304503
682	XLOC_027987	CPOX	SE	Both	chr3	-	98299536	98304503	546446332	0,1,4	448541720	20,10,17	1.0,0.995,0.974	0.911,0.961,0.951	0.049	2.81155e-06	0.00100751	441.333	569.667	157	72	1.66667	15.6667	0.989667	0.941	chr3_98304285_98304503_chr3_98300251_98300355_chr3_98299536_98299614.jpg	http://genome.molbiol.ox.ac.uk/cgi-bin/hgTracks?hgS_doOtherUser=submit&hgS_otherUserName=erepapi&hgS_otherUserSessionName=byip_hg19&position=chr3:98299536-98304503
683	XLOC_037270	CNPY4	SE	Both	chr7	+	99746472	99751140	712911416	19,27,3	5156281124	8,4,0	0.956,0.951,0.988	0.974,0.989,1.0	-0.023	3.28859e-06	0.00116811	679.667	755.667	148	85	16.3333	4	0.965	0.987667	chr7_99746472_99746598_chr7_99747122_99747202_chr7_99751023_99751140.jpg	http://genome.molbiol.ox.ac.uk/cgi-bin/hgTracks?hgS_doOtherUser=submit&hgS_otherUserName=erepapi&hgS_otherUserSessionName=byip_hg19&position=chr7:99746472-99751140
262	XLOC_022738	PPIL3	MXE	Both	chr2	-	201746144	201750495	11,25,6	114,140,37	15,10,37	32,44,58	0.088,0.152,0.14	0.319,0.185,0.389	-0.171	0.000101358	0.00937214	14	20.6667	129	129	97	44.6667	0.126667	0.297667	chr2_201750421_201750495_chr2_201749985_201750090_chr2_201747065_201747158_chr2_201746144_201746211.jpg	http://genome.molbiol.ox.ac.uk/cgi-bin/hgTracks?hgS_doOtherUser=submit&hgS_otherUserName=erepapi&hgS_otherUserSessionName=byip_hg19&position=chr2:201746144-201750495
685	XLOC_033557	LST1	SE	Both	chr6	+	31554977	31556686	161,623,22	0,0,0	108109216	2,0,14	1.0,1.0,1.0	0.964,1.0,0.885	0.05	3.45774e-06	0.00120027	268.667	144.333	170	85	0	5.33333	1	0.949667	chr6_31554977_31555095_chr6_31555418_31555510_chr6_31556274_31556686.jpg	http://genome.molbiol.ox.ac.uk/cgi-bin/hgTracks?hgS_doOtherUser=submit&hgS_otherUserName=erepapi&hgS_otherUserSessionName=byip_hg19&position=chr6:31554977-31556686
885	XLOC_031451	PPIP5K2	SE	JunctionCountOnly	chr5	+	102515722	102520445	19,19,7	20,20,10	1,8,5	20,19,24	0.293,0.293,0.234	0.021,0.155,0.083	0.187	0.00028446	0.0364514	15	4.66667	151	66	16.6667	21	0.273333	0.0863333	chr5_102515722_102515889_chr5_102518935_102519108_chr5_102520373_102520445.jpg	http://genome.molbiol.ox.ac.uk/cgi-bin/hgTracks?hgS_doOtherUser=submit&hgS_otherUserName=erepapi&hgS_otherUserSessionName=byip_hg19&position=chr5:102515722-102520445
687	XLOC_039536	ASAH1	SE	Both	chr8	-	17927301	17933096	20541315879	2,3,6	1337031537	5,16,9	0.997,0.992,0.978	0.888,0.929,0.981	0.056	3.7588e-06	0.00128987	1416	791	118	35	3.66667	10	0.989	0.932667	chr8_17933050_17933096_chr8_17928809_17928899_chr8_17927301_17927387.jpg	http://genome.molbiol.ox.ac.uk/cgi-bin/hgTracks?hgS_doOtherUser=submit&hgS_otherUserName=erepapi&hgS_otherUserSessionName=byip_hg19&position=chr8:17927301-17933096
688	XLOC_013267	EPB42	SE	Both	chr15	-	43501472	43503732	3917572634	22,49,94	28815262	1,91,36	0.899,0.885,0.933	0.933,0.817,0.784	0.061	3.87021e-06	0.00131694	1260.67	368.333	170	85	55	42.6667	0.905667	0.844667	chr15_43503614_43503732_chr15_43502533_43502637_chr15_43501472_43501649.jpg	http://genome.molbiol.ox.ac.uk/cgi-bin/hgTracks?hgS_doOtherUser=submit&hgS_otherUserName=erepapi&hgS_otherUserSessionName=byip_hg19&position=chr15:43501472-43503732
647	XLOC_009329	PPP1R12A	SE	Both	chr12	-	80192274	80201110	63,71,70	40,27,16	61,106,82	6,8,4	0.439,0.567,0.685	0.835,0.868,0.911	-0.308	4.68733e-07	0.000243338	68	83	169	84	27.6667	6	0.563667	0.871333	chr12_80201006_80201110_chr12_80199372_80199548_chr12_80192274_80192364.jpg	http://genome.molbiol.ox.ac.uk/cgi-bin/hgTracks?hgS_doOtherUser=submit&hgS_otherUserName=erepapi&hgS_otherUserSessionName=byip_hg19&position=chr12:80192274-80201110
690	XLOC_024847	C20orf111	SE	Both	chr20	-	42825356	42841503	3407541280	5,36,58	5341124855	31,83,139	0.971,0.913,0.917	0.896,0.871,0.755	0.093	4.10524e-06	0.00137383	791.333	837.667	170	85	33	84.3333	0.933667	0.840667	chr20_42839336_42841503_chr20_42831601_42831714_chr20_42825356_42826379.jpg	http://genome.molbiol.ox.ac.uk/cgi-bin/hgTracks?hgS_doOtherUser=submit&hgS_otherUserName=erepapi&hgS_otherUserSessionName=byip_hg19&position=chr20:42825356-42841503
691	XLOC_039655	ANK1	SE	Both	chr8	-	41510744	41521260	64289406	4,9,14	495207188	50,17,27	0.918,0.957,0.953	0.874,0.895,0.83	0.076	4.93709e-06	0.00163867	253	296.667	110	77	9	31.3333	0.942667	0.866333	chr8_41521177_41521260_chr8_41519394_41519459_chr8_41510744_41513272.jpg	http://genome.molbiol.ox.ac.uk/cgi-bin/hgTracks?hgS_doOtherUser=submit&hgS_otherUserName=erepapi&hgS_otherUserSessionName=byip_hg19&position=chr8:41510744-41521260
651	XLOC_009329	PPP1R12A	SE	Both	chr12	-	80192274	80201110	167,135,30	40,27,16	52117243	6,8,4	0.675,0.713,0.482	0.812,0.879,0.968	-0.263	5.97212e-07	0.000294913	110.667	137.333	169	84	27.6667	6	0.623333	0.886333	chr12_80201006_80201110_chr12_80199946_80200113_chr12_80192274_80192364.jpg	http://genome.molbiol.ox.ac.uk/cgi-bin/hgTracks?hgS_doOtherUser=submit&hgS_otherUserName=erepapi&hgS_otherUserSessionName=byip_hg19&position=chr12:80192274-80201110
693	XLOC_014728	TCF25	SE	Both	chr16	+	89939975	89949920	21,9,12	100,131,41	10,13,46	23,39,82	0.095,0.033,0.128	0.179,0.143,0.219	-0.095	5.37321e-06	0.00175466	14	23	170	85	90.6667	48	0.0853333	0.180333	chr16_89939975_89940267_chr16_89944869_89945035_chr16_89949759_89949920.jpg	http://genome.molbiol.ox.ac.uk/cgi-bin/hgTracks?hgS_doOtherUser=submit&hgS_otherUserName=erepapi&hgS_otherUserSessionName=byip_hg19&position=chr16:89939975-89949920
469	XLOC_019423	PPP1R15A	RI	ReadsOnTargetAndJunctionCounts	chr19	+	49376482	49379681	2273129	8453155	42,34,46	2,5,14	0.026,0.061,0.083	0.694,0.424,0.262	-0.403	2.07852e-08	7.12338e-06	134.667	40.6667	786	85	205.333	7	0.0566667	0.46	chr19_49376482_49378155_chr19_49378871_49379681.jpg	http://genome.molbiol.ox.ac.uk/cgi-bin/hgTracks?hgS_doOtherUser=submit&hgS_otherUserName=erepapi&hgS_otherUserSessionName=byip_hg19&position=chr19:49376482-49379681
695	XLOC_039168	SDCBP	SE	Both	chr8	+	59484764	59490767	22421782697	3,6,8	1887341769	5,18,15	0.997,0.993,0.978	0.949,0.953,0.983	0.028	5.46724e-06	0.00175783	1573.67	897	170	85	5.66667	12.6667	0.989333	0.961667	chr8_59484764_59484873_chr8_59488462_59488620_chr8_59490592_59490767.jpg	http://genome.molbiol.ox.ac.uk/cgi-bin/hgTracks?hgS_doOtherUser=submit&hgS_otherUserName=erepapi&hgS_otherUserSessionName=byip_hg19&position=chr8:59484764-59490767
696	XLOC_027916	DNAH12	SE	Both	chr3	-	57561275	57569734	76713941629	0,38,0	81813811201	26,32,29	1.0,0.96,1.0	0.954,0.966,0.964	0.025	5.85071e-06	0.00186546	1263.33	1133.33	130	85	12.6667	29	0.986667	0.961333	chr3_57569625_57569734_chr3_57563043_57563114_chr3_57561275_57561400.jpg	http://genome.molbiol.ox.ac.uk/cgi-bin/hgTracks?hgS_doOtherUser=submit&hgS_otherUserName=erepapi&hgS_otherUserSessionName=byip_hg19&position=chr3:57561275-57569734
697	XLOC_009402	CCDC53	SE	Both	chr12	-	102405530	102419816	32,24,8	104,144,29	5,0,18	46,58,230	0.12,0.069,0.109	0.046,0.0,0.033	0.073	5.9987e-06	0.0018977	21.3333	7.66667	131	58	92.3333	111.333	0.0993333	0.0263333	chr12_102419752_102419816_chr12_102411498_102411583_chr12_102405530_102406970.jpg	http://genome.molbiol.ox.ac.uk/cgi-bin/hgTracks?hgS_doOtherUser=submit&hgS_otherUserName=erepapi&hgS_otherUserSessionName=byip_hg19&position=chr12:102405530-102419816
698	XLOC_015827	ARRB2	SE	Both	chr17	+	4621183	4621979	107322338	0,2,3	95,82,119	4,3,10	1.0,0.987,0.982	0.92,0.929,0.851	0.09	6.16538e-06	0.00193531	255.667	98.6667	137	66	1.66667	5.66667	0.989667	0.9	chr17_4621183_4621318_chr17_4621556_4621640_chr17_4621907_4621979.jpg	http://genome.molbiol.ox.ac.uk/cgi-bin/hgTracks?hgS_doOtherUser=submit&hgS_otherUserName=erepapi&hgS_otherUserSessionName=byip_hg19&position=chr17:4621183-4621979
699	XLOC_024847	C20orf111	SE	Both	chr20	-	42825356	42841503	2847201073	5,36,58	46010511145	31,83,139	0.966,0.909,0.902	0.881,0.864,0.805	0.076	6.36817e-06	0.00198359	692.333	885.333	170	85	33	84.3333	0.925667	0.85	chr20_42839336_42841503_chr20_42835521_42835638_chr20_42825356_42826379.jpg	http://genome.molbiol.ox.ac.uk/cgi-bin/hgTracks?hgS_doOtherUser=submit&hgS_otherUserName=erepapi&hgS_otherUserSessionName=byip_hg19&position=chr20:42825356-42841503
292	XLOC_006387	PPP6R3	MXE	Both	chr11	+	68341577	68355492	35,47,39	0,0,0	8,26,22	6,1,5	1.0,1.0,1.0	0.575,0.963,0.817	0.215	0.000344878	0.0245864	40.3333	18.6667	146	148	0	4	1	0.785	chr11_68341577_68341692_chr11_68343426_68343511_chr11_68350511_68350597_chr11_68355413_68355492.jpg	http://genome.molbiol.ox.ac.uk/cgi-bin/hgTracks?hgS_doOtherUser=submit&hgS_otherUserName=erepapi&hgS_otherUserSessionName=byip_hg19&position=chr11:68341577-68355492
701	XLOC_017136	SLC4A1	SE	Both	chr17	-	42331061	42333214	16411082598	0,14,18	64811281150	15,16,39	1.0,0.976,0.987	0.957,0.973,0.938	0.032	6.60337e-06	0.00202568	1290	975.333	166	85	10.6667	23.3333	0.987667	0.956	chr17_42333041_42333214_chr17_42332575_42332664_chr17_42331061_42332030.jpg	http://genome.molbiol.ox.ac.uk/cgi-bin/hgTracks?hgS_doOtherUser=submit&hgS_otherUserName=erepapi&hgS_otherUserSessionName=byip_hg19&position=chr17:42331061-42333214
702	XLOC_000491	UQCRH	SE	Both	chr1	+	46769380	46775988	168,196,41	21,31,8	90135222	1,3,15	0.944,0.931,0.916	0.995,0.99,0.969	-0.054	6.70961e-06	0.0020428	135	149	40	85	20	6.33333	0.930333	0.984667	chr1_46769380_46769492_chr1_46774773_46774799_chr1_46775827_46775988.jpg	http://genome.molbiol.ox.ac.uk/cgi-bin/hgTracks?hgS_doOtherUser=submit&hgS_otherUserName=erepapi&hgS_otherUserSessionName=byip_hg19&position=chr1:46769380-46775988
703	XLOC_020265	GMFG	SE	Both	chr19	-	39823717	39826171	576,601,52	2,8,0	153158449	1,5,26	0.996,0.987,1.0	0.993,0.969,0.944	0.026	6.79683e-06	0.00205391	409.667	253.333	44	43	3.33333	10.6667	0.994333	0.968667	chr19_39826075_39826171_chr19_39825901_39825950_chr19_39823717_39823766.jpg	http://genome.molbiol.ox.ac.uk/cgi-bin/hgTracks?hgS_doOtherUser=submit&hgS_otherUserName=erepapi&hgS_otherUserSessionName=byip_hg19&position=chr19:39823717-39826171
704	XLOC_013545	SEC11A	SE	Both	chr15	-	85234766	85261816	4,2,0	167,187,54	1,11,16	32,65,179	0.012,0.005,0.0	0.015,0.078,0.043	-0.04	6.85932e-06	0.00205744	2	9.33333	170	85	136	92	0.00566667	0.0453333	chr15_85259256_85261816_chr15_85257962_85258097_chr15_85234766_85234875.jpg	http://genome.molbiol.ox.ac.uk/cgi-bin/hgTracks?hgS_doOtherUser=submit&hgS_otherUserName=erepapi&hgS_otherUserSessionName=byip_hg19&position=chr15:85234766-85261816
532	XLOC_022303	PRADC1	RI	ReadsOnTargetAndJunctionCounts	chr2	-	73455923	73456698	0,7,2	8,62,5	0,5,19	1,0,0	0.0,0.017,0.056	0.0,1.0,1.0	-0.642	0.000463366	0.0247025	3	8	569	85	25	0.333333	0.0243333	0.666667	chr2_73456589_73456698_chr2_73455923_73456090.jpg	http://genome.molbiol.ox.ac.uk/cgi-bin/hgTracks?hgS_doOtherUser=submit&hgS_otherUserName=erepapi&hgS_otherUserSessionName=byip_hg19&position=chr2:73455923-73456698
149	XLOC_008931	PRH1-PRR4	A5SS	ReadsOnTargetAndJunctionCounts	chr12	-	11273609	11330154	0,55,16	5,9,4	0,0,0	6,7,18	0.0,0.697,0.601	0.0,0.0,0.0	0.433	0.000269759	0.0299621	23.6667	0	226	85	6	10.3333	0.432667	0	chr12_11330154_11323866_11324021_chr12_11273609_11273779.jpg	http://genome.molbiol.ox.ac.uk/cgi-bin/hgTracks?hgS_doOtherUser=submit&hgS_otherUserName=erepapi&hgS_otherUserSessionName=byip_hg19&position=chr12:11273609-11330154
707	XLOC_002537	PFDN2	SE	Both	chr1	-	161070346	161072165	519556239	0,2,4	176329554	5,3,24	1.0,0.993,0.967	0.945,0.982,0.919	0.038	8.24216e-06	0.00241848	438	353	167	82	2	10.6667	0.986667	0.948667	chr1_161072077_161072165_chr1_161071838_161071961_chr1_161070346_161070649.jpg	http://genome.molbiol.ox.ac.uk/cgi-bin/hgTracks?hgS_doOtherUser=submit&hgS_otherUserName=erepapi&hgS_otherUserSessionName=byip_hg19&position=chr1:161070346-161072165
540	XLOC_027458	PRKCI	RI	ReadsOnTargetAndJunctionCounts	chr3	+	170009642	170011296	11,13,2	7,13,3	35,6,41	1,0,5	0.078,0.051,0.035	0.653,1.0,0.306	-0.598	0.000579129	0.0287448	8.66667	27.3333	1508	81	7.66667	2	0.0546667	0.653	chr3_170009642_170009729_chr3_170011171_170011296.jpg	http://genome.molbiol.ox.ac.uk/cgi-bin/hgTracks?hgS_doOtherUser=submit&hgS_otherUserName=erepapi&hgS_otherUserSessionName=byip_hg19&position=chr3:170009642-170011296
72	XLOC_000736	PRPF38B	A3SS	ReadsOnTargetAndJunctionCounts	chr1	+	109238899	109241449	27,56,25	14,46,39	45,55,68	13,6,4	0.111,0.073,0.04	0.183,0.372,0.524	-0.285	1.16913e-07	4.48191e-05	36	56	834	54	33	7.66667	0.0746667	0.359667	chr1_109238899_109238959_chr1_109240432_109241226_109241449.jpg	http://genome.molbiol.ox.ac.uk/cgi-bin/hgTracks?hgS_doOtherUser=submit&hgS_otherUserName=erepapi&hgS_otherUserSessionName=byip_hg19&position=chr1:109238899-109241449
710	XLOC_027916	DNAH12	SE	Both	chr3	-	57556442	57585068	51215061449	3,15,30	94715261382	18,41,66	0.988,0.98,0.96	0.963,0.949,0.913	0.034	9.63722e-06	0.00276766	1155.67	1285	170	85	16	41.6667	0.976	0.941667	chr3_57582801_57585068_chr3_57561275_57561400_chr3_57556442_57558025.jpg	http://genome.molbiol.ox.ac.uk/cgi-bin/hgTracks?hgS_doOtherUser=submit&hgS_otherUserName=erepapi&hgS_otherUserSessionName=byip_hg19&position=chr3:57556442-57585068
711	XLOC_026454	ST13	SE	Both	chr22	-	41223100	41226960	439384487	3,1,16	117368449	3,12,34	0.993,0.997,0.969	0.975,0.969,0.93	0.028	9.77132e-06	0.00278641	436.667	311.333	84	85	6.66667	16.3333	0.986333	0.958	chr22_41226844_41226960_chr22_41225630_41225678_chr22_41223100_41223233.jpg	http://genome.molbiol.ox.ac.uk/cgi-bin/hgTracks?hgS_doOtherUser=submit&hgS_otherUserName=erepapi&hgS_otherUserSessionName=byip_hg19&position=chr22:41223100-41226960
712	XLOC_039505	CTSB	SE	Both	chr8	-	11710838	11725646	25299142	282780399	1,3,85	20145535	0.044,0.167,0.157	0.026,0.011,0.077	0.085	1.04291e-05	0.00291244	155.333	29.6667	162	85	487	233.333	0.122667	0.038	chr8_11725510_11725646_chr8_11721885_11721972_chr8_11710838_11710988.jpg	http://genome.molbiol.ox.ac.uk/cgi-bin/hgTracks?hgS_doOtherUser=submit&hgS_otherUserName=erepapi&hgS_otherUserSessionName=byip_hg19&position=chr8:11710838-11725646
130	XLOC_000736	PRPF38B	A5SS	ReadsOnTargetAndJunctionCounts	chr1	+	109238899	109241449	73,198,57	14,46,39	146,76,105	13,6,4	0.141,0.119,0.044	0.261,0.285,0.452	-0.231	1.38168e-07	7.33209e-05	109.333	109	1720	54	33	7.66667	0.101333	0.332667	chr1_109238899_109238959_109240639_chr1_109241226_109241449.jpg	http://genome.molbiol.ox.ac.uk/cgi-bin/hgTracks?hgS_doOtherUser=submit&hgS_otherUserName=erepapi&hgS_otherUserSessionName=byip_hg19&position=chr1:109238899-109241449
714	XLOC_006630	HMBS	SE	Both	chr11	+	118958215	118959417	5039182166	0,7,9	8711694762	6,34,21	1.0,0.991,0.995	0.992,0.977,0.968	0.016	1.03632e-05	0.00291244	1195.67	1109	79	66	5.33333	20.3333	0.995333	0.979	chr11_118958215_118958788_chr11_118958963_118959018_chr11_118959345_118959417.jpg	http://genome.molbiol.ox.ac.uk/cgi-bin/hgTracks?hgS_doOtherUser=submit&hgS_otherUserName=erepapi&hgS_otherUserSessionName=byip_hg19&position=chr11:118958215-118959417
406	XLOC_000736	PRPF38B	RI	Both	chr1	+	109238899	109241449	1,13,2	14,46,39	13,8,4	13,6,4	0.027,0.099,0.02	0.28,0.341,0.28	-0.252	1.09757e-06	0.00048677	5.33333	8.33333	139	54	33	7.66667	0.0486667	0.300333	chr1_109238899_109238959_chr1_109241226_109241449.jpg	http://genome.molbiol.ox.ac.uk/cgi-bin/hgTracks?hgS_doOtherUser=submit&hgS_otherUserName=erepapi&hgS_otherUserSessionName=byip_hg19&position=chr1:109238899-109241449
438	XLOC_014401	PRR14	RI	Both	chr16	+	30665950	30666741	2,9,0	15,17,16	12,9,10	9,6,9	0.054,0.184,0.0	0.362,0.39,0.321	-0.278	0.000143179	0.02032	3.66667	10.3333	148	63	16	8	0.0793333	0.357667	chr16_30665950_30666535_chr16_30666672_30666741.jpg	http://genome.molbiol.ox.ac.uk/cgi-bin/hgTracks?hgS_doOtherUser=submit&hgS_otherUserName=erepapi&hgS_otherUserSessionName=byip_hg19&position=chr16:30665950-30666741
478	XLOC_002714	PTPN7	RI	ReadsOnTargetAndJunctionCounts	chr1	-	202126867	202128582	4,22,2	131,146,15	9,31,32	4,42,164	0.007,0.032,0.028	0.329,0.139,0.041	-0.147	2.06708e-06	0.000310587	9.33333	24	358	78	97.3333	70	0.0223333	0.169667	chr1_202127246_202128582_chr1_202126867_202126951.jpg	http://genome.molbiol.ox.ac.uk/cgi-bin/hgTracks?hgS_doOtherUser=submit&hgS_otherUserName=erepapi&hgS_otherUserSessionName=byip_hg19&position=chr1:202126867-202128582
436	XLOC_004666	PTPRE	RI	Both	chr10	+	129845654	129846101	7,9,0	55,55,11	4,17,33	12,47,48	0.062,0.079,0.0	0.149,0.159,0.265	-0.144	0.000113001	0.0174316	5.33333	18	128	67	40.3333	35.6667	0.047	0.191	chr10_129845654_129845947_chr10_129846028_129846101.jpg	http://genome.molbiol.ox.ac.uk/cgi-bin/hgTracks?hgS_doOtherUser=submit&hgS_otherUserName=erepapi&hgS_otherUserSessionName=byip_hg19&position=chr10:129845654-129846101
485	XLOC_021080	RAB10	RI	ReadsOnTargetAndJunctionCounts	chr2	+	26256729	26257604	489141061	0,4,2	30,29,40	0,0,7	1.0,0.973,0.988	1.0,1.0,0.474	0.162	9.50862e-06	0.00103687	674.333	33	538	85	2	2.33333	0.987	0.824667	chr2_26256729_26257000_chr2_26257468_26257604.jpg	http://genome.molbiol.ox.ac.uk/cgi-bin/hgTracks?hgS_doOtherUser=submit&hgS_otherUserName=erepapi&hgS_otherUserSessionName=byip_hg19&position=chr2:26256729-26257604
450	XLOC_018107	RAB27B	RI	Both	chr18	+	52560223	52562747	137,38,20	241,65,34	4,7,94	0,3,26	0.221,0.226,0.227	1.0,0.538,0.644	-0.503	0.000285092	0.0331641	65	35	170	85	113.333	9.66667	0.224667	0.727333	chr18_52560223_52560337_chr18_52561761_52562747.jpg	http://genome.molbiol.ox.ac.uk/cgi-bin/hgTracks?hgS_doOtherUser=submit&hgS_otherUserName=erepapi&hgS_otherUserSessionName=byip_hg19&position=chr18:52560223-52562747
830	XLOC_018107	RAB27B	SE	Both	chr18	+	52494460	52546685	922263160	11,2,2	15,48,343	5,0,21	0.976,0.984,0.975	0.591,1.0,0.887	0.152	0.000143502	0.022416	448.333	135.333	164	79	5	8.66667	0.978333	0.826	chr18_52494460_52495931_chr18_52544798_52544969_chr18_52546600_52546685.jpg	http://genome.molbiol.ox.ac.uk/cgi-bin/hgTracks?hgS_doOtherUser=submit&hgS_otherUserName=erepapi&hgS_otherUserSessionName=byip_hg19&position=chr18:52494460-52546685
755	XLOC_031911	RAD1	SE	Both	chr5	-	34911659	34915066	35,30,18	23,25,5	49,59,62	4,7,10	0.432,0.375,0.643	0.86,0.808,0.756	-0.325	3.29848e-05	0.00718092	27.6667	56.6667	170	85	17.6667	7	0.483333	0.808	chr5_34914800_34915066_chr5_34913575_34913683_chr5_34911659_34911917.jpg	http://genome.molbiol.ox.ac.uk/cgi-bin/hgTracks?hgS_doOtherUser=submit&hgS_otherUserName=erepapi&hgS_otherUserSessionName=byip_hg19&position=chr5:34911659-34915066
468	XLOC_041776	RALGDS	RI	ReadsOnTargetAndJunctionCounts	chr9	-	136028255	136030699	47,65,8	3,16,3	0,0,0	1,8,12	0.574,0.259,0.187	0.0,0.0,0.0	0.34	1.96524e-08	7.07191e-06	40	0	987	85	7.33333	7	0.34	0	chr9_136030565_136030699_chr9_136028255_136029648.jpg	http://genome.molbiol.ox.ac.uk/cgi-bin/hgTracks?hgS_doOtherUser=submit&hgS_otherUserName=erepapi&hgS_otherUserSessionName=byip_hg19&position=chr9:136028255-136030699
946	XLOC_041776	RALGDS	SE	ReadsOnTargetAndJunctionCounts	chr9	-	135975655	135977149	16,4,18	53,19,16	0,2,1	27,22,30	0.082,0.058,0.249	0.0,0.026,0.01	0.118	4.1417e-05	0.00794181	12.6667	1	289	85	29.3333	26.3333	0.129667	0.012	chr9_135976907_135977149_chr9_135975883_135976100_chr9_135975655_135975769.jpg	http://genome.molbiol.ox.ac.uk/cgi-bin/hgTracks?hgS_doOtherUser=submit&hgS_otherUserName=erepapi&hgS_otherUserSessionName=byip_hg19&position=chr9:135975655-135977149
493	XLOC_024194	RBCK1	RI	ReadsOnTargetAndJunctionCounts	chr20	+	408765	409738	8,36,22	1,14,27	0,2,11	23,18,25	0.612,0.336,0.138	0.0,0.021,0.08	0.328	3.00799e-05	0.00288647	22	4.33333	432	85	14	22	0.362	0.0336667	chr20_408765_409233_chr20_409595_409738.jpg	http://genome.molbiol.ox.ac.uk/cgi-bin/hgTracks?hgS_doOtherUser=submit&hgS_otherUserName=erepapi&hgS_otherUserSessionName=byip_hg19&position=chr20:408765-409738
726	XLOC_038233	KEL	SE	Both	chr7	-	142639962	142640683	84200206	11,18,12	374354229	5,9,11	0.842,0.886,0.923	0.981,0.965,0.936	-0.077	1.58585e-05	0.00409018	163.333	319	122	85	13.6667	8.33333	0.883667	0.960667	chr7_142640573_142640683_chr7_142640363_142640430_chr7_142639962_142640131.jpg	http://genome.molbiol.ox.ac.uk/cgi-bin/hgTracks?hgS_doOtherUser=submit&hgS_otherUserName=erepapi&hgS_otherUserSessionName=byip_hg19&position=chr7:142639962-142640683
156	XLOC_004096	RBM17	A5SS	ReadsOnTargetAndJunctionCounts	chr10	+	6154173	6155544	114,191,91	20,23,18	34122190	63,27,41	0.334,0.423,0.308	0.045,0.285,0.29	0.148	0.000385127	0.0383202	132	115.333	760	67	20.3333	43.6667	0.355	0.206667	chr10_6154173_6154324_6155031_chr10_6155471_6155544.jpg	http://genome.molbiol.ox.ac.uk/cgi-bin/hgTracks?hgS_doOtherUser=submit&hgS_otherUserName=erepapi&hgS_otherUserSessionName=byip_hg19&position=chr10:6154173-6155544
557	XLOC_004096	RBM17	RI	ReadsOnTargetAndJunctionCounts	chr10	+	6154173	6155544	155238132	20,23,18	72203238	63,27,41	0.302,0.366,0.291	0.06,0.296,0.245	0.119	0.000878441	0.0387861	175	171	1199	67	20.3333	43.6667	0.319667	0.200333	chr10_6154173_6154324_chr10_6155471_6155544.jpg	http://genome.molbiol.ox.ac.uk/cgi-bin/hgTracks?hgS_doOtherUser=submit&hgS_otherUserName=erepapi&hgS_otherUserSessionName=byip_hg19&position=chr10:6154173-6155544
219	XLOC_043341	RBM41	MXE	Both	chrX	-	106312485	106358786	20,19,10	23,26,11	2,5,9	18,34,38	0.532,0.489,0.543	0.127,0.161,0.236	0.347	1.08765e-05	0.00178144	16.3333	5.33333	130	170	20	30	0.521333	0.174667	chrX_106358582_106358786_chrX_106356627_106356698_chrX_106331666_106332069_chrX_106312485_106312632.jpg	http://genome.molbiol.ox.ac.uk/cgi-bin/hgTracks?hgS_doOtherUser=submit&hgS_otherUserName=erepapi&hgS_otherUserSessionName=byip_hg19&position=chrX:106312485-106358786
768	XLOC_002238	RHOC	SE	Both	chr1	-	113246266	113250025	345,512,61	221,273,44	83,95,341	65108394	0.517,0.562,0.487	0.467,0.376,0.372	0.117	4.50434e-05	0.00916553	306	173	124	85	179.333	189	0.522	0.405	chr1_113249700_113250025_chr1_113247722_113247790_chr1_113246266_113246428.jpg	http://genome.molbiol.ox.ac.uk/cgi-bin/hgTracks?hgS_doOtherUser=submit&hgS_otherUserName=erepapi&hgS_otherUserSessionName=byip_hg19&position=chr1:113246266-113250025
731	XLOC_016088	PSMD11	SE	Both	chr17	+	30806269	30807215	131198110	2,10,7	101142165	15,13,31	0.99,0.968,0.961	0.913,0.944,0.892	0.057	1.9255e-05	0.00481291	146.333	136	29	45	6.33333	19.6667	0.973	0.916333	chr17_30806269_30806394_chr17_30806869_30806904_chr17_30807164_30807215.jpg	http://genome.molbiol.ox.ac.uk/cgi-bin/hgTracks?hgS_doOtherUser=submit&hgS_otherUserName=erepapi&hgS_otherUserSessionName=byip_hg19&position=chr17:30806269-30807215
732	XLOC_001768	SYF2	SE	Both	chr1	-	25554609	25558702	386388339	1,15,16	222254439	1,1,0	0.995,0.928,0.914	0.991,0.992,1.0	-0.049	1.95286e-05	0.00482178	371	305	170	85	10.6667	0.666667	0.945667	0.994333	chr1_25558595_25558702_chr1_25555489_25555614_chr1_25554609_25554726.jpg	http://genome.molbiol.ox.ac.uk/cgi-bin/hgTracks?hgS_doOtherUser=submit&hgS_otherUserName=erepapi&hgS_otherUserSessionName=byip_hg19&position=chr1:25554609-25558702
733	XLOC_017140	SLC25A39	SE	Both	chr17	-	42399787	42400711	836031142	0,16,16	120196125	0,10,16	1.0,0.978,0.989	1.0,0.959,0.904	0.035	1.94627e-05	0.00482178	609.333	147	44	53	10.6667	8.66667	0.989	0.954333	chr17_42400652_42400711_chr17_42400176_42400220_chr17_42399787_42399920.jpg	http://genome.molbiol.ox.ac.uk/cgi-bin/hgTracks?hgS_doOtherUser=submit&hgS_otherUserName=erepapi&hgS_otherUserSessionName=byip_hg19&position=chr17:42399787-42400711
734	XLOC_008624	TCP11L2	SE	Both	chr12	+	106696350	106705010	19,36,116	38,98,222	13,38,10	90,121,81	0.2,0.155,0.207	0.067,0.136,0.058	0.1	1.96511e-05	0.00482263	57	20.3333	170	85	119.333	97.3333	0.187333	0.087	chr12_106696350_106696719_chr12_106697871_106698009_chr12_106704819_106705010.jpg	http://genome.molbiol.ox.ac.uk/cgi-bin/hgTracks?hgS_doOtherUser=submit&hgS_otherUserName=erepapi&hgS_otherUserSessionName=byip_hg19&position=chr12:106696350-106705010
375	XLOC_039792	RMDN1	MXE	ReadsOnTargetAndJunctionCounts	chr8	-	87478953	87489553	32,62,4	233,299,39	5,12,32	102170389	0.798,0.857,0.747	0.586,0.67,0.703	0.148	0.000261371	0.0230788	32.6667	16.3333	144	4151	190.333	220.333	0.800667	0.653	chr8_87489523_87489553_chr8_87487049_87487182_chr8_87482447_87486587_chr8_87478953_87480936.jpg	http://genome.molbiol.ox.ac.uk/cgi-bin/hgTracks?hgS_doOtherUser=submit&hgS_otherUserName=erepapi&hgS_otherUserSessionName=byip_hg19&position=chr8:87478953-87489553
736	XLOC_000441	ERMAP	SE	Both	chr1	+	43291294	43296786	131246283	4,1,23	179643210	0,7,0	0.944,0.992,0.863	1.0,0.979,1.0	-0.06	2.0498e-05	0.00494099	220	344	166	85	9.33333	2.33333	0.933	0.993	chr1_43291294_43291409_chr1_43296115_43296204_chr1_43296439_43296786.jpg	http://genome.molbiol.ox.ac.uk/cgi-bin/hgTracks?hgS_doOtherUser=submit&hgS_otherUserName=erepapi&hgS_otherUserSessionName=byip_hg19&position=chr1:43291294-43296786
737	XLOC_042474	SAT1	SE	Both	chrX	+	23801917	23803546	687,571,78	133416891151	31,87,804	81212032622	0.197,0.138,0.031	0.018,0.033,0.127	0.063	2.04218e-05	0.00494099	445.333	307.333	162	77	1391.33	1545.67	0.122	0.0593333	chrX_23801917_23802000_chrX_23802411_23802520_chrX_23803445_23803546.jpg	http://genome.molbiol.ox.ac.uk/cgi-bin/hgTracks?hgS_doOtherUser=submit&hgS_otherUserName=erepapi&hgS_otherUserSessionName=byip_hg19&position=chrX:23801917-23803546
17	XLOC_037628	RNF216	A3SS	Both	chr7	-	5780604	5792610	7,2,8	79,57,11	16,23,46	7,18,67	0.042,0.017,0.267	0.533,0.39,0.256	-0.284	1.24346e-06	0.000432103	5.66667	28.3333	170	85	49	30.6667	0.108667	0.393	chr7_5792477_5792610_chr7_5781275_5781446_5780604.jpg	http://genome.molbiol.ox.ac.uk/cgi-bin/hgTracks?hgS_doOtherUser=submit&hgS_otherUserName=erepapi&hgS_otherUserSessionName=byip_hg19&position=chr7:5780604-5792610
739	XLOC_015951	TRPV2	SE	Both	chr17	+	16335280	16340317	565,473,96	0,9,0	131142547	16,6,9	1.0,0.963,1.0	0.804,0.922,0.968	0.09	2.12112e-05	0.00505238	378	273.333	170	85	3	10.3333	0.987667	0.898	chr17_16335280_16335614_chr17_16336888_16337012_chr17_16340103_16340317.jpg	http://genome.molbiol.ox.ac.uk/cgi-bin/hgTracks?hgS_doOtherUser=submit&hgS_otherUserName=erepapi&hgS_otherUserSessionName=byip_hg19&position=chr17:16335280-16340317
845	XLOC_034623	RNGTT	SE	JunctionCountOnly	chr6	-	89638883	89673354	17,9,6	1,0,0	2,10,14	1,0,0	0.895,1.0,1.0	0.5,1.0,1.0	0.132	0.000171777	0.0252021	10.6667	8.66667	170	85	0.333333	0.333333	0.965	0.833333	chr6_89673065_89673354_chr6_89650790_89650895_chr6_89638883_89638986.jpg	http://genome.molbiol.ox.ac.uk/cgi-bin/hgTracks?hgS_doOtherUser=submit&hgS_otherUserName=erepapi&hgS_otherUserSessionName=byip_hg19&position=chr6:89638883-89673354
741	XLOC_009062	SLC38A2	SE	Both	chr12	-	46758890	46760951	38616972766	0,18,9	40116913779	3,15,77	1.0,0.981,0.994	0.986,0.984,0.964	0.014	2.2733e-05	0.0053297	1616.33	1957	141	76	9	31.6667	0.991667	0.978	chr12_46760859_46760951_chr12_46760647_46760728_chr12_46758890_46758972.jpg	http://genome.molbiol.ox.ac.uk/cgi-bin/hgTracks?hgS_doOtherUser=submit&hgS_otherUserName=erepapi&hgS_otherUserSessionName=byip_hg19&position=chr12:46758890-46760951
976	XLOC_006725	RNH1	SE	ReadsOnTargetAndJunctionCounts	chr11	-	502062	507283	14,64,9	25,61,12	0,6,7	3,13,47	0.163,0.268,0.207	0.0,0.139,0.049	0.15	0.000397292	0.0430155	29	4.33333	244	85	32.6667	21	0.212667	0.0626667	chr11_507113_507283_chr11_504824_504996_chr11_502062_502249.jpg	http://genome.molbiol.ox.ac.uk/cgi-bin/hgTracks?hgS_doOtherUser=submit&hgS_otherUserName=erepapi&hgS_otherUserSessionName=byip_hg19&position=chr11:502062-507283
743	XLOC_015235	AARS	SE	Both	chr16	-	70294947	70299005	458268555	8,13,27	84288284	6,20,37	0.966,0.912,0.911	0.875,0.878,0.793	0.081	2.29978e-05	0.005352	427	218.667	170	85	16	21	0.929667	0.848667	chr16_70298861_70299005_chr16_70296249_70296427_chr16_70294947_70295060.jpg	http://genome.molbiol.ox.ac.uk/cgi-bin/hgTracks?hgS_doOtherUser=submit&hgS_otherUserName=erepapi&hgS_otherUserSessionName=byip_hg19&position=chr16:70294947-70299005
744	XLOC_001559	MRPL20	SE	Both	chr1	-	1335979	1341266	22,27,22	317,371,57	6,7,13	186197362	0.031,0.032,0.149	0.014,0.016,0.016	0.055	2.44116e-05	0.00564857	23.6667	8.66667	156	71	248.333	248.333	0.0706667	0.0153333	chr1_1341189_1341266_chr1_1337739_1337981_chr1_1335979_1337636.jpg	http://genome.molbiol.ox.ac.uk/cgi-bin/hgTracks?hgS_doOtherUser=submit&hgS_otherUserName=erepapi&hgS_otherUserSessionName=byip_hg19&position=chr1:1335979-1341266
745	XLOC_027916	DNAH12	SE	Both	chr3	-	57563043	57582950	312611732	11,21,105	353583533	10,12,9	0.925,0.927,0.751	0.939,0.955,0.962	-0.084	2.53374e-05	0.00582948	551.667	489.667	150	65	45.6667	10.3333	0.867667	0.952	chr3_57582801_57582950_chr3_57569625_57569734_chr3_57563043_57563114.jpg	http://genome.molbiol.ox.ac.uk/cgi-bin/hgTracks?hgS_doOtherUser=submit&hgS_otherUserName=erepapi&hgS_otherUserSessionName=byip_hg19&position=chr3:57563043-57582950
746	XLOC_000998	DAP3	SE	Both	chr1	+	155697399	155699157	394480159	16,33,1	119271405	4,1,2	0.934,0.893,0.989	0.945,0.994,0.991	-0.038	2.59639e-05	0.00593987	344.333	265	148	85	16.6667	2.33333	0.938667	0.976667	chr1_155697399_155697529_chr1_155698833_155698913_chr1_155698999_155699157.jpg	http://genome.molbiol.ox.ac.uk/cgi-bin/hgTracks?hgS_doOtherUser=submit&hgS_otherUserName=erepapi&hgS_otherUserSessionName=byip_hg19&position=chr1:155697399-155699157
446	XLOC_002672	RNU6-72	RI	Both	chr1	-	186325418	186326755	5,5,9	44,46,35	23,6,11	29,15,30	0.054,0.052,0.114	0.284,0.167,0.155	-0.129	0.000247409	0.031416	6.33333	13.3333	170	85	41.6667	24.6667	0.0733333	0.202	chr1_186326529_186326755_chr1_186325418_186325581.jpg	http://genome.molbiol.ox.ac.uk/cgi-bin/hgTracks?hgS_doOtherUser=submit&hgS_otherUserName=erepapi&hgS_otherUserSessionName=byip_hg19&position=chr1:186325418-186326755
748	XLOC_016633	MIR22HG	SE	Both	chr17	-	1616997	1619566	86559845	17,80,150	277519507	61158168	0.739,0.796,0.759	0.717,0.648,0.628	0.1	2.78869e-05	0.0063085	496.667	434.333	152	85	82.3333	129	0.764667	0.664333	chr17_1619424_1619566_chr17_1617665_1617747_chr17_1616997_1617308.jpg	http://genome.molbiol.ox.ac.uk/cgi-bin/hgTracks?hgS_doOtherUser=submit&hgS_otherUserName=erepapi&hgS_otherUserSessionName=byip_hg19&position=chr17:1616997-1619566
874	XLOC_014716	RPL13	SE	Both	chr16	+	89627065	89628159	91945360	0,10,0	22,10,30	1,1,0	1.0,0.986,1.0	0.889,0.785,1.0	0.104	0.000242559	0.0322031	771.333	20.6667	134	49	3.33333	0.666667	0.995333	0.891333	chr16_89627065_89627120_chr16_89627348_89627471_chr16_89627986_89628159.jpg	http://genome.molbiol.ox.ac.uk/cgi-bin/hgTracks?hgS_doOtherUser=submit&hgS_otherUserName=erepapi&hgS_otherUserSessionName=byip_hg19&position=chr16:89627065-89628159
91	XLOC_010252	RPL21	A3SS	ReadsOnTargetAndJunctionCounts	chr13	+	27815398	27830471	190310322	3,35,39	112213279	26,52,126	0.842,0.426,0.409	0.265,0.256,0.157	0.333	0.000414734	0.0329612	274	201.333	1013	85	25.6667	68	0.559	0.226	chr13_27815398_27825722_chr13_27829379_27830321_27830471.jpg	http://genome.molbiol.ox.ac.uk/cgi-bin/hgTracks?hgS_doOtherUser=submit&hgS_otherUserName=erepapi&hgS_otherUserSessionName=byip_hg19&position=chr13:27815398-27830471
766	XLOC_010252	RPL21	SE	Both	chr13	+	27815398	27830471	85463290	3,35,39	201170268	26,52,126	0.944,0.886,0.814	0.82,0.659,0.557	0.203	4.38243e-05	0.009008	279.333	213	144	85	25.6667	68	0.881333	0.678667	chr13_27815398_27825722_chr13_27827902_27827980_chr13_27830321_27830471.jpg	http://genome.molbiol.ox.ac.uk/cgi-bin/hgTracks?hgS_doOtherUser=submit&hgS_otherUserName=erepapi&hgS_otherUserSessionName=byip_hg19&position=chr13:27815398-27830471
43	XLOC_005962	RPL27A	A3SS	Both	chr11	+	8705553	8706439	112,112,30	49,76,10	59,41,111	5,8,19	0.449,0.344,0.516	0.808,0.646,0.675	-0.273	3.72108e-05	0.00541287	84.6667	70.3333	132	47	45	10.6667	0.436333	0.709667	chr11_8705553_8705628_chr11_8706265_8706370_8706439.jpg	http://genome.molbiol.ox.ac.uk/cgi-bin/hgTracks?hgS_doOtherUser=submit&hgS_otherUserName=erepapi&hgS_otherUserSessionName=byip_hg19&position=chr11:8705553-8706439
616	XLOC_004384	RPS24	SE	Both	chr10	+	79796952	79800473	15,43,10	456751136	32,32,120	219292530	0.085,0.14,0.172	0.293,0.237,0.391	-0.175	1.57004e-08	1.35267e-05	22.6667	61.3333	30	85	447.667	347	0.132333	0.307	chr10_79796952_79797062_chr10_79799962_79799983_chr10_79800373_79800473.jpg	http://genome.molbiol.ox.ac.uk/cgi-bin/hgTracks?hgS_doOtherUser=submit&hgS_otherUserName=erepapi&hgS_otherUserSessionName=byip_hg19&position=chr10:79796952-79800473
870	XLOC_009558	RSRC2	SE	Both	chr12	-	123003386	123005978	42,33,64	74,69,65	30,56,69	21,40,51	0.19,0.165,0.289	0.371,0.366,0.358	-0.15	0.00023438	0.0318095	46.3333	51.6667	97	40	69.3333	37.3333	0.214667	0.365	chr12_123005932_123005978_chr12_123005051_123005128_chr12_123003386_123003576.jpg	http://genome.molbiol.ox.ac.uk/cgi-bin/hgTracks?hgS_doOtherUser=submit&hgS_otherUserName=erepapi&hgS_otherUserSessionName=byip_hg19&position=chr12:123003386-123005978
254	XLOC_006273	RTN3	MXE	Both	chr11	+	63448922	63527363	325411057	36176351	35,11,109	131,55,88	0.352,0.653,0.648	0.14,0.109,0.431	0.324	7.89145e-05	0.0078496	543.333	51.6667	170	104	187.667	91.3333	0.551	0.226667	chr11_63448922_63449250_chr11_63517463_63517670_chr11_63523584_63523642_chr11_63525628_63527363.jpg	http://genome.molbiol.ox.ac.uk/cgi-bin/hgTracks?hgS_doOtherUser=submit&hgS_otherUserName=erepapi&hgS_otherUserSessionName=byip_hg19&position=chr11:63448922-63527363
756	XLOC_009113	RACGAP1	SE	Both	chr12	-	50410414	50419307	0,4,0	31,54,56	0,23,10	14,71,32	0.0,0.044,0.0	0.0,0.169,0.164	-0.096	3.3287e-05	0.00720797	1.33333	11	131	82	47	39	0.0146667	0.111	chr12_50419181_50419307_chr12_50412299_50412372_chr12_50410414_50410502.jpg	http://genome.molbiol.ox.ac.uk/cgi-bin/hgTracks?hgS_doOtherUser=submit&hgS_otherUserName=erepapi&hgS_otherUserSessionName=byip_hg19&position=chr12:50410414-50419307
278	XLOC_006273	RTN3	MXE	Both	chr11	+	63517463	63521180	56473880	20118240	122,60,104	55,27,53	0.645,0.722,0.704	0.59,0.59,0.56	0.11	0.00024259	0.0195306	469.667	95.3333	125	81	126	45	0.690333	0.58	chr11_63517463_63517670_chr11_63519979_63520117_chr11_63520541_63520610_chr11_63521134_63521180.jpg	http://genome.molbiol.ox.ac.uk/cgi-bin/hgTracks?hgS_doOtherUser=submit&hgS_otherUserName=erepapi&hgS_otherUserSessionName=byip_hg19&position=chr11:63517463-63521180
758	XLOC_037087	CCT6A	SE	Both	chr7	+	56128500	56130448	314399174	23,40,1	230303413	6,3,7	0.856,0.813,0.987	0.944,0.978,0.963	-0.076	3.45819e-05	0.00740913	295.667	315.333	151	66	21.3333	5.33333	0.885333	0.961667	chr7_56128500_56128633_chr7_56129440_56129542_chr7_56130376_56130448.jpg	http://genome.molbiol.ox.ac.uk/cgi-bin/hgTracks?hgS_doOtherUser=submit&hgS_otherUserName=erepapi&hgS_otherUserSessionName=byip_hg19&position=chr7:56128500-56130448
623	XLOC_006273	RTN3	SE	Both	chr11	+	63448922	63517670	5,7,26	325411056	9,9,2	33,11,109	0.072,0.006,0.012	0.12,0.29,0.009	-0.11	5.2171e-08	3.91215e-05	12.6667	6.66667	170	85	543	51	0.03	0.139667	chr11_63448922_63449250_chr11_63486453_63488504_chr11_63517463_63517670.jpg	http://genome.molbiol.ox.ac.uk/cgi-bin/hgTracks?hgS_doOtherUser=submit&hgS_otherUserName=erepapi&hgS_otherUserSessionName=byip_hg19&position=chr11:63448922-63517670
658	XLOC_006273	RTN3	SE	Both	chr11	+	63448922	63517670	5,9,37	325411056	9,10,2	33,11,109	0.072,0.008,0.017	0.12,0.313,0.009	-0.115	8.95964e-07	0.000407643	17	7	170	85	543	51	0.0323333	0.147333	chr11_63448922_63449250_chr11_63486174_63488504_chr11_63517463_63517670.jpg	http://genome.molbiol.ox.ac.uk/cgi-bin/hgTracks?hgS_doOtherUser=submit&hgS_otherUserName=erepapi&hgS_otherUserSessionName=byip_hg19&position=chr11:63448922-63517670
761	XLOC_014491	HERPUD1	SE	Both	chr16	+	56970599	56974157	49275315	0,0,0	44,14,113	1,1,5	1.0,1.0,1.0	0.957,0.875,0.919	0.083	3.68262e-05	0.00776669	213	57	170	85	0	2.33333	1	0.917	chr16_56970599_56970729_chr16_56973149_56973271_chr16_56973807_56974157.jpg	http://genome.molbiol.ox.ac.uk/cgi-bin/hgTracks?hgS_doOtherUser=submit&hgS_otherUserName=erepapi&hgS_otherUserSessionName=byip_hg19&position=chr16:56970599-56974157
480	XLOC_016248	RUNDC3A	RI	ReadsOnTargetAndJunctionCounts	chr17	+	42390786	42392192	60442734	9,95,149	404452426	17,26,49	0.284,0.217,0.227	0.586,0.508,0.341	-0.236	4.19256e-06	0.000548615	412	427.333	1294	77	84.3333	30.6667	0.242667	0.478333	chr17_42390786_42390871_chr17_42392103_42392192.jpg	http://genome.molbiol.ox.ac.uk/cgi-bin/hgTracks?hgS_doOtherUser=submit&hgS_otherUserName=erepapi&hgS_otherUserSessionName=byip_hg19&position=chr17:42390786-42392192
890	XLOC_018803	SAFB	SE	Both	chr19	+	5649937	5653275	23,29,25	0,0,1	18,3,21	0,1,0	1.0,1.0,0.894	1.0,0.502,1.0	0.131	0.000293013	0.0371052	25.6667	14	128	43	0.333333	0.333333	0.964667	0.834	chr19_5649937_5649986_chr19_5650989_5651083_chr19_5653126_5653275.jpg	http://genome.molbiol.ox.ac.uk/cgi-bin/hgTracks?hgS_doOtherUser=submit&hgS_otherUserName=erepapi&hgS_otherUserSessionName=byip_hg19&position=chr19:5649937-5653275
764	XLOC_000260	TMEM50A	SE	Both	chr1	+	25664789	25683344	425492230	0,5,0	148212435	1,13,10	1.0,0.975,1.0	0.983,0.864,0.944	0.061	4.02754e-05	0.00836345	382.333	265	139	54	1.66667	8	0.991667	0.930333	chr1_25664789_25664947_chr1_25666965_25667070_chr1_25683284_25683344.jpg	http://genome.molbiol.ox.ac.uk/cgi-bin/hgTracks?hgS_doOtherUser=submit&hgS_otherUserName=erepapi&hgS_otherUserSessionName=byip_hg19&position=chr1:25664789-25683344
765	XLOC_009223	ATP5B	SE	Both	chr12	-	57038565	57040321	200026981161	6,12,15	15715232448	6,17,38	0.994,0.991,0.975	0.929,0.978,0.97	0.028	4.12221e-05	0.00851636	1953	1376	170	85	11	20.3333	0.986667	0.959	chr12_57039621_57040321_chr12_57038955_57039137_chr12_57038565_57038739.jpg	http://genome.molbiol.ox.ac.uk/cgi-bin/hgTracks?hgS_doOtherUser=submit&hgS_otherUserName=erepapi&hgS_otherUserSessionName=byip_hg19&position=chr12:57038565-57040321
642	XLOC_002446	SCAMP3	SE	Both	chr1	-	155226465	155228745	189,262,32	49,24,3	38,89,288	2,2,4	0.659,0.845,0.842	0.905,0.957,0.973	-0.163	3.22077e-07	0.000178656	161	138.333	170	85	25.3333	2.66667	0.782	0.945	chr1_155228617_155228745_chr1_155227076_155227177_chr1_155226465_155226582.jpg	http://genome.molbiol.ox.ac.uk/cgi-bin/hgTracks?hgS_doOtherUser=submit&hgS_otherUserName=erepapi&hgS_otherUserSessionName=byip_hg19&position=chr1:155226465-155228745
222	XLOC_016528	SEC14L1	MXE	Both	chr17	+	75208032	75213181	69299497	13,47,88	117248242	49,59,108	0.841,0.864,0.85	0.705,0.808,0.691	0.117	1.36519e-05	0.00212492	288.333	202.333	170	170	49.3333	72	0.851667	0.734667	chr17_75208032_75208283_chr17_75209396_75209574_chr17_75210000_75210101_chr17_75212631_75213181.jpg	http://genome.molbiol.ox.ac.uk/cgi-bin/hgTracks?hgS_doOtherUser=submit&hgS_otherUserName=erepapi&hgS_otherUserSessionName=byip_hg19&position=chr17:75208032-75213181
422	XLOC_016528	SEC14L1	RI	Both	chr17	+	75210000	75213181	91363636	13,46,88	191276289	49,59,108	0.778,0.798,0.783	0.661,0.701,0.572	0.142	1.47137e-05	0.0032114	363.333	252	170	85	49	72	0.786333	0.644667	chr17_75210000_75210101_chr17_75212631_75213181.jpg	http://genome.molbiol.ox.ac.uk/cgi-bin/hgTracks?hgS_doOtherUser=submit&hgS_otherUserName=erepapi&hgS_otherUserSessionName=byip_hg19&position=chr17:75210000-75213181
769	XLOC_026102	RBX1	SE	Both	chr22	+	41347351	41360121	114725292664	30,117,77	201024211654	79112205	0.952,0.918,0.947	0.93,0.918,0.808	0.054	4.92185e-05	0.00996503	2113.33	2028.33	123	64	74.6667	132	0.939	0.885333	chr22_41347351_41347480_chr22_41349559_41349637_chr22_41360051_41360121.jpg	http://genome.molbiol.ox.ac.uk/cgi-bin/hgTracks?hgS_doOtherUser=submit&hgS_otherUserName=erepapi&hgS_otherUserSessionName=byip_hg19&position=chr22:41347351-41360121
439	XLOC_025991	SEC14L2	RI	Both	chr22	+	30803084	30803592	12,0,0	19,40,20	13,12,5	3,10,9	0.195,0.0,0.0	0.625,0.315,0.176	-0.307	0.000138595	0.02032	4	10	138	53	26.3333	7.33333	0.065	0.372	chr22_30803084_30803143_chr22_30803404_30803592.jpg	http://genome.molbiol.ox.ac.uk/cgi-bin/hgTracks?hgS_doOtherUser=submit&hgS_otherUserName=erepapi&hgS_otherUserSessionName=byip_hg19&position=chr22:30803084-30803592
771	XLOC_004709	KLF6	SE	Both	chr10	-	3818188	3824406	79412227	0,0,0	81,45,128	9,0,0	1.0,1.0,1.0	0.818,1.0,1.0	0.061	5.25385e-05	0.0105301	239.333	84.6667	170	85	0	3	1	0.939333	chr10_3823987_3824406_chr10_3822298_3822421_chr10_3818188_3821782.jpg	http://genome.molbiol.ox.ac.uk/cgi-bin/hgTracks?hgS_doOtherUser=submit&hgS_otherUserName=erepapi&hgS_otherUserSessionName=byip_hg19&position=chr10:3818188-3824406
767	XLOC_030186	SEC31A	SE	Both	chr4	-	83778842	83784545	108,51,32	19,15,13	3,44,46	4,32,45	0.731,0.619,0.54	0.264,0.396,0.328	0.301	4.41448e-05	0.00902806	63.6667	31	109	52	15.6667	27	0.63	0.329333	chr4_83784471_83784545_chr4_83782784_83782861_chr4_83778842_83778917.jpg	http://genome.molbiol.ox.ac.uk/cgi-bin/hgTracks?hgS_doOtherUser=submit&hgS_otherUserName=erepapi&hgS_otherUserSessionName=byip_hg19&position=chr4:83778842-83784545
773	XLOC_006012	NUCB2	SE	Both	chr11	+	17304336	17317014	24,57,0	117,154,35	5,3,7	59,85,98	0.093,0.156,0.0	0.041,0.017,0.034	0.052	5.45312e-05	0.0107714	27	5	170	85	102	80.6667	0.083	0.0306667	chr11_17304336_17304490_chr11_17312787_17312912_chr11_17316871_17317014.jpg	http://genome.molbiol.ox.ac.uk/cgi-bin/hgTracks?hgS_doOtherUser=submit&hgS_otherUserName=erepapi&hgS_otherUserSessionName=byip_hg19&position=chr11:17304336-17317014
529	XLOC_002366	SELENBP1	RI	ReadsOnTargetAndJunctionCounts	chr1	-	151341480	151342030	195171849	91153303	108,478,26	121,389,57	0.361,0.227,0.424	0.19,0.244,0.107	0.157	0.000344456	0.018924	405	204	323	85	182.333	189	0.337333	0.180333	chr1_151341918_151342030_chr1_151341480_151341665.jpg	http://genome.molbiol.ox.ac.uk/cgi-bin/hgTracks?hgS_doOtherUser=submit&hgS_otherUserName=erepapi&hgS_otherUserSessionName=byip_hg19&position=chr1:151341480-151342030
775	XLOC_019365	IGFL2	SE	Both	chr19	+	46652082	46664138	1020,1639,45	3,6,0	2356751462	5,13,27	0.997,0.996,1.0	0.977,0.979,0.98	0.019	5.4837e-05	0.0107792	901.333	790.667	94	85	3	15	0.997667	0.978667	chr19_46652082_46652294_chr19_46663672_46663725_chr19_46663871_46664138.jpg	http://genome.molbiol.ox.ac.uk/cgi-bin/hgTracks?hgS_doOtherUser=submit&hgS_otherUserName=erepapi&hgS_otherUserSessionName=byip_hg19&position=chr19:46652082-46664138
776	XLOC_001290	TMCC2	SE	Both	chr1	+	205219375	205240383	431067850	7,9,21	112,76,79	14,13,2	0.754,0.983,0.953	0.8,0.745,0.952	0.064	5.53769e-05	0.0108327	653.333	89	170	85	12.3333	9.66667	0.896667	0.832333	chr1_205219375_205225544_chr1_205238078_205239012_chr1_205240248_205240383.jpg	http://genome.molbiol.ox.ac.uk/cgi-bin/hgTracks?hgS_doOtherUser=submit&hgS_otherUserName=erepapi&hgS_otherUserSessionName=byip_hg19&position=chr1:205219375-205240383
777	XLOC_039655	ANK1	SE	Both	chr8	-	41511781	41521263	107410559	4,9,14	854307285	50,17,27	0.928,0.957,0.951	0.892,0.897,0.837	0.07	5.65022e-05	0.010895	358.667	482	165	80	9	31.3333	0.945333	0.875333	chr8_41521177_41521263_chr8_41519319_41519459_chr8_41511781_41513272.jpg	http://genome.molbiol.ox.ac.uk/cgi-bin/hgTracks?hgS_doOtherUser=submit&hgS_otherUserName=erepapi&hgS_otherUserSessionName=byip_hg19&position=chr8:41511781-41521263
778	XLOC_016805	COPS3	SE	Both	chr17	-	17174210	17185604	405338227	35,17,21	160492467	9,15,9	0.853,0.909,0.844	0.899,0.943,0.963	-0.066	5.64595e-05	0.010895	323.333	373	170	85	24.3333	11	0.868667	0.935	chr17_17184446_17185604_chr17_17179349_17179478_chr17_17174210_17174322.jpg	http://genome.molbiol.ox.ac.uk/cgi-bin/hgTracks?hgS_doOtherUser=submit&hgS_otherUserName=erepapi&hgS_otherUserSessionName=byip_hg19&position=chr17:17174210-17185604
779	XLOC_015951	TRPV2	SE	Both	chr17	+	16335280	16340317	514464145	0,9,0	182157528	16,6,9	1.0,0.968,1.0	0.869,0.938,0.972	0.063	5.64258e-05	0.010895	374.333	289	146	85	3	10.3333	0.989333	0.926333	chr17_16335280_16335614_chr17_16338204_16338283_chr17_16340103_16340317.jpg	http://genome.molbiol.ox.ac.uk/cgi-bin/hgTracks?hgS_doOtherUser=submit&hgS_otherUserName=erepapi&hgS_otherUserSessionName=byip_hg19&position=chr17:16335280-16340317
945	XLOC_007148	SF1	SE	ReadsOnTargetAndJunctionCounts	chr11	-	64532075	64534551	5,16,5	9,19,6	1,1,0	16,13,15	0.146,0.206,0.204	0.019,0.023,0.0	0.171	3.97093e-05	0.00772912	8.66667	0.666667	276	85	11.3333	14.6667	0.185333	0.014	chr11_64534372_64534551_chr11_64533423_64533627_chr11_64532075_64532990.jpg	http://genome.molbiol.ox.ac.uk/cgi-bin/hgTracks?hgS_doOtherUser=submit&hgS_otherUserName=erepapi&hgS_otherUserSessionName=byip_hg19&position=chr11:64532075-64534551
719	XLOC_019489	SIGLEC17P	SE	Both	chr19	+	51671346	51675416	540,124,41	1323,318,39	16,29,398	15,19,197	0.297,0.288,0.521	0.525,0.613,0.677	-0.236	1.26578e-05	0.00339437	235	147.667	82	85	560	77	0.368667	0.605	chr19_51671346_51671624_chr19_51671860_51671907_chr19_51675323_51675416.jpg	http://genome.molbiol.ox.ac.uk/cgi-bin/hgTracks?hgS_doOtherUser=submit&hgS_otherUserName=erepapi&hgS_otherUserSessionName=byip_hg19&position=chr19:51671346-51675416
782	XLOC_016413	PSMC5	SE	Both	chr17	+	61907212	61907861	284249100	5,16,1	101141337	0,0,0	0.978,0.925,0.987	1.0,1.0,1.0	-0.037	6.45826e-05	0.0122777	211	193	108	85	7.33333	0	0.963333	1	chr17_61907212_61907309_chr17_61907493_61907553_chr17_61907631_61907861.jpg	http://genome.molbiol.ox.ac.uk/cgi-bin/hgTracks?hgS_doOtherUser=submit&hgS_otherUserName=erepapi&hgS_otherUserSessionName=byip_hg19&position=chr17:61907212-61907861
783	XLOC_000260	TMEM50A	SE	Both	chr1	+	25664789	25683344	385488193	0,5,0	146197421	1,13,10	1.0,0.974,1.0	0.983,0.855,0.942	0.065	6.76513e-05	0.012801	355.333	254.667	139	54	1.66667	8	0.991333	0.926667	chr1_25664789_25664947_chr1_25679373_25679465_chr1_25683284_25683344.jpg	http://genome.molbiol.ox.ac.uk/cgi-bin/hgTracks?hgS_doOtherUser=submit&hgS_otherUserName=erepapi&hgS_otherUserSessionName=byip_hg19&position=chr1:25664789-25683344
784	XLOC_022185	PIGF	SE	Both	chr2	-	46804469	46819722	1,0,4	63,112,24	14,4,5	19,25,78	0.008,0.0,0.077	0.269,0.074,0.031	-0.096	6.84998e-05	0.0129012	1.66667	7.66667	170	85	66.3333	40.6667	0.0283333	0.124667	chr2_46819614_46819722_chr2_46818942_46819064_chr2_46804469_46808730.jpg	http://genome.molbiol.ox.ac.uk/cgi-bin/hgTracks?hgS_doOtherUser=submit&hgS_otherUserName=erepapi&hgS_otherUserSessionName=byip_hg19&position=chr2:46804469-46819722
11	XLOC_020562	SIGLEC6	A3SS	Both	chr19	-	52031001	52033235	505,344,37	35,24,3	20103523	0,0,5	0.871,0.87,0.853	1.0,1.0,0.98	-0.129	8.90994e-08	5.06651e-05	295.333	215.333	160	75	20.6667	1.66667	0.864667	0.993333	chr19_52032978_52033235_chr19_52031082_52031507_52031001.jpg	http://genome.molbiol.ox.ac.uk/cgi-bin/hgTracks?hgS_doOtherUser=submit&hgS_otherUserName=erepapi&hgS_otherUserSessionName=byip_hg19&position=chr19:52031001-52033235
241	XLOC_020562	SIGLEC6	MXE	Both	chr19	-	52031001	52034213	320,183,33	381,310,38	10,40,240	41116552	0.456,0.371,0.465	0.196,0.256,0.303	0.179	5.0468e-05	0.00596608	178.667	96.6667	160	160	243	236.333	0.430667	0.251667	chr19_52033935_52034213_chr19_52032978_52033235_chr19_52031414_52031507_chr19_52031001_52031082.jpg	http://genome.molbiol.ox.ac.uk/cgi-bin/hgTracks?hgS_doOtherUser=submit&hgS_otherUserName=erepapi&hgS_otherUserSessionName=byip_hg19&position=chr19:52031001-52034213
312	XLOC_020562	SIGLEC6	MXE	JunctionCountOnly	chr19	-	52019308	52034213	488,275,50	582,400,55	23,55,325	37140640	0.456,0.407,0.476	0.383,0.282,0.337	0.112	0.000498927	0.0310632	271	134.333	170	170	345.667	272.333	0.446333	0.334	chr19_52033935_52034213_chr19_52032978_52033235_chr19_52031001_52031507_chr19_52019308_52023509.jpg	http://genome.molbiol.ox.ac.uk/cgi-bin/hgTracks?hgS_doOtherUser=submit&hgS_otherUserName=erepapi&hgS_otherUserSessionName=byip_hg19&position=chr19:52019308-52034213
788	XLOC_014716	RPL13	SE	Both	chr16	+	89627348	89628159	677659601	0,4,0	127,60,103	0,0,6	1.0,0.999,1.0	1.0,1.0,0.896	0.034	7.09011e-05	0.0131096	2775.67	96.6667	170	85	1.33333	2	0.999667	0.965333	chr16_89627348_89627471_chr16_89627635_89627776_chr16_89627986_89628159.jpg	http://genome.molbiol.ox.ac.uk/cgi-bin/hgTracks?hgS_doOtherUser=submit&hgS_otherUserName=erepapi&hgS_otherUserSessionName=byip_hg19&position=chr16:89627348-89628159
314	XLOC_020562	SIGLEC6	MXE	JunctionCountOnly	chr19	-	52019308	52034213	488,275,50	580,400,54	23,55,325	37141626	0.426,0.378,0.45	0.354,0.256,0.314	0.11	0.000529531	0.0323222	271	134.333	170	150	344.667	268	0.418	0.308	chr19_52033935_52034213_chr19_52032978_52033235_chr19_52031001_52031082_chr19_52019308_52023509.jpg	http://genome.molbiol.ox.ac.uk/cgi-bin/hgTracks?hgS_doOtherUser=submit&hgS_otherUserName=erepapi&hgS_otherUserSessionName=byip_hg19&position=chr19:52019308-52034213
790	XLOC_026102	RBX1	SE	Both	chr22	+	41347351	41369088	4089711107	3,4,11	732930664	5,15,32	0.988,0.993,0.983	0.989,0.973,0.925	0.026	7.23836e-05	0.0132881	828.667	775.333	144	85	6	17.3333	0.988	0.962333	chr22_41347351_41347480_chr22_41349559_41349637_chr22_41368480_41369088.jpg	http://genome.molbiol.ox.ac.uk/cgi-bin/hgTracks?hgS_doOtherUser=submit&hgS_otherUserName=erepapi&hgS_otherUserSessionName=byip_hg19&position=chr22:41347351-41369088
791	XLOC_037335	HBP1	SE	JunctionCountOnly	chr7	+	106836279	106840746	22,84,127	298339511	44118235	147461291	0.036,0.11,0.111	0.13,0.113,0.288	-0.091	7.28804e-05	0.0132935	77.6667	132.333	170	85	382.667	299.667	0.0856667	0.177	chr7_106836279_106836596_chr7_106836735_106837026_chr7_106840605_106840746.jpg	http://genome.molbiol.ox.ac.uk/cgi-bin/hgTracks?hgS_doOtherUser=submit&hgS_otherUserName=erepapi&hgS_otherUserSessionName=byip_hg19&position=chr7:106836279-106840746
792	XLOC_013096	CHD2	SE	Both	chr15	+	93444397	93470560	289644726	0,8,6	3947141082	10,21,31	1.0,0.975,0.983	0.95,0.943,0.944	0.04	7.3285e-05	0.0133073	553	730	165	80	4.66667	20.6667	0.986	0.945667	chr15_93444397_93444529_chr15_93467551_93467782_chr15_93470474_93470560.jpg	http://genome.molbiol.ox.ac.uk/cgi-bin/hgTracks?hgS_doOtherUser=submit&hgS_otherUserName=erepapi&hgS_otherUserSessionName=byip_hg19&position=chr15:93444397-93470560
413	XLOC_033573	SKIV2L	RI	Both	chr6	+	31947191	31948325	3,0,0	46,36,12	1,8,11	4,19,20	0.032,0.0,0.0	0.111,0.174,0.216	-0.156	4.46469e-06	0.00137745	1	6.66667	170	85	31.3333	14.3333	0.0106667	0.167	chr6_31947191_31947330_chr6_31948228_31948325.jpg	http://genome.molbiol.ox.ac.uk/cgi-bin/hgTracks?hgS_doOtherUser=submit&hgS_otherUserName=erepapi&hgS_otherUserSessionName=byip_hg19&position=chr6:31947191-31948325
426	XLOC_009123	SLC11A2	RI	Both	chr12	-	51373112	51375586	206,96,54	10,1,3	51,86,126	8,13,19	0.912,0.98,0.9	0.761,0.768,0.768	0.165	3.88113e-05	0.00765014	118.667	87.6667	170	85	4.66667	13.3333	0.930667	0.765667	chr12_51375422_51375586_chr12_51373112_51373841.jpg	http://genome.molbiol.ox.ac.uk/cgi-bin/hgTracks?hgS_doOtherUser=submit&hgS_otherUserName=erepapi&hgS_otherUserSessionName=byip_hg19&position=chr12:51373112-51375586
795	XLOC_020198	U2AF1L4	SE	Both	chr19	-	36230151	36232124	4,14,4	42,40,11	1,2,0	23,32,74	0.045,0.149,0.154	0.021,0.03,0.0	0.099	7.70641e-05	0.0138078	7.33333	1	170	85	31	43	0.116	0.017	chr19_36231925_36232124_chr19_36231281_36231465_chr19_36230151_36230527.jpg	http://genome.molbiol.ox.ac.uk/cgi-bin/hgTracks?hgS_doOtherUser=submit&hgS_otherUserName=erepapi&hgS_otherUserSessionName=byip_hg19&position=chr19:36230151-36232124
796	XLOC_008329	COX14	SE	Both	chr12	+	50505764	50514240	60,28,11	194,186,63	0,18,39	102130358	0.199,0.108,0.123	0.0,0.1,0.08	0.083	7.94332e-05	0.0141696	33	19	106	85	147.667	196.667	0.143333	0.06	chr12_50505764_50506084_chr12_50512276_50512335_chr12_50513819_50514240.jpg	http://genome.molbiol.ox.ac.uk/cgi-bin/hgTracks?hgS_doOtherUser=submit&hgS_otherUserName=erepapi&hgS_otherUserSessionName=byip_hg19&position=chr12:50505764-50514240
544	XLOC_020706	SLC27A5	RI	ReadsOnTargetAndJunctionCounts	chr19	-	59010152	59010587	19,10,3	11,57,2	1,7,3	13,35,49	0.346,0.051,0.314	0.023,0.058,0.018	0.204	0.00068147	0.0329164	10.6667	3.66667	278	85	23.3333	32.3333	0.237	0.033	chr19_59010490_59010587_chr19_59010152_59010282.jpg	http://genome.molbiol.ox.ac.uk/cgi-bin/hgTracks?hgS_doOtherUser=submit&hgS_otherUserName=erepapi&hgS_otherUserSessionName=byip_hg19&position=chr19:59010152-59010587
751	XLOC_029754	SMARCA5	SE	Both	chr4	+	144459939	144464810	11,33,25	2,5,8	43,34,51	0,0,0	0.733,0.767,0.61	1.0,1.0,1.0	-0.297	2.98479e-05	0.00664083	23	42.6667	170	85	5	0	0.703333	1	chr4_144459939_144460091_chr4_144461516_144461648_chr4_144464662_144464810.jpg	http://genome.molbiol.ox.ac.uk/cgi-bin/hgTracks?hgS_doOtherUser=submit&hgS_otherUserName=erepapi&hgS_otherUserSessionName=byip_hg19&position=chr4:144459939-144464810
799	XLOC_043157	TIMM17B	SE	Both	chrX	-	48752321	48754141	32,46,61	120139140	13,12,22	74,87,144	0.097,0.117,0.149	0.066,0.052,0.058	0.062	8.37475e-05	0.0147443	46.3333	15.6667	142	57	133	101.667	0.121	0.0586667	chrX_48754042_48754141_chrX_48752635_48752784_chrX_48752321_48752384.jpg	http://genome.molbiol.ox.ac.uk/cgi-bin/hgTracks?hgS_doOtherUser=submit&hgS_otherUserName=erepapi&hgS_otherUserSessionName=byip_hg19&position=chrX:48752321-48754141
502	XLOC_002466	SMG5	RI	ReadsOnTargetAndJunctionCounts	chr1	-	156242111	156243241	3,1,5	1,15,2	16,4,21	2,1,1	0.171,0.005,0.147	0.355,0.216,0.591	-0.28	7.00042e-05	0.0056609	3	13.6667	1018	70	6	1.33333	0.107667	0.387333	chr1_156243152_156243241_chr1_156242111_156242189.jpg	http://genome.molbiol.ox.ac.uk/cgi-bin/hgTracks?hgS_doOtherUser=submit&hgS_otherUserName=erepapi&hgS_otherUserSessionName=byip_hg19&position=chr1:156242111-156243241
801	XLOC_037208	CROT	SE	Both	chr7	+	87022046	87029112	335,117,7	0,0,0	4,73,158	0,6,5	1.0,1.0,1.0	1.0,0.859,0.94	0.067	8.96219e-05	0.0156425	153	78.3333	170	85	0	3.66667	1	0.933	chr7_87022046_87022139_chr7_87022264_87022383_chr7_87027840_87029112.jpg	http://genome.molbiol.ox.ac.uk/cgi-bin/hgTracks?hgS_doOtherUser=submit&hgS_otherUserName=erepapi&hgS_otherUserSessionName=byip_hg19&position=chr7:87022046-87029112
251	XLOC_000062	SMIM1	MXE	Both	chr1	+	3689219	3693362	11172369	20203431	1,0,52	74,38,71	0.355,0.459,0.461	0.013,0.0,0.423	0.28	6.7895e-05	0.00719476	184	17.6667	170	170	218	61	0.425	0.145333	chr1_3689219_3689352_chr1_3689627_3689745_chr1_3691863_3692047_chr1_3692359_3693362.jpg	http://genome.molbiol.ox.ac.uk/cgi-bin/hgTracks?hgS_doOtherUser=submit&hgS_otherUserName=erepapi&hgS_otherUserSessionName=byip_hg19&position=chr1:3689219-3693362
803	XLOC_009062	SLC38A2	SE	Both	chr12	-	46758172	46758972	1817251059	1,17,49	2076771575	8,31,134	0.993,0.97,0.942	0.951,0.943,0.898	0.038	9.58755e-05	0.016591	655	819.667	101	76	22.3333	57.6667	0.968333	0.930667	chr12_46758890_46758972_chr12_46758427_46758488_chr12_46758172_46758339.jpg	http://genome.molbiol.ox.ac.uk/cgi-bin/hgTracks?hgS_doOtherUser=submit&hgS_otherUserName=erepapi&hgS_otherUserSessionName=byip_hg19&position=chr12:46758172-46758972
804	XLOC_025350	SOD1	SE	Both	chr21	+	33031935	33039688	82319551690	34121129	82314611408	58135195	0.924,0.89,0.868	0.876,0.844,0.783	0.06	9.66666e-05	0.0166567	1489.33	1230.67	170	85	94.6667	129.333	0.894	0.834333	chr21_33031935_33032154_chr21_33036103_33036199_chr21_33039571_33039688.jpg	http://genome.molbiol.ox.ac.uk/cgi-bin/hgTracks?hgS_doOtherUser=submit&hgS_otherUserName=erepapi&hgS_otherUserSessionName=byip_hg19&position=chr21:33031935-33039688
805	XLOC_033385	TMEM14B	SE	Both	chr6	+	10749855	10755465	7961505405	64,67,44	751961959	32,41,25	0.848,0.91,0.805	0.913,0.913,0.945	-0.069	9.8638e-05	0.0169244	902	890.333	154	69	58.3333	32.6667	0.854333	0.923667	chr6_10749855_10749931_chr6_10751366_10751467_chr6_10755375_10755465.jpg	http://genome.molbiol.ox.ac.uk/cgi-bin/hgTracks?hgS_doOtherUser=submit&hgS_otherUserName=erepapi&hgS_otherUserSessionName=byip_hg19&position=chr6:10749855-10755465
806	XLOC_000998	DAP3	SE	Both	chr1	+	155686797	155695281	386435158	21,32,5	94318433	5,4,6	0.902,0.872,0.94	0.904,0.975,0.973	-0.046	0.000101495	0.0173411	326.333	281.667	170	85	19.3333	5	0.904667	0.950667	chr1_155686797_155686919_chr1_155691308_155691409_chr1_155695173_155695281.jpg	http://genome.molbiol.ox.ac.uk/cgi-bin/hgTracks?hgS_doOtherUser=submit&hgS_otherUserName=erepapi&hgS_otherUserSessionName=byip_hg19&position=chr1:155686797-155695281
871	XLOC_000062	SMIM1	SE	Both	chr1	+	3689219	3692047	24376780	0,13,22	12,4,112	6,8,5	1.0,0.935,0.947	0.5,0.2,0.918	0.421	0.000237919	0.0319009	393.333	42.6667	170	85	11.6667	6.33333	0.960667	0.539333	chr1_3689219_3689352_chr1_3689627_3689745_chr1_3691863_3692047.jpg	http://genome.molbiol.ox.ac.uk/cgi-bin/hgTracks?hgS_doOtherUser=submit&hgS_otherUserName=erepapi&hgS_otherUserSessionName=byip_hg19&position=chr1:3689219-3692047
184	XLOC_030219	SNCA	MXE	Both	chr4	-	90743397	90758350	257061207	34498954	55,52,42	169,122,64	0.232,0.369,0.343	0.118,0.149,0.213	0.155	3.62162e-09	1.53738e-06	646	49.6667	170	70	495.333	118.333	0.314667	0.16	chr4_90758113_90758350_chr4_90756698_90756843_chr4_90749294_90749335_chr4_90743397_90743539.jpg	http://genome.molbiol.ox.ac.uk/cgi-bin/hgTracks?hgS_doOtherUser=submit&hgS_otherUserName=erepapi&hgS_otherUserSessionName=byip_hg19&position=chr4:90743397-90758350
52	XLOC_024624	SNRPB	A3SS	Both	chr20	-	2442281	2443407	207,379,82	52,82,25	240190235	18,30,32	0.666,0.698,0.621	0.87,0.76,0.786	-0.144	0.000133241	0.0160273	222.667	221.667	170	85	53	26.6667	0.661667	0.805333	chr20_2443282_2443407_chr20_2442439_2442585_2442281.jpg	http://genome.molbiol.ox.ac.uk/cgi-bin/hgTracks?hgS_doOtherUser=submit&hgS_otherUserName=erepapi&hgS_otherUserSessionName=byip_hg19&position=chr20:2442281-2443407
69	XLOC_014362	SPNS1	A3SS	Both	chr16	+	28989229	28990627	0,0,0	4,35,19	0,0,8	2,1,4	0.0,0.0,0.0	0.0,0.0,0.5	-0.167	0.000532786	0.0487198	0	2.66667	170	85	19.3333	2.33333	0	0.166667	chr16_28989229_28989365_chr16_28989549_28990476_28990627.jpg	http://genome.molbiol.ox.ac.uk/cgi-bin/hgTracks?hgS_doOtherUser=submit&hgS_otherUserName=erepapi&hgS_otherUserSessionName=byip_hg19&position=chr16:28989229-28990627
811	XLOC_001153	CACYBP	SE	Both	chr1	+	174973750	174976333	143,198,90	1,0,0	95138184	5,4,12	0.986,1.0,1.0	0.905,0.945,0.885	0.084	0.000111431	0.0184925	143.667	139	170	85	0.333333	7	0.995333	0.911667	chr1_174973750_174973969_chr1_174975881_174975977_chr1_174976234_174976333.jpg	http://genome.molbiol.ox.ac.uk/cgi-bin/hgTracks?hgS_doOtherUser=submit&hgS_otherUserName=erepapi&hgS_otherUserSessionName=byip_hg19&position=chr1:174973750-174976333
10	XLOC_031468	SRP19	A3SS	Both	chr5	+	112200318	112206151	64,86,26	223,162,77	32,32,21	147201306	0.182,0.291,0.207	0.144,0.11,0.05	0.125	1.4584e-08	9.12231e-06	58.6667	28.3333	110	85	154	218	0.226667	0.101333	chr5_112200318_112200429_chr5_112203069_112203101_112206151.jpg	http://genome.molbiol.ox.ac.uk/cgi-bin/hgTracks?hgS_doOtherUser=submit&hgS_otherUserName=erepapi&hgS_otherUserSessionName=byip_hg19&position=chr5:112200318-112206151
23	XLOC_000256	SRRM1	A3SS	Both	chr1	+	24976462	24978103	51,52,18	20,12,3	49,66,85	2,1,4	0.563,0.687,0.752	0.925,0.971,0.915	-0.27	2.29276e-06	0.000623532	40.3333	66.6667	168	85	11.6667	2.33333	0.667333	0.937	chr1_24976462_24976577_chr1_24977900_24977990_24978103.jpg	http://genome.molbiol.ox.ac.uk/cgi-bin/hgTracks?hgS_doOtherUser=submit&hgS_otherUserName=erepapi&hgS_otherUserSessionName=byip_hg19&position=chr1:24976462-24978103
814	XLOC_009062	SLC38A2	SE	Both	chr12	-	46758172	46758972	34114021984	1,17,49	38113292998	8,31,134	0.996,0.985,0.97	0.974,0.972,0.947	0.019	0.000112415	0.0185797	1242.33	1569.33	95	76	22.3333	57.6667	0.983667	0.964333	chr12_46758890_46758972_chr12_46758427_46758485_chr12_46758172_46758339.jpg	http://genome.molbiol.ox.ac.uk/cgi-bin/hgTracks?hgS_doOtherUser=submit&hgS_otherUserName=erepapi&hgS_otherUserSessionName=byip_hg19&position=chr12:46758172-46758972
815	XLOC_037353	CAPZA2	SE	Both	chr7	+	116550287	116556176	655690325	5,4,5	141509682	2,14,23	0.985,0.988,0.969	0.972,0.947,0.935	0.029	0.000114536	0.0188532	556.667	444	88	43	4.66667	13	0.980667	0.951333	chr7_116550287_116550365_chr7_116552123_116552194_chr7_116556114_116556176.jpg	http://genome.molbiol.ox.ac.uk/cgi-bin/hgTracks?hgS_doOtherUser=submit&hgS_otherUserName=erepapi&hgS_otherUserSessionName=byip_hg19&position=chr7:116550287-116556176
740	XLOC_000256	SRRM1	SE	Both	chr1	+	24973158	24975520	47,51,24	145,102,40	7,44,23	89130173	0.139,0.2,0.231	0.038,0.145,0.062	0.108	2.17978e-05	0.00516175	40.6667	24.6667	170	85	95.6667	130.667	0.19	0.0816667	chr1_24973158_24973280_chr1_24973570_24973699_chr1_24975350_24975520.jpg	http://genome.molbiol.ox.ac.uk/cgi-bin/hgTracks?hgS_doOtherUser=submit&hgS_otherUserName=erepapi&hgS_otherUserSessionName=byip_hg19&position=chr1:24973158-24975520
817	XLOC_024847	C20orf111	SE	Both	chr20	-	42825356	42835638	66913652418	71183253	96720431592	169289412	0.825,0.789,0.827	0.741,0.779,0.659	0.087	0.000117834	0.0192397	1484	1534	170	85	169	290	0.813667	0.726333	chr20_42835521_42835638_chr20_42831601_42831714_chr20_42825356_42826379.jpg	http://genome.molbiol.ox.ac.uk/cgi-bin/hgTracks?hgS_doOtherUser=submit&hgS_otherUserName=erepapi&hgS_otherUserSessionName=byip_hg19&position=chr20:42825356-42835638
818	XLOC_002204	PSMA5	SE	Both	chr1	-	109957859	109969070	528508265	3,1,0	173324539	3,15,5	0.992,0.997,1.0	0.976,0.939,0.987	0.029	0.000118712	0.0193052	433.667	345.333	120	85	1.33333	7.66667	0.996333	0.967333	chr1_109968924_109969070_chr1_109964482_109964548_chr1_109957859_109957985.jpg	http://genome.molbiol.ox.ac.uk/cgi-bin/hgTracks?hgS_doOtherUser=submit&hgS_otherUserName=erepapi&hgS_otherUserSessionName=byip_hg19&position=chr1:109957859-109969070
819	XLOC_041199	PHPT1	SE	Both	chr9	+	139744465	139745490	18,62,12	9321384270	4,4,29	3954861525	0.017,0.038,0.038	0.009,0.007,0.017	0.02	0.00012235	0.0198173	30.6667	12.3333	96	85	862	802	0.031	0.011	chr9_139744465_139744589_chr9_139744958_139745012_chr9_139745207_139745490.jpg	http://genome.molbiol.ox.ac.uk/cgi-bin/hgTracks?hgS_doOtherUser=submit&hgS_otherUserName=erepapi&hgS_otherUserSessionName=byip_hg19&position=chr9:139744465-139745490
447	XLOC_014184	SRRM2	RI	Both	chr16	+	2818506	2820466	13,32,36	6,15,28	2,6,16	2,14,45	0.52,0.516,0.391	0.333,0.176,0.151	0.256	0.000257687	0.0320797	27	8	170	85	16.3333	20.3333	0.475667	0.22	chr16_2818506_2819285_chr16_2819629_2820466.jpg	http://genome.molbiol.ox.ac.uk/cgi-bin/hgTracks?hgS_doOtherUser=submit&hgS_otherUserName=erepapi&hgS_otherUserSessionName=byip_hg19&position=chr16:2818506-2820466
821	XLOC_014781	HAGH	SE	Both	chr16	-	1867169	1870015	57213208	0,0,1	283,94,109	13,0,10	1.0,1.0,0.99	0.916,1.0,0.845	0.076	0.000128088	0.0205006	159.333	162	170	85	0.333333	7.66667	0.996667	0.920333	chr16_1869898_1870015_chr16_1869116_1869224_chr16_1867169_1867272.jpg	http://genome.molbiol.ox.ac.uk/cgi-bin/hgTracks?hgS_doOtherUser=submit&hgS_otherUserName=erepapi&hgS_otherUserSessionName=byip_hg19&position=chr16:1867169-1870015
749	XLOC_000608	SRSF11	SE	Both	chr1	+	70671365	70694238	9274174	0,0,2	17,2,29	0,2,8	1.0,1.0,0.978	1.0,0.333,0.644	0.334	2.80476e-05	0.00630961	152.333	16	170	85	0.666667	3.33333	0.992667	0.659	chr1_70671365_70671463_chr1_70687298_70687522_chr1_70694105_70694238.jpg	http://genome.molbiol.ox.ac.uk/cgi-bin/hgTracks?hgS_doOtherUser=submit&hgS_otherUserName=erepapi&hgS_otherUserSessionName=byip_hg19&position=chr1:70671365-70694238
763	XLOC_000608	SRSF11	SE	Both	chr1	+	70671352	70694238	9241144	0,0,2	17,2,30	0,2,8	1.0,1.0,0.973	1.0,0.333,0.652	0.329	3.96409e-05	0.00827411	131.333	16.3333	170	85	0.666667	3.33333	0.991	0.661667	chr1_70671352_70671463_chr1_70687295_70687522_chr1_70694105_70694238.jpg	http://genome.molbiol.ox.ac.uk/cgi-bin/hgTracks?hgS_doOtherUser=submit&hgS_otherUserName=erepapi&hgS_otherUserSessionName=byip_hg19&position=chr1:70671352-70694238
824	XLOC_008714	PRKAB1	SE	Both	chr12	+	120106041	120110269	19,9,7	47,147,57	0,3,3	6,90,140	0.168,0.03,0.058	0.0,0.016,0.011	0.076	0.00013076	0.0207642	11.6667	2	170	85	83.6667	78.6667	0.0853333	0.009	chr12_120106041_120106208_chr12_120109300_120109473_chr12_120110106_120110269.jpg	http://genome.molbiol.ox.ac.uk/cgi-bin/hgTracks?hgS_doOtherUser=submit&hgS_otherUserName=erepapi&hgS_otherUserSessionName=byip_hg19&position=chr12:120106041-120110269
825	XLOC_000491	UQCRH	SE	Both	chr1	+	46774773	46775988	131,168,29	102,95,18	40,61,112	51,76,125	0.197,0.252,0.235	0.13,0.133,0.146	0.092	0.000138544	0.0219142	109.333	71	105	20	71.6667	84	0.228	0.136333	chr1_46774773_46774799_chr1_46775569_46775716_chr1_46775827_46775988.jpg	http://genome.molbiol.ox.ac.uk/cgi-bin/hgTracks?hgS_doOtherUser=submit&hgS_otherUserName=erepapi&hgS_otherUserSessionName=byip_hg19&position=chr1:46774773-46775988
826	XLOC_020562	SIGLEC6	SE	Both	chr19	-	52031414	52034213	663,428,63	3,0,1	25119690	0,2,19	0.991,1.0,0.969	1.0,0.967,0.948	0.015	0.000140161	0.0220837	384.667	278	170	85	1.33333	7	0.986667	0.971667	chr19_52033935_52034213_chr19_52032978_52033235_chr19_52031414_52031507.jpg	http://genome.molbiol.ox.ac.uk/cgi-bin/hgTracks?hgS_doOtherUser=submit&hgS_otherUserName=erepapi&hgS_otherUserSessionName=byip_hg19&position=chr19:52031414-52034213
228	XLOC_039938	ST3GAL1	MXE	Both	chr8	-	134478137	134584183	60,80,50	77,109,70	10,48,48	38129126	0.438,0.423,0.417	0.208,0.271,0.276	0.174	2.54026e-05	0.00350885	63.3333	35.3333	170	170	85.3333	97.6667	0.426	0.251667	chr8_134583936_134584183_chr8_134558017_134558169_chr8_134487962_134488843_chr8_134478137_134478333.jpg	http://genome.molbiol.ox.ac.uk/cgi-bin/hgTracks?hgS_doOtherUser=submit&hgS_otherUserName=erepapi&hgS_otherUserSessionName=byip_hg19&position=chr8:134478137-134584183
941	XLOC_037354	ST7	SE	ReadsOnTargetAndJunctionCounts	chr7	+	116654942	116739898	31,74,34	68,49,29	64131119	9,18,57	0.116,0.302,0.252	0.671,0.676,0.375	-0.351	1.14748e-05	0.00287116	46.3333	104.667	265	76	48.6667	28	0.223333	0.574	chr7_116654942_116655068_chr7_116738667_116738869_chr7_116739816_116739898.jpg	http://genome.molbiol.ox.ac.uk/cgi-bin/hgTracks?hgS_doOtherUser=submit&hgS_otherUserName=erepapi&hgS_otherUserSessionName=byip_hg19&position=chr7:116654942-116739898
829	XLOC_011322	SRSF5	SE	JunctionCountOnly	chr14	+	70235899	70237257	15,23,37	363333111	17,40,104	145247395	0.014,0.023,0.103	0.039,0.053,0.084	-0.012	0.000144192	0.022416	25	53.6667	130	45	269	262.333	0.0466667	0.0586667	chr14_70235899_70235968_chr14_70236228_70236759_chr14_70237184_70237257.jpg	http://genome.molbiol.ox.ac.uk/cgi-bin/hgTracks?hgS_doOtherUser=submit&hgS_otherUserName=erepapi&hgS_otherUserSessionName=byip_hg19&position=chr14:70235899-70237257
789	XLOC_042855	STAG2	SE	Both	chrX	+	123224425	123227994	43,75,82	31,87,79	23,44,47	80,71,87	0.41,0.301,0.342	0.126,0.237,0.213	0.159	7.25227e-05	0.0132881	66.6667	38	170	85	65.6667	79.3333	0.351	0.192	chrX_123224425_123224614_chrX_123224704_123224814_chrX_123227868_123227994.jpg	http://genome.molbiol.ox.ac.uk/cgi-bin/hgTracks?hgS_doOtherUser=submit&hgS_otherUserName=erepapi&hgS_otherUserSessionName=byip_hg19&position=chrX:123224425-123227994
831	XLOC_012760	CCNDBP1	SE	Both	chr15	+	43477466	43481478	6309611319	12,24,44	136495530	6,34,25	0.967,0.957,0.943	0.926,0.889,0.921	0.044	0.000148298	0.02292	970	387	136	75	26.6667	21.6667	0.955667	0.912	chr15_43477466_43477805_chr15_43478352_43478431_chr15_43481397_43481478.jpg	http://genome.molbiol.ox.ac.uk/cgi-bin/hgTracks?hgS_doOtherUser=submit&hgS_otherUserName=erepapi&hgS_otherUserSessionName=byip_hg19&position=chr15:43477466-43481478
125	XLOC_021308	STAMBP	A5SS	Both	chr2	+	74056043	74058186	29,21,10	74,53,18	0,10,17	33,53,95	0.154,0.156,0.205	0.0,0.081,0.077	0.119	0.000170689	0.0408846	20	9	159	74	48.3333	60.3333	0.171667	0.0526667	chr2_74056043_74056123_74056637_chr2_74057972_74058186.jpg	http://genome.molbiol.ox.ac.uk/cgi-bin/hgTracks?hgS_doOtherUser=submit&hgS_otherUserName=erepapi&hgS_otherUserSessionName=byip_hg19&position=chr2:74056043-74058186
833	XLOC_000747	SARS	SE	Both	chr1	+	109772036	109774408	167529153416	7,9,70	91636832783	16,66,59	0.992,0.994,0.961	0.966,0.965,0.959	0.019	0.00015177	0.0232788	2668.67	2460.67	170	85	28.6667	47	0.982333	0.963333	chr1_109772036_109772194_chr1_109773500_109773643_chr1_109774253_109774408.jpg	http://genome.molbiol.ox.ac.uk/cgi-bin/hgTracks?hgS_doOtherUser=submit&hgS_otherUserName=erepapi&hgS_otherUserSessionName=byip_hg19&position=chr1:109772036-109774408
813	XLOC_021308	STAMBP	SE	Both	chr2	+	74055916	74058186	30,26,13	74,53,18	0,12,19	33,53,95	0.169,0.197,0.265	0.0,0.102,0.091	0.146	0.000110769	0.0184925	23	10.3333	170	85	48.3333	60.3333	0.210333	0.0643333	chr2_74055916_74056123_chr2_74056532_74056637_chr2_74057972_74058186.jpg	http://genome.molbiol.ox.ac.uk/cgi-bin/hgTracks?hgS_doOtherUser=submit&hgS_otherUserName=erepapi&hgS_otherUserSessionName=byip_hg19&position=chr2:74055916-74058186
835	XLOC_015851	RPAIN	SE	Both	chr17	+	5329290	5331531	206181141	11,16,2	109123180	0,2,0	0.933,0.894,0.981	1.0,0.979,1.0	-0.057	0.000156033	0.023587	176	137.333	114	85	9.66667	0.666667	0.936	0.993	chr17_5329290_5329402_chr17_5329556_5329619_chr17_5331391_5331531.jpg	http://genome.molbiol.ox.ac.uk/cgi-bin/hgTracks?hgS_doOtherUser=submit&hgS_otherUserName=erepapi&hgS_otherUserSessionName=byip_hg19&position=chr17:5329290-5331531
836	XLOC_033957	ENPP3	SE	Both	chr6	+	131973971	131992467	682,629,64	1,3,2	61209634	0,2,21	0.996,0.986,0.914	1.0,0.972,0.909	0.005	0.000158439	0.023587	458.333	301.333	127	42	2	7.66667	0.965333	0.960333	chr6_131973971_131974031_chr6_131979463_131979560_chr6_131992388_131992467.jpg	http://genome.molbiol.ox.ac.uk/cgi-bin/hgTracks?hgS_doOtherUser=submit&hgS_otherUserName=erepapi&hgS_otherUserSessionName=byip_hg19&position=chr6:131973971-131992467
837	XLOC_016086	ZNF207	SE	Both	chr17	+	30687911	30690005	357350204	3,39,40	75257447	13,54,78	0.992,0.905,0.844	0.86,0.835,0.859	0.062	0.000156554	0.023587	303.667	259.667	47	50	27.3333	48.3333	0.913667	0.851333	chr17_30687911_30687986_chr17_30688487_30688534_chr17_30689933_30690005.jpg	http://genome.molbiol.ox.ac.uk/cgi-bin/hgTracks?hgS_doOtherUser=submit&hgS_otherUserName=erepapi&hgS_otherUserSessionName=byip_hg19&position=chr17:30687911-30690005
838	XLOC_009062	SLC38A2	SE	Both	chr12	-	46758172	46758972	160677925	1,17,49	1746521423	8,31,134	0.992,0.968,0.935	0.943,0.942,0.891	0.04	0.000157058	0.023587	587.333	749.667	99	76	22.3333	57.6667	0.965	0.925333	chr12_46758890_46758972_chr12_46758425_46758485_chr12_46758172_46758339.jpg	http://genome.molbiol.ox.ac.uk/cgi-bin/hgTracks?hgS_doOtherUser=submit&hgS_otherUserName=erepapi&hgS_otherUserSessionName=byip_hg19&position=chr12:46758172-46758972
839	XLOC_012760	CCNDBP1	SE	Both	chr15	+	43477466	43481478	4577651178	12,24,44	73435451	6,34,25	0.967,0.961,0.954	0.905,0.909,0.934	0.045	0.000157064	0.023587	800	319.667	96	75	26.6667	21.6667	0.960667	0.916	chr15_43477466_43477805_chr15_43478018_43478077_chr15_43481397_43481478.jpg	http://genome.molbiol.ox.ac.uk/cgi-bin/hgTracks?hgS_doOtherUser=submit&hgS_otherUserName=erepapi&hgS_otherUserSessionName=byip_hg19&position=chr15:43477466-43481478
606	XLOC_008217	STRAP	SE	Both	chr12	+	16034649	16042943	264381187	71,56,23	95259385	3,8,19	0.635,0.761,0.792	0.937,0.938,0.905	-0.197	1.85998e-09	2.03558e-06	277.333	246.333	160	75	50	10	0.729333	0.926667	chr12_16034649_16035753_chr12_16036475_16036610_chr12_16042862_16042943.jpg	http://genome.molbiol.ox.ac.uk/cgi-bin/hgTracks?hgS_doOtherUser=submit&hgS_otherUserName=erepapi&hgS_otherUserSessionName=byip_hg19&position=chr12:16034649-16042943
109	XLOC_001768	SYF2	A5SS	JunctionCountOnly	chr1	-	25570041	25571792	0,2,3	53104208	5,7,17	14,26,112	0.0,0.009,0.007	0.145,0.113,0.067	-0.103	6.77501e-10	1.02777e-06	1.66667	9.66667	162	77	121.667	50.6667	0.00533333	0.108333	chr1_25571792_25570945_25571641_chr1_25570041_25570124.jpg	http://genome.molbiol.ox.ac.uk/cgi-bin/hgTracks?hgS_doOtherUser=submit&hgS_otherUserName=erepapi&hgS_otherUserSessionName=byip_hg19&position=chr1:25570041-25571792
420	XLOC_001768	SYF2	RI	Both	chr1	-	25570041	25570989	92114234	0,2,3	80100109	5,7,17	1.0,0.937,0.953	0.807,0.788,0.626	0.223	1.00038e-05	0.00236624	146.667	96.3333	115	30	1.66667	9.66667	0.963333	0.740333	chr1_25570945_25570989_chr1_25570041_25570124.jpg	http://genome.molbiol.ox.ac.uk/cgi-bin/hgTracks?hgS_doOtherUser=submit&hgS_otherUserName=erepapi&hgS_otherUserSessionName=byip_hg19&position=chr1:25570041-25570989
145	XLOC_012035	SYNE3	A5SS	ReadsOnTargetAndJunctionCounts	chr14	-	95999228	96001209	21122082129	8103268	10477661168	174140205	0.645,0.597,0.354	0.293,0.274,0.282	0.249	0.000216611	0.0279604	1516	993.667	1232	85	126.333	173	0.532	0.283	chr14_96001209_95999769_96000930_chr14_95999228_95999398.jpg	http://genome.molbiol.ox.ac.uk/cgi-bin/hgTracks?hgS_doOtherUser=submit&hgS_otherUserName=erepapi&hgS_otherUserSessionName=byip_hg19&position=chr14:95999228-96001209
844	XLOC_006414	RNF121	SE	Both	chr11	+	71671796	71693961	0,0,1	28,47,10	0,13,6	8,28,26	0.0,0.0,0.048	0.0,0.188,0.103	-0.081	0.000169487	0.0249584	0.333333	6.33333	170	85	28.3333	20.6667	0.016	0.097	chr11_71671796_71671937_chr11_71673198_71673335_chr11_71693807_71693961.jpg	http://genome.molbiol.ox.ac.uk/cgi-bin/hgTracks?hgS_doOtherUser=submit&hgS_otherUserName=erepapi&hgS_otherUserSessionName=byip_hg19&position=chr11:71671796-71693961
320	XLOC_006645	TBCEL	MXE	Both	chr11	+	120906804	120916143	25,78,135	11,38,48	45,70,36	32,58,76	0.694,0.672,0.738	0.584,0.547,0.321	0.217	0.000600037	0.0353689	79.3333	50.3333	170	170	32.3333	55.3333	0.701333	0.484	chr11_120906804_120907023_chr11_120907214_120907321_chr11_120908690_120908811_chr11_120916046_120916143.jpg	http://genome.molbiol.ox.ac.uk/cgi-bin/hgTracks?hgS_doOtherUser=submit&hgS_otherUserName=erepapi&hgS_otherUserSessionName=byip_hg19&position=chr11:120906804-120916143
335	XLOC_006645	TBCEL	MXE	Both	chr11	+	120906804	120916532	34106206	9,36,43	61,111,38	32,55,75	0.791,0.746,0.827	0.656,0.669,0.336	0.234	0.000806815	0.043554	115.333	70	170	170	29.3333	54	0.788	0.553667	chr11_120906804_120907023_chr11_120907214_120907321_chr11_120908690_120908811_chr11_120916383_120916532.jpg	http://genome.molbiol.ox.ac.uk/cgi-bin/hgTracks?hgS_doOtherUser=submit&hgS_otherUserName=erepapi&hgS_otherUserSessionName=byip_hg19&position=chr11:120906804-120916532
373	XLOC_006645	TBCEL	MXE	ReadsOnTargetAndJunctionCounts	chr11	+	120907214	120916532	21151225	12,67,58	152211189	16,33,37	0.506,0.569,0.695	0.848,0.789,0.75	-0.206	0.000177807	0.0166329	132.333	184	290	170	45.6667	28.6667	0.59	0.795667	chr11_120907214_120907321_chr11_120908690_120908908_chr11_120916046_120916143_chr11_120916383_120916532.jpg	http://genome.molbiol.ox.ac.uk/cgi-bin/hgTracks?hgS_doOtherUser=submit&hgS_otherUserName=erepapi&hgS_otherUserSessionName=byip_hg19&position=chr11:120907214-120916532
954	XLOC_006645	TBCEL	SE	ReadsOnTargetAndJunctionCounts	chr11	+	120907214	120916532	21151225	12,53,88	152211189	19,50,9	0.339,0.455,0.428	0.701,0.553,0.86	-0.297	0.000136549	0.0200118	132.333	184	290	85	51	26	0.407333	0.704667	chr11_120907214_120907321_chr11_120908690_120908908_chr11_120916383_120916532.jpg	http://genome.molbiol.ox.ac.uk/cgi-bin/hgTracks?hgS_doOtherUser=submit&hgS_otherUserName=erepapi&hgS_otherUserSessionName=byip_hg19&position=chr11:120907214-120916532
849	XLOC_001993	PDZK1IP1	SE	Both	chr1	-	47650674	47655967	951811301	0,0,0	155,114,93	3,2,0	1.0,1.0,1.0	0.922,0.928,1.0	0.05	0.000176569	0.025535	525.667	120.667	110	25	0	1.66667	1	0.95	chr1_47655936_47655967_chr1_47652991_47653099_chr1_47650674_47650769.jpg	http://genome.molbiol.ox.ac.uk/cgi-bin/hgTracks?hgS_doOtherUser=submit&hgS_otherUserName=erepapi&hgS_otherUserSessionName=byip_hg19&position=chr1:47650674-47655967
850	XLOC_021345	VAMP8	SE	Both	chr2	+	85804614	85809156	18741989248	8,9,5	4316892589	9,6,41	0.992,0.991,0.961	0.96,0.983,0.969	0.011	0.000179011	0.025796	1370.33	1236.33	170	85	7.33333	18.6667	0.981333	0.970667	chr2_85804614_85804772_chr2_85806132_85806290_chr2_85808699_85809156.jpg	http://genome.molbiol.ox.ac.uk/cgi-bin/hgTracks?hgS_doOtherUser=submit&hgS_otherUserName=erepapi&hgS_otherUserSessionName=byip_hg19&position=chr2:85804614-85809156
857	XLOC_033971	TBPL1	SE	JunctionCountOnly	chr6	+	134301220	134308638	4,4,9	4,37,16	1,1,2	32,22,62	0.333,0.051,0.22	0.015,0.022,0.016	0.184	0.000196049	0.0275647	5.66667	1.33333	170	85	19	38.6667	0.201333	0.0176667	chr6_134301220_134301398_chr6_134305514_134305617_chr6_134308099_134308638.jpg	http://genome.molbiol.ox.ac.uk/cgi-bin/hgTracks?hgS_doOtherUser=submit&hgS_otherUserName=erepapi&hgS_otherUserSessionName=byip_hg19&position=chr6:134301220-134308638
852	XLOC_021722	GLS	SE	JunctionCountOnly	chr2	+	191789269	191795294	23,14,3	0,0,1	7,9,22	0,1,0	1.0,1.0,0.506	1.0,0.754,1.0	-0.083	0.000182866	0.0260732	13.3333	12.6667	129	44	0.333333	0.333333	0.835333	0.918	chr2_191789269_191789319_chr2_191792032_191792208_chr2_191795163_191795294.jpg	http://genome.molbiol.ox.ac.uk/cgi-bin/hgTracks?hgS_doOtherUser=submit&hgS_otherUserName=erepapi&hgS_otherUserSessionName=byip_hg19&position=chr2:191789269-191795294
853	XLOC_018199	LPIN2	SE	JunctionCountOnly	chr18	-	2939478	2940710	2,8,20	7,62,127	18,29,30	69,68,42	0.125,0.061,0.073	0.115,0.176,0.263	-0.098	0.000182592	0.0260732	10	25.6667	170	85	65.3333	59.6667	0.0863333	0.184667	chr18_2940603_2940710_chr18_2940181_2940327_chr18_2939478_2939601.jpg	http://genome.molbiol.ox.ac.uk/cgi-bin/hgTracks?hgS_doOtherUser=submit&hgS_otherUserName=erepapi&hgS_otherUserSessionName=byip_hg19&position=chr18:2939478-2940710
663	XLOC_037803	TBRG4	SE	Both	chr7	-	45142932	45145363	92,124,15	1,0,0	8,38,99	1,5,16	0.979,1.0,1.0	0.8,0.792,0.756	0.21	1.1258e-06	0.000479862	77	48.3333	170	85	0.333333	7.33333	0.993	0.782667	chr7_45145040_45145363_chr7_45144137_45144308_chr7_45142932_45143042.jpg	http://genome.molbiol.ox.ac.uk/cgi-bin/hgTracks?hgS_doOtherUser=submit&hgS_otherUserName=erepapi&hgS_otherUserSessionName=byip_hg19&position=chr7:45142932-45145363
670	XLOC_037803	TBRG4	SE	Both	chr7	-	45142932	45145363	106,125,29	1,0,0	9,43,117	1,5,16	0.981,1.0,1.0	0.818,0.811,0.785	0.189	1.43352e-06	0.000574729	86.6667	56.3333	170	85	0.333333	7.33333	0.993667	0.804667	chr7_45145040_45145363_chr7_45143698_45143855_chr7_45142932_45143042.jpg	http://genome.molbiol.ox.ac.uk/cgi-bin/hgTracks?hgS_doOtherUser=submit&hgS_otherUserName=erepapi&hgS_otherUserSessionName=byip_hg19&position=chr7:45142932-45145363
856	XLOC_006618	UBE4A	SE	Both	chr11	+	118272104	118277812	29,35,14	8641539795	8,11,17	73112271403	0.03,0.021,0.016	0.01,0.008,0.011	0.013	0.000193723	0.0273325	26	12	92	85	1066	1120.33	0.0223333	0.00966667	chr11_118272104_118272432_chr11_118276372_118276424_chr11_118277652_118277812.jpg	http://genome.molbiol.ox.ac.uk/cgi-bin/hgTracks?hgS_doOtherUser=submit&hgS_otherUserName=erepapi&hgS_otherUserSessionName=byip_hg19&position=chr11:118272104-118277812
727	XLOC_037443	TBXAS1	SE	Both	chr7	+	139715523	139720125	125,156,22	0,3,0	13,12,92	2,0,23	1.0,0.963,1.0	0.765,1.0,0.667	0.177	1.71032e-05	0.0043833	101	39	170	85	1	8.33333	0.987667	0.810667	chr7_139715523_139715660_chr7_139717471_139717633_chr7_139719825_139720125.jpg	http://genome.molbiol.ox.ac.uk/cgi-bin/hgTracks?hgS_doOtherUser=submit&hgS_otherUserName=erepapi&hgS_otherUserSessionName=byip_hg19&position=chr7:139715523-139720125
752	XLOC_043323	TCEAL8	SE	Both	chrX	-	102507923	102510121	311,310,44	14,22,2	31,81,231	6,14,33	0.935,0.901,0.934	0.769,0.788,0.818	0.132	3.11707e-05	0.00688022	221.667	114.333	132	85	12.6667	17.6667	0.923333	0.791667	chrX_102510006_102510121_chrX_102509533_102509605_chrX_102507923_102508945.jpg	http://genome.molbiol.ox.ac.uk/cgi-bin/hgTracks?hgS_doOtherUser=submit&hgS_otherUserName=erepapi&hgS_otherUserSessionName=byip_hg19&position=chrX:102507923-102510121
859	XLOC_004744	NUDT5	SE	Both	chr10	-	12214764	12219899	354,317,60	0,1,0	137210343	2,5,12	1.0,0.994,1.0	0.972,0.955,0.935	0.044	0.000204076	0.0284953	243.667	230	170	85	0.333333	6.33333	0.998	0.954	chr10_12219792_12219899_chr10_12215717_12215812_chr10_12214764_12214865.jpg	http://genome.molbiol.ox.ac.uk/cgi-bin/hgTracks?hgS_doOtherUser=submit&hgS_otherUserName=erepapi&hgS_otherUserSessionName=byip_hg19&position=chr10:12214764-12219899
60	XLOC_043162	TFE3	A3SS	JunctionCountOnly	chrX	-	48891649	48895639	2,12,5	4,21,16	9,15,13	4,2,6	0.2,0.222,0.135	0.529,0.789,0.52	-0.427	0.000193336	0.0206368	6.33333	12.3333	170	85	13.6667	4	0.185667	0.612667	chrX_48895535_48895639_chrX_48891766_48892661_48891649.jpg	http://genome.molbiol.ox.ac.uk/cgi-bin/hgTracks?hgS_doOtherUser=submit&hgS_otherUserName=erepapi&hgS_otherUserSessionName=byip_hg19&position=chrX:48891649-48895639
338	XLOC_026305	TFIP11	MXE	Both	chr22	-	26928661	26986089	5,121,55	52,90,62	1,3,8	97,31,43	0.131,0.679,0.582	0.016,0.132,0.226	0.339	0.000837594	0.0444448	60.3333	4	70	110	68	57	0.464	0.124667	chr22_26986017_26986089_chr22_26940570_26940641_chr22_26932254_26932452_chr22_26928661_26928711.jpg	http://genome.molbiol.ox.ac.uk/cgi-bin/hgTracks?hgS_doOtherUser=submit&hgS_otherUserName=erepapi&hgS_otherUserSessionName=byip_hg19&position=chr22:26928661-26986089
862	XLOC_000775	CD53	SE	Both	chr1	+	111439275	111456593	879,965,77	4,28,0	1903781420	0,0,7	0.991,0.946,1.0	1.0,1.0,0.99	-0.018	0.000213719	0.0295362	640.333	662.667	145	74	10.6667	2.33333	0.979	0.996667	chr1_111439275_111439355_chr1_111440431_111440515_chr1_111441746_111456593.jpg	http://genome.molbiol.ox.ac.uk/cgi-bin/hgTracks?hgS_doOtherUser=submit&hgS_otherUserName=erepapi&hgS_otherUserSessionName=byip_hg19&position=chr1:111439275-111456593
568	XLOC_043410	THOC2	RI	ReadsOnTargetAndJunctionCounts	chrX	-	122756956	122757822	33,35,20	15,10,7	46,32,34	5,2,4	0.303,0.408,0.36	0.645,0.759,0.626	-0.32	0.00113565	0.0472443	29.3333	37.3333	431	85	10.6667	3.66667	0.357	0.676667	chrX_122757495_122757822_chrX_122756956_122757134.jpg	http://genome.molbiol.ox.ac.uk/cgi-bin/hgTracks?hgS_doOtherUser=submit&hgS_otherUserName=erepapi&hgS_otherUserSessionName=byip_hg19&position=chrX:122756956-122757822
864	XLOC_027933	PSMD6	SE	Both	chr3	-	64007994	64009282	76,64,70	190195146	6,59,34	28154325	0.167,0.141,0.193	0.097,0.161,0.05	0.064	0.000229178	0.031458	70	33	170	85	177	169	0.167	0.102667	chr3_64008951_64009282_chr3_64008319_64008477_chr3_64007994_64008199.jpg	http://genome.molbiol.ox.ac.uk/cgi-bin/hgTracks?hgS_doOtherUser=submit&hgS_otherUserName=erepapi&hgS_otherUserSessionName=byip_hg19&position=chr3:64007994-64009282
793	XLOC_043410	THOC2	SE	Both	chrX	-	122756956	122757822	29,17,10	33,30,17	8,6,8	46,32,31	0.388,0.29,0.298	0.111,0.119,0.157	0.196	7.437e-05	0.013444	18.6667	7.33333	118	85	26.6667	36.3333	0.325333	0.129	chrX_122757638_122757822_chrX_122757495_122757560_chrX_122756956_122757134.jpg	http://genome.molbiol.ox.ac.uk/cgi-bin/hgTracks?hgS_doOtherUser=submit&hgS_otherUserName=erepapi&hgS_otherUserSessionName=byip_hg19&position=chrX:122756956-122757822
408	XLOC_041365	TLN1	RI	Both	chr9	-	35717143	35717783	0,1,0	8,33,3	12,5,16	3,5,15	0.0,0.015,0.0	0.667,0.333,0.348	-0.444	1.55326e-06	0.00061233	0.333333	11	170	85	14.6667	7.66667	0.005	0.449333	chr9_35717616_35717783_chr9_35717143_35717437.jpg	http://genome.molbiol.ox.ac.uk/cgi-bin/hgTracks?hgS_doOtherUser=submit&hgS_otherUserName=erepapi&hgS_otherUserSessionName=byip_hg19&position=chr9:35717143-35717783
867	XLOC_032115	CHD1	SE	Both	chr5	-	98223792	98228417	13,13,13	0,2,0	2,14,12	1,0,0	1.0,0.765,1.0	0.5,1.0,1.0	0.088	0.000236332	0.0318095	13	9.33333	170	85	0.666667	0.333333	0.921667	0.833333	chr5_98228229_98228417_chr5_98224780_98224942_chr5_98223792_98223944.jpg	http://genome.molbiol.ox.ac.uk/cgi-bin/hgTracks?hgS_doOtherUser=submit&hgS_otherUserName=erepapi&hgS_otherUserSessionName=byip_hg19&position=chr5:98223792-98228417
76	XLOC_039647	TM2D2	A3SS	ReadsOnTargetAndJunctionCounts	chr8	-	38852837	38854041	56,29,10	52,49,15	10,29,64	2,8,29	0.161,0.095,0.106	0.47,0.392,0.282	-0.261	1.3964e-05	0.0020223	31.6667	34.3333	456	81	38.6667	13	0.120667	0.381333	chr8_38853732_38854041_chr8_38852924_38853313_38852837.jpg	http://genome.molbiol.ox.ac.uk/cgi-bin/hgTracks?hgS_doOtherUser=submit&hgS_otherUserName=erepapi&hgS_otherUserSessionName=byip_hg19&position=chr8:38852837-38854041
869	XLOC_032172	HINT1	SE	Both	chr5	-	130494976	130498369	51,41,4	10471535324	2,1,18	5897001255	0.024,0.013,0.006	0.002,0.001,0.007	0.011	0.000236452	0.0318095	32	7	170	85	968.667	848	0.0143333	0.00333333	chr5_130498265_130498369_chr5_130496349_130496537_chr5_130494976_130495304.jpg	http://genome.molbiol.ox.ac.uk/cgi-bin/hgTracks?hgS_doOtherUser=submit&hgS_otherUserName=erepapi&hgS_otherUserSessionName=byip_hg19&position=chr5:130494976-130498369
434	XLOC_001290	TMCC2	RI	Both	chr1	+	205240941	205244138	17716771589	0,43,24	2301518479	22,34,97	1.0,0.951,0.971	0.981,0.884,0.712	0.115	9.30805e-05	0.0150114	1147.67	1099.33	170	85	22.3333	51	0.974	0.859	chr1_205240941_205241495_chr1_205242057_205244138.jpg	http://genome.molbiol.ox.ac.uk/cgi-bin/hgTracks?hgS_doOtherUser=submit&hgS_otherUserName=erepapi&hgS_otherUserSessionName=byip_hg19&position=chr1:205240941-205244138
680	XLOC_001290	TMCC2	SE	Both	chr1	+	205238078	205240383	0,44,22	34630535	2,13,40	111,61,52	0.0,0.034,0.02	0.009,0.096,0.278	-0.11	2.48073e-06	0.000904974	22	18.3333	170	85	399.667	74.6667	0.018	0.127667	chr1_205238078_205239012_chr1_205239443_205240035_chr1_205240248_205240383.jpg	http://genome.molbiol.ox.ac.uk/cgi-bin/hgTracks?hgS_doOtherUser=submit&hgS_otherUserName=erepapi&hgS_otherUserSessionName=byip_hg19&position=chr1:205238078-205240383
872	XLOC_039025	EPB49	SE	Both	chr8	+	21914151	21924670	33478608	0,0,2	16,46,45	2,1,0	1.0,1.0,0.993	0.78,0.953,1.0	0.087	0.000238827	0.0319169	373	35.6667	153	68	0.666667	1	0.997667	0.911	chr8_21914151_21914647_chr8_21924216_21924404_chr8_21924596_21924670.jpg	http://genome.molbiol.ox.ac.uk/cgi-bin/hgTracks?hgS_doOtherUser=submit&hgS_otherUserName=erepapi&hgS_otherUserSessionName=byip_hg19&position=chr8:21914151-21924670
873	XLOC_004384	RPS24	SE	Both	chr10	+	79796952	79800473	7,11,4	456751136	8,8,32	219292530	0.035,0.033,0.065	0.079,0.061,0.125	-0.044	0.000239913	0.0319565	7.33333	16	36	85	447.667	347	0.0443333	0.0883333	chr10_79796952_79797062_chr10_79799959_79799983_chr10_79800373_79800473.jpg	http://genome.molbiol.ox.ac.uk/cgi-bin/hgTracks?hgS_doOtherUser=submit&hgS_otherUserName=erepapi&hgS_otherUserSessionName=byip_hg19&position=chr10:79796952-79800473
116	XLOC_002562	TMCO1	A5SS	Both	chr1	-	165737429	165738159	318309107	4,5,3	75184370	8,16,18	0.976,0.969,0.947	0.825,0.853,0.912	0.101	2.07284e-05	0.00890021	244.667	209.667	141	71	4	14	0.964	0.863333	chr1_165738159_165737919_165737996_chr1_165737429_165737506.jpg	http://genome.molbiol.ox.ac.uk/cgi-bin/hgTracks?hgS_doOtherUser=submit&hgS_otherUserName=erepapi&hgS_otherUserSessionName=byip_hg19&position=chr1:165737429-165738159
875	XLOC_039168	SDCBP	SE	JunctionCountOnly	chr8	+	59484764	59490767	32522649962	3,6,8	25510762620	5,18,15	0.998,0.995,0.984	0.962,0.968,0.989	0.019	0.000247855	0.0327986	2287.67	1317	170	85	5.66667	12.6667	0.992333	0.973	chr8_59484764_59484873_chr8_59488459_59488620_chr8_59490592_59490767.jpg	http://genome.molbiol.ox.ac.uk/cgi-bin/hgTracks?hgS_doOtherUser=submit&hgS_otherUserName=erepapi&hgS_otherUserSessionName=byip_hg19&position=chr8:59484764-59490767
876	XLOC_015235	AARS	SE	Both	chr16	-	70289631	70293089	564316774	10,3,37	133434365	7,18,36	0.966,0.981,0.913	0.905,0.923,0.835	0.066	0.000252666	0.0333264	551.333	310.667	170	85	16.6667	20.3333	0.953333	0.887667	chr16_70292883_70293089_chr16_70291936_70292120_chr16_70289631_70289739.jpg	http://genome.molbiol.ox.ac.uk/cgi-bin/hgTracks?hgS_doOtherUser=submit&hgS_otherUserName=erepapi&hgS_otherUserSessionName=byip_hg19&position=chr16:70289631-70293089
877	XLOC_000775	CD53	SE	Both	chr1	+	111439275	111443127	1009,1029,82	4,28,0	1824221565	0,0,7	0.992,0.949,1.0	1.0,1.0,0.991	-0.017	0.000255674	0.0336137	706.667	723	145	74	10.6667	2.33333	0.980333	0.997	chr1_111439275_111439355_chr1_111440430_111440514_chr1_111441746_111443127.jpg	http://genome.molbiol.ox.ac.uk/cgi-bin/hgTracks?hgS_doOtherUser=submit&hgS_otherUserName=erepapi&hgS_otherUserSessionName=byip_hg19&position=chr1:111439275-111443127
[truncated: 108 more rows]

## Sheet: erythroid S34 vs wt
id	GeneID	geneSymbol	event_type	event_class	chr	strand	start_loc	end_loc	IC_SAMPLE_1	SC_SAMPLE_1	IC_SAMPLE_2	SC_SAMPLE_2	IncLevel1	IncLevel2	IncLevelDifference	PValue	FDR	mean_IC_S1	mean_IC_S2	IncFormLen	SkipFormLen	mean_SC_S1	mean_SC_S2	mean_IncLevel1	mean_IncLevel2	event_names	browser
[truncated: 759 more rows]

## Sheet: erythroid empty vs wt
ID	GeneID	geneSymbol	event_type	event_class	chr	strand	start_loc	end_loc	IC_SAMPLE_1	SC_SAMPLE_1	IC_SAMPLE_2	SC_SAMPLE_2	IncLevel1	IncLevel2	IncLevelDifference	PValue	FDR	mean_IC_S1	mean_IC_S2	IncFormLen	SkipFormLen	mean_SC_S1	mean_SC_S2	mean_IncLevel1	mean_IncLevel2	event_names	browser
[truncated: 438 more rows]

[truncated: 3 more sheets: Granulomonocytic S34 vs empty, Granulomonocytic S34 vs wt, Granulomonocytic empty vs wt]
