# Supplementary material for: The U2AF1S34F mutation induces lineage-specific splicing alterations in myelodysplastic syndromes
Source: J Clin Invest. 2017 Apr 24;127(6):2206–21. doi: 10.1172/JCI91363 (PMC5451246; doi:10.1172/JCI91363)
Supplement: Supplemental data file 2 [file jci-127-91363-s003.xlsx]

## Sheet: Sheet1
Lists of genes that contain aberrant splicing events associated with U2AF1 S34F mutant
in erythroid colonies	in granulomonocytic colonies	in both
ACP1	ABCC5	ANAPC5
ANAPC5	ABI1	DCP1A
ANKRD12	ACLY	DYRK4
APH1A	ACYP1	ECHDC1
C18orf32	AGXT2L2	HNRNPA2B1
C8orf59	AKAP13	JMJD1C
CACUL1	AMZ2P1	MAX
CASP3	ANAPC10	MFSD11
CASP8	ANAPC5	MTRF1
CCDC102B	ANKHD1-EIF4EBP3	NHLRC3
CELF2	AP1G2	OS9
CLDN15	ARL16	PFDN1
CLK1	ARMCX5	PPIH
CMC1	ASUN	PTPRE
COPS3	ATP2B1	RNF216
CRYZ	ATP5F1	RPL27A
CTSC	ATP5S	SKIV2L
DCP1A	ATP8B4	SRP19
DDIT3	ATPAF1	UBE2V1
DEF8	ATR	H2AFY
DIABLO	BAX
DNAH12	BAZ1A
DNPEP	BCS1L
DRAM2	BRCC3
DYRK4	C11orf91
ECHDC1	C12orf73
EIF3M	C14orf159
ERBB2IP	C17orf76-AS1
EZH2	C1orf85
FAM21C	CALU
FDPS	CBR4
FTSJ2	CCDC18
FXR1	CCNL1
GET4	CCT6A
HBD	CD300LF
HNRNPA2B1	CD44
HNRNPD	CDCA8
HSPH1	CDK5RAP3
IL1RL1	CHCHD7
JMJD1C	CHIT1
KDM1A	CLEC5A
KIAA0319L	CLN5
KLHL20	COASY
KLHL28	COQ3
LOC388796	CSDE1
LYRM9	CSGALNACT2
MAX	CTNNB1
MEAF6	CWC25
METTL22	CYP3A5
METTL3	DAP3
MFNG	DCP1A
MFSD11	DHRS1
MIR22HG	DNAJB12
MLLT3	DPH3
MPP1	DYRK4
MPV17	ECD
MRPL43	ECHDC1
MRPS18C	EED
MTRF1	EIF4A2
NCOA7	ELMO2
NHLRC3	ELMOD3
NPL	ENOSF1
NPRL3	EXOC2
OCIAD2	EXOC7
OPTN	FAM114A2
OS9	FAM45A
PAPLN	FANCG
PCED1B-AS1	FASTKD1
PDCD10	FCER1G
PDZK1IP1	FERMT3
PFDN1	FLAD1
POC1B	GALT
POLR2G	GK
PPIH	GLCCI1
PPIP5K2	GLIPR2
PRADC1	GMPR2
PRPF38B	GNAS
PTPN7	GNB3
PTPRE	GOLPH3L
RAB27B	GOLT1B
RAD1	GRIPAP1
RBCK1	GTF2IRD2
RBM17	GUSB
RHOC	HACL1
RNF216	HDAC6
RNU6-72	HERC1
RPL27A	HMGN1
RPS24	HNRNPA2B1
SIGLEC17P	HNRNPC
SIGLEC6	HNRPDL
SKIV2L	IDI1
SLC27A5	ING5
SMARCA5	IRF3
SRP19	ITGB3BP
SRRM1	JMJD1C
ST7	KIAA0753
STRAP	KIF23
SYF2	LAT2
SYNE3	LOC374443
THOC2	LOC401320
TMEM126A	LOC606724
TMEM167A	LOC728190
TNIP1	LST1
TSPO2	LY96
U2AF1L4	LYPLAL1
UBE2B	MAPK14
UBE2V1	MAX
WDR45	MBD4
WSB1	MCFD2
ZCCHC17	MCTP1
ZGLP1	MEF2B
H2AFY	MELK
	METTL2A
	MFSD11
	MFSD8
	MR1
	MRPL55
	MS4A6A
	MTFR1L
	MTMR10
	MTRF1
	NAP1L1
	NHLRC3
	NQO2
	NUSAP1
	ORMDL1
	OS9
	P2RX1
	PAPD4
	PCM1
	PDCD6IP
	PDHA1
	PEX2
	PFDN1
	PIGF
	PISD
	PITPNB
	PNISR
	PPIH
	PPP1R7
	PPP4R1
	PRR3
	PSMG1
	PTPN22
	PTPRE
	RABGGTB
	RAD50
	RCBTB1
	RCHY1
	RHOF
	RIOK1
	RIT1
	RNF121
	RNF216
	RNF34
	RNMT
	RPE
	RPL21
	RPL27A
	RPL32P3
	RPP14
	SCOC
	SDHAP2
	SDR39U1
	SEC22C
	SEC31A
	SERPINB8
	SETD5
	SKA2
	SKIV2L
	SLAMF8
	SLC11A1
	SLC22A16
	SLC25A19
	SLC25A40
	SLC35B1
	SMIM7
	SNHG11
	SOD2
	SP100
	SPPL2A
	SRP19
	SRSF2
	ST3GAL6
	STAG3L4
	STAT2
	STT3A
	STYXL1
	TAF1D
	TBL1X
	TCERG1
	TFEC
	THEMIS2
	TMEM11
	TMEM14B
	TMEM45B
	TMX2-CTNND1
	TPD52L2
	TRMT13
	TROVE2
	TTC17
	TTN-AS1
	TUBD1
	TXNDC11
	UBA3
	UBE2K
	UBE2V1
	WIPF1
	ZC3HC1
	ZCCHC10
	ZFAS1
	ZFX
	ZFYVE19
	ZMAT5
	ZNF438
	ZNF655
	H2AFY
