# Supplementary material for: The U2AF1S34F mutation induces lineage-specific splicing alterations in myelodysplastic syndromes
Source: J Clin Invest. 2017 Apr 24;127(6):2206–21. doi: 10.1172/JCI91363 (PMC5451246; doi:10.1172/JCI91363)
Supplement: Supplemental data file 3 [file jci-127-91363-s004.xlsx]

## Sheet: Sheet1
GOseq analysis for the comparison of erythroid U2AF1 S34F colonies to EV.
category	over_represented_pvalue	numDEInCat	numInCat	term	padj
GO:0006778	1.56058e-07	12	30	porphyrin-containing compound metabolic process	0.00128078
GO:0006779	1.607e-07	11	25	porphyrin-containing compound biosynthetic process	0.00128078
GO:0033014	4.16714e-07	11	27	tetrapyrrole biosynthetic process	0.00221414
GO:0042168	1.73987e-06	10	25	heme metabolic process	0.0064543
GO:0006783	2.92977e-06	9	21	heme biosynthetic process	0.00649847
GO:0033013	7.33067e-06	12	41	tetrapyrrole metabolic process	0.0106228
GO:0016071	9.54574e-06	54	454	mRNA metabolic process	0.0126799
GO:0042440	2.606e-05	11	39	pigment metabolic process	0.0272151
GO:0006397	3.14501e-05	42	336	mRNA processing	0.0272151
GO:0044237	3.753e-05	388	5282	cellular metabolic process	0.0284871
GO:0046148	5.38486e-05	10	35	pigment biosynthetic process	0.0390158
