# Supplementary material for: The U2AF1S34F mutation induces lineage-specific splicing alterations in myelodysplastic syndromes
Source: J Clin Invest. 2017 Apr 24;127(6):2206–21. doi: 10.1172/JCI91363 (PMC5451246; doi:10.1172/JCI91363)
Supplement: Supplemental data file 4 [file jci-127-91363-s005.xlsx]

## Sheet: Sheet1
GOseq analysis for the comparison of erythroid U2AF1 S34F colonies to U2AF1 wt.
category	over_represented_pvalue	numDEInCat	numInCat	term	padj
GO:0006778	3.52702e-06	10	31	porphyrin-containing compound metabolic process	0.0434404
GO:0006779	5.5082e-06	9	26	porphyrin-containing compound biosynthetic process	0.0434404
GO:0033014	1.11912e-05	9	28	tetrapyrrole biosynthetic process	0.049519
