# Supplementary material for: The U2AF1S34F mutation induces lineage-specific splicing alterations in myelodysplastic syndromes
Source: J Clin Invest. 2017 Apr 24;127(6):2206–21. doi: 10.1172/JCI91363 (PMC5451246; doi:10.1172/JCI91363)
Supplement: Supplemental data file 5 [file jci-127-91363-s006.xlsx]

## Sheet: Sheet1
Comparison with transgenic mouse CMPs expressing U2AF1 S34F mutant dataset
in erythroid colonies and mouse CMPs	in granulomonocytic colonies and mouse CMPs	in erythroid, granulomocytic colonies and mouse CMPs
CLK1	ABI1	ANAPC5
EIF3M	ATP8B4	HNRNPA2B1
ERBB2IP	BRCC3	JMJD1C
MEAF6	CD44	SKIV2L
MRPS18C	CSDE1	H2AFY
RPS24	CTNNB1
SMARCA5	DPH3
THOC2	EIF4A2
ANAPC5	GNAS
HNRNPA2B1	NAP1L1
JMJD1C	PCM1
SKIV2L	PIGF
H2AFY	RPP14
	SEC31A
	SLC11A1
	SLC35B1
	SOD2
	TCERG1
	TPD52L2
	ANAPC5
	HNRNPA2B1
	JMJD1C
	SKIV2L
	H2AFY
