# Supplementary material for: The U2AF1S34F mutation induces lineage-specific splicing alterations in myelodysplastic syndromes
Source: J Clin Invest. 2017 Apr 24;127(6):2206–21. doi: 10.1172/JCI91363 (PMC5451246; doi:10.1172/JCI91363)
Supplement: Supplemental data file 6 [file jci-127-91363-s007.xlsx]

## Sheet: Sheet1
Comparison with TCGA AML patient dataset
in erythroid colonies and TCGA AML	in granulomonocytic colonies and TCGA AML	in erythroid, granulomocytic colonies and TCGA AML
CASP8	ABI1	ANAPC5
CMC1	AGXT2L2	DYRK4
DEF8	ANAPC10	JMJD1C
DRAM2	AP1G2	MFSD11
ERBB2IP	ARL16	PPIH
EZH2	ASUN	RNF216
FDPS	ATP8B4	SRP19
FXR1	ATR	UBE2V1
HNRNPD	BAZ1A	H2AFY
KIAA0319L	BCS1L
METTL22	BRCC3
METTL3	CALU
MFNG	CCDC18
MPP1	CD300LF
MRPS18C	CD44
NPRL3	CHCHD7
POC1B	DAP3
RPS24	DHRS1
SIGLEC17P	EIF4A2
SMARCA5	ENOSF1
SRRM1	EXOC7
STRAP	GNAS
TMEM126A	GUSB
TNIP1	HACL1
ANAPC5	HDAC6
DYRK4	HERC1
JMJD1C	ITGB3BP
MFSD11	LAT2
PPIH	MELK
RNF216	METTL2A
SRP19	MR1
UBE2V1	MRPL55
H2AFY	MS4A6A
	NQO2
	NUSAP1
	PCM1
	PITPNB
	PNISR
	PRR3
	PSMG1
	RABGGTB
	RAD50
	RCHY1
	RIOK1
	RIT1
	RNF34
	RPL32P3
	RPP14
	SEC31A
	SERPINB8
	SKA2
	SLC22A16
	SLC25A19
	SLC25A40
	SP100
	SPPL2A
	TAF1D
	TBL1X
	TCERG1
	THEMIS2
	TMEM11
	TPD52L2
	TRMT13
	TTN-AS1
	ZCCHC10
	ZNF655
	ANAPC5
	DYRK4
	JMJD1C
	MFSD11
	PPIH
	RNF216
	SRP19
	UBE2V1
	H2AFY
