# Supplementary material for: The U2AF1S34F mutation induces lineage-specific splicing alterations in myelodysplastic syndromes
Source: J Clin Invest. 2017 Apr 24;127(6):2206–21. doi: 10.1172/JCI91363 (PMC5451246; doi:10.1172/JCI91363)
Supplement: Supplemental data file 7 [file jci-127-91363-s008.xlsx]

## Sheet: SE.MATS.ReadsOnTargetAndJunctio
ID	GeneID	geneSymbol	chr	strand	exonStart_0base	exonEnd	upstreamES	upstreamEE	downstreamES	downstreamEE	ID	IC_SAMPLE_1	SC_SAMPLE_1	IC_SAMPLE_2	SC_SAMPLE_2	IncFormLen	SkipFormLen	PValue	FDR	IncLevel1	IncLevel2	IncLevelDifference
13870	XLOC_031649	HMGXB4	chr22	+	35659974	35660089	35659788	35659867	35660640	35661596	13870	125203	64,85	87,92,60,83	102156165179	173	72	0	0	0.448,0.498	0.262,0.197,0.131,0.162	0.285
16317	XLOC_002337	DRAM2	chr1	-	111682122	111682288	111680144	111680208	111682659	111682838	16317	229122	57,34	351285356274	0,0,0,2	209	57	0	0	0.523,0.495	1.0,1.0,1.0,0.974	-0.485
16318	XLOC_002337	DRAM2	chr1	-	111682209	111682333	111680144	111680208	111682659	111682838	16318	83,91	57,34	91,64,83,90	0,0,0,2	167	57	0	0	0.332,0.477	1.0,1.0,1.0,0.939	-0.58
16324	XLOC_002337	DRAM2	chr1	-	111682122	111682333	111680144	111680208	111682659	111682838	16324	229171	57,34	364291356313	0,0,0,2	254	57	0	0	0.474,0.53	1.0,1.0,1.0,0.972	-0.491
39873	XLOC_000068	SMIM1	chr1	+	3689626	3689745	3689285	3689352	3691862	3692047	39873	5,0	6,11	315193251262	4,0,8,0	165	60	0	0	0.233,0.0	0.966,1.0,0.919,1.0	-0.855
42336	XLOC_007587	SLC3A2	chr11	+	62638216	62638309	62623483	62623853	62639048	62639141	42336	20,19	3,0	23,0,0,0	44,64,24,96	170	85	0	0	0.769,1.0	0.207,0.0,0.0,0.0	0.833
39627	XLOC_005820	NA	chr10	-	64975312	64975456	64975022	64975215	64976966	64977091	39627	268152	31,10	418682655546	2,2,7,8	215	85	2.22045e-16	8.08385e-13	0.774,0.857	0.988,0.993,0.974,0.964	-0.164
54860	XLOC_007368	ARL14EP	chr11	+	30352432	30352921	30344551	30344749	30354412	30354540	54860	584501	32,19	866625262610	1,3,5,0	560	85	1.16795e-13	3.50173e-10	0.735,0.8	0.992,0.969,0.888,1.0	-0.195
30292	XLOC_014130	AP1G2	chr14	-	24032408	24032491	24031712	24031802	24032588	24032711	30292	114,73	121137	107,35,102,92	420374484435	150	83	2.79776e-13	6.48178e-10	0.343,0.228	0.124,0.049,0.104,0.105	0.19
6885	XLOC_042000	RRP36	chr6	-	43023282	43023359	43021448	43022224	43023634	43023745	6885	215143	1,2	275193124264	31,27,26,47	140	85	9.72222e-13	1.90589e-09	0.992,0.977	0.843,0.813,0.743,0.773	0.191
3801	XLOC_019414	LGALS9	chr17	+	25974295	25974458	25974055	25974144	25975861	25976586	3801	21271879	55,73	2002300622412090	177273273107	231	82	1.18938e-12	2.24524e-09	0.932,0.901	0.801,0.796,0.745,0.874	0.113
34066	XLOC_038752	SPDL1	chr5	+	169014202	169014376	169009810	169010893	169015397	169015579	34066	0,0	35,62	12,48,19,29	40,61,19,75	245	85	1.72407e-12	3.13835e-09	0.0,0.0	0.094,0.214,0.258,0.118	-0.171
53888	XLOC_001879	UBXN11	chr1	-	26629533	26629658	26629303	26629409	26633082	26633195	53888	21,12	16,6	9,4,1,16	44,54,46,91	196	85	3.12794e-12	5.31427e-09	0.363,0.464	0.081,0.031,0.009,0.071	0.365
6882	XLOC_042000	RRP36	chr6	-	43023282	43023356	43021359	43022224	43023634	43023745	6882	374247	1,2	520431206502	31,27,26,47	134	85	5.92293e-12	9.54198e-09	0.996,0.987	0.914,0.91,0.834,0.871	0.109
5595	XLOC_045914	LOC401320	chr7	-	30591715	30591795	30590251	30590397	30601081	30601744	5595	93,41	11,1	37,22,8,11	63,16,21,9	146	85	6.86973e-12	1.06104e-08	0.831,0.96	0.255,0.445,0.182,0.416	0.571
45590	XLOC_041286	MTO1	chr6	+	74183087	74183377	74176211	74176329	74189454	74189567	45590	167211	12,14	314254162284	0,0,0,0	361	85	8.27161e-12	1.23999e-08	0.766,0.78	1.0,1.0,1.0,1.0	-0.227
36259	XLOC_011297	ZCCHC8	chr12	-	122998313	122998421	122995655	122995735	122999651	122999774	36259	17,36	128195	75,112,181,97	146249217224	167	73	3.68598e-11	4.17491e-08	0.055,0.075	0.183,0.164,0.267,0.159	-0.128
53896	XLOC_001879	UBXN11	chr1	-	26629303	26629409	26624452	26624553	26633082	26633195	53896	21,6	57,16	47,55,51,98	24,10,25,28	177	85	4.08075e-11	4.52156e-08	0.15,0.153	0.485,0.725,0.495,0.627	-0.431
17846	XLOC_006025	BLNK	chr10	-	97975076	97975145	97969593	97969663	97976408	97976490	17846	465505	30,50	10,838,29,362	2,212,7,78	92	53	6.16993e-11	6.69096e-08	0.899,0.853	0.742,0.695,0.705,0.728	0.158
27618	XLOC_012543	UBAC2	chr13	+	99896085	99896205	99890680	99890808	99966350	99966474	27618	104100	27,15	136233105201	0,2,7,6	191	85	1.23094e-10	1.2804e-07	0.632,0.748	1.0,0.981,0.87,0.937	-0.257
38244	XLOC_010596	CACNA1C	chr12	-	2799305	2799376	2791651	2791778	2799972	2800327	38244	39,25	2,0	46,26,15,46	47,15,15,39	128	85	1.33729e-10	1.32433e-07	0.928,1.0	0.394,0.535,0.399,0.439	0.522
11597	XLOC_014395	ACYP1	chr14	-	75523149	75523263	75519927	75520362	75530172	75530264	11597	18,32	58,49	6,16,5,22	186,84,82,217	185	85	2.78959e-10	2.57327e-07	0.125,0.231	0.015,0.08,0.027,0.045	0.136
15367	XLOC_031994	ZMAT5	chr22	-	30150737	30150852	30144406	30144560	30162860	30162969	15367	24,25	4,4	23,12,17,32	45,34,18,43	186	85	7.3206e-10	6.21873e-07	0.733,0.741	0.189,0.139,0.301,0.254	0.516
21543	XLOC_015823	AKAP13	chr15	+	86201767	86201821	86198647	86199018	86207793	86207986	21543	118110	7,4	246112244156	63,35,92,31	94	85	8.60227e-10	7.18769e-07	0.938,0.961	0.779,0.743,0.706,0.82	0.188
42516	XLOC_029723	RTFDC1	chr20	+	55091988	55092045	55088370	55088484	55092161	55092257	42516	211259	33,40	385324345376	17,29,5,14	100	85	1.25136e-09	9.96569e-07	0.845,0.846	0.951,0.905,0.983,0.958	-0.104
35710	XLOC_001331	ZC3H11A	chr1	+	203765420	203765624	203764750	203764922	203770702	203770756	35710	90,98	1,4	50,59,63,78	19,14,16,31	237	47	1.82572e-09	1.43162e-06	0.947,0.829	0.343,0.455,0.438,0.333	0.496
3576	XLOC_048404	SLC10A5	chr8	-	82629483	82629523	82627221	82627349	82630416	82630459	3576	134,84	10,5	218,78,129,75	77,35,30,34	33	36	1.93321e-09	1.49293e-06	0.936,0.948	0.755,0.709,0.824,0.706	0.194
34548	XLOC_045478	DUS4L	chr7	+	107221203	107221309	107217757	107220746	107224326	107224427	34548	106,56	14,5	260173148211	0,2,0,4	177	85	3.72738e-09	2.67578e-06	0.784,0.843	1.0,0.976,1.0,0.962	-0.171
7963	XLOC_027070	CLK1	chr2	-	201722440	201722607	201721404	201721708	201722695	201722812	7963	266250	22,10	5721157846582	5,19,9,5	238	85	4.91872e-09	3.48198e-06	0.812,0.899	0.976,0.956,0.971,0.977	-0.114
7594	XLOC_033833	NT5DC2	chr3	-	52558832	52558897	52558309	52558627	52558978	52559119	7594	189414	30,16	306399136271	2,9,0,0	116	85	5.46114e-09	3.813e-06	0.822,0.95	0.991,0.97,1.0,1.0	-0.104
37668	XLOC_038477	SRP19	chr5	+	112200317	112200429	112200153	112200225	112227299	112228776	37668	253304	11,25	244394343202	4,3,1,1	163	65	8.43716e-09	5.81127e-06	0.902,0.829	0.961,0.981,0.993,0.988	-0.115
11333	XLOC_001288	PTPRC	chr1	+	198665840	198666038	198661475	198661502	198668692	198668833	11333	278194	7,10	16200308250	34,19,99,75	204	20	9.60217e-09	6.52551e-06	0.796,0.655	0.044,0.508,0.234,0.246	0.468
16848	XLOC_007536	MS4A7	chr11	+	60160157	60160259	60156862	60157069	60162418	60163426	16848	261339	1,0	8,189,57,64	0,4,11,8	173	85	1.26998e-08	8.14974e-06	0.992,1.0	1.0,0.959,0.718,0.797	0.127
9135	XLOC_008496	RASGRP2	chr11	-	64533422	64533627	64532075	64532990	64534371	64534551	9135	52,1	142,74	72198130226	193243135221	276	85	1.25103e-08	8.14974e-06	0.101,0.004	0.103,0.201,0.229,0.24	-0.141
38226	XLOC_010596	CACNA1C	chr12	-	2791651	2791778	2781294	2781412	2799972	2800145	38226	9,1	41,10	114,27,40,80	60,27,20,17	198	85	1.3678e-08	8.50191e-06	0.086,0.041	0.449,0.3,0.462,0.669	-0.407
43820	XLOC_017240	THOC6	chr16	+	3076063	3076167	3075924	3075989	3076251	3076289	43820	192,56	20,4	236486350556	2,6,7,4	94	4	1.35504e-08	8.50191e-06	0.29,0.373	0.834,0.775,0.68,0.855	-0.455
41987	XLOC_026413	FAM98A	chr2	-	33820286	33820399	33817146	33817281	33820555	33820704	41987	1,0	44139	7,15,16,0	21,57,32,73	184	85	1.4835e-08	9.00149e-06	0.01,0.0	0.133,0.108,0.188,0.0	-0.102
3032	XLOC_050078	MRRF	chr9	+	125027740	125028059	125026881	125027217	125033142	125033354	3032	97146	32,61	81,37,63,83	61,69,53,93	390	85	1.7266e-08	1.02329e-05	0.398,0.343	0.224,0.105,0.206,0.163	0.196
655	XLOC_007442	NR1H3	chr11	+	47283097	47283277	47282791	47283000	47283469	47283569	655	381400	10,3	338261325141	42,28,13,12	251	85	1.78554e-08	1.04606e-05	0.928,0.978	0.732,0.759,0.894,0.799	0.157
8300	XLOC_014110	RBM23	chr14	-	23374814	23374868	23374544	23374662	23375403	23375577	8300	133269	22,0	191143132230	72,56,27,51	94	85	2.28955e-08	1.28237e-05	0.845,1.0	0.706,0.698,0.816,0.803	0.167
49175	XLOC_036988	AGA	chr4	-	178357429	178357505	178355535	178355643	178358558	178358673	49175	81,89	3,19	175187118168	0,0,0,2	138	85	2.94448e-08	1.57976e-05	0.943,0.743	1.0,1.0,1.0,0.981	-0.152
5138	XLOC_009829	COPS7A	chr12	+	6837091	6837167	6833448	6833984	6837388	6837477	5138	238346	7,3	178336220358	29,23,31,20	135	82	3.12559e-08	1.64134e-05	0.954,0.986	0.789,0.899,0.812,0.916	0.116
29410	XLOC_041005	HLA-F	chr6	+	29693787	29693820	29693223	29693340	29694659	29695073	29410	91,78	14,32	222,134,88,172	9,12,11,2	52	85	3.46088e-08	1.7818e-05	0.914,0.799	0.976,0.948,0.929,0.993	-0.105
21938	XLOC_050069	CNTRL	chr9	+	123857165	123857296	123852552	123852683	123858699	123858841	21938	186180	25,43	215218104248	8,12,5,8	202	85	3.91811e-08	1.97725e-05	0.758,0.638	0.919,0.884,0.897,0.929	-0.209
11874	XLOC_005124	ARID5B	chr10	+	63759849	63760080	63699941	63700167	63810646	63810759	11874	220307	13,27	473946140386	9,20,5,1	302	85	5.62668e-08	2.63107e-05	0.826,0.762	0.937,0.93,0.887,0.991	-0.142
18329	XLOC_002125	LRP8	chr1	-	53715051	53715228	53708040	53712728	53716361	53716534	18329	32,39	6,7	18,18,14,15	23,21,12,18	248	85	6.81223e-08	3.12804e-05	0.646,0.656	0.212,0.227,0.286,0.222	0.414
20470	XLOC_001907	PTAFR	chr1	-	28498775	28499038	28473676	28477570	28503102	28503455	20470	3,30	12,27	3,0,0,12	7,35,37,111	334	85	7.15324e-08	3.2553e-05	0.06,0.22	0.098,0.0,0.0,0.027	0.109
43819	XLOC_017240	THOC6	chr16	+	3076063	3076168	3075924	3075989	3076251	3076289	43819	122,37	20,4	136295212340	2,6,7,4	95	4	7.38052e-08	3.32901e-05	0.204,0.28	0.741,0.674,0.56,0.782	-0.447
11807	XLOC_002197	CRYZ	chr1	-	75172786	75172888	75172582	75172678	75175781	75175931	11807	72129	28,22	143119113166	12,0,6,2	173	85	1.0058e-07	4.38158e-05	0.558,0.742	0.854,1.0,0.902,0.976	-0.283
45035	XLOC_030050	LOC388796	chr20	-	37050936	37051014	37049652	37049745	37055061	37055146	45035	403,24	202,68	18,3,16,19	159114239206	135	78	1.18064e-07	5.01466e-05	0.535,0.169	0.061,0.015,0.037,0.051	0.311
5865	XLOC_039096	POC5	chr5	-	75003561	75003700	75001528	75001612	75008678	75008776	5865	55,45	18,12	105,69,34,101	4,6,0,2	202	77	1.26299e-07	5.27651e-05	0.538,0.588	0.909,0.814,1.0,0.951	-0.356
18904	XLOC_011070	PPP1R12A	chr12	-	80199945	80200113	80192273	80192364	80201005	80201110	18904	484357	42,12	462453506462	6,4,4,12	238	84	1.3256e-07	5.49304e-05	0.803,0.913	0.965,0.976,0.978,0.931	-0.104
50226	XLOC_019408	WSB1	chr17	+	25634769	25634945	25633807	25633908	25636125	25636298	50226	51,74	171112	132113189221	109,140,94,182	247	85	1.37385e-07	5.64709e-05	0.093,0.185	0.294,0.217,0.409,0.295	-0.165
37813	XLOC_008122	ZNF195	chr11	-	3383026	3383119	3379156	3381795	3392204	3392300	37813	11,9	34,28	29,40,27,51	13,33,5,22	170	85	1.5528e-07	6.28131e-05	0.139,0.138	0.527,0.377,0.73,0.537	-0.404
23424	XLOC_009958	FGFR1OP2	chr12	+	27113447	27113561	27110533	27110676	27116274	27116388	23424	167,98	71,36	127,63,139,104	118,55,115,112	185	85	1.82935e-07	7.22484e-05	0.519,0.556	0.331,0.345,0.357,0.299	0.205
45792	XLOC_030727	BACH1	chr21	+	30677524	30677643	30671150	30671274	30693541	30693835	45792	17,0	54,30	51,54,84,21	25,42,75,34	190	85	1.82881e-07	7.22484e-05	0.123,0.0	0.477,0.365,0.334,0.216	-0.286
5590	XLOC_045914	LOC401320	chr7	-	30590933	30591095	30590251	30590397	30591715	30591795	5590	10,8	54,25	15,8,10,9	10,8,4,3	221	73	1.81796e-07	7.22484e-05	0.058,0.096	0.331,0.248,0.452,0.498	-0.305
5950	XLOC_012619	N6AMT2	chr13	-	21311861	21311944	21305979	21306260	21331593	21331756	5950	125181	1,8	95,182,77,123	14,30,15,18	152	85	1.88415e-07	7.33079e-05	0.986,0.927	0.791,0.772,0.742,0.793	0.182
3525	XLOC_030223	UCKL1	chr20	-	62575005	62575022	62572462	62572561	62575749	62575811	3525	23,1	33,5	44,32,29,58	8,6,0,8	10	55	1.98826e-07	7.67726e-05	0.793,0.524	0.968,0.967,1.0,0.976	-0.319
11598	XLOC_014395	ACYP1	chr14	-	75523149	75523263	75519927	75520362	75530656	75530756	11598	8,17	0,2	3,9,2,16	14,7,24,50	185	85	2.05372e-07	7.81166e-05	1.0,0.796	0.09,0.371,0.037,0.128	0.742
43736	XLOC_033076	BBX	chr3	+	107491474	107492483	107474444	107474525	107493565	107493704	43736	839929	2,1	9571091736749	14,10,37,25	1069	74	2.24683e-07	8.3305e-05	0.967,0.985	0.826,0.883,0.579,0.675	0.235
802	XLOC_001770	RSG1	chr1	-	16642931	16643063	16641663	16641930	16678749	16678976	802	18,7	8,2	10,6,2,5	26,10,26,39	203	85	2.25551e-07	8.3305e-05	0.485,0.594	0.139,0.201,0.031,0.051	0.434
5777	XLOC_050653	C9orf156	chr9	-	100675154	100675257	100672241	100672898	100675682	100675840	5777	5,16	16,55	30,53,43,21	30,21,14,17	174	85	2.60642e-07	9.42173e-05	0.132,0.124	0.328,0.552,0.6,0.376	-0.336
10603	XLOC_008017	STT3A	chr11	+	125497501	125497725	125496643	125496728	125499126	125499192	10603	20,82	10,32	99176123199	14,13,4,21	262	52	2.71864e-07	9.55631e-05	0.284,0.337	0.584,0.729,0.859,0.653	-0.396
22490	XLOC_002934	ANGEL2	chr1	-	213186434	213186760	213181551	213181808	213188954	213189229	22490	102,29	14,6	154163129119	0,4,3,2	397	85	2.89564e-07	0.000101087	0.609,0.509	1.0,0.897,0.902,0.927	-0.373
48683	XLOC_033791	UBA7	chr3	-	49847949	49848265	49847695	49847861	49848705	49848888	48683	429177	4,13	584312591466	0,0,1,0	387	85	3.05885e-07	0.000106059	0.959,0.749	1.0,1.0,0.992,1.0	-0.144
37950	XLOC_041927	TAF11	chr6	-	34847743	34847840	34845554	34846497	34848065	34848153	37950	92156	2,1	95136109203	12,17,13,30	166	81	3.14751e-07	0.000108396	0.957,0.987	0.794,0.796,0.804,0.768	0.181
57483	XLOC_036315	GUCY1A3	chr4	+	156617907	156618001	156588497	156588571	156618086	156618274	57483	99,51	15,8	175,78,138,120	6,0,0,4	152	67	3.22922e-07	0.000109673	0.744,0.738	0.928,1.0,1.0,0.93	-0.224
6612	XLOC_039318	TMEM173	chr5	-	138856913	138857100	138855112	138856039	138857854	138858093	6612	1174661	429175	19378501268923	99,47,335,105	258	85	3.69927e-07	0.000124045	0.474,0.554	0.866,0.856,0.555,0.743	-0.241
657	XLOC_048247	TTI2	chr8	-	33364746	33364839	33361265	33361453	33367263	33367450	657	162160	1,3	232,211,75,188	13,30,8,27	170	85	4.12267e-07	0.000134698	0.988,0.964	0.899,0.779,0.824,0.777	0.156
41248	XLOC_014441	NRDE2	chr14	-	90784047	90784164	90782921	90783155	90784348	90784457	41248	34,20	42,29	79,95,82,91	27,38,39,42	188	85	4.69318e-07	0.000150445	0.268,0.238	0.57,0.531,0.487,0.495	-0.268
49171	XLOC_036988	AGA	chr4	-	178357451	178357505	178355535	178355643	178358558	178358673	49171	51,51	3,19	113,107,50,89	0,0,0,2	94	85	5.10188e-07	0.000161514	0.939,0.708	1.0,1.0,1.0,0.976	-0.171
4679	XLOC_009949	LRMP	chr12	+	25257294	25257396	25256942	25256992	25259876	25259984	4679	82110	8,15	173194118173	5,2,3,1	131	43	5.21996e-07	0.000164232	0.771,0.706	0.919,0.97,0.928,0.983	-0.212
48820	XLOC_041402	TRAF3IP2-AS1	chr6	+	111891287	111891430	111804665	111804868	111897564	111902666	48820	17,17	3,5	3,0,3,9	7,2,9,29	214	85	5.26712e-07	0.000164493	0.692,0.575	0.145,0.0,0.117,0.11	0.54
51576	XLOC_006064	SEC31B	chr10	-	102269072	102269268	102268763	102268859	102275852	102275976	51576	1,3	3,7	31,24,60,50	3,0,6,3	267	85	5.54994e-07	0.000169829	0.096,0.12	0.767,1.0,0.761,0.841	-0.734
9446	XLOC_045422	ZAN	chr7	+	100389587	100389770	100388563	100388735	100390026	100390101	9446	0,0	6,19	14,51,1,3	9,3,0,0	237	68	5.81566e-07	0.000175396	0.0,0.0	0.309,0.83,1.0,1.0	-0.785
3273	XLOC_047925	DEPTOR	chr8	+	121019043	121019114	121015215	121015350	121021267	121021372	3273	179112	3,19	292148272409	0,2,1,5	128	85	5.92512e-07	0.000176607	0.975,0.797	1.0,0.98,0.994,0.982	-0.103
740	XLOC_020823	SLC25A19	chr17	-	73282713	73282883	73282384	73282540	73285434	73285530	740	262314	47,37	326451122384	21,18,1,23	241	85	5.89612e-07	0.000176607	0.663,0.75	0.846,0.898,0.977,0.855	-0.188
35662	XLOC_002790	FAM129A	chr1	-	184933484	184933813	184868311	184868442	184943433	184944354	35662	19,4	63,13	94,61,80,38	62,33,47,68	400	85	6.04683e-07	0.000179187	0.06,0.061	0.244,0.282,0.266,0.106	-0.164
26030	XLOC_020960	C17orf62	chr17	-	80407306	80407356	80407045	80407168	80408575	80408707	26030	67,4	246,27	17,31,1,26	199306103289	86	85	6.83492e-07	0.000196819	0.212,0.128	0.078,0.091,0.01,0.082	0.105
15689	XLOC_015615	LOC283663	chr15	+	57598944	57599266	57591485	57593122	57599739	57599973	15689	55,3	11,11	19,112,102,92	0,0,0,0	393	85	7.03091e-07	0.0002002	0.52,0.056	1.0,1.0,1.0,1.0	-0.712
43818	XLOC_017240	THOC6	chr16	+	3076061	3076168	3075924	3075989	3076251	3076289	43818	20,5	20,4	18,36,42,47	2,6,7,4	97	4	7.1178e-07	0.000201548	0.04,0.049	0.271,0.198,0.198,0.326	-0.204
52299	XLOC_014473	DICER1	chr14	-	95558905	95559031	95557539	95557702	95560224	95560493	52299	1,0	47,30	8,18,11,13	55,26,17,33	197	85	9.14232e-07	0.000253247	0.009,0.0	0.059,0.23,0.218,0.145	-0.159
33571	XLOC_017865	RPS2	chr16	-	2014276	2014366	2013149	2013257	2014449	2014478	33571	24,67	2,7	725,985,19,76	3,1,0,5	103	22	1.08208e-06	0.000290278	0.719,0.672	0.981,0.995,1.0,0.765	-0.24
33935	XLOC_013772	TTLL5	chr14	+	76408032	76408123	76368484	76368567	76420766	76426109	33935	20,16	39,34	8,6,6,0	71,42,39,50	159	76	1.10132e-06	0.000293892	0.197,0.184	0.051,0.064,0.068,0.0	0.145
16849	XLOC_007536	MS4A7	chr11	+	60160157	60160259	60156862	60157069	60161259	60163426	16849	404578	22,9	18,334,75,83	2,15,19,20	173	85	1.29807e-06	0.00034459	0.9,0.969	0.816,0.916,0.66,0.671	0.169
30281	XLOC_014130	AP1G2	chr14	-	24035770	24035895	24035486	24035628	24036319	24036528	30281	154167	88,35	569445770720	65,35,53,45	196	85	1.37383e-06	0.00035365	0.431,0.674	0.792,0.846,0.863,0.874	-0.291
50237	XLOC_047590	PPP3CC	chr8	+	22396981	22397011	22390433	22390531	22398127	22398657	50237	15,5	26,12	72,34,22,41	24,23,7,9	46	85	1.3717e-06	0.00035365	0.516,0.435	0.847,0.732,0.853,0.894	-0.356
6841	XLOC_032021	PISD	chr22	-	32021748	32022002	32017634	32017871	32044086	32044262	6841	43,8	89121	63,68,100,53	106,80,57,131	325	85	1.36538e-06	0.00035365	0.112,0.017	0.135,0.182,0.315,0.096	-0.117
8325	XLOC_002648	CD84	chr1	-	160520400	160520636	160519706	160519769	160520727	160520825	8325	4,9	75,32	34,2,41,25	17,34,43,44	278	56	1.3673e-06	0.00035365	0.011,0.054	0.287,0.012,0.161,0.103	-0.108
11329	XLOC_001288	PTPRC	chr1	+	198671515	198671659	198668692	198668833	198672426	198672501	11329	406323	7,10	51290584475	70,10,169,104	198	68	1.40855e-06	0.000358963	0.952,0.917	0.2,0.909,0.543,0.611	0.369
27817	XLOC_045330	DMTF1	chr7	+	86795798	86795921	86794249	86794366	86800310	86800405	27817	130107	14,15	195,137,85,205	4,2,2,6	194	85	1.45272e-06	0.000368377	0.803,0.758	0.955,0.968,0.949,0.937	-0.172
42210	XLOC_014141	IPO4	chr14	-	24651996	24652048	24651483	24651609	24652181	24652375	42210	56,60	18,8	81,101,43,91	4,0,4,0	90	85	1.47758e-06	0.000372826	0.746,0.876	0.95,1.0,0.91,1.0	-0.154
35471	XLOC_034121	TFDP2	chr3	-	141719093	141719196	141713861	141713983	141724282	141724386	35471	16,2	109,82	38,44,89,39	218,95,126,147	174	85	1.51788e-06	0.000381108	0.067,0.012	0.078,0.185,0.257,0.115	-0.119
26911	XLOC_016426	TM2D3	chr15	-	102191898	102191976	102190206	102190364	102192473	102192594	26911	56,25	86,49	133,74,103,107	68,35,52,105	142	85	1.59004e-06	0.000397268	0.28,0.234	0.539,0.559,0.542,0.379	-0.248
6151	XLOC_027040	HIBCH	chr2	-	191073605	191073640	191069825	191069958	191077681	191077801	6151	45,73	2,0	47,71,30,24	14,16,3,12	56	85	1.77219e-06	0.000438479	0.972,1.0	0.836,0.871,0.938,0.752	0.137
31885	XLOC_010513	DDX55	chr12	+	124090477	124090530	124086641	124086803	124090619	124090706	31885	90,20	6,7	81,113,59,122	0,0,0,0	87	80	1.79005e-06	0.000440758	0.932,0.724	1.0,1.0,1.0,1.0	-0.172
41357	XLOC_033608	COLQ	chr3	-	15626754	15626849	15624383	15624496	15628031	15628109	41357	42,82	8,12	111187152213	4,6,5,4	156	71	1.90535e-06	0.000466892	0.705,0.757	0.927,0.934,0.933,0.96	-0.208
6835	XLOC_032021	PISD	chr22	-	32019669	32019835	32017634	32017871	32044086	32044262	6835	71,28	89121	136124160139	106,80,57,131	237	85	1.92257e-06	0.000468859	0.222,0.077	0.315,0.357,0.502,0.276	-0.213
35398	XLOC_050863	DDX31	chr9	-	135471701	135471809	135468363	135470499	135487473	135487642	35398	0,0	61,34	6,15,6,5	38,28,27,35	179	85	1.99832e-06	0.000480436	0.0,0.0	0.07,0.203,0.095,0.064	-0.108
44141	XLOC_018279	DYNC1LI2	chr16	-	66783099	66783216	66776340	66776571	66785175	66785249	44141	68,51	5,11	87,62,66,146	0,0,0,0	170	67	1.99497e-06	0.000480436	0.843,0.646	1.0,1.0,1.0,1.0	-0.256
18091	XLOC_049662	SMARCA2	chr9	+	2170418	2170472	2161685	2161903	2181570	2181676	18091	27,28	52,50	24,14,11,17	113,72,58,134	94	85	2.04959e-06	0.000488157	0.32,0.336	0.161,0.15,0.146,0.103	0.188
21083	XLOC_002965	NA	chr1	-	224140369	224140569	224139097	224139993	224142178	224142369	21083	15,13	5,6	71,55,21,48	0,3,0,0	271	85	2.11386e-06	0.000498802	0.485,0.405	1.0,0.852,1.0,1.0	-0.518
56794	XLOC_031872	C22orf39	chr22	-	19434900	19435068	19428409	19429217	19435187	19435755	56794	7,0	6,6	24,101,79,202	6,8,5,6	239	85	2.18732e-06	0.000513757	0.293,0.0	0.587,0.818,0.849,0.923	-0.648
43161	XLOC_041263	KIAA1586	chr6	+	56915571	56915652	56912110	56912194	56917483	56917766	43161	182216	21,31	243238172428	19,9,1,17	140	77	2.4054e-06	0.00055982	0.827,0.793	0.876,0.936,0.99,0.933	-0.124
27150	XLOC_040955	BTN3A2	chr6	+	26370549	26370831	26368792	26369140	26373124	26373265	27150	1058402	0,51	1094514402834	0,0,0,0	353	85	2.63995e-06	0.000611617	1.0,0.655	1.0,1.0,1.0,1.0	-0.172
20755	XLOC_030820	MX1	chr21	+	42799132	42799231	42797977	42798190	42799681	42799793	20755	143148	5,0	127,54,41,113	5,11,9,21	170	85	2.73866e-06	0.000631427	0.935,1.0	0.927,0.711,0.695,0.729	0.202
23044	XLOC_012679	N4BP2L2	chr13	-	33112754	33112821	33109905	33111164	33112914	33113621	23044	247158	15,5	317168203305	46,31,36,40	120	85	2.96876e-06	0.000672509	0.921,0.957	0.83,0.793,0.8,0.844	0.122
49980	XLOC_020116	KIAA0753	chr17	-	6553301	6553398	6543956	6547979	6553675	6553753	49980	132,75	0,5	96,128,57,76	10,32,15,16	156	71	2.94381e-06	0.000672509	1.0,0.872	0.814,0.645,0.634,0.684	0.242
26198	XLOC_009997	PPHLN1	chr12	+	42745686	42745851	42729684	42729776	42748962	42749024	26198	211321	161145	313568431668	108,106,86,192	206	55	3.0294e-06	0.000677216	0.259,0.371	0.436,0.589,0.572,0.482	-0.205
17949	XLOC_017821	C16orf13	chr16	-	684888	684956	684718	684797	686093	686347	17949	104,69	1,1	122,134,76,143	6,40,30,19	109	72	3.09172e-06	0.000685139	0.986,0.979	0.931,0.689,0.626,0.833	0.213
20684	XLOC_017253	ZNF75A	chr16	+	3366911	3367022	3362676	3362768	3367189	3372436	20684	56,85	2,3	26,16,18,27	5,8,6,9	182	85	3.24215e-06	0.000712282	0.929,0.93	0.708,0.483,0.584,0.584	0.34
52649	XLOC_045592	LUC7L2	chr7	+	139059146	139059217	139044591	139045068	139060807	139060902	52649	5,4	10,6	1,7,0,9	19,90,14,200	128	85	3.37725e-06	0.000738778	0.249,0.307	0.034,0.049,0.0,0.029	0.25
49999	XLOC_027037	ORMDL1	chr2	-	190647739	190647849	190647147	190647328	190648994	190649097	49999	173,83	38,28	73,77,91,127	73,42,60,85	181	85	3.76073e-06	0.00080515	0.681,0.582	0.32,0.463,0.416,0.412	0.229
8690	XLOC_045229	RABGEF1	chr7	+	66233817	66234012	66204824	66205779	66236869	66237065	8690	0,0	12,12	22,38,15,35	28,23,9,30	266	85	3.77545e-06	0.00080515	0.0,0.0	0.201,0.346,0.348,0.272	-0.292
45695	XLOC_001130	FCGR2A	chr1	+	161480623	161480746	161479609	161479864	161483684	161483722	45695	23,76	3,13	55,44,145,174	0,1,4,2	140	31	3.97255e-06	0.000843654	0.629,0.564	1.0,0.907,0.889,0.951	-0.34
30543	XLOC_027291	HDLBP	chr2	-	242194788	242194995	242194465	242194573	242195598	242195814	30543	179183	5,12	302300252464	0,3,0,4	278	85	4.03352e-06	0.000853048	0.916,0.823	1.0,0.968,1.0,0.973	-0.116
57174	XLOC_010840	KANSL2	chr12	-	49053699	49053764	49048723	49048843	49054148	49054402	57174	17,32	58,48	10,11,14,14	98,138,98,87	116	85	4.38718e-06	0.000923504	0.177,0.328	0.07,0.055,0.095,0.105	0.171
57388	XLOC_036714	SEC31A	chr4	-	83782783	83782861	83778841	83778917	83784470	83784545	57388	65,66	9,8	53,76,53,50	27,42,17,32	109	52	4.50616e-06	0.000941289	0.775,0.797	0.484,0.463,0.598,0.427	0.293
55802	XLOC_052427	STAG2	chrX	+	123224703	123224814	123224424	123224614	123227867	123227994	55802	42,50	53,61	6,25,16,34	26,107,55,78	182	85	4.52906e-06	0.00094221	0.27,0.277	0.097,0.098,0.12,0.169	0.153
23034	XLOC_012679	N4BP2L2	chr13	-	33112754	33112823	33109905	33111164	33112914	33113319	23034	197120	15,5	247135152252	46,31,36,40	124	85	4.64488e-06	0.000962378	0.9,0.943	0.786,0.749,0.743,0.812	0.149
40320	XLOC_029741	GNAS	chr20	+	57473995	57474040	57470666	57470739	57478585	57478640	40320	189122	34,41	146118110116	59,74,68,71	20	29	5.06917e-06	0.00103348	0.89,0.812	0.782,0.698,0.701,0.703	0.13
21077	XLOC_002965	NA	chr1	-	224140369	224140572	224139097	224139993	224142178	224142369	21077	25,16	5,6	85,81,22,71	0,3,0,0	274	85	5.3376e-06	0.0010753	0.608,0.453	1.0,0.893,1.0,1.0	-0.443
2360	XLOC_024414	CARD8	chr19	-	48752779	48752890	48744218	48744320	48753007	48753104	2360	68,82	46,59	216129129210	55,41,41,78	182	85	5.32607e-06	0.0010753	0.408,0.394	0.647,0.595,0.595,0.557	-0.198
29988	XLOC_017433	SPN	chr16	+	29705984	29706520	29680376	29690531	29708316	29708448	29988	41,1	6,17	16,171,48,173	2,4,0,0	607	85	5.84449e-06	0.00116819	0.489,0.008	0.528,0.857,1.0,1.0	-0.598
28701	XLOC_011192	GIT2	chr12	-	110383064	110383154	110376969	110377052	110385060	110385309	28701	129,25	53,29	158,94,209,161	12,26,10,21	157	76	6.03786e-06	0.00119745	0.541,0.294	0.864,0.636,0.91,0.788	-0.382
17951	XLOC_017821	C16orf13	chr16	-	685280	685340	684718	684797	685611	685774	17951	56,46	10,9	58,75,52,166	0,4,3,2	93	72	6.78458e-06	0.00133001	0.813,0.798	1.0,0.936,0.931,0.985	-0.157
7873	XLOC_013492	MRPL52	chr14	+	23300172	23300246	23299395	23299463	23303380	23304246	7873	1,7	60,47	26,10,16,27	14,31,62,38	110	61	6.82142e-06	0.00133211	0.009,0.076	0.507,0.152,0.125,0.283	-0.224
91	XLOC_011155	C12orf73	chr12	-	104347191	104347312	104341818	104345408	104350408	104350526	91	29,5	74,78	67,42,15,35	58,40,39,58	192	85	7.39947e-06	0.00141783	0.148,0.028	0.338,0.317,0.145,0.211	-0.165
41373	XLOC_033608	COLQ	chr3	-	15616483	15616589	15614665	15614749	15621416	15621552	41373	68,98	18,10	202233181208	7,8,9,3	169	77	7.42866e-06	0.0014181	0.633,0.817	0.929,0.93,0.902,0.969	-0.208
53266	XLOC_033993	TMEM39A	chr3	-	119156434	119156496	119155637	119155825	119156601	119156950	53266	19,3	68,94	0,0,0,0	41,85,64,63	110	85	7.55146e-06	0.00143616	0.178,0.024	0.0,0.0,0.0,0.0	0.101
30200	XLOC_032082	ANKRD54	chr22	-	38229923	38229984	38229690	38229762	38234506	38234600	30200	1,0	15,5	20,5,4,14	0,1,2,11	88	65	8.04085e-06	0.0015123	0.047,0.0	1.0,0.787,0.596,0.485	-0.694
57159	XLOC_006141	C10orf118	chr10	-	115932899	115933024	115917312	115917439	115933773	115934364	57159	21,13	9,4	32,41,41,47	2,1,0,1	196	85	8.84292e-06	0.00163275	0.503,0.585	0.874,0.947,1.0,0.953	-0.399
47284	XLOC_038881	MRPL36	chr5	-	1799905	1800135	1798498	1799061	1801447	1805450	47284	132205	11,0	301323391387	0,0,0,0	301	85	9.30381e-06	0.00168502	0.772,1.0	1.0,1.0,1.0,1.0	-0.114
12821	XLOC_036899	ANAPC10	chr4	-	145985723	145985844	145915726	145916755	146002811	146002902	12821	121,97	19,20	137,105,84,109	8,2,7,2	191	84	9.46809e-06	0.00169922	0.737,0.681	0.883,0.958,0.841,0.96	-0.201
17072	XLOC_000804	CD53	chr1	+	111440430	111440514	111436948	111437023	111441745	111448930	17072	478623	86,65	3361085440731	17,41,50,51	137	68	9.53303e-06	0.00170487	0.734,0.826	0.907,0.929,0.814,0.877	-0.102
40321	XLOC_029741	GNAS	chr20	+	57473995	57474040	57470666	57470739	57478582	57478640	40321	105,68	33,22	80,62,73,72	53,54,48,65	23	32	9.57593e-06	0.00170656	0.816,0.811	0.677,0.615,0.679,0.606	0.169
53558	XLOC_025848	TANK	chr2	+	162017795	162017923	162016833	162016997	162036124	162036272	53558	23,16	91,97	35,31,32,56	63,39,78,104	199	85	9.71402e-06	0.00171915	0.097,0.066	0.192,0.253,0.149,0.187	-0.114
48010	XLOC_038314	PPWD1	chr5	+	64867665	64868113	64865704	64865825	64872705	64872896	48010	151325	9,5	423354197431	0,0,1,0	519	85	9.90801e-06	0.00174741	0.733,0.914	1.0,1.0,0.97,1.0	-0.169
47741	XLOC_016092	GABPB1	chr15	-	50638568	50638592	50601887	50601995	50647181	50663810	47741	21,2	48,7	8,8,6,12	137,83,66,116	34	85	1.01962e-05	0.00178587	0.522,0.417	0.127,0.194,0.185,0.205	0.292
2005	XLOC_009810	DYRK4	chr12	+	4716492	4716553	4714079	4714252	4719320	4719450	2005	125130	10,26	276,97,68,118	62,55,102,93	108	85	1.12962e-05	0.00193857	0.908,0.797	0.778,0.581,0.344,0.5	0.302
56490	XLOC_026098	STK16	chr2	+	220112383	220112479	220112136	220112257	220112914	220113036	56490	237282	5,0	153,261,68,251	2,15,11,20	170	85	1.14137e-05	0.00195216	0.96,1.0	0.975,0.897,0.756,0.863	0.107
9478	XLOC_017264	HMOX2	chr16	+	4533637	4533755	4526340	4526488	4555484	4555611	9478	76,47	109,67	28,61,30,93	146159137183	189	85	1.2985e-05	0.00217709	0.239,0.24	0.079,0.147,0.09,0.186	0.114
20966	XLOC_020539	PTGES3L-AARSD1	chr17	-	41116418	41116546	41116122	41116254	41122305	41122359	20966	189220	23,11	395284304420	14,2,10,2	161	47	1.51365e-05	0.00246484	0.706,0.854	0.892,0.976,0.899,0.984	-0.158
17553	XLOC_039129	LOC100131067	chr5	-	80540562	80541228	80533383	80535174	80597105	80597388	17553	133125	7,10	39,33,9,67	16,10,5,12	737	85	1.60951e-05	0.00259221	0.687,0.59	0.219,0.276,0.172,0.392	0.374
6324	XLOC_026266	ITGB1BP1	chr2	-	9558754	9558861	9554306	9554385	9563501	9563643	6324	237,99	0,0	309420347479	23,16,20,19	165	72	1.63134e-05	0.00260652	1.0,1.0	0.854,0.92,0.883,0.917	0.107
37805	XLOC_008122	ZNF195	chr11	-	3382972	3383119	3379156	3381795	3392204	3392300	37805	66,27	34,28	96,105,81,126	13,33,5,22	218	85	1.64097e-05	0.00261181	0.431,0.273	0.742,0.554,0.863,0.691	-0.36
50151	XLOC_000413	NDUFS5	chr1	+	39946591	39946702	39945469	39945681	39950272	39950402	50151	65,17	181207	50,128,84,103	194137141229	182	85	1.65003e-05	0.00261181	0.144,0.037	0.107,0.304,0.218,0.174	-0.11
58784	XLOC_041413	FAM26F	chr6	+	116783034	116783683	116782532	116782592	116784445	116785012	58784	4,0	3,17	11,18,4,20	0,0,2,2	688	53	1.64868e-05	0.00261181	0.093,0.0	1.0,1.0,0.134,0.435	-0.596
54062	XLOC_041737	CMAHP	chr6	-	25110456	25110655	25110183	25110331	25113819	25114010	54062	7,3	84,31	0,7,33,19	13,22,22,43	270	85	1.75583e-05	0.00276213	0.026,0.03	0.0,0.091,0.321,0.122	-0.106
49628	XLOC_010604	EFCAB4B	chr12	-	3791293	3791442	3789403	3789515	3805937	3806201	49628	11,13	8,6	0,11,1,12	5,33,18,33	220	85	1.80112e-05	0.00282465	0.347,0.456	0.0,0.114,0.021,0.123	0.337
2449	XLOC_042371	PPIL4	chr6	-	149841486	149841524	149838489	149838586	149842195	149842307	2449	0,0	59,39	3,25,26,20	72,60,31,87	62	85	1.81901e-05	0.00283633	0.0,0.0	0.054,0.364,0.535,0.24	-0.298
37278	XLOC_001863	C1orf63	chr1	-	25570944	25570989	25570040	25570124	25571640	25571792	37278	55,24	32,14	180,101,224,96	31,20,21,41	68	77	1.82856e-05	0.00284147	0.661,0.66	0.868,0.851,0.924,0.726	-0.182
56963	XLOC_001008	INTS3	chr1	+	153703417	153703527	153700542	153701260	153713126	153713210	56963	4,5	8,3	0,0,0,0	22,26,20,10	173	77	1.84534e-05	0.00285882	0.182,0.426	0.0,0.0,0.0,0.0	0.304
57824	XLOC_005221	RPS24	chr10	+	79799961	79799983	79796951	79797062	79800372	79800505	57824	982562	23861671	24615929921099	34316221504955	30	85	1.89591e-05	0.00292826	0.538,0.488	0.953,0.508,0.651,0.765	-0.206
17098	XLOC_000804	CD53	chr1	+	111440430	111440516	111436948	111437023	111441745	111484032	17098	12,4	86,65	11,38,17,7	17,41,50,51	141	68	1.92086e-05	0.00294007	0.063,0.029	0.238,0.309,0.141,0.062	-0.142
27846	XLOC_041788	ZKSCAN4	chr6	-	28219422	28219819	28217464	28217612	28220584	28220697	27846	5,0	17,1	18,58,18,79	16,6,2,14	468	85	1.97701e-05	0.00301202	0.051,0.0	0.17,0.637,0.62,0.506	-0.458
57392	XLOC_036714	SEC31A	chr4	-	83783686	83783725	83778841	83778917	83784470	83784545	57392	31,41	9,8	34,30,25,38	27,42,17,32	31	52	1.97969e-05	0.00301202	0.852,0.896	0.679,0.545,0.712,0.666	0.223
48468	XLOC_033022	NA	chr3	+	87867561	87867731	87841640	87841992	87871157	87871274	48468	92,30	15,13	33,8,56,14	34,21,34,61	241	85	1.98814e-05	0.00301588	0.684,0.449	0.255,0.118,0.367,0.075	0.363
134	XLOC_024078	ZNF675	chr19	-	23840861	23841474	23833880	23837508	23844915	23845011	134	14,1	10,23	35,56,46,69	16,10,29,23	684	85	2.01503e-05	0.0030476	0.148,0.005	0.214,0.41,0.165,0.272	-0.189
2357	XLOC_024414	CARD8	chr19	-	48741639	48741789	48737659	48737800	48744218	48744320	2357	177163	6,8	236142244254	29,32,24,42	221	85	2.02504e-05	0.00305368	0.919,0.887	0.758,0.631,0.796,0.699	0.182
10767	XLOC_025187	FAM228B	chr2	+	24347199	24347330	24346349	24346403	24357988	24358057	10767	48,35	2,2	6,14,10,6	6,5,7,2	141	24	2.0773e-05	0.0031142	0.803,0.749	0.145,0.323,0.196,0.338	0.526
20683	XLOC_017253	ZNF75A	chr16	+	3366938	3367022	3362676	3362768	3367189	3372436	20683	35,55	2,3	19,7,8,20	5,8,6,9	154	85	2.0835e-05	0.0031142	0.906,0.91	0.677,0.326,0.424,0.551	0.413
58600	XLOC_045347	AKAP9	chr7	+	91621471	91621525	91609602	91609647	91622198	91622369	58600	344199	22,18	296225109218	30,58,31,36	47	38	2.08347e-05	0.0031142	0.927,0.899	0.889,0.758,0.74,0.83	0.109
20687	XLOC_017253	ZNF75A	chr16	+	3366953	3367022	3362676	3362768	3367189	3372436	20687	35,52	2,3	19,7,8,19	5,8,6,9	124	85	2.11466e-05	0.00315152	0.923,0.922	0.723,0.375,0.478,0.591	0.381
23253	XLOC_034004	RABL3	chr3	-	120457373	120457514	120449542	120449634	120461308	120461395	23253	3,1	36,35	14,26,19,16	30,24,49,66	207	80	2.17553e-05	0.00321404	0.031,0.011	0.153,0.295,0.13,0.086	-0.145
36216	XLOC_026506	FANCL	chr2	-	58390163	58390209	58388656	58388773	58390568	58390652	36216	42,99	4,0	75,33,16,72	6,8,11,23	70	77	2.24602e-05	0.0033086	0.92,1.0	0.932,0.819,0.615,0.775	0.175
53279	XLOC_036806	PLA2G12A	chr4	-	110650757	110650903	110639838	110639915	110651201	110651242	53279	16,14	1,0	7,2,2,7	10,6,5,7	151	19	2.30089e-05	0.00337966	0.668,1.0	0.081,0.04,0.048,0.112	0.764
21073	XLOC_002965	NA	chr1	-	224140086	224140572	224139097	224139993	224142178	224142298	21073	47,34	5,6	144,125,29,96	0,3,0,0	557	85	2.32634e-05	0.00340723	0.589,0.464	1.0,0.864,1.0,1.0	-0.44
18822	XLOC_019238	RPAIN	chr17	+	5329555	5329619	5329290	5329402	5335861	5336340	18822	151145	52,66	200201150226	48,23,38,36	114	85	2.35329e-05	0.003427	0.684,0.621	0.756,0.867,0.746,0.824	-0.146
38672	XLOC_036076	MTHFD2L	chr4	+	75025771	75025805	75022455	75023998	75040222	75040407	38672	21,5	6,2	142115182131	7,7,0,10	54	85	2.35035e-05	0.003427	0.846,0.797	0.97,0.963,1.0,0.954	-0.15
16815	XLOC_047560	PCM1	chr8	+	17840741	17840798	17838099	17838264	17842955	17843128	16815	44,32	12,26	23,5,7,6	62,18,11,26	100	85	2.6244e-05	0.00374686	0.757,0.511	0.24,0.191,0.351,0.164	0.397
53638	XLOC_010961	CS	chr12	-	56720400	56720743	56720096	56720193	56721147	56721415	53638	33,54	6,4	139164125280	6,0,0,0	414	85	2.7143e-05	0.00384292	0.53,0.735	0.826,1.0,1.0,1.0	-0.324
20856	XLOC_024209	HNRNPL	chr19	-	39334647	39336375	39331127	39334554	39336492	39336730	20856	711528	1,0	7475507061018	9,5,15,21	1799	85	2.76605e-05	0.00390534	0.971,1.0	0.797,0.839,0.69,0.696	0.23
37523	XLOC_010779	CAPRIN2	chr12	-	30868387	30868437	30867892	30868015	30869441	30869610	37523	4,0	0,10	1,2,6,3	1,0,0,0	86	85	2.84241e-05	0.00399272	1.0,0.0	0.497,1.0,1.0,1.0	-0.374
3935	XLOC_013518	RNF31	chr14	+	24633086	24633168	24632586	24632717	24633271	24634164	3935	392138	10,3	362159200503	21,18,47,24	150	85	2.99087e-05	0.00414244	0.957,0.963	0.907,0.833,0.707,0.922	0.118
30545	XLOC_027291	HDLBP	chr2	-	242194788	242194926	242194465	242194573	242195598	242195814	30545	115,86	5,12	155153126253	0,3,0,4	209	85	3.1017e-05	0.0042843	0.903,0.745	1.0,0.954,1.0,0.963	-0.155
47425	XLOC_018384	KARS	chr16	-	75678180	75678360	75675461	75675621	75681475	75681585	47425	111116	136119	293176274365	167123188224	251	85	3.12745e-05	0.00429764	0.217,0.248	0.373,0.326,0.33,0.356	-0.114
27829	XLOC_041628	FAM120B	chr6	+	170697374	170697581	170667313	170667406	170700100	170700209	27829	66115	5,8	135,190,29,124	1,0,0,0	278	85	3.185e-05	0.00435218	0.801,0.815	0.976,1.0,1.0,1.0	-0.186
18158	XLOC_021810	ELP2	chr18	+	33718757	33718835	33718232	33718389	33721099	33721164	18158	133,58	13,4	151,133,87,90	4,0,0,0	115	58	3.37006e-05	0.00459275	0.838,0.88	0.95,1.0,1.0,1.0	-0.129
37955	XLOC_041927	TAF11	chr6	-	34847402	34847840	34837461	34846497	34848065	34848153	37955	88100	2,1	108167112178	12,17,13,30	505	81	3.51515e-05	0.00475236	0.876,0.941	0.591,0.612,0.58,0.488	0.341
49896	XLOC_017402	KIAA0556	chr16	+	27665928	27666057	27659924	27660056	27689049	27689317	49896	0,1	5,8	13,1,3,4	0,0,1,0	200	85	3.90739e-05	0.00519989	0.0,0.05	1.0,1.0,0.56,1.0	-0.865
12878	XLOC_046166	SAMD9	chr7	-	92776400	92776459	92774697	92775353	92777506	92778104	12878	14,3	17,5	51,49,26,34	11,2,0,21	104	85	4.11149e-05	0.00542897	0.402,0.329	0.791,0.952,1.0,0.57	-0.463
10756	XLOC_025187	FAM228B	chr2	+	24384375	24384483	24369799	24369956	24387067	24387204	10756	47,28	0,0	30,26,26,16	6,11,7,3	179	85	4.24666e-05	0.00557856	1.0,1.0	0.704,0.529,0.638,0.717	0.353
31822	XLOC_019915	PRCD	chr17	+	74555026	74555125	74553845	74553939	74557369	74557480	31822	119,98	115,72	253117137170	99,50,74,87	170	85	4.61147e-05	0.00599597	0.341,0.405	0.561,0.539,0.481,0.494	-0.146
19816	XLOC_019620	NBR2	chr17	+	41284972	41285154	41283224	41283287	41290673	41292565	19816	2,0	12,13	13,27,4,5	13,19,2,5	224	56	4.84158e-05	0.00626321	0.04,0.0	0.2,0.262,0.333,0.2	-0.229
15368	XLOC_031994	ZMAT5	chr22	-	30150737	30150852	30144406	30144560	30162937	30163062	15368	34,59	92,56	28,22,25,66	189198104170	186	85	4.91755e-05	0.00632936	0.144,0.325	0.063,0.048,0.099,0.151	0.144
221	XLOC_042286	ECHDC1	chr6	-	127637594	127637647	127635960	127636041	127648146	127648289	221	148145	11,10	113179114154	30,37,15,31	81	74	5.0742e-05	0.00649817	0.925,0.93	0.775,0.815,0.874,0.819	0.107
36252	XLOC_011297	ZCCHC8	chr12	-	123007345	123007453	123006689	123006846	123011394	123011632	36252	132,29	216197	183294385180	243200161337	179	85	5.19953e-05	0.00660885	0.225,0.065	0.263,0.411,0.532,0.202	-0.207
16809	XLOC_047560	PCM1	chr8	+	17797550	17797667	17797199	17797370	17804694	17804872	16809	105,48	59,24	93,68,47,74	117,66,51,86	188	85	5.34375e-05	0.00677527	0.446,0.475	0.264,0.318,0.294,0.28	0.171
1375	XLOC_007760	PAAF1	chr11	+	73598084	73598144	73589827	73589864	73598398	73598502	1375	2,0	47,73	7,5,15,16	60,45,24,98	53	30	6.11544e-05	0.00763966	0.024,0.0	0.062,0.059,0.261,0.085	-0.105
57870	XLOC_032637	SETMAR	chr3	+	4354581	4355445	4342825	4345210	4357895	4358949	57870	161,47	0,1	255,164,85,67	25,10,11,23	935	85	6.11157e-05	0.00763966	1.0,0.81	0.481,0.599,0.413,0.209	0.479
48326	XLOC_039142	TMEM161B	chr5	-	87521585	87521683	87516406	87516536	87524261	87524345	48326	14,9	8,5	50,29,26,32	5,3,0,1	162	77	6.14572e-05	0.00765871	0.454,0.461	0.826,0.821,1.0,0.938	-0.439
48470	XLOC_032229	DENND6B	chr22	-	50752635	50752701	50752242	50752307	50753033	50753129	48470	110,24	20,2	83,97,94,55	8,0,0,0	91	58	6.26904e-05	0.00779334	0.778,0.884	0.869,1.0,1.0,1.0	-0.136
44260	XLOC_000951	PRUNE	chr1	+	150990942	150991145	150990287	150990380	150997086	150997271	44260	17,16	22,9	56,65,61,83	19,4,0,17	274	85	6.31013e-05	0.00782533	0.193,0.355	0.478,0.834,1.0,0.602	-0.454
54474	XLOC_001822	USP48	chr1	-	22021558	22021714	22016466	22016592	22027990	22028095	54474	81,40	6,7	92,100,82,86	1,1,0,0	227	85	6.55502e-05	0.00805067	0.835,0.681	0.972,0.974,1.0,1.0	-0.228
53499	XLOC_045064	NA	chr7	+	26479932	26480125	26451804	26451859	26533414	26534508	53499	7,14	10,6	2,0,0,1	12,4,25,4	227	48	6.57814e-05	0.00805964	0.129,0.33	0.034,0.0,0.0,0.05	0.209
17948	XLOC_017821	C16orf13	chr16	-	684888	684956	684718	684797	685611	685774	17948	107,69	10,9	122,133,76,146	0,4,3,2	109	72	7.00107e-05	0.0085164	0.876,0.835	1.0,0.956,0.944,0.98	-0.115
18147	XLOC_021810	ELP2	chr18	+	33719381	33719576	33718232	33718389	33721099	33721164	18147	14,0	13,4	20,13,8,27	4,0,0,0	239	58	7.19887e-05	0.00871653	0.207,0.0	0.548,1.0,1.0,1.0	-0.783
26057	XLOC_015695	KIF23	chr15	+	69733106	69733418	69732646	69732826	69737128	69737380	26057	16,66	18,36	105,115,52,107	22,30,7,27	383	85	7.21486e-05	0.00871653	0.165,0.289	0.514,0.46,0.622,0.468	-0.289
40272	XLOC_050043	C9orf43	chr9	+	116191179	116191243	116190426	116190503	116191451	116196708	40272	194140	0,0	223,33,54,224	0,29,68,0	99	70	7.38015e-05	0.00889265	1.0,1.0	1.0,0.446,0.36,1.0	0.298
12157	XLOC_020762	AMZ2P1	chr17	-	62970672	62970759	62969359	62969635	62971677	62975285	12157	91,30	0,0	86,14,89,71	21,3,2,20	160	85	7.61913e-05	0.00911853	1.0,1.0	0.685,0.713,0.959,0.653	0.247
18576	XLOC_042141	SNX14	chr6	-	86248555	86248582	86246509	86246642	86251702	86251761	18576	2,0	25,10	19,4,18,25	6,16,15,20	20	52	7.66173e-05	0.00912402	0.172,0.0	0.892,0.394,0.757,0.765	-0.616
13710	XLOC_042401	NA	chr6	-	156573453	156573541	156481172	156481403	156602350	156602537	13710	44,21	0,0	1,24,2,25	0,0,1,0	162	85	7.91926e-05	0.00928431	1.0,1.0	1.0,1.0,0.512,1.0	0.122
29479	XLOC_012592	TFDP1	chr13	+	114292132	114292199	114290848	114291015	114294434	114297771	29479	100250	0,6	201,239,96,218	6,26,19,14	120	85	7.94647e-05	0.00928953	1.0,0.967	0.96,0.867,0.782,0.917	0.102
28758	XLOC_024141	IGFLR1	chr19	-	36235391	36235593	36235223	36235322	36236025	36236088	28758	225210	7,3	182,32,86,364	10,22,22,29	244	56	8.0295e-05	0.00936512	0.881,0.941	0.807,0.25,0.473,0.742	0.343
51282	XLOC_013505	CMTM5	chr14	+	23847557	23847710	23846016	23846586	23848239	23848332	51282	13,5	3,8	109,13,253,148	0,0,5,14	224	85	8.23858e-05	0.00954345	0.622,0.192	1.0,1.0,0.95,0.8	-0.53
53421	XLOC_017801	DEF8	chr16	+	90015824	90016046	90015138	90015222	90020650	90020784	53421	64,10	28,18	11,20,18,9	43,34,66,66	285	77	8.28108e-05	0.00954928	0.382,0.131	0.065,0.137,0.069,0.036	0.18
42685	XLOC_008672	PAK1	chr11	-	77036372	77036421	77033059	77034405	77043774	77043912	42685	25,32	98115	18,15,8,18	134162148101	84	85	8.47849e-05	0.00972756	0.205,0.22	0.12,0.086,0.052,0.153	0.11
20774	XLOC_010173	OS9	chr12	+	58113881	58114046	58112775	58112965	58114188	58114301	20774	730380	75,80	526406508595	143154144216	236	85	8.53098e-05	0.00974922	0.778,0.631	0.57,0.487,0.56,0.498	0.176
3263	XLOC_035951	KLB	chr4	+	39466904	39466962	39465144	39465225	39469137	39469266	3263	29,23	8,5	44,27,22,39	0,1,0,0	91	74	8.67729e-05	0.00989424	0.747,0.789	1.0,0.956,1.0,1.0	-0.221
30933	XLOC_024457	IRF3	chr19	-	50165204	50165585	50163969	50164085	50165681	50165874	30933	833158	11,12	714653732650	1,10,0,3	452	85	8.72897e-05	0.00990884	0.934,0.712	0.993,0.925,1.0,0.976	-0.151
51680	XLOC_033181	MCM2	chr3	+	127323450	127323626	127318160	127318390	127323738	127323999	51680	4,5	2,0	49361109514	0,0,0,0	247	85	8.72654e-05	0.00990884	0.408,1.0	1.0,1.0,1.0,1.0	-0.296
23891	XLOC_002848	KLHL12	chr1	-	202883502	202883990	202880181	202880331	202887298	202887516	23891	34,34	7,9	28,35,22,45	19,15,25,47	559	85	8.78212e-05	0.00994702	0.425,0.365	0.183,0.262,0.118,0.127	0.223
11601	XLOC_014395	ACYP1	chr14	-	75530172	75530264	75519927	75520362	75530656	75530736	11601	138109	0,2	357169136367	14,7,24,50	158	73	8.91969e-05	0.0100581	1.0,0.962	0.922,0.918,0.724,0.772	0.147
17659	XLOC_025898	ITGA6	chr2	+	173366499	173366629	173362702	173362828	173368818	173371181	17659	54,10	16,2	28,40,102,41	2,0,0,5	201	85	9.47498e-05	0.0105911	0.588,0.679	0.855,1.0,1.0,0.776	-0.274
16711	XLOC_010959	RNF41	chr12	-	56610212	56610397	56607741	56607854	56615543	56617147	16711	146,98	4,8	135193164233	0,0,0,2	256	85	9.5411e-05	0.0105948	0.924,0.803	1.0,1.0,1.0,0.975	-0.13
38800	XLOC_032853	KLHL18	chr3	+	47328709	47328838	47321832	47324584	47361142	47361273	38800	142113	19,12	59,43,157,149	25,24,44,35	200	85	9.50603e-05	0.0105948	0.761,0.8	0.501,0.432,0.603,0.644	0.235
4463	XLOC_022855	CD97	chr19	+	14507888	14508035	14501735	14501891	14508469	14508616	4463	33,20	42,14	21,16,62,22	37,60,185,71	218	85	9.52706e-05	0.0105948	0.235,0.358	0.181,0.094,0.116,0.108	0.172
11496	XLOC_026641	GGCX	chr2	-	85787937	85788108	85786039	85786198	85788508	85788657	11496	202145	26,16	206171192205	46,45,83,48	242	85	9.70598e-05	0.0106847	0.732,0.761	0.611,0.572,0.448,0.6	0.189
49118	XLOC_001611	NOC2L	chr1	-	889843	889903	889383	889462	891302	891393	49118	6,14	40,23	3,5,1,5	50,86,81,57	92	71	0.000101213	0.0110229	0.104,0.32	0.044,0.043,0.009,0.063	0.172
42619	XLOC_026138	SP140L	chr2	+	231193471	231193546	231191018	231192016	231222519	231222682	42619	85129	23,31	126138175199	22,11,15,18	136	85	0.00010312	0.0111828	0.698,0.722	0.782,0.887,0.879,0.874	-0.146
14181	XLOC_048650	SLC39A4	chr8	-	145638620	145638773	145638142	145638330	145638896	145638951	14181	121,6	13,15	125995511701646	34,23,29,39	187	48	0.000107466	0.0116048	0.705,0.093	0.905,0.914,0.912,0.915	-0.512
24260	XLOC_031644	FBXO7	chr22	+	32875119	32875262	32871223	32871385	32881054	32881196	24260	47,71	6,0	186211191340	1,0,0,0	214	85	0.000107344	0.0116048	0.757,1.0	0.987,1.0,1.0,1.0	-0.118
37601	XLOC_007204	TSPAN32	chr11	+	2329965	2330042	2325336	2325434	2334883	2334938	37601	252,89	5,5	238123268139	32,12,15,29	103	48	0.000108049	0.011643	0.959,0.892	0.776,0.827,0.893,0.691	0.129
42684	XLOC_008672	PAK1	chr11	-	77108071	77108138	77103375	77103586	77122818	77123004	42684	10,24	81,35	3,4,15,11	104119168115	120	85	0.000109869	0.0117398	0.08,0.327	0.02,0.023,0.059,0.063	0.162
47332	XLOC_000620	RABGGTB	chr1	+	76257865	76257991	76257145	76257256	76259768	76259918	47332	214228	39,22	283346341217	10,6,34,13	197	85	0.000109654	0.0117398	0.703,0.817	0.924,0.961,0.812,0.878	-0.134
50949	XLOC_020948	STRA13	chr17	-	79977516	79977570	79977183	79977257	79977733	79977785	50949	304271	175112	277373337420	239329272310	36	27	0.000110411	0.0117569	0.566,0.645	0.465,0.46,0.482,0.504	0.128
30702	XLOC_050320	PLGRKT	chr9	-	5431896	5431983	5361757	5361888	5436568	5436694	30702	169115	8,17	215314285252	8,1,12,4	160	85	0.000111425	0.0118317	0.918,0.782	0.935,0.994,0.927,0.971	-0.107
48344	XLOC_012346	GTF3A	chr13	+	28006864	28006941	28004669	28004758	28008275	28008356	48344	126185	5,3	233200146167	21,10,45,18	126	71	0.000113528	0.0119781	0.934,0.972	0.862,0.918,0.646,0.839	0.137
34642	XLOC_030064	CHD6	chr20	-	40043246	40043621	40041963	40042155	40043825	40044278	34642	4,0	9,10	23,30,44,20	6,10,6,27	446	85	0.000115018	0.012043	0.078,0.0	0.422,0.364,0.583,0.124	-0.334
31783	XLOC_047639	RBPMS	chr8	+	30419460	30419666	30416403	30416473	30423773	30423877	31783	4,7	3,2	17,1,9,3	51,5,35,30	255	63	0.000119342	0.0124392	0.248,0.464	0.076,0.047,0.06,0.024	0.304
22701	XLOC_052876	ATRX	chrX	-	76949312	76949426	76944310	76944417	76952064	76952192	22701	77,53	27,25	165116106199	24,9,23,37	185	85	0.000119776	0.0124589	0.567,0.493	0.76,0.856,0.679,0.712	-0.222
56599	XLOC_031766	TSPO	chr22	+	43555215	43555426	43547519	43547610	43557057	43557196	56599	230,12	14,3	1183339331533890	55,26,42,48	281	84	0.000124064	0.0128004	0.831,0.545	0.865,0.975,0.957,0.96	-0.251
11330	XLOC_001288	PTPRC	chr1	+	198671515	198671659	198661475	198661502	198672426	198672501	11330	253206	0,2	41193369303	10,6,20,21	133	3	0.000125077	0.0128789	1.0,0.699	0.085,0.42,0.294,0.246	0.588
12929	XLOC_026927	BAZ2B	chr2	-	160287373	160287667	160285710	160285771	160289267	160289874	12929	367277	16,18	316264326296	7,4,0,7	334	54	0.000126137	0.0129358	0.788,0.713	0.879,0.914,1.0,0.872	-0.166
44436	XLOC_015510	ZFYVE19	chr15	+	41104896	41105100	41102846	41102955	41105535	41105615	44436	86133	4,6	149,215,75,203	36,22,12,42	263	73	0.000129206	0.0131974	0.856,0.86	0.535,0.731,0.634,0.573	0.24
40687	XLOC_026465	PIGF	chr2	-	46815213	46815318	46803338	46808730	46819613	46819722	40687	55,60	76152	33,52,21,24	162,134,82,153	176	85	0.000135678	0.0137761	0.259,0.16	0.09,0.158,0.11,0.07	0.103
44919	XLOC_038296	GPBP1	chr5	+	56532939	56532999	56531792	56531859	56542126	56542311	44919	73,69	38,50	29,64,46,74	73,58,78,99	81	60	0.000135683	0.0137761	0.587,0.505	0.227,0.45,0.304,0.356	0.212
56388	XLOC_038980	FYB	chr5	-	39270670	39270930	39201927	39203089	39274504	39274662	56388	10,18	13,16	16,4,28,14	0,1,0,3	331	85	0.000136259	0.0138071	0.165,0.224	1.0,0.507,1.0,0.545	-0.569
1938	XLOC_000767	PRPF38B	chr1	+	109236211	109236264	109233341	109235489	109238323	109238392	1938	63,13	78,19	47,84,35,107	94212178293	69	62	0.000139144	0.0140436	0.421,0.381	0.31,0.263,0.15,0.247	0.159
27653	XLOC_009809	RAD51AP1	chr12	+	4655474	4655584	4652928	4653070	4657257	4657344	27653	36157	3,14	79207105275	1,5,1,5	176	80	0.000141569	0.014232	0.845,0.836	0.973,0.95,0.979,0.962	-0.125
54294	XLOC_038143	EXOC3	chr5	+	458014	458140	453484	454166	462074	462185	54294	9,17	4,10	22,15,7,16	0,1,0,0	197	85	0.000141365	0.014232	0.493,0.423	1.0,0.866,1.0,1.0	-0.509
29212	XLOC_033744	SETD2	chr3	-	47082849	47082973	47079155	47079267	47084050	47084190	29212	39,38	86,54	34,29,11,22	89,100,87,105	195	85	0.000145272	0.0145613	0.165,0.235	0.143,0.112,0.052,0.084	0.102
538	XLOC_001837	HNRNPR	chr1	-	23667344	23667513	23664982	23665101	23670703	23671497	538	447439	140156	407413428516	200208192368	240	85	0.000148286	0.0147329	0.531,0.499	0.419,0.413,0.441,0.332	0.114
30493	XLOC_029896	MKKS	chr20	-	10394443	10394579	10389275	10389451	10401175	10401406	30493	147112	13,7	193268240248	0,7,11,1	207	85	0.000149865	0.0148609	0.823,0.868	1.0,0.94,0.9,0.99	-0.112
10766	XLOC_025187	FAM228B	chr2	+	24347198	24347330	24346330	24346403	24357988	24358057	10766	30,19	2,2	3,9,5,5	6,5,7,2	161	43	0.000152599	0.0150516	0.8,0.717	0.118,0.325,0.16,0.4	0.508
29523	XLOC_033842	DCP1A	chr3	-	53338206	53338320	53326098	53326857	53346270	53346409	29523	290268	4,9	313423290337	12,44,66,12	185	85	0.000153265	0.0150516	0.971,0.932	0.923,0.815,0.669,0.928	0.118
32824	XLOC_045007	C1GALT1	chr7	+	7277169	7277262	7273933	7274170	7277885	7278553	32824	13,0	14,1	0,0,0,0	22,18,13,19	170	85	0.000153256	0.0150516	0.317,0.0	0.0,0.0,0.0,0.0	0.159
45232	XLOC_039296	BRD8	chr5	-	137495243	137495288	137492572	137492956	137495757	137495862	45232	116103	78,82	114,50,60,55	120,81,126,70	76	85	0.000152792	0.0150516	0.625,0.584	0.515,0.408,0.348,0.468	0.17
49787	XLOC_045120	NA	chr7	+	38399052	38399207	38389946	38390051	38412965	38413193	49787	13,23	19,25	7,25,4,42	0,8,0,6	226	85	0.000153217	0.0150516	0.205,0.257	1.0,0.54,1.0,0.725	-0.585
55233	XLOC_039147	CETN3	chr5	-	89692309	89692381	89688130	89689924	89695174	89695366	55233	21,4	58,43	7,1,0,3	79,75,18,72	130	85	0.00015469	0.0151623	0.191,0.057	0.055,0.009,0.0,0.027	0.101
13329	XLOC_032868	ATRIP	chr3	+	48505980	48506061	48505442	48505531	48506229	48506482	13329	82102	4,7	98,80,29,91	13,24,28,20	145	82	0.000158188	0.0154458	0.921,0.892	0.81,0.653,0.369,0.72	0.269
45840	XLOC_002890	C1orf186	chr1	-	206299689	206299802	206289366	206289626	206306068	206306292	45840	338111	20,19	500,48,218,74	160,25,31,70	184	85	0.000163957	0.0158873	0.886,0.73	0.591,0.47,0.765,0.328	0.27
41646	XLOC_016194	MAP2K1	chr15	-	66787667	66787757	66782035	66786890	66789979	66791990	41646	85121	42,25	220239183240	18,19,34,18	166	85	0.000167413	0.0161907	0.509,0.713	0.862,0.866,0.734,0.872	-0.222
58005	XLOC_023938	EMR2	chr19	-	14877789	14877921	14876469	14876616	14883153	14883309	58005	112,53	3,0	26,115,98,94	3,14,29,7	203	85	0.000167724	0.0161907	0.94,1.0	0.784,0.775,0.586,0.849	0.222
24078	XLOC_046522	NCAPG2	chr7	-	158443523	158443664	158439151	158439255	158444984	158445172	24078	22140	6,18	109,258,55,290	5,18,2,2	212	85	0.0001699	0.016339	0.595,0.757	0.897,0.852,0.917,0.983	-0.236
34653	XLOC_034106	CEP70	chr3	-	138310695	138310798	138290107	138290198	138313039	138313187	34653	68,38	0,13	138,55,180,160	0,0,0,0	173	84	0.000172113	0.0164962	1.0,0.587	1.0,1.0,1.0,1.0	-0.207
8720	XLOC_033429	EIF4G1	chr3	+	184035108	184035285	184033919	184034006	184035504	184035604	8720	133,12	0,5	229257240425	0,0,0,0	243	80	0.000173137	0.0164962	1.0,0.441	1.0,1.0,1.0,1.0	-0.279
25390	XLOC_031797	TTC38	chr22	+	46677867	46678048	46677495	46677615	46679869	46681176	25390	20,5	26,3	2,1,1,15	25,44,22,21	252	85	0.000175924	0.0167289	0.206,0.36	0.026,0.008,0.015,0.194	0.222
19379	XLOC_010064	LETMD1	chr12	+	51447560	51447643	51442816	51442968	51450132	51450285	19379	10,1	61,69	18,12,31,32	108,63,60,26	152	85	0.000176396	0.0167425	0.084,0.008	0.085,0.096,0.224,0.408	-0.157
35174	XLOC_031594	TTC28-AS1	chr22	+	28318005	28318166	28315363	28315533	28331138	28331218	35174	81,70	17,15	144101189163	15,4,11,14	220	73	0.000177196	0.0167872	0.613,0.608	0.761,0.893,0.851,0.794	-0.214
14395	XLOC_050401	DDX58	chr9	-	32550771	32550966	32540541	32544324	32552431	32553942	14395	28,0	10,18	86151130307	13,29,20,26	266	85	0.000178208	0.0168518	0.472,0.0	0.679,0.625,0.675,0.79	-0.456
17379	XLOC_019214	SPNS3	chr17	+	4352529	4352682	4342952	4343018	4356310	4356500	17379	292128	1,0	754282118273	21,19,14,3	198	59	0.000179712	0.0169625	0.989,1.0	0.915,0.816,0.715,0.964	0.142
187	XLOC_002088	MKNK1	chr1	-	47046201	47046299	47042245	47042326	47048899	47049001	187	146,87	10,6	122117152159	0,2,0,3	159	74	0.000180329	0.0169892	0.872,0.871	1.0,0.965,1.0,0.961	-0.11
9897	XLOC_023620	LOC100131691	chr19	+	59092611	59094539	59086549	59086955	59097521	59097723	9897	1996480	0,0	1427229011241870	8,4,12,14	1999	85	0.000186316	0.0174245	1.0,1.0	0.884,0.961,0.799,0.85	0.126
55574	XLOC_001354	IKBKE	chr1	+	206646538	206646657	206644498	206644588	206647673	206647814	55574	162,77	11,18	115153149199	0,9,5,2	188	83	0.000190282	0.0177307	0.867,0.654	1.0,0.882,0.929,0.978	-0.187
6203	XLOC_026139	SP100	chr2	+	231328781	231328865	231327149	231327233	231331015	231331069	6203	335265	7,4	295259278331	6,14,48,22	108	39	0.000193138	0.0179309	0.945,0.96	0.947,0.87,0.677,0.845	0.118
50603	XLOC_001540	SDCCAG8	chr1	+	243468313	243468425	243468014	243468079	243471088	243471185	50603	54,29	9,9	93,44,79,96	3,1,6,3	156	58	0.000200197	0.0185188	0.69,0.545	0.92,0.942,0.83,0.922	-0.286
32881	XLOC_031722	XPNPEP3	chr22	+	41256677	41256797	41253075	41253249	41257621	41258785	32881	46,40	15,9	8,23,3,20	22,9,43,12	191	85	0.00020267	0.0186877	0.577,0.664	0.139,0.532,0.03,0.426	0.339
47230	XLOC_052299	ZNF711	chrX	+	84522283	84522421	84520123	84520261	84523299	84523347	47230	1,0	22,2	18,9,2,26	16,16,5,12	165	41	0.000204222	0.0187549	0.011,0.0	0.218,0.123,0.09,0.35	-0.19
38319	XLOC_008699	PICALM	chr11	-	85701292	85701442	85694908	85695016	85707868	85707972	38319	21,10	34,46	14,39,66,73	26,22,6,27	221	85	0.000207036	0.0187949	0.192,0.077	0.172,0.405,0.809,0.51	-0.34
58783	XLOC_041413	FAM26F	chr6	+	116783034	116783617	116782532	116782592	116784445	116784934	58783	41,18	3,17	45,112,54,114	0,0,2,2	622	53	0.000206322	0.0187949	0.538,0.083	1.0,1.0,0.697,0.829	-0.571
30650	XLOC_019874	RAB37	chr17	+	72741011	72741068	72740446	72740512	72741444	72743474	30650	99,21	0,6	201,80,185,130	0,0,0,0	74	59	0.000209576	0.0188726	1.0,0.736	1.0,1.0,1.0,1.0	-0.132
40471	XLOC_052009	CA5BP1	chrX	+	15711085	15711181	15706783	15706981	15720904	15721474	40471	76,35	2,0	78,48,41,83	9,37,6,15	170	85	0.000210366	0.01888	0.95,1.0	0.813,0.393,0.774,0.735	0.296
29055	XLOC_009916	ATF7IP	chr12	+	14648997	14649037	14633936	14634119	14649164	14649277	29055	3,19	88,48	0,0,0,0	62,85,38,46	66	85	0.000223265	0.0198251	0.042,0.338	0.0,0.0,0.0,0.0	0.19
21418	XLOC_025795	R3HDM1	chr2	+	136399105	136399360	136396465	136396692	136402948	136403097	21418	5,8	20,42	24,50,37,20	39,35,26,63	326	85	0.000226063	0.0200039	0.061,0.047	0.138,0.271,0.271,0.076	-0.135
20972	XLOC_020539	PTGES3L-AARSD1	chr17	-	41105740	41105795	41103816	41103911	41106892	41106984	20972	128166	70,59	332312275232	94,32,44,81	96	85	0.000227099	0.0200607	0.618,0.714	0.758,0.896,0.847,0.717	-0.139
5815	XLOC_021716	ANKRD12	chr18	+	9204473	9204542	9195548	9195696	9208654	9208801	5815	72,54	113,69	100,172,208,82	93,55,27,73	124	85	0.000228207	0.0201208	0.304,0.349	0.424,0.682,0.841,0.435	-0.269
24201	XLOC_010690	CSDA	chr12	-	10862506	10862713	10856649	10856747	10865809	10865932	24201	777234	172,71	1008913239733	126,143,46,109	278	85	0.000229359	0.0201555	0.58,0.502	0.71,0.661,0.614,0.673	-0.124
57684	XLOC_000885	NOTCH2NL	chr1	+	145281954	145282045	145281368	145281704	145290428	145290511	57684	66,54	20,9	118,76,161,164	8,5,11,14	159	76	0.000231994	0.020352	0.612,0.741	0.876,0.879,0.875,0.848	-0.193
45023	XLOC_030050	LOC388796	chr20	-	37054582	37054696	37049652	37050888	37055061	37055146	45023	107,50	40,34	95,70,48,41	105,78,84,40	178	78	0.000233636	0.0204608	0.54,0.392	0.284,0.282,0.2,0.31	0.197
9567	XLOC_052749	GRIPAP1	chrX	-	48838206	48838284	48838007	48838103	48839390	48839504	9567	103,53	8,9	222,92,182,224	2,10,0,6	142	85	0.00023597	0.0205692	0.885,0.779	0.985,0.846,1.0,0.957	-0.115
28877	XLOC_034009	IQCB1	chr3	-	121507130	121507279	121500589	121500721	121508919	121509062	28877	49137	37,27	231182210196	12,29,4,18	220	85	0.000237067	0.0206196	0.338,0.662	0.881,0.708,0.953,0.808	-0.337
50950	XLOC_020948	STRA13	chr17	-	79977516	79977572	79977168	79977257	79977733	79977785	50950	224201	175112	209277248305	239329272310	55	42	0.000239018	0.0207185	0.494,0.578	0.4,0.391,0.41,0.429	0.129
47338	XLOC_000620	RABGGTB	chr1	+	76257881	76257991	76257145	76257256	76259768	76259918	47338	171151	39,22	198216252135	10,6,34,13	181	85	0.00024476	0.0211444	0.673,0.763	0.903,0.944,0.777,0.83	-0.146
52962	XLOC_045233	TYW1	chr7	+	66660156	66660324	66582469	66582605	66703294	66706206	52962	48,25	0,0	84,55,6,42	0,0,2,0	239	85	0.000249102	0.0213746	1.0,1.0	1.0,1.0,0.516,1.0	0.121
48023	XLOC_022172	TXNL4A	chr18	-	77746601	77746750	77737597	77737701	77748239	77748532	48023	49,10	21,21	13,6,12,11	51,63,58,30	220	85	0.000251446	0.0215205	0.474,0.155	0.09,0.035,0.074,0.124	0.234
34443	XLOC_026897	ZEB2	chr2	-	145155867	145157837	145153978	145154159	145158765	145158874	34443	25122057	6,1	1682222313061950	12,3,7,29	2041	85	0.000257645	0.0219965	0.946,0.988	0.854,0.969,0.886,0.738	0.105
31126	XLOC_009986	DNM1L	chr12	+	32891197	32891230	32890798	32890876	32892997	32893174	31126	17,26	0,0	25,26,30,22	5,15,12,7	38	71	0.000261384	0.0222784	1.0,1.0	0.903,0.764,0.824,0.854	0.164
56819	XLOC_048290	THAP1	chr8	-	42694328	42694524	42691816	42693479	42698166	42698474	56819	101116	22,24	229204154174	15,21,18,15	267	85	0.000265369	0.0224724	0.594,0.606	0.829,0.756,0.731,0.787	-0.176
7372	XLOC_041078	LOC100507463	chr6	+	32812421	32812647	32811862	32812051	32813194	32814277	7372	120,63	86,40	270,140,93,282	63,65,42,73	297	85	0.000270279	0.0227325	0.285,0.311	0.551,0.381,0.388,0.525	-0.163
24743	XLOC_049934	C9orf89	chr9	+	95874160	95874220	95869955	95870109	95874499	95874571	24743	112,53	1,0	104,97,130,104	5,6,27,9	86	65	0.000279253	0.0234099	0.988,1.0	0.94,0.924,0.784,0.897	0.108
23605	XLOC_049847	SMC5	chr9	+	72920162	72920276	72914961	72915116	72929657	72929752	23605	48,47	9,5	51,51,49,57	0,0,2,0	185	85	0.000280959	0.0234621	0.71,0.812	1.0,1.0,0.918,1.0	-0.219
29096	XLOC_052904	TRMT2B	chrX	-	100275475	100275577	100274272	100274392	100276089	100276304	29096	78,67	2,6	127,97,99,162	0,0,0,0	173	85	0.000289119	0.0240002	0.95,0.846	1.0,1.0,1.0,1.0	-0.102
31683	XLOC_041061	SKIV2L	chr6	+	31947190	31947330	31946679	31946775	31948227	31948325	31683	98124	16,6	208102158247	0,5,9,0	211	85	0.000293792	0.0243484	0.712,0.893	1.0,0.892,0.876,1.0	-0.139
23428	XLOC_036741	PPM1K	chr4	-	89199295	89199794	89198294	89198395	89205557	89205983	23428	161153	31,26	233267147352	15,26,15,27	570	85	0.000294821	0.024394	0.436,0.467	0.698,0.605,0.594,0.66	-0.188
12585	XLOC_039257	ZCCHC10	chr5	-	132358532	132358598	132342450	132342612	132362188	132362304	12585	86,91	48,30	173171334128	56,27,14,34	118	85	0.000305864	0.0251445	0.563,0.686	0.69,0.82,0.945,0.731	-0.172
31631	XLOC_005536	LRRC27	chr10	+	134155716	134155775	134151068	134151199	134158001	134158154	31631	32,21	0,0	53,14,23,26	10,6,6,13	104	85	0.000307983	0.0252373	1.0,1.0	0.812,0.656,0.758,0.62	0.288
2875	XLOC_032874	ARIH2	chr3	+	48982568	48982614	48964894	48965246	48999044	48999112	2875	17,15	14,11	14,6,6,12	13,44,34,71	54	61	0.000308807	0.0252425	0.578,0.606	0.549,0.133,0.166,0.16	0.34
58451	XLOC_015802	SCARNA15	chr15	+	83425481	83425537	83423380	83423536	83425655	83425940	58451	44127	10,29	63,45,97,56	44,27,38,28	98	85	0.00031117	0.0253355	0.792,0.792	0.554,0.591,0.689,0.634	0.175
29612	XLOC_013522	NOP9	chr14	+	24761403	24761558	24740399	24740516	24761642	24761806	29612	190208	0,3	215126230230	5,8,11,17	226	85	0.000315339	0.025634	1.0,0.963	0.942,0.856,0.887,0.836	0.101
20617	XLOC_040956	BTN2A2	chr6	+	26385242	26385590	26384019	26384143	26388240	26388522	20617	163119	1,0	140,98,121,132	17,13,1,7	419	85	0.000317496	0.0257682	0.971,1.0	0.626,0.605,0.961,0.793	0.239
472	XLOC_048487	UBR5	chr8	-	103297740	103298009	103297354	103297566	103298587	103298845	472	60,87	3,7	103,137,94,89	1,0,0,0	340	85	0.000318147	0.02578	0.833,0.757	0.963,1.0,1.0,1.0	-0.196
57157	XLOC_006141	C10orf118	chr10	-	115922395	115923088	115917312	115917439	115933773	115934364	57157	301353	9,4	282490440602	2,1,0,1	764	85	0.00032469	0.0262268	0.788,0.908	0.94,0.982,1.0,0.985	-0.129
5830	XLOC_034145	TM4SF1	chr3	-	149093229	149093375	149089473	149089654	149093466	149093556	5830	289,58	18,10	382,31,1523,190	17,0,32,7	215	83	0.000327148	0.0263419	0.861,0.691	0.897,1.0,0.948,0.913	-0.163
45248	XLOC_045986	TBRG4	chr7	-	45144136	45144308	45142931	45143042	45145039	45145363	45248	231344	14,14	229432125601	37,49,18,46	243	85	0.000329494	0.0264472	0.852,0.896	0.684,0.755,0.708,0.82	0.132
2625	XLOC_032657	ARPC4-TTLL3	chr3	+	9859328	9859443	9854931	9855029	9862229	9862425	2625	7,13	5,8	37,8,18,15	3,0,0,2	186	85	0.000330653	0.0264985	0.39,0.426	0.849,1.0,1.0,0.774	-0.498
1487	XLOC_010964	TIMELESS	chr12	-	56815134	56815277	56814746	56814918	56815510	56815593	1487	43137	4,4	142352123319	0,4,0,0	205	76	0.000331882	0.0265552	0.799,0.927	1.0,0.97,1.0,1.0	-0.129
33513	XLOC_025285	GALM	chr2	+	38925507	38925578	38916954	38917036	38956697	38956839	33513	4,9	6,8	6,2,12,2	25,12,79,16	118	75	0.000341841	0.0272299	0.298,0.417	0.132,0.096,0.088,0.074	0.26
45024	XLOC_030050	LOC388796	chr20	-	37054582	37054700	37050738	37050888	37055061	37055146	45024	54,31	40,34	63,58,23,16	105,78,84,40	182	78	0.000357579	0.0281936	0.367,0.281	0.205,0.242,0.105,0.146	0.15
46456	XLOC_050543	NMRK1	chr9	-	77702566	77702784	77698002	77698066	77702923	77703194	46456	4,0	14,23	7,11,31,29	19,13,7,45	261	57	0.000359535	0.0282796	0.059,0.0	0.074,0.156,0.492,0.123	-0.182
3066	XLOC_025234	MRPL33	chr2	+	27997290	27997397	27995540	27995559	28002299	28003621	3066	409378	160,97	366481362477	67,85,85,90	105	12	0.000376516	0.0293435	0.226,0.308	0.384,0.393,0.327,0.377	-0.103
19165	XLOC_047608	ADAM28	chr8	+	24167406	24167483	24157486	24157590	24167675	24167754	19165	45,96	1,0	183,29,191,68	26,0,56,4	127	72	0.000381139	0.0296133	0.962,1.0	0.8,1.0,0.659,0.906	0.14
18860	XLOC_016186	VWA9	chr15	-	65899496	65899780	65897466	65897574	65903435	65903627	18860	86145	16,16	172,209,92,326	3,14,7,11	355	85	0.000397241	0.0307238	0.563,0.685	0.932,0.781,0.759,0.876	-0.213
17193	XLOC_034247	DNAJC19	chr3	-	180705810	180705884	180703713	180703784	180707387	180707562	17193	28,51	6,7	79,78,41,56	1,1,2,2	113	64	0.000402144	0.0310559	0.726,0.805	0.978,0.978,0.921,0.941	-0.189
36131	XLOC_031718	TNRC6B	chr22	+	40677122	40677293	40675998	40676147	40681648	40681774	36131	4,0	33,13	16,5,21,4	20,11,15,24	242	85	0.000404156	0.0311272	0.041,0.0	0.219,0.138,0.33,0.055	-0.165
17105	XLOC_000804	CD53	chr1	+	111436948	111437023	111434013	111434093	111441745	111442558	17105	88,65	6,0	19,42,50,51	8,4,14,8	124	73	0.000413711	0.0316139	0.896,1.0	0.583,0.861,0.678,0.79	0.22
3124	XLOC_008039	APLP2	chr11	+	130007150	130007186	130005457	130005610	130010292	130010378	3124	150,23	995216	84,52,18,91	407184115290	52	79	0.000419342	0.0318057	0.186,0.139	0.239,0.3,0.192,0.323	-0.101
799	XLOC_001770	RSG1	chr1	-	16642931	16643066	16641663	16641930	16678749	16678984	799	15,7	8,2	7,18,6,4	26,10,26,39	206	85	0.000434284	0.0327926	0.436,0.591	0.1,0.426,0.087,0.041	0.35
9564	XLOC_025933	OSBPL6	chr2	+	179396040	179396305	179387719	179388363	179400458	179400555	9564	36,37	50,31	100,94,23,76	59,19,10,41	336	85	0.000435734	0.0328535	0.154,0.232	0.3,0.556,0.368,0.319	-0.193
17157	XLOC_036302	ARFIP1	chr4	+	153791904	153792000	153784757	153784866	153793603	153793716	17157	18,27	13,20	14,4,3,10	14,13,20,38	170	85	0.000448772	0.0335964	0.409,0.403	0.333,0.133,0.07,0.116	0.243
52292	XLOC_031697	CBY1	chr22	+	39067074	39067193	39066888	39066994	39069163	39073132	52292	101214	4,6	87,62,25,175	18,12,2,9	190	85	0.000448884	0.0335964	0.919,0.941	0.684,0.698,0.848,0.897	0.148
56989	XLOC_034329	PPP1R2	chr3	-	195251616	195251694	195245814	195245982	195256594	195256702	56989	10,13	3,0	50165183146	0,0,0,2	142	85	0.00046874	0.0347256	0.666,1.0	1.0,1.0,1.0,0.978	-0.161
47254	XLOC_034178	C3orf33	chr3	-	155523385	155523512	155520320	155520380	155523927	155524055	47254	19,12	14,10	11,1,0,15	29,15,23,14	166	53	0.000471537	0.0347811	0.302,0.277	0.108,0.021,0.0,0.255	0.193
36267	XLOC_011297	ZCCHC8	chr12	-	122975481	122975600	122975008	122975114	122977261	122977336	36267	5,7	13,5	0,0,3,2	26,17,17,20	173	68	0.000473724	0.0348416	0.131,0.355	0.0,0.0,0.065,0.038	0.217
56442	XLOC_031482	MED15	chr22	+	20929399	20929519	20922807	20922918	20936897	20937034	56442	60,4	1,0	55,71,89,69	19,18,21,13	191	85	0.000473095	0.0348416	0.964,1.0	0.563,0.637,0.654,0.703	0.343
537	XLOC_001837	HNRNPR	chr1	-	23667344	23667510	23664982	23665101	23670703	23671270	537	449429	140156	420423441564	200208192368	237	85	0.000477893	0.0350976	0.535,0.497	0.43,0.422,0.452,0.355	0.101
32506	XLOC_005863	SAR1A	chr10	-	71922445	71922515	71921613	71921687	71930168	71930285	32506	5,0	21,46	8,12,23,15	23,27,45,42	108	67	0.000483329	0.0353441	0.129,0.0	0.177,0.216,0.241,0.181	-0.139
30445	XLOC_050604	NOL8	chr9	-	95073427	95073541	95072834	95072957	95076548	95078421	30445	243160	22,17	324225151286	10,2,0,27	185	85	0.000491814	0.0358104	0.835,0.812	0.937,0.981,1.0,0.83	-0.114
41053	XLOC_001371	CD46	chr1	+	207940951	207940996	207940357	207940540	207941123	207941168	41053	0,0	40,36	8,6,9,3	42,23,29,43	38	38	0.000493706	0.0358969	0.0,0.0	0.16,0.207,0.237,0.065	-0.167
35306	XLOC_047760	ADHFE1	chr8	+	67357452	67357649	67356828	67356983	67359498	67359576	35306	136,65	4,5	130,0,23,38	10,5,13,16	254	71	0.000515743	0.0372336	0.905,0.784	0.784,0.0,0.331,0.399	0.466
21270	XLOC_033696	ULK4	chr3	-	41292413	41292615	41290979	41291065	41439569	41439755	21270	1,0	2,13	10,4,5,4	3,5,1,1	267	79	0.00052244	0.0375779	0.129,0.0	0.497,0.191,0.597,0.542	-0.392
8550	XLOC_041416	RWDD1	chr6	+	116895220	116895334	116892582	116892818	116901457	116901523	8550	118114	181149	268285138256	184201197176	159	59	0.000522725	0.0375779	0.195,0.221	0.351,0.345,0.206,0.351	-0.105
16633	XLOC_039155	FAM172A	chr5	-	93410350	93410474	93392783	93392908	93447215	93447404	16633	65,42	8,2	101,63,90,88	0,0,0,2	195	85	0.000529125	0.0378246	0.78,0.902	1.0,1.0,1.0,0.95	-0.147
38004	XLOC_021760	RBBP8	chr18	+	20557752	20557850	20555115	20555182	20562180	20562356	38004	0,0	15,45	4,21,13,0	28,43,14,70	145	60	0.000528792	0.0378246	0.0,0.0	0.056,0.168,0.278,0.0	-0.126
55569	XLOC_001354	IKBKE	chr1	+	206646542	206646657	206644498	206644588	206647673	206647814	55569	99,68	11,18	74,89,97,125	0,9,5,2	184	83	0.00052906	0.0378246	0.802,0.63	1.0,0.817,0.897,0.966	-0.204
21346	XLOC_032777	VILL	chr3	+	38043886	38044066	38043192	38043351	38045745	38045890	21346	40,9	11,11	92,113,51,134	4,12,10,3	251	85	0.000534269	0.0381389	0.552,0.217	0.886,0.761,0.633,0.938	-0.42
17813	XLOC_025266	LTBP1	chr2	+	33614250	33614373	33590399	33590570	33622199	33622349	17813	24,25	0,4	99,35,294,80	0,0,0,0	194	85	0.000536164	0.0382206	1.0,0.733	1.0,1.0,1.0,1.0	-0.133
17257	XLOC_024545	ZNF611	chr19	-	53233158	53233258	53231982	53232084	53238253	53238344	17257	29,20	2,0	21,40,1,14	12,9,11,7	170	84	0.000537676	0.0382748	0.878,1.0	0.464,0.687,0.043,0.497	0.516
57416	XLOC_022125	PIGN	chr18	-	59830763	59830889	59828365	59828618	59854076	59854289	57416	4,8	16,16	16,15,32,27	10,15,8,17	197	85	0.000541981	0.0385275	0.097,0.177	0.408,0.301,0.633,0.407	-0.3
50807	XLOC_033320	MBNL1	chr3	+	152164492	152164546	152163070	152163328	152165408	152165562	50807	32,54	74,66	36,36,36,32	92151153144	94	85	0.000545341	0.0387124	0.281,0.425	0.261,0.177,0.175,0.167	0.158
5589	XLOC_045914	LOC401320	chr7	-	30590933	30591011	30590251	30590397	30591715	30591795	5589	9,0	54,25	7,5,14,0	10,8,4,3	130	73	0.000550981	0.0390583	0.086,0.0	0.282,0.26,0.663,0.0	-0.258
7842	XLOC_052575	BRCC3	chrX	+	154327589	154327664	154319058	154319114	154344331	154344463	7842	39,40	28,41	21,15,13,22	34,34,46,35	100	49	0.000551768	0.0390598	0.406,0.323	0.232,0.178,0.122,0.235	0.173
4991	XLOC_015750	PSTPIP1	chr15	+	77324638	77324735	77323520	77323619	77325202	77325293	4991	21,28	0,7	92,82,79,90	0,0,0,0	169	84	0.000560234	0.03944	1.0,0.665	1.0,1.0,1.0,1.0	-0.167
24200	XLOC_010690	CSDA	chr12	-	10862506	10863387	10856649	10856747	10865809	10865932	24200	967245	172,71	12271223251945	126,143,46,109	952	85	0.000562126	0.0394642	0.334,0.236	0.465,0.433,0.328,0.436	-0.13
32928	XLOC_019660	MGC57346	chr17	+	43707850	43707972	43707269	43707524	43713648	43721667	32928	7,8	25,7	9,2,2,3	50,40,23,63	193	85	0.00056813	0.0398242	0.11,0.335	0.073,0.022,0.037,0.021	0.184
33585	XLOC_017368	POLR3E	chr16	+	22339830	22339908	22337081	22337599	22344964	22346424	33585	20,4	4,12	44,42,46,40	0,4,0,0	142	85	0.000575139	0.0400646	0.75,0.166	1.0,0.863,1.0,1.0	-0.508
40375	XLOC_005174	SLC29A3	chr10	+	73103965	73104048	73082512	73082811	73111318	73111545	40375	86105	0,0	93,93,61,111	7,7,11,0	152	85	0.000575394	0.0400646	1.0,1.0	0.881,0.881,0.756,1.0	0.121
48871	XLOC_023165	MIA-RAB4B	chr19	+	41313388	41313456	41306243	41307320	41313713	41314346	48871	91,49	0,0	100,103,95,97	4,19,21,0	122	85	0.000583996	0.0405505	1.0,1.0	0.946,0.791,0.759,1.0	0.126
49845	XLOC_005347	R3HCC1L	chr10	+	99946223	99946320	99923049	99923154	99967857	99969656	49845	10,15	6,12	6,5,4,10	20,11,10,32	170	85	0.000589935	0.0407431	0.455,0.385	0.13,0.185,0.167,0.135	0.266
55198	XLOC_010373	UNG	chr12	+	109539706	109539804	109536993	109537089	109547633	109548798	55198	19,23	0,7	65,124,17,132	0,0,0,0	170	85	0.0005932	0.0408579	1.0,0.622	1.0,1.0,1.0,1.0	-0.189
16814	XLOC_047560	PCM1	chr8	+	17840741	17840798	17829837	17830196	17842955	17843128	16814	32,21	10,19	20,5,5,6	28,32,9,25	100	85	0.000598997	0.0411459	0.731,0.484	0.378,0.117,0.321,0.169	0.361
2070	XLOC_026763	FHL2	chr2	-	105979741	105979928	105977282	105977891	105984026	105984196	2070	3,14	1,0	239156566323	0,0,0,0	258	85	0.000598549	0.0411459	0.497,1.0	1.0,1.0,1.0,1.0	-0.252
17535	XLOC_002584	C1orf85	chr1	-	156264549	156264807	156264155	156264356	156265316	156265491	17535	320328	7,0	193310327432	12,7,31,8	329	85	0.000601798	0.0411591	0.922,1.0	0.806,0.92,0.732,0.933	0.113
25170	XLOC_008248	SAAL1	chr11	-	18105081	18105275	18102957	18103050	18108412	18108601	25170	102241	0,1	183237200205	10,13,5,8	265	85	0.000601939	0.0411591	1.0,0.987	0.854,0.854,0.928,0.892	0.112
39044	XLOC_008285	IMMP1L	chr11	-	31477806	31477933	31455006	31455117	31484718	31484852	39044	49,43	5,0	83,48,31,39	22,18,9,12	198	85	0.000602419	0.0411591	0.808,1.0	0.618,0.534,0.597,0.582	0.321
17312	XLOC_023815	ZNF266	chr19	-	9544750	9544911	9530740	9530894	9545783	9545869	17312	2,1	10,3	5,10,21,19	3,3,6,0	226	79	0.000609813	0.0416085	0.065,0.104	0.368,0.538,0.55,1.0	-0.529
16722	XLOC_019937	AFMID	chr17	+	76202026	76202131	76187050	76187141	76202991	76203987	16722	155118	9,1	210,134,79,239	14,16,25,31	175	84	0.000615532	0.0418493	0.892,0.983	0.878,0.801,0.603,0.787	0.17
59	XLOC_022785	LDLR	chr19	+	11233849	11234020	11231045	11231198	11238683	11238761	59	9,19	0,6	16,73,297,48	0,0,0,0	228	71	0.000615806	0.0418493	1.0,0.497	1.0,1.0,1.0,1.0	-0.252
4974	XLOC_035913	PACRGL	chr4	+	20726430	20726511	20715054	20715162	20728907	20729020	4974	27,32	3,3	9,20,8,7	18,8,2,8	148	85	0.000617288	0.0418942	0.838,0.86	0.223,0.589,0.697,0.334	0.388
44200	XLOC_038902	FAM173B	chr5	-	10235322	10235373	10225619	10227759	10236589	10236727	44200	31,67	5,0	38,22,12,14	1,10,10,19	88	85	0.000625923	0.0423674	0.857,1.0	0.973,0.68,0.537,0.416	0.277
13885	XLOC_010088	AMHR2	chr12	+	53823929	53824066	53823236	53823409	53824960	53825440	13885	0,0	1,11	10,15,51,51	19,3,6,5	208	85	0.000627999	0.0424515	0.0,0.0	0.177,0.671,0.776,0.807	-0.608
11602	XLOC_014395	ACYP1	chr14	-	75528386	75528465	75519927	75520362	75530656	75530756	11602	34,36	0,2	77,58,43,109	14,7,24,50	144	85	0.000634414	0.0427717	1.0,0.914	0.765,0.83,0.514,0.563	0.289
13514	XLOC_039294	FAM13B	chr5	-	137292165	137292231	137289854	137290065	137295304	137295452	13514	2,0	20,42	9,22,2,4	30,15,23,12	118	85	0.000638596	0.0428835	0.067,0.0	0.178,0.514,0.059,0.194	-0.203
45498	XLOC_026523	USP34	chr2	-	61430274	61430398	61420035	61420115	61431631	61431736	45498	72,73	13,7	75,98,72,118	8,1,1,0	183	73	0.00064151	0.0430225	0.688,0.806	0.789,0.975,0.966,1.0	-0.185
5394	XLOC_000472	KIF2C	chr1	+	45218803	45218926	45216113	45216236	45219404	45219505	5394	33136	0,4	86,139,37,234	6,36,13,18	194	85	0.000651521	0.0435792	1.0,0.937	0.863,0.628,0.555,0.851	0.244
17955	XLOC_017821	C16orf13	chr16	-	684888	685340	684718	684797	686093	686347	17955	157115	1,1	279269202360	6,40,30,19	510	72	0.000656008	0.0438219	0.957,0.942	0.868,0.487,0.487,0.728	0.307
2623	XLOC_032657	ARPC4-TTLL3	chr3	+	9860238	9860604	9854931	9855029	9862229	9862425	2623	77,48	5,8	106,55,170,84	3,0,0,2	437	85	0.000659492	0.0439969	0.75,0.539	0.873,1.0,1.0,0.891	-0.296
17896	XLOC_009943	GOLT1B	chr12	+	21660877	21661043	21659818	21659910	21661316	21661495	17896	6,24	27,36	20,51,86,30	30,27,29,24	237	85	0.000662124	0.0441148	0.074,0.193	0.193,0.404,0.515,0.31	-0.222
41683	XLOC_034008	GOLGB1	chr3	-	121421327	121421442	121418658	121418732	121433707	121433823	41683	77121	7,5	92,88,72,111	0,0,0,0	168	67	0.000677366	0.0450126	0.814,0.906	1.0,1.0,1.0,1.0	-0.14
24448	XLOC_032900	RBM5	chr3	+	50141680	50141741	50140515	50140599	50142509	50142575	24448	85,91	1,6	188103118120	15,16,23,27	74	51	0.000682787	0.0452548	0.983,0.913	0.896,0.816,0.78,0.754	0.136
54521	XLOC_016113	MYO5C	chr15	-	52534244	52534410	52531929	52532076	52536552	52536764	54521	185,42	0,0	113,47,10,39	2,7,0,4	237	85	0.00072474	0.0476021	1.0,1.0	0.953,0.707,1.0,0.778	0.14
2986	XLOC_015436	HERC2P9	chr15	+	28900640	28900837	28900418	28900566	28900941	28901172	2986	15,9	13,6	29,7,47,31	4,2,4,8	268	85	0.000729038	0.0477614	0.268,0.322	0.697,0.526,0.788,0.551	-0.346

## Sheet: SE.MATS.JunctionCountOnly
ID	GeneID	geneSymbol	chr	strand	exonStart_0base	exonEnd	upstreamES	upstreamEE	downstreamES	downstreamEE	ID	IJC_SAMPLE_1	SJC_SAMPLE_1	IJC_SAMPLE_2	SJC_SAMPLE_2	IncFormLen	SkipFormLen	PValue	FDR	IncLevel1	IncLevel2	IncLevelDifference
13870	XLOC_031649	HMGXB4	chr22	+	35659974	35660089	35659788	35659867	35660640	35661596	13870	111184	64,85	80,84,55,71	102156165179	157	72	0	0	0.443,0.498	0.265,0.198,0.133,0.154	0.283
16317	XLOC_002337	DRAM2	chr1	-	111682122	111682288	111680144	111680208	111682659	111682838	16317	144,79	57,34	228181225176	0,0,0,2	142	57	0	0	0.503,0.483	1.0,1.0,1.0,0.972	-0.5
16324	XLOC_002337	DRAM2	chr1	-	111682122	111682333	111680144	111680208	111682659	111682838	16324	124,99	57,34	201158186165	0,0,0,2	142	57	0	0	0.466,0.539	1.0,1.0,1.0,0.971	-0.49
39873	XLOC_000068	SMIM1	chr1	+	3689626	3689745	3689285	3689352	3691862	3692047	39873	5,0	6,11	302190243253	4,0,8,0	145	60	0	0	0.256,0.0	0.969,1.0,0.926,1.0	-0.846
42336	XLOC_007587	SLC3A2	chr11	+	62638216	62638309	62623483	62623853	62639048	62639141	42336	20,19	3,0	23,0,0,0	44,64,24,96	170	85	0	0	0.769,1.0	0.207,0.0,0.0,0.0	0.833
39627	XLOC_005820	NA	chr10	-	64975312	64975456	64975022	64975215	64976966	64977091	39627	202112	31,10	309518490418	2,2,7,8	170	85	2.22045e-16	1.24172e-12	0.765,0.848	0.987,0.992,0.972,0.963	-0.172
30292	XLOC_014130	AP1G2	chr14	-	24032408	24032491	24031712	24031802	24032588	24032711	30292	114,73	121137	107,35,102,92	420374484435	150	83	2.79776e-13	8.28302e-10	0.343,0.228	0.124,0.049,0.104,0.105	0.19
3801	XLOC_019414	LGALS9	chr17	+	25974295	25974458	25974055	25974144	25975861	25976586	3801	15101369	55,73	1360211015981480	177273273107	167	82	3.98792e-13	1.11507e-09	0.931,0.902	0.79,0.791,0.742,0.872	0.118
6885	XLOC_042000	RRP36	chr6	-	43023282	43023359	43021448	43022224	43023634	43023745	6885	215143	1,2	275193124264	31,27,26,47	140	85	9.72222e-13	2.4466e-09	0.992,0.977	0.843,0.813,0.743,0.773	0.191
6882	XLOC_042000	RRP36	chr6	-	43023282	43023356	43021359	43022224	43023634	43023745	6882	374247	1,2	520431206502	31,27,26,47	134	85	5.92293e-12	1.24209e-08	0.996,0.987	0.914,0.91,0.834,0.871	0.109
35710	XLOC_001331	ZC3H11A	chr1	+	203765420	203765624	203764750	203764922	203770702	203770756	35710	46,45	1,4	18,17,17,24	19,14,16,31	132	47	6.88327e-12	1.33244e-08	0.942,0.8	0.252,0.302,0.274,0.216	0.61
5595	XLOC_045914	LOC401320	chr7	-	30591715	30591795	30590251	30590397	30601081	30601744	5595	93,41	11,1	37,22,8,11	63,16,21,9	146	85	6.86973e-12	1.33244e-08	0.831,0.96	0.255,0.445,0.182,0.416	0.571
27618	XLOC_012543	UBAC2	chr13	+	99896085	99896205	99890680	99890808	99966350	99966474	27618	84,78	27,15	118,194,92,171	0,2,7,6	170	85	3.24322e-11	4.5342e-08	0.609,0.722	1.0,0.98,0.868,0.934	-0.28
54860	XLOC_007368	ARL14EP	chr11	+	30352432	30352921	30344551	30344749	30354412	30354540	54860	137144	32,19	211,116,66,191	1,3,5,0	170	85	5.12816e-11	6.79212e-08	0.682,0.791	0.991,0.951,0.868,1.0	-0.216
17846	XLOC_006025	BLNK	chr10	-	97975076	97975145	97969593	97969663	97976408	97976490	17846	465505	30,50	10,838,29,362	2,212,7,78	92	53	6.16993e-11	7.96238e-08	0.899,0.853	0.742,0.695,0.705,0.728	0.158
36259	XLOC_011297	ZCCHC8	chr12	-	122998313	122998421	122995655	122995735	122999651	122999774	36259	16,35	128195	72,104,174,93	146249217224	158	73	1.07889e-10	1.3244e-07	0.055,0.077	0.186,0.162,0.27,0.161	-0.129
15367	XLOC_031994	ZMAT5	chr22	-	30150737	30150852	30144406	30144560	30162860	30162969	15367	21,24	4,4	19,11,13,26	45,34,18,43	170	85	1.10943e-10	1.32947e-07	0.724,0.75	0.174,0.139,0.265,0.232	0.534
38244	XLOC_010596	CACNA1C	chr12	-	2799305	2799376	2791651	2791778	2799972	2800327	38244	39,25	2,0	46,26,15,46	47,15,15,39	128	85	1.33729e-10	1.49568e-07	0.928,1.0	0.394,0.535,0.399,0.439	0.522
53896	XLOC_001879	UBXN11	chr1	-	26629303	26629409	26624452	26624553	26633082	26633195	53896	21,6	57,16	44,54,49,93	24,10,25,28	170	85	1.62009e-10	1.69873e-07	0.156,0.158	0.478,0.73,0.495,0.624	-0.425
45590	XLOC_041286	MTO1	chr6	+	74183087	74183377	74176211	74176329	74189454	74189567	45590	85102	12,14	138,115,60,120	0,0,0,0	170	85	2.14188e-10	2.15602e-07	0.78,0.785	1.0,1.0,1.0,1.0	-0.218
11597	XLOC_014395	ACYP1	chr14	-	75523149	75523263	75519927	75520362	75530172	75530264	11597	17,29	58,49	6,14,5,20	186,84,82,217	170	85	5.04622e-10	4.792e-07	0.128,0.228	0.016,0.077,0.03,0.044	0.136
34066	XLOC_038752	SPDL1	chr5	+	169014202	169014376	169009810	169010893	169015397	169015579	34066	0,0	35,62	9,31,14,24	40,61,19,75	170	85	7.18711e-10	6.69866e-07	0.0,0.0	0.101,0.203,0.269,0.138	-0.178
53888	XLOC_001879	UBXN11	chr1	-	26629533	26629658	26629303	26629409	26633082	26633195	53888	16,7	16,6	6,2,1,15	44,54,46,91	170	85	7.98267e-10	7.30487e-07	0.333,0.368	0.064,0.018,0.011,0.076	0.308
21543	XLOC_015823	AKAP13	chr15	+	86201767	86201821	86198647	86199018	86207793	86207986	21543	118110	7,4	246112244156	63,35,92,31	94	85	8.60227e-10	7.73129e-07	0.938,0.961	0.779,0.743,0.706,0.82	0.188
42516	XLOC_029723	RTFDC1	chr20	+	55091988	55092045	55088370	55088484	55092161	55092257	42516	211259	33,40	385324345376	17,29,5,14	100	85	1.25136e-09	1.08588e-06	0.845,0.846	0.951,0.905,0.983,0.958	-0.104
3576	XLOC_048404	SLC10A5	chr8	-	82629483	82629523	82627221	82627349	82630416	82630459	3576	134,84	10,5	218,78,129,75	77,35,30,34	33	36	1.93321e-09	1.64912e-06	0.936,0.948	0.755,0.709,0.824,0.706	0.194
34548	XLOC_045478	DUS4L	chr7	+	107221203	107221309	107217757	107220746	107224326	107224427	34548	102,54	14,5	252167143206	0,2,0,4	170	85	3.4388e-09	2.70429e-06	0.785,0.844	1.0,0.977,1.0,0.963	-0.17
7594	XLOC_033833	NT5DC2	chr3	-	52558832	52558897	52558309	52558627	52558978	52559119	7594	189414	30,16	306399136271	2,9,0,0	116	85	5.46114e-09	4.2286e-06	0.822,0.95	0.991,0.97,1.0,1.0	-0.104
11333	XLOC_001288	PTPRC	chr1	+	198665840	198666038	198661475	198661502	198668692	198668833	11333	154107	7,10	9,98,170,135	34,19,99,75	105	20	7.35117e-09	5.52215e-06	0.807,0.671	0.048,0.496,0.246,0.255	0.478
7963	XLOC_027070	CLK1	chr2	-	201722440	201722607	201721404	201721708	201722695	201722812	7963	191176	22,10	386805590394	5,19,9,5	170	85	1.03358e-08	7.43143e-06	0.813,0.898	0.975,0.955,0.97,0.975	-0.113
37668	XLOC_038477	SRP19	chr5	+	112200317	112200429	112200153	112200225	112227299	112228776	37668	210252	11,25	200335278168	4,3,1,1	150	65	1.17996e-08	8.24824e-06	0.892,0.814	0.956,0.98,0.992,0.986	-0.125
21938	XLOC_050069	CNTRL	chr9	+	123857165	123857296	123852552	123852683	123858699	123858841	21938	145148	25,43	178,165,89,217	8,12,5,8	170	85	1.23741e-08	8.41605e-06	0.744,0.632	0.918,0.873,0.899,0.931	-0.217
16848	XLOC_007536	MS4A7	chr11	+	60160157	60160259	60156862	60157069	60162418	60163426	16848	251330	1,0	8,182,54,61	0,4,11,8	170	85	1.32883e-08	8.8e-06	0.992,1.0	1.0,0.958,0.711,0.792	0.131
655	XLOC_007442	NR1H3	chr11	+	47283097	47283277	47282791	47283000	47283469	47283569	655	237273	10,3	174,181,216,68	42,28,13,12	170	85	1.60666e-08	1.02358e-05	0.922,0.978	0.674,0.764,0.893,0.739	0.182
41987	XLOC_026413	FAM98A	chr2	-	33820286	33820399	33817146	33817281	33820555	33820704	41987	1,0	44139	7,15,16,0	21,57,32,73	170	85	1.70003e-08	1.06953e-05	0.011,0.0	0.143,0.116,0.2,0.0	-0.109
43820	XLOC_017240	THOC6	chr16	+	3076063	3076167	3075924	3075989	3076251	3076289	43820	179,54	20,4	222467319520	2,6,7,4	89	4	2.18999e-08	1.36077e-05	0.287,0.378	0.833,0.778,0.672,0.854	-0.452
8300	XLOC_014110	RBM23	chr14	-	23374814	23374868	23374544	23374662	23375403	23375577	8300	133269	22,0	191143132230	72,56,27,51	94	85	2.28955e-08	1.38835e-05	0.845,1.0	0.706,0.698,0.816,0.803	0.167
47576	XLOC_025894	HAT1	chr2	+	172779431	172779627	172778928	172779017	172782046	172782151	47576	33,50	78123	36,10,20,33	145173149234	167	82	2.78066e-08	1.60863e-05	0.172,0.166	0.109,0.028,0.062,0.065	0.103
49175	XLOC_036988	AGA	chr4	-	178357429	178357505	178355535	178355643	178358558	178358673	49175	81,89	3,19	175187118168	0,0,0,2	138	85	2.94448e-08	1.66512e-05	0.943,0.743	1.0,1.0,1.0,0.981	-0.152
5138	XLOC_009829	COPS7A	chr12	+	6837091	6837167	6833448	6833984	6837388	6837477	5138	238346	7,3	178336220358	29,23,31,20	135	82	3.12559e-08	1.72869e-05	0.954,0.986	0.789,0.899,0.812,0.916	0.116
29410	XLOC_041005	HLA-F	chr6	+	29693787	29693820	29693223	29693340	29694659	29695073	29410	91,78	14,32	222,134,88,172	9,12,11,2	52	85	3.46088e-08	1.89333e-05	0.914,0.799	0.976,0.948,0.929,0.993	-0.105
20470	XLOC_001907	PTAFR	chr1	-	28498775	28499038	28473676	28477570	28503102	28503455	20470	3,19	12,27	0,0,0,6	7,35,37,111	170	85	4.48138e-08	2.39945e-05	0.111,0.26	0.0,0.0,0.0,0.026	0.179
50226	XLOC_019408	WSB1	chr17	+	25634769	25634945	25633807	25633908	25636125	25636298	50226	18,33	171112	51,48,75,123	109,140,94,182	170	85	7.17665e-08	3.54118e-05	0.05,0.128	0.19,0.146,0.285,0.253	-0.13
11874	XLOC_005124	ARID5B	chr10	+	63759849	63760080	63699941	63700167	63810646	63810759	11874	112168	13,27	246,513,70,210	9,20,5,1	170	85	9.4893e-08	4.50563e-05	0.812,0.757	0.932,0.928,0.875,0.991	-0.147
11807	XLOC_002197	CRYZ	chr1	-	75172786	75172888	75172582	75172678	75175781	75175931	11807	69127	28,22	143118112165	12,0,6,2	170	85	1.03166e-07	4.85265e-05	0.552,0.743	0.856,1.0,0.903,0.976	-0.286
43819	XLOC_017240	THOC6	chr16	+	3076063	3076168	3075924	3075989	3076251	3076289	43819	108,33	20,4	121274177300	2,6,7,4	89	4	1.13762e-07	5.25287e-05	0.195,0.27	0.731,0.672,0.532,0.771	-0.444
45035	XLOC_030050	LOC388796	chr20	-	37050936	37051014	37049652	37049745	37055061	37055146	45035	403,24	202,68	18,3,16,19	159114239206	135	78	1.18064e-07	5.40195e-05	0.535,0.169	0.061,0.015,0.037,0.051	0.311
57108	XLOC_047997	LY6E	chr8	+	144102982	144104459	144102730	144102850	144105085	144105292	57108	50,30	0,9	20956412731023	0,1,1,0	170	85	1.44814e-07	6.50757e-05	1.0,0.625	1.0,0.996,0.998,1.0	-0.186
37813	XLOC_008122	ZNF195	chr11	-	3383026	3383119	3379156	3381795	3392204	3392300	37813	11,9	34,28	29,40,27,51	13,33,5,22	170	85	1.5528e-07	6.81899e-05	0.139,0.138	0.527,0.377,0.73,0.537	-0.404
45792	XLOC_030727	BACH1	chr21	+	30677524	30677643	30671150	30671274	30693541	30693835	45792	14,0	54,30	47,48,69,20	25,42,75,34	170	85	1.55808e-07	6.81899e-05	0.115,0.0	0.485,0.364,0.315,0.227	-0.29
18904	XLOC_011070	PPP1R12A	chr12	-	80199945	80200113	80192273	80192364	80201005	80201110	18904	330217	42,12	278307329285	6,4,4,12	169	84	1.63527e-07	7.09508e-05	0.796,0.9	0.958,0.974,0.976,0.922	-0.109
5950	XLOC_012619	N6AMT2	chr13	-	21311861	21311944	21305979	21306260	21331593	21331756	5950	125181	1,8	95,182,77,123	14,30,15,18	152	85	1.88415e-07	8.03639e-05	0.986,0.927	0.791,0.772,0.742,0.793	0.182
3525	XLOC_030223	UCKL1	chr20	-	62575005	62575022	62572462	62572561	62575749	62575811	3525	23,1	33,5	44,32,29,58	8,6,0,8	10	55	1.98826e-07	8.33911e-05	0.793,0.524	0.968,0.967,1.0,0.976	-0.319
48683	XLOC_033791	UBA7	chr3	-	49847949	49848265	49847695	49847861	49848705	49848888	48683	206,91	4,13	292162285207	0,0,1,0	170	85	2.22704e-07	9.11278e-05	0.963,0.778	1.0,1.0,0.993,1.0	-0.128
48699	XLOC_033791	UBA7	chr3	-	49847949	49848105	49847695	49847861	49848705	49848888	48699	207,95	4,13	292162282207	0,0,1,0	170	85	2.42284e-07	9.834e-05	0.963,0.785	1.0,1.0,0.993,1.0	-0.124
41248	XLOC_014441	NRDE2	chr14	-	90784047	90784164	90782921	90783155	90784348	90784457	41248	26,20	42,29	71,86,75,82	27,38,39,42	170	85	2.531e-07	0.000101908	0.236,0.256	0.568,0.531,0.49,0.494	-0.275
43736	XLOC_033076	BBX	chr3	+	107491474	107492483	107474444	107474525	107493565	107493704	43736	175194	2,1	209255162183	14,10,37,25	159	74	2.60015e-07	0.000103861	0.976,0.989	0.874,0.922,0.671,0.773	0.172
5777	XLOC_050653	C9orf156	chr9	-	100675154	100675257	100672241	100672898	100675682	100675840	5777	5,14	16,55	26,53,41,21	30,21,14,17	170	85	3.07268e-07	0.000119882	0.135,0.113	0.302,0.558,0.594,0.382	-0.335
37950	XLOC_041927	TAF11	chr6	-	34847743	34847840	34845554	34846497	34848065	34848153	37950	92156	2,1	95136109203	12,17,13,30	166	81	3.14751e-07	0.000121857	0.957,0.987	0.794,0.796,0.804,0.768	0.181
57483	XLOC_036315	GUCY1A3	chr4	+	156617907	156618001	156588497	156588571	156618086	156618274	57483	99,51	15,8	175,78,138,120	6,0,0,4	152	67	3.22922e-07	0.000122955	0.744,0.738	0.928,1.0,1.0,0.93	-0.224
2360	XLOC_024414	CARD8	chr19	-	48752779	48752890	48744218	48744320	48753007	48753104	2360	54,64	46,59	187115116187	55,41,41,78	170	85	3.92332e-07	0.000144096	0.37,0.352	0.63,0.584,0.586,0.545	-0.225
49999	XLOC_027037	ORMDL1	chr2	-	190647739	190647849	190647147	190647328	190648994	190649097	49999	151,79	38,28	66,69,79,106	73,42,60,85	170	85	3.91369e-07	0.000144096	0.665,0.585	0.311,0.451,0.397,0.384	0.239
657	XLOC_048247	TTI2	chr8	-	33364746	33364839	33361265	33361453	33367263	33367450	657	162160	1,3	232,211,75,188	13,30,8,27	170	85	4.12267e-07	0.00014821	0.988,0.964	0.899,0.779,0.824,0.777	0.156
54062	XLOC_041737	CMAHP	chr6	-	25110456	25110655	25110183	25110331	25113819	25114010	54062	1,0	84,31	0,5,16,11	13,22,22,43	170	85	4.20663e-07	0.000150156	0.006,0.0	0.0,0.102,0.267,0.113	-0.117
9135	XLOC_008496	RASGRP2	chr11	-	64533422	64533627	64532075	64532990	64534371	64534551	9135	25,1	142,74	42,93,64,108	193243135221	170	85	4.29334e-07	0.000152172	0.081,0.007	0.098,0.161,0.192,0.196	-0.118
6612	XLOC_039318	TMEM173	chr5	-	138856913	138857100	138855112	138856039	138857854	138858093	6612	791437	429175	1255560832615	99,47,335,105	170	85	4.4167e-07	0.000155449	0.48,0.555	0.864,0.856,0.554,0.745	-0.237
38226	XLOC_010596	CACNA1C	chr12	-	2791651	2791778	2781294	2781412	2799972	2800145	38226	7,0	41,10	78,17,32,66	60,27,20,17	170	85	4.48554e-07	0.000156697	0.079,0.0	0.394,0.239,0.444,0.66	-0.395
26198	XLOC_009997	PPHLN1	chr12	+	42745686	42745851	42729684	42729776	42748962	42749024	26198	148212	161145	224395294464	108,106,86,192	140	55	4.58753e-07	0.000158144	0.265,0.365	0.449,0.594,0.573,0.487	-0.211
11598	XLOC_014395	ACYP1	chr14	-	75523149	75523263	75519927	75520362	75530656	75530756	11598	7,14	0,2	3,7,2,14	14,7,24,50	170	85	4.6656e-07	0.000159741	1.0,0.778	0.097,0.333,0.04,0.123	0.741
4679	XLOC_009949	LRMP	chr12	+	25257294	25257396	25256942	25256992	25259876	25259984	4679	79110	8,15	170193117172	5,2,3,1	128	43	4.70881e-07	0.000160131	0.768,0.711	0.919,0.97,0.929,0.983	-0.211
49171	XLOC_036988	AGA	chr4	-	178357451	178357505	178355535	178355643	178358558	178358673	49171	51,51	3,19	113,107,50,89	0,0,0,2	94	85	5.10188e-07	0.000171185	0.939,0.708	1.0,1.0,1.0,0.976	-0.171
3273	XLOC_047925	DEPTOR	chr8	+	121019043	121019114	121015215	121015350	121021267	121021372	3273	179112	3,19	292148272409	0,2,1,5	128	85	5.92512e-07	0.000196192	0.975,0.797	1.0,0.98,0.994,0.982	-0.103
18329	XLOC_002125	LRP8	chr1	-	53715051	53715228	53708040	53712728	53716361	53716534	18329	19,24	6,7	2,14,8,9	23,21,12,18	170	85	5.9964e-07	0.000197254	0.613,0.632	0.042,0.25,0.25,0.2	0.437
5865	XLOC_039096	POC5	chr5	-	75003561	75003700	75001528	75001612	75008678	75008776	5865	39,38	18,12	83,49,26,77	4,6,0,2	162	77	6.33773e-07	0.000205792	0.507,0.601	0.908,0.795,1.0,0.948	-0.359
26030	XLOC_020960	C17orf62	chr17	-	80407306	80407356	80407045	80407168	80408575	80408707	26030	67,4	246,27	17,31,1,26	199306103289	86	85	6.83492e-07	0.000219109	0.212,0.128	0.078,0.091,0.01,0.082	0.105
23424	XLOC_009958	FGFR1OP2	chr12	+	27113447	27113561	27110533	27110676	27116274	27116388	23424	145,81	71,36	114,57,121,86	118,55,115,112	170	85	7.42195e-07	0.000233602	0.505,0.529	0.326,0.341,0.345,0.277	0.195
22490	XLOC_002934	ANGEL2	chr1	-	213186434	213186760	213181551	213181808	213188954	213189229	22490	26,10	14,6	39,53,44,25	0,4,3,2	170	85	8.36295e-07	0.000255095	0.481,0.455	1.0,0.869,0.88,0.862	-0.435
30281	XLOC_014130	AP1G2	chr14	-	24035770	24035895	24035486	24035628	24036319	24036528	30281	127138	88,35	472394656625	65,35,53,45	170	85	9.98854e-07	0.000301032	0.419,0.663	0.784,0.849,0.861,0.874	-0.301
33571	XLOC_017865	RPS2	chr16	-	2014276	2014366	2013149	2013257	2014449	2014478	33571	24,67	2,7	725,985,19,76	3,1,0,5	103	22	1.08208e-06	0.000322256	0.719,0.672	0.981,0.995,1.0,0.765	-0.24
33935	XLOC_013772	TTLL5	chr14	+	76408032	76408123	76368484	76368567	76420766	76426109	33935	20,16	39,34	8,6,6,0	71,42,39,50	159	76	1.10132e-06	0.000326056	0.197,0.184	0.051,0.064,0.068,0.0	0.145
35471	XLOC_034121	TFDP2	chr3	-	141719093	141719196	141713861	141713983	141724282	141724386	35471	15,2	109,82	38,44,86,37	218,95,126,147	170	85	1.15694e-06	0.00034052	0.064,0.012	0.08,0.188,0.254,0.112	-0.12
50237	XLOC_047590	PPP3CC	chr8	+	22396981	22397011	22390433	22390531	22398127	22398657	50237	15,5	26,12	72,34,22,41	24,23,7,9	46	85	1.3717e-06	0.000394501	0.516,0.435	0.847,0.732,0.853,0.894	-0.356
16849	XLOC_007536	MS4A7	chr11	+	60160157	60160259	60156862	60157069	60161259	60163426	16849	394569	22,9	18,327,72,80	2,15,19,20	170	85	1.39428e-06	0.000396571	0.9,0.969	0.818,0.916,0.655,0.667	0.17
37955	XLOC_041927	TAF11	chr6	-	34847402	34847840	34837461	34846497	34848065	34848153	37955	53,84	2,1	55,82,72,110	12,17,13,30	166	81	1.39466e-06	0.000396571	0.928,0.976	0.691,0.702,0.73,0.641	0.261
802	XLOC_001770	RSG1	chr1	-	16642931	16643063	16641663	16641930	16678749	16678976	802	13,5	8,2	8,3,2,4	26,10,26,39	170	85	1.43651e-06	0.000406177	0.448,0.556	0.133,0.13,0.037,0.049	0.415
42210	XLOC_014141	IPO4	chr14	-	24651996	24652048	24651483	24651609	24652181	24652375	42210	56,60	18,8	81,101,43,91	4,0,4,0	90	85	1.47758e-06	0.0004144	0.746,0.876	0.95,1.0,0.91,1.0	-0.154
44141	XLOC_018279	DYNC1LI2	chr16	-	66783099	66783216	66776340	66776571	66785175	66785249	44141	60,44	5,11	80,59,58,136	0,0,0,0	152	67	1.48206e-06	0.0004144	0.841,0.638	1.0,1.0,1.0,1.0	-0.26
26911	XLOC_016426	TM2D3	chr15	-	102191898	102191976	102190206	102190364	102192473	102192594	26911	56,25	86,49	133,74,103,107	68,35,52,105	142	85	1.59004e-06	0.000442136	0.28,0.234	0.539,0.559,0.542,0.379	-0.248
31885	XLOC_010513	DDX55	chr12	+	124090477	124090530	124086641	124086803	124090619	124090706	31885	90,20	6,7	81,113,59,122	0,0,0,0	87	80	1.79005e-06	0.00048699	0.932,0.724	1.0,1.0,1.0,1.0	-0.172
6151	XLOC_027040	HIBCH	chr2	-	191073605	191073640	191069825	191069958	191077681	191077801	6151	45,73	2,0	47,71,30,24	14,16,3,12	56	85	1.77219e-06	0.00048699	0.972,1.0	0.836,0.871,0.938,0.752	0.137
41357	XLOC_033608	COLQ	chr3	-	15626754	15626849	15624383	15624496	15628031	15628109	41357	42,82	8,12	111187152213	4,6,5,4	156	71	1.90535e-06	0.000512813	0.705,0.757	0.927,0.934,0.933,0.96	-0.208
47425	XLOC_018384	KARS	chr16	-	75678180	75678360	75675461	75675621	75681475	75681585	47425	50,60	136119	165,95,164,210	167123188224	170	85	1.89693e-06	0.000512813	0.155,0.201	0.331,0.279,0.304,0.319	-0.13
18091	XLOC_049662	SMARCA2	chr9	+	2170418	2170472	2161685	2161903	2181570	2181676	18091	27,28	52,50	24,14,11,17	113,72,58,134	94	85	2.04959e-06	0.000542926	0.32,0.336	0.161,0.15,0.146,0.103	0.188
27817	XLOC_045330	DMTF1	chr7	+	86795798	86795921	86794249	86794366	86800310	86800405	27817	116,99	14,15	170,123,74,187	4,2,2,6	170	85	2.0846e-06	0.00054931	0.806,0.767	0.955,0.969,0.949,0.94	-0.167
20684	XLOC_017253	ZNF75A	chr16	+	3366911	3367022	3362676	3362768	3367189	3372436	20684	51,79	2,3	24,13,15,22	5,8,6,9	170	85	2.20282e-06	0.000577437	0.927,0.929	0.706,0.448,0.556,0.55	0.363
11329	XLOC_001288	PTPRC	chr1	+	198671515	198671659	198668692	198668833	198672426	198672501	11329	299237	7,10	31214432350	70,10,169,104	153	68	2.37083e-06	0.000617455	0.95,0.913	0.164,0.905,0.532,0.599	0.381
12169	XLOC_020762	AMZ2P1	chr17	-	62969349	62969635	62968871	62969045	62971677	62971741	12169	3,0	31,34	35,6,5,33	35,7,45,38	142	57	2.38002e-06	0.000617455	0.037,0.0	0.286,0.256,0.043,0.258	-0.192
43161	XLOC_041263	KIAA1586	chr6	+	56915571	56915652	56912110	56912194	56917483	56917766	43161	182216	21,31	243238172428	19,9,1,17	140	77	2.4054e-06	0.000620839	0.827,0.793	0.876,0.936,0.99,0.933	-0.124
740	XLOC_020823	SLC25A19	chr17	-	73282713	73282883	73282384	73282540	73285434	73285530	740	157193	47,37	195,278,76,231	21,18,1,23	170	85	2.60308e-06	0.00066504	0.625,0.723	0.823,0.885,0.974,0.834	-0.205
20755	XLOC_030820	MX1	chr21	+	42799132	42799231	42797977	42798190	42799681	42799793	20755	143148	5,0	127,54,41,113	5,11,9,21	170	85	2.73866e-06	0.000695575	0.935,1.0	0.927,0.711,0.695,0.729	0.202
23044	XLOC_012679	N4BP2L2	chr13	-	33112754	33112821	33109905	33111164	33112914	33113621	23044	247158	15,5	317168203305	46,31,36,40	120	85	2.96876e-06	0.000732439	0.921,0.957	0.83,0.793,0.8,0.844	0.122
49980	XLOC_020116	KIAA0753	chr17	-	6553301	6553398	6543956	6547979	6553675	6553753	49980	132,75	0,5	96,128,57,76	10,32,15,16	156	71	2.94381e-06	0.000732439	1.0,0.872	0.814,0.645,0.634,0.684	0.242
35662	XLOC_002790	FAM129A	chr1	-	184933484	184933813	184868311	184868442	184943433	184944354	35662	0,0	63,13	21,16,25,3	62,33,47,68	170	85	3.02038e-06	0.000741539	0.0,0.0	0.145,0.195,0.21,0.022	-0.143
17949	XLOC_017821	C16orf13	chr16	-	684888	684956	684718	684797	686093	686347	17949	104,69	1,1	122,134,76,143	6,40,30,19	109	72	3.09172e-06	0.000748107	0.986,0.979	0.931,0.689,0.626,0.833	0.213
52649	XLOC_045592	LUC7L2	chr7	+	139059146	139059217	139044591	139045068	139060807	139060902	52649	5,4	10,6	1,7,0,9	19,90,14,200	128	85	3.37725e-06	0.000805579	0.249,0.307	0.034,0.049,0.0,0.029	0.25
9478	XLOC_017264	HMOX2	chr16	+	4533637	4533755	4526340	4526488	4555484	4555611	9478	69,39	109,67	26,48,26,72	146159137183	170	85	3.54488e-06	0.000833709	0.24,0.225	0.082,0.131,0.087,0.164	0.116
33046	XLOC_005061	RASSF4	chr10	+	45472749	45472863	45467220	45467296	45477968	45478111	33046	10,11	100,7	0,0,0,0	3,74,105,36	154	69	4.08535e-06	0.000947538	0.043,0.413	0.0,0.0,0.0,0.0	0.228
30543	XLOC_027291	HDLBP	chr2	-	242194788	242194995	242194465	242194573	242195598	242195814	30543	113,99	5,12	176173156296	0,3,0,4	170	85	4.30921e-06	0.000990331	0.919,0.805	1.0,0.966,1.0,0.974	-0.123
57174	XLOC_010840	KANSL2	chr12	-	49053699	49053764	49048723	49048843	49054148	49054402	57174	17,32	58,48	10,11,14,14	98,138,98,87	116	85	4.38718e-06	0.00100367	0.177,0.328	0.07,0.055,0.095,0.105	0.171
57388	XLOC_036714	SEC31A	chr4	-	83782783	83782861	83778841	83778917	83784470	83784545	57388	65,66	9,8	53,76,53,50	27,42,17,32	109	52	4.50616e-06	0.00101879	0.775,0.797	0.484,0.463,0.598,0.427	0.293
23034	XLOC_012679	N4BP2L2	chr13	-	33112754	33112823	33109905	33111164	33112914	33113319	23034	197120	15,5	247135152252	46,31,36,40	124	85	4.64488e-06	0.00104365	0.9,0.943	0.786,0.749,0.743,0.812	0.149
40320	XLOC_029741	GNAS	chr20	+	57473995	57474040	57470666	57470739	57478585	57478640	40320	189122	34,41	146118110116	59,74,68,71	20	29	5.06917e-06	0.00111411	0.89,0.812	0.782,0.698,0.701,0.703	0.13
28701	XLOC_011192	GIT2	chr12	-	110383064	110383154	110376969	110377052	110385060	110385309	28701	129,25	53,29	158,94,209,161	12,26,10,21	157	76	6.03786e-06	0.00129866	0.541,0.294	0.864,0.636,0.91,0.788	-0.382
57159	XLOC_006141	C10orf118	chr10	-	115932899	115933024	115917312	115917439	115933773	115934364	57159	15,9	9,4	27,30,25,43	2,1,0,1	170	85	6.20674e-06	0.0013293	0.455,0.529	0.871,0.938,1.0,0.956	-0.449
23253	XLOC_034004	RABL3	chr3	-	120457373	120457514	120449542	120449634	120461308	120461395	23253	0,0	36,35	7,16,15,12	30,24,49,66	165	80	6.48469e-06	0.00136558	0.0,0.0	0.102,0.244,0.129,0.081	-0.139
17951	XLOC_017821	C16orf13	chr16	-	685280	685340	684718	684797	685611	685774	17951	56,46	10,9	58,75,52,166	0,4,3,2	93	72	6.78458e-06	0.00141749	0.813,0.798	1.0,0.936,0.931,0.985	-0.157
7873	XLOC_013492	MRPL52	chr14	+	23300172	23300246	23299395	23299463	23303380	23304246	7873	1,7	60,47	26,10,16,27	14,31,62,38	110	61	6.82142e-06	0.00141869	0.009,0.076	0.507,0.152,0.125,0.283	-0.224
20966	XLOC_020539	PTGES3L-AARSD1	chr17	-	41116418	41116546	41116122	41116254	41122305	41122359	20966	189220	23,11	395284303419	14,2,10,2	132	47	6.86237e-06	0.00142133	0.745,0.877	0.909,0.981,0.915,0.987	-0.137
44598	XLOC_029610	RPN2	chr20	+	35838449	35838568	35812582	35812776	35852280	35852372	44598	0,0	7,8	7,23,7,27	6,2,0,0	170	85	6.97913e-06	0.00143959	0.0,0.0	0.368,0.852,1.0,1.0	-0.805
45695	XLOC_001130	FCGR2A	chr1	+	161480623	161480746	161479609	161479864	161483684	161483722	45695	20,59	3,13	42,34,117,142	0,1,4,2	116	31	7.28066e-06	0.0014947	0.64,0.548	1.0,0.901,0.887,0.95	-0.341
53266	XLOC_033993	TMEM39A	chr3	-	119156434	119156496	119155637	119155825	119156601	119156950	53266	19,3	68,94	0,0,0,0	41,85,64,63	110	85	7.55146e-06	0.00153252	0.178,0.024	0.0,0.0,0.0,0.0	0.101
30200	XLOC_032082	ANKRD54	chr22	-	38229923	38229984	38229690	38229762	38234506	38234600	30200	1,0	15,5	20,5,4,14	0,1,2,11	88	65	8.04085e-06	0.00161233	0.047,0.0	1.0,0.787,0.596,0.485	-0.694
35398	XLOC_050863	DDX31	chr9	-	135471701	135471809	135468363	135470499	135487473	135487642	35398	0,0	61,34	5,13,6,4	38,28,27,35	170	85	8.68064e-06	0.00171332	0.0,0.0	0.062,0.188,0.1,0.054	-0.101
5590	XLOC_045914	LOC401320	chr7	-	30590933	30591095	30590251	30590397	30591715	30591795	5590	9,0	54,25	11,3,10,2	10,8,4,3	158	73	9.2336e-06	0.00179431	0.071,0.0	0.337,0.148,0.536,0.235	-0.278
17072	XLOC_000804	CD53	chr1	+	111440430	111440514	111436948	111437023	111441745	111448930	17072	478623	86,65	3361085440731	17,41,50,51	137	68	9.53303e-06	0.00182432	0.734,0.826	0.907,0.929,0.814,0.877	-0.102
41373	XLOC_033608	COLQ	chr3	-	15616483	15616589	15614665	15614749	15621416	15621552	41373	67,97	18,10	194222180198	7,8,9,3	162	77	9.52142e-06	0.00182432	0.639,0.822	0.929,0.93,0.905,0.969	-0.203
40321	XLOC_029741	GNAS	chr20	+	57473995	57474040	57470666	57470739	57478582	57478640	40321	105,68	33,22	80,62,73,72	53,54,48,65	23	32	9.57593e-06	0.00182559	0.816,0.811	0.677,0.615,0.679,0.606	0.169
10603	XLOC_008017	STT3A	chr11	+	125497501	125497725	125496643	125496728	125499126	125499192	10603	11,49	10,32	49,96,73,98	14,13,4,21	137	52	9.63283e-06	0.00182951	0.295,0.368	0.571,0.737,0.874,0.639	-0.374
47741	XLOC_016092	GABPB1	chr15	-	50638568	50638592	50601887	50601995	50647181	50663810	47741	21,2	48,7	8,8,6,12	137,83,66,116	34	85	1.01962e-05	0.00190771	0.522,0.417	0.127,0.194,0.185,0.205	0.292
51576	XLOC_006064	SEC31B	chr10	-	102269072	102269268	102268763	102268859	102275852	102275976	51576	1,3	3,7	18,14,45,30	3,0,6,3	170	85	1.06274e-05	0.00197372	0.143,0.176	0.75,1.0,0.789,0.833	-0.683
2005	XLOC_009810	DYRK4	chr12	+	4716492	4716553	4714079	4714252	4719320	4719450	2005	125130	10,26	276,97,68,118	62,55,102,93	108	85	1.12962e-05	0.0020674	0.908,0.797	0.778,0.581,0.344,0.5	0.302
56490	XLOC_026098	STK16	chr2	+	220112383	220112479	220112136	220112257	220112914	220113036	56490	237282	5,0	153,261,68,251	2,15,11,20	170	85	1.14137e-05	0.00207838	0.96,1.0	0.975,0.897,0.756,0.863	0.107
91	XLOC_011155	C12orf73	chr12	-	104347191	104347312	104341818	104345408	104350408	104350526	91	23,5	74,78	56,31,12,30	58,40,39,58	170	85	1.14388e-05	0.00207838	0.135,0.031	0.326,0.279,0.133,0.205	-0.153
40569	XLOC_017318	ABCC1	chr16	+	16110352	16110478	16108347	16108485	16126965	16127027	40569	0,17	1,0	6,13,21,3	0,0,0,1	140	55	1.24029e-05	0.00220578	0.0,1.0	1.0,1.0,1.0,0.541	-0.385
37805	XLOC_008122	ZNF195	chr11	-	3382972	3383119	3379156	3381795	3392204	3392300	37805	40,21	34,28	62,67,50,86	13,33,5,22	170	85	1.2617e-05	0.00222919	0.37,0.273	0.705,0.504,0.833,0.662	-0.354
55802	XLOC_052427	STAG2	chrX	+	123224703	123224814	123224424	123224614	123227867	123227994	55802	41,46	53,61	5,24,16,34	26,107,55,78	170	85	1.26231e-05	0.00222919	0.279,0.274	0.088,0.101,0.127,0.179	0.153
27150	XLOC_040955	BTN3A2	chr6	+	26370549	26370831	26368792	26369140	26373124	26373265	27150	478163	0,51	475219154349	0,0,0,0	170	85	1.46577e-05	0.00254387	1.0,0.615	1.0,1.0,1.0,1.0	-0.193
52299	XLOC_014473	DICER1	chr14	-	95558905	95559031	95557539	95557702	95560224	95560493	52299	1,0	47,30	7,13,10,10	55,26,17,33	170	85	1.50235e-05	0.00259813	0.011,0.0	0.06,0.2,0.227,0.132	-0.149
48010	XLOC_038314	PPWD1	chr5	+	64867665	64868113	64865704	64865825	64872705	64872896	48010	50116	9,5	143,124,57,150	0,0,1,0	170	85	1.59689e-05	0.00271061	0.735,0.921	1.0,1.0,0.966,1.0	-0.163
6324	XLOC_026266	ITGB1BP1	chr2	-	9558754	9558861	9554306	9554385	9563501	9563643	6324	224,95	0,0	287403326457	23,16,20,19	157	72	1.59626e-05	0.00271061	1.0,1.0	0.851,0.92,0.882,0.917	0.107
12821	XLOC_036899	ANAPC10	chr4	-	145985723	145985844	145915726	145916755	146002811	146002902	12821	104,89	19,20	120,88,71,97	8,2,7,2	169	84	1.64918e-05	0.00276658	0.731,0.689	0.882,0.956,0.834,0.96	-0.198
2357	XLOC_024414	CARD8	chr19	-	48741639	48741789	48737659	48737800	48744218	48744320	2357	136119	6,8	181111172183	29,32,24,42	170	85	1.72539e-05	0.00286817	0.919,0.881	0.757,0.634,0.782,0.685	0.185
34823	XLOC_036540	DCAF16	chr4	-	17806729	17811315	17795068	17806394	17812069	17812403	34823	29,15	13,11	58,69,60,83	8,5,8,10	170	85	1.80356e-05	0.00298596	0.527,0.405	0.784,0.873,0.789,0.806	-0.347
2449	XLOC_042371	PPIL4	chr6	-	149841486	149841524	149838489	149838586	149842195	149842307	2449	0,0	59,39	3,25,26,20	72,60,31,87	62	85	1.81901e-05	0.00299299	0.0,0.0	0.054,0.364,0.535,0.24	-0.298
37278	XLOC_001863	C1orf63	chr1	-	25570944	25570989	25570040	25570124	25571640	25571792	37278	55,24	32,14	180,101,224,96	31,20,21,41	68	77	1.82856e-05	0.00299777	0.661,0.66	0.868,0.851,0.924,0.726	-0.182
57824	XLOC_005221	RPS24	chr10	+	79799961	79799983	79796951	79797062	79800372	79800505	57824	982562	23861671	24615929921099	34316221504955	30	85	1.89591e-05	0.00309809	0.538,0.488	0.953,0.508,0.651,0.765	-0.206
17098	XLOC_000804	CD53	chr1	+	111440430	111440516	111436948	111437023	111441745	111484032	17098	12,4	86,65	11,38,17,7	17,41,50,51	141	68	1.92086e-05	0.00310858	0.063,0.029	0.238,0.309,0.141,0.062	-0.142
57392	XLOC_036714	SEC31A	chr4	-	83783686	83783725	83778841	83778917	83784470	83784545	57392	31,41	9,8	34,30,25,38	27,42,17,32	31	52	1.97969e-05	0.00318166	0.852,0.896	0.679,0.545,0.712,0.666	0.223
56963	XLOC_001008	INTS3	chr1	+	153703417	153703527	153700542	153701260	153713126	153713210	56963	4,5	8,3	0,0,0,0	22,26,20,10	162	77	2.02239e-05	0.00322111	0.192,0.442	0.0,0.0,0.0,0.0	0.317
20683	XLOC_017253	ZNF75A	chr16	+	3366938	3367022	3362676	3362768	3367189	3372436	20683	35,55	2,3	19,7,8,20	5,8,6,9	154	85	2.0835e-05	0.00327696	0.906,0.91	0.677,0.326,0.424,0.551	0.413
54474	XLOC_001822	USP48	chr1	-	22021558	22021714	22016466	22016592	22027990	22028095	54474	55,30	6,7	78,78,65,69	1,1,0,0	170	85	2.0778e-05	0.00327696	0.821,0.682	0.975,0.975,1.0,1.0	-0.236
58600	XLOC_045347	AKAP9	chr7	+	91621471	91621525	91609602	91609647	91622198	91622369	58600	344199	22,18	296225109218	30,58,31,36	47	38	2.08347e-05	0.00327696	0.927,0.899	0.889,0.758,0.74,0.83	0.109
20687	XLOC_017253	ZNF75A	chr16	+	3366953	3367022	3362676	3362768	3367189	3372436	20687	35,52	2,3	19,7,8,19	5,8,6,9	124	85	2.11466e-05	0.0033156	0.923,0.922	0.723,0.375,0.478,0.591	0.381
25390	XLOC_031797	TTC38	chr22	+	46677867	46678048	46677495	46677615	46679869	46681176	25390	12,3	26,3	0,0,1,3	25,44,22,21	170	85	2.19778e-05	0.00341402	0.188,0.333	0.0,0.0,0.022,0.067	0.238
36216	XLOC_026506	FANCL	chr2	-	58390163	58390209	58388656	58388773	58390568	58390652	36216	42,99	4,0	75,33,16,72	6,8,11,23	70	77	2.24602e-05	0.00347823	0.92,1.0	0.932,0.819,0.615,0.775	0.175
29612	XLOC_013522	NOP9	chr14	+	24761403	24761558	24740399	24740516	24761642	24761806	29612	116111	0,3	90,41,102,107	5,8,11,17	170	85	2.3166e-05	0.00357652	1.0,0.949	0.9,0.719,0.823,0.759	0.174
18822	XLOC_019238	RPAIN	chr17	+	5329555	5329619	5329290	5329402	5335861	5336340	18822	151145	52,66	200201150226	48,23,38,36	114	85	2.35329e-05	0.00358912	0.684,0.621	0.756,0.867,0.746,0.824	-0.146
38672	XLOC_036076	MTHFD2L	chr4	+	75025771	75025805	75022455	75023998	75040222	75040407	38672	21,5	6,2	142115182131	7,7,0,10	54	85	2.35035e-05	0.00358912	0.846,0.797	0.97,0.963,1.0,0.954	-0.15
36252	XLOC_011297	ZCCHC8	chr12	-	123007345	123007453	123006689	123006846	123011394	123011632	36252	119,27	216197	173272359173	243200161337	170	85	2.47659e-05	0.00374315	0.216,0.064	0.263,0.405,0.527,0.204	-0.21
11665	XLOC_033581	TAMM41	chr3	-	11886364	11886570	11885502	11885685	11887975	11888385	11665	31,25	70,54	47,0,0,12	67,91,79,107	170	85	2.5188e-05	0.00377295	0.181,0.188	0.26,0.0,0.0,0.053	0.106
16815	XLOC_047560	PCM1	chr8	+	17840741	17840798	17838099	17838264	17842955	17843128	16815	44,32	12,26	23,5,7,6	62,18,11,26	100	85	2.6244e-05	0.00391947	0.757,0.511	0.24,0.191,0.351,0.164	0.397
37523	XLOC_010779	CAPRIN2	chr12	-	30868387	30868437	30867892	30868015	30869441	30869610	37523	4,0	0,10	1,2,6,3	1,0,0,0	86	85	2.84241e-05	0.00419703	1.0,0.0	0.497,1.0,1.0,1.0	-0.374
3935	XLOC_013518	RNF31	chr14	+	24633086	24633168	24632586	24632717	24633271	24634164	3935	392138	10,3	362159200503	21,18,47,24	150	85	2.99087e-05	0.00436321	0.957,0.963	0.907,0.833,0.707,0.922	0.118
9897	XLOC_023620	LOC100131691	chr19	+	59092611	59094539	59086549	59086955	59097521	59097723	9897	145,39	0,0	83,127,79,97	8,4,12,14	170	85	3.3122e-05	0.00480412	1.0,1.0	0.838,0.941,0.767,0.776	0.169
18158	XLOC_021810	ELP2	chr18	+	33718757	33718835	33718232	33718389	33721099	33721164	18158	133,58	13,4	151,133,87,90	4,0,0,0	115	58	3.37006e-05	0.004874	0.838,0.88	0.95,1.0,1.0,1.0	-0.129
3470	XLOC_025690	MERTK	chr2	+	112740418	112740570	112732865	112733049	112751827	112751981	3470	53,13	0,0	31,11,4,38	0,0,2,0	170	85	3.69359e-05	0.0053266	1.0,1.0	1.0,1.0,0.5,1.0	0.125
50420	XLOC_034340	SDHAP1	chr3	-	195712497	195712660	195710982	195711147	195717060	195717179	50420	3,0	17,1	29,46,30,32	3,16,0,32	170	85	3.83881e-05	0.00548885	0.081,0.0	0.829,0.59,1.0,0.333	-0.648
50151	XLOC_000413	NDUFS5	chr1	+	39946591	39946702	39945469	39945681	39950272	39950402	50151	61,15	181207	44,114,79,91	194137141229	170	85	3.99088e-05	0.00567404	0.144,0.035	0.102,0.294,0.219,0.166	-0.106
12878	XLOC_046166	SAMD9	chr7	-	92776400	92776459	92774697	92775353	92777506	92778104	12878	14,3	17,5	51,49,26,34	11,2,0,21	104	85	4.11149e-05	0.00582904	0.402,0.329	0.791,0.952,1.0,0.57	-0.463
47332	XLOC_000620	RABGGTB	chr1	+	76257865	76257991	76257145	76257256	76259768	76259918	47332	184181	39,22	234310293181	10,6,34,13	170	85	4.19082e-05	0.00590824	0.702,0.804	0.921,0.963,0.812,0.874	-0.139
17955	XLOC_017821	C16orf13	chr16	-	684888	685340	684718	684797	686093	686347	17955	112,80	1,1	126192101258	6,40,30,19	157	72	4.39994e-05	0.0061685	0.981,0.973	0.906,0.688,0.607,0.862	0.211
538	XLOC_001837	HNRNPR	chr1	-	23667344	23667513	23664982	23665101	23670703	23671497	538	240256	140156	208217238266	200208192368	170	85	4.58878e-05	0.0063976	0.462,0.451	0.342,0.343,0.383,0.265	0.123
31822	XLOC_019915	PRCD	chr17	+	74555026	74555125	74553845	74553939	74557369	74557480	31822	119,98	115,72	253117137170	99,50,74,87	170	85	4.61147e-05	0.00639866	0.341,0.405	0.561,0.539,0.481,0.494	-0.146
45023	XLOC_030050	LOC388796	chr20	-	37054582	37054696	37049652	37050888	37055061	37055146	45023	86,46	40,34	78,63,36,35	105,78,84,40	163	78	4.67335e-05	0.0064618	0.507,0.393	0.262,0.279,0.17,0.295	0.199
56388	XLOC_038980	FYB	chr5	-	39270670	39270930	39201927	39203089	39274504	39274662	56388	10,18	13,16	16,4,28,12	0,1,0,3	170	85	4.76953e-05	0.00657672	0.278,0.36	1.0,0.667,1.0,0.667	-0.514
45591	XLOC_041286	MTO1	chr6	+	74196320	74196484	74192171	74192343	74201956	74202361	45591	10,11	38,40	3,3,0,1	56,61,19,45	170	85	4.83187e-05	0.00664448	0.116,0.121	0.026,0.024,0.0,0.011	0.103
221	XLOC_042286	ECHDC1	chr6	-	127637594	127637647	127635960	127636041	127648146	127648289	221	148145	11,10	113179114154	30,37,15,31	81	74	5.0742e-05	0.00690229	0.925,0.93	0.775,0.815,0.874,0.819	0.107
56794	XLOC_031872	C22orf39	chr22	-	19434900	19435068	19428409	19429217	19435187	19435755	56794	7,0	6,6	19,69,52,154	6,8,5,6	170	85	5.07195e-05	0.00690229	0.368,0.0	0.613,0.812,0.839,0.928	-0.614
10756	XLOC_025187	FAM228B	chr2	+	24384375	24384483	24369799	24369956	24387067	24387204	10756	46,22	0,0	28,24,22,15	6,11,7,3	170	85	5.09536e-05	0.00690542	1.0,1.0	0.7,0.522,0.611,0.714	0.363
10767	XLOC_025187	FAM228B	chr2	+	24347199	24347330	24346349	24346403	24357988	24358057	10767	34,29	2,2	6,11,7,5	6,5,7,2	109	24	5.1589e-05	0.00694245	0.789,0.761	0.18,0.326,0.18,0.355	0.515
27829	XLOC_041628	FAM120B	chr6	+	170697374	170697581	170667313	170667406	170700100	170700209	27829	31,67	5,8	75,93,11,72	1,0,0,0	170	85	5.25621e-05	0.00705454	0.756,0.807	0.974,1.0,1.0,1.0	-0.212
15368	XLOC_031994	ZMAT5	chr22	-	30150737	30150852	30144406	30144560	30162937	30163062	15368	31,58	92,56	24,21,21,60	189198104170	170	85	5.55583e-05	0.00743683	0.144,0.341	0.06,0.05,0.092,0.15	0.154
49628	XLOC_010604	EFCAB4B	chr12	-	3791293	3791442	3789403	3789515	3805937	3806201	49628	7,13	8,6	0,8,0,7	5,33,18,33	170	85	5.89701e-05	0.00783104	0.304,0.52	0.0,0.108,0.0,0.096	0.361
1375	XLOC_007760	PAAF1	chr11	+	73598084	73598144	73589827	73589864	73598398	73598502	1375	2,0	47,73	7,5,15,16	60,45,24,98	53	30	6.11544e-05	0.00799455	0.024,0.0	0.062,0.059,0.261,0.085	-0.105
41030	XLOC_038660	FBXO38	chr5	+	147764318	147764669	147763497	147763602	147774276	147774467	41030	5,9	11,21	0,0,2,2	27,19,27,34	170	85	6.11441e-05	0.00799455	0.185,0.176	0.0,0.0,0.036,0.029	0.164
48326	XLOC_039142	TMEM161B	chr5	-	87521585	87521683	87516406	87516536	87524261	87524345	48326	14,9	8,5	50,29,26,32	5,3,0,1	162	77	6.14572e-05	0.00801332	0.454,0.461	0.826,0.821,1.0,0.938	-0.439
48470	XLOC_032229	DENND6B	chr22	-	50752635	50752701	50752242	50752307	50753033	50753129	48470	110,24	20,2	83,97,94,55	8,0,0,0	91	58	6.26904e-05	0.00815299	0.778,0.884	0.869,1.0,1.0,1.0	-0.136
30545	XLOC_027291	HDLBP	chr2	-	242194788	242194926	242194465	242194573	242195598	242195814	30545	85,58	5,12	103,103,96,181	0,3,0,4	170	85	6.87917e-05	0.00883236	0.895,0.707	1.0,0.945,1.0,0.958	-0.175
17659	XLOC_025898	ITGA6	chr2	+	173366499	173366629	173362702	173362828	173368818	173371181	17659	47,6	16,2	21,33,85,37	2,0,0,5	170	85	6.99124e-05	0.00894324	0.595,0.6	0.84,1.0,1.0,0.787	-0.309
17948	XLOC_017821	C16orf13	chr16	-	684888	684956	684718	684797	685611	685774	17948	107,69	10,9	122,133,76,146	0,4,3,2	109	72	7.00107e-05	0.00894324	0.876,0.835	1.0,0.956,0.944,0.98	-0.115
44260	XLOC_000951	PRUNE	chr1	+	150990942	150991145	150990287	150990380	150997086	150997271	44260	13,10	22,9	38,41,34,61	19,4,0,17	170	85	7.08868e-05	0.00903223	0.228,0.357	0.5,0.837,1.0,0.642	-0.452
40272	XLOC_050043	C9orf43	chr9	+	116191179	116191243	116190426	116190503	116191451	116196708	40272	194140	0,0	223,33,54,224	0,29,68,0	99	70	7.38015e-05	0.00935625	1.0,1.0	1.0,0.446,0.36,1.0	0.298
12157	XLOC_020762	AMZ2P1	chr17	-	62970672	62970759	62969359	62969635	62971677	62975285	12157	91,30	0,0	86,14,89,71	21,3,2,20	160	85	7.61913e-05	0.00959648	1.0,1.0	0.685,0.713,0.959,0.653	0.247
47338	XLOC_000620	RABGGTB	chr1	+	76257881	76257991	76257145	76257256	76259768	76259918	47338	158127	39,22	184201234123	10,6,34,13	170	85	7.62685e-05	0.00959648	0.669,0.743	0.902,0.944,0.775,0.826	-0.156
18576	XLOC_042141	SNX14	chr6	-	86248555	86248582	86246509	86246642	86251702	86251761	18576	2,0	25,10	19,4,18,25	6,16,15,20	20	52	7.66173e-05	0.00961633	0.172,0.0	0.892,0.394,0.757,0.765	-0.616
13710	XLOC_042401	NA	chr6	-	156573453	156573541	156481172	156481403	156602350	156602537	13710	44,21	0,0	1,24,2,25	0,0,1,0	162	85	7.91926e-05	0.0098414	1.0,1.0	1.0,1.0,0.512,1.0	0.122
29479	XLOC_012592	TFDP1	chr13	+	114292132	114292199	114290848	114291015	114294434	114297771	29479	100250	0,6	201,239,96,218	6,26,19,14	120	85	7.94647e-05	0.00985088	1.0,0.967	0.96,0.867,0.782,0.917	0.102
36131	XLOC_031718	TNRC6B	chr22	+	40677122	40677293	40675998	40676147	40681648	40681774	36131	0,0	33,13	10,4,14,3	20,11,15,24	170	85	8.00406e-05	0.0098979	0.0,0.0	0.2,0.154,0.318,0.059	-0.183
30933	XLOC_024457	IRF3	chr19	-	50165204	50165585	50163969	50164085	50165681	50165874	30933	250,59	11,12	220208241236	1,10,0,3	170	85	8.40635e-05	0.0103193	0.919,0.711	0.991,0.912,1.0,0.975	-0.155
42685	XLOC_008672	PAK1	chr11	-	77036372	77036421	77033059	77034405	77043774	77043912	42685	25,32	98115	18,15,8,18	134162148101	84	85	8.47849e-05	0.0103825	0.205,0.22	0.12,0.086,0.052,0.153	0.11
3263	XLOC_035951	KLB	chr4	+	39466904	39466962	39465144	39465225	39469137	39469266	3263	29,23	8,5	44,27,22,39	0,1,0,0	91	74	8.67729e-05	0.0105745	0.747,0.789	1.0,0.956,1.0,1.0	-0.221
38800	XLOC_032853	KLHL18	chr3	+	47328709	47328838	47321832	47324584	47361142	47361273	38800	115,93	19,12	46,35,126,119	25,24,44,35	170	85	8.65677e-05	0.0105745	0.752,0.795	0.479,0.422,0.589,0.63	0.244
22701	XLOC_052876	ATRX	chrX	-	76949312	76949426	76944310	76944417	76952064	76952192	22701	67,48	27,25	151,94,98,177	24,9,23,37	170	85	8.7532e-05	0.0106213	0.554,0.49	0.759,0.839,0.681,0.705	-0.224
11601	XLOC_014395	ACYP1	chr14	-	75530172	75530264	75519927	75520362	75530656	75530736	11601	138109	0,2	357169136367	14,7,24,50	158	73	8.91969e-05	0.0107915	1.0,0.962	0.922,0.918,0.724,0.772	0.147
17379	XLOC_019214	SPNS3	chr17	+	4352529	4352682	4342952	4343018	4356310	4356500	17379	181,89	1,0	416,163,75,169	21,19,14,3	144	59	0.000100052	0.0118638	0.987,1.0	0.89,0.779,0.687,0.958	0.165
49118	XLOC_001611	NOC2L	chr1	-	889843	889903	889383	889462	891302	891393	49118	6,14	40,23	3,5,1,5	50,86,81,57	92	71	0.000101213	0.0119298	0.104,0.32	0.044,0.043,0.009,0.063	0.172
42619	XLOC_026138	SP140L	chr2	+	231193471	231193546	231191018	231192016	231222519	231222682	42619	85129	23,31	126138175199	22,11,15,18	136	85	0.00010312	0.0121262	0.698,0.722	0.782,0.887,0.879,0.874	-0.146
37601	XLOC_007204	TSPAN32	chr11	+	2329965	2330042	2325336	2325434	2334883	2334938	37601	252,89	5,5	238123268139	32,12,15,29	103	48	0.000108049	0.0126468	0.959,0.892	0.776,0.827,0.893,0.691	0.129
42684	XLOC_008672	PAK1	chr11	-	77108071	77108138	77103375	77103586	77122818	77123004	42684	10,24	81,35	3,4,15,11	104119168115	120	85	0.000109869	0.0128002	0.08,0.327	0.02,0.023,0.059,0.063	0.162
50949	XLOC_020948	STRA13	chr17	-	79977516	79977570	79977183	79977257	79977733	79977785	50949	304271	175112	277373337420	239329272310	36	27	0.000110411	0.0128336	0.566,0.645	0.465,0.46,0.482,0.504	0.128
30702	XLOC_050320	PLGRKT	chr9	-	5431896	5431983	5361757	5361888	5436568	5436694	30702	169115	8,17	215314285252	8,1,12,4	160	85	0.000111425	0.0129217	0.918,0.782	0.935,0.994,0.927,0.971	-0.107
48820	XLOC_041402	TRAF3IP2-AS1	chr6	+	111891287	111891430	111804665	111804868	111897564	111902666	48820	11,9	3,5	2,0,2,8	7,2,9,29	170	85	0.000112054	0.012935	0.647,0.474	0.125,0.0,0.1,0.121	0.474
24078	XLOC_046522	NCAPG2	chr7	-	158443523	158443664	158439151	158439255	158444984	158445172	24078	17108	6,18	90,210,43,236	5,18,2,2	170	85	0.000113765	0.0130725	0.586,0.75	0.9,0.854,0.915,0.983	-0.245
48344	XLOC_012346	GTF3A	chr13	+	28006864	28006941	28004669	28004758	28008275	28008356	48344	126185	5,3	233200146167	21,10,45,18	126	71	0.000113528	0.0130725	0.934,0.972	0.862,0.918,0.646,0.839	0.137
31683	XLOC_041061	SKIV2L	chr6	+	31947190	31947330	31946679	31946775	31948227	31948325	31683	81,84	16,6	165,79,133,187	0,5,9,0	170	85	0.000114124	0.0130839	0.717,0.875	1.0,0.888,0.881,1.0	-0.146
36267	XLOC_011297	ZCCHC8	chr12	-	122975481	122975600	122975008	122975114	122977261	122977336	36267	4,5	13,5	0,0,0,0	26,17,17,20	153	68	0.000116047	0.0132441	0.12,0.308	0.0,0.0,0.0,0.0	0.214
6835	XLOC_032021	PISD	chr22	-	32019669	32019835	32017634	32017871	32044086	32044262	6835	48,21	89121	86,64,92,74	106,80,57,131	170	85	0.000123768	0.0139046	0.212,0.08	0.289,0.286,0.447,0.22	-0.165
32928	XLOC_019660	MGC57346	chr17	+	43707850	43707972	43707269	43707524	43713648	43721667	32928	6,6	25,7	4,1,2,1	50,40,23,63	170	85	0.00013197	0.0147274	0.107,0.3	0.038,0.012,0.042,0.008	0.178
44919	XLOC_038296	GPBP1	chr5	+	56532939	56532999	56531792	56531859	56542126	56542311	44919	73,69	38,50	29,64,46,74	73,58,78,99	81	60	0.000135683	0.0151082	0.587,0.505	0.227,0.45,0.304,0.356	0.212
14181	XLOC_048650	SLC39A4	chr8	-	145638620	145638773	145638142	145638330	145638896	145638951	14181	87,5	13,15	9376878331184	34,23,29,39	133	48	0.000136694	0.0151391	0.707,0.107	0.909,0.915,0.912,0.916	-0.506
1938	XLOC_000767	PRPF38B	chr1	+	109236211	109236264	109233341	109235489	109238323	109238392	1938	63,13	78,19	47,84,35,107	94212178293	69	62	0.000139144	0.0153577	0.421,0.381	0.31,0.263,0.15,0.247	0.159
51680	XLOC_033181	MCM2	chr3	+	127323450	127323626	127318160	127318390	127323738	127323999	51680	4,5	2,0	34,230,71,334	0,0,0,0	170	85	0.000142719	0.0156153	0.5,1.0	1.0,1.0,1.0,1.0	-0.25
30493	XLOC_029896	MKKS	chr20	-	10394443	10394579	10389275	10389451	10401175	10401406	30493	105,80	13,7	136200168186	0,7,11,1	170	85	0.000148693	0.0161828	0.802,0.851	1.0,0.935,0.884,0.989	-0.125
45232	XLOC_039296	BRD8	chr5	-	137495243	137495288	137492572	137492956	137495757	137495862	45232	116103	78,82	114,50,60,55	120,81,126,70	76	85	0.000152792	0.0165377	0.625,0.584	0.515,0.408,0.348,0.468	0.17
32824	XLOC_045007	C1GALT1	chr7	+	7277169	7277262	7273933	7274170	7277885	7278553	32824	13,0	14,1	0,0,0,0	22,18,13,19	170	85	0.000153256	0.0165523	0.317,0.0	0.0,0.0,0.0,0.0	0.159
55233	XLOC_039147	CETN3	chr5	-	89692309	89692381	89688130	89689924	89695174	89695366	55233	21,4	58,43	7,1,0,3	79,75,18,72	130	85	0.00015469	0.0166358	0.191,0.057	0.055,0.009,0.0,0.027	0.101
12929	XLOC_026927	BAZ2B	chr2	-	160287373	160287667	160285710	160285771	160289267	160289874	12929	155120	16,18	124104160128	7,4,0,7	139	54	0.000156952	0.0167716	0.79,0.721	0.873,0.91,1.0,0.877	-0.159
13329	XLOC_032868	ATRIP	chr3	+	48505980	48506061	48505442	48505531	48506229	48506482	13329	82102	4,7	98,80,29,91	13,24,28,20	145	82	0.000158188	0.0168678	0.921,0.892	0.81,0.653,0.369,0.72	0.269
17896	XLOC_009943	GOLT1B	chr12	+	21660877	21661043	21659818	21659910	21661316	21661495	17896	1,7	27,36	6,28,46,12	30,27,29,24	170	85	0.000160121	0.0170018	0.018,0.089	0.091,0.341,0.442,0.2	-0.215
28877	XLOC_034009	IQCB1	chr3	-	121507130	121507279	121500589	121500721	121508919	121509062	28877	36100	37,27	175137164158	12,29,4,18	170	85	0.000161533	0.0171156	0.327,0.649	0.879,0.703,0.953,0.814	-0.349
46732	XLOC_015518	OIP5-AS1	chr15	+	41590238	41591956	41578208	41578298	41600764	41600822	46732	42,51	15,14	46,112,70,150	7,7,8,14	134	49	0.000162706	0.0172038	0.506,0.571	0.706,0.854,0.762,0.797	-0.241
41646	XLOC_016194	MAP2K1	chr15	-	66787667	66787757	66782035	66786890	66789979	66791990	41646	85121	42,25	220239183240	18,19,34,18	166	85	0.000167413	0.017554	0.509,0.713	0.862,0.866,0.734,0.872	-0.222
34653	XLOC_034106	CEP70	chr3	-	138310695	138310798	138290107	138290198	138313039	138313187	34653	64,37	0,13	133,53,174,156	0,0,0,0	169	84	0.000171478	0.0179056	1.0,0.586	1.0,1.0,1.0,1.0	-0.207
16572	XLOC_038476	APC	chr5	+	112074049	112074157	112073555	112073622	112090569	112090722	16572	5,5	6,8	0,0,0,0	10,4,33,3	145	60	0.000175336	0.0182292	0.256,0.205	0.0,0.0,0.0,0.0	0.23
48468	XLOC_033022	NA	chr3	+	87867561	87867731	87841640	87841992	87871157	87871274	48468	62,17	15,13	19,6,36,9	34,21,34,61	170	85	0.000175664	0.0182292	0.674,0.395	0.218,0.125,0.346,0.069	0.345
19379	XLOC_010064	LETMD1	chr12	+	51447560	51447643	51442816	51442968	51450132	51450285	19379	10,1	61,69	18,12,31,32	108,63,60,26	152	85	0.000176396	0.0182675	0.084,0.008	0.085,0.096,0.224,0.408	-0.157
3032	XLOC_050078	MRRF	chr9	+	125027740	125028059	125026881	125027217	125033142	125033354	3032	45,52	32,61	33,19,28,43	61,69,53,93	170	85	0.000179099	0.0184336	0.413,0.299	0.213,0.121,0.209,0.188	0.173
42976	XLOC_007508	CTNND1	chr11	+	57507570	57509426	57505079	57505140	57510334	57510456	42976	2,4	1,3	12,47,49,22	0,0,0,1	139	54	0.000178996	0.0184336	0.437,0.341	1.0,1.0,1.0,0.895	-0.585
187	XLOC_002088	MKNK1	chr1	-	47046201	47046299	47042245	47042326	47048899	47049001	187	146,87	10,6	122117152159	0,2,0,3	159	74	0.000180329	0.0185223	0.872,0.871	1.0,0.965,1.0,0.961	-0.11
49896	XLOC_017402	KIAA0556	chr16	+	27665928	27666057	27659924	27660056	27689049	27689317	49896	0,1	5,8	10,1,2,4	0,0,1,0	170	85	0.000181614	0.0186163	0.0,0.059	1.0,1.0,0.5,1.0	-0.846
1487	XLOC_010964	TIMELESS	chr12	-	56815134	56815277	56814746	56814918	56815510	56815593	1487	34,95	4,4	114,275,96,247	0,4,0,0	161	76	0.000185949	0.0189067	0.8,0.918	1.0,0.97,1.0,1.0	-0.133
40687	XLOC_026465	PIGF	chr2	-	46815213	46815318	46803338	46808730	46819613	46819722	40687	54,59	76152	33,52,21,23	162,134,82,153	170	85	0.000187715	0.0190477	0.262,0.163	0.092,0.163,0.114,0.07	0.103
51282	XLOC_013505	CMTM5	chr14	+	23847557	23847710	23846016	23846586	23848239	23848332	51282	10,3	3,8	86,9,186,106	0,0,5,14	170	85	0.000190191	0.0192216	0.625,0.158	1.0,1.0,0.949,0.791	-0.543
6203	XLOC_026139	SP100	chr2	+	231328781	231328865	231327149	231327233	231331015	231331069	6203	335265	7,4	295259278331	6,14,48,22	108	39	0.000193138	0.0194802	0.945,0.96	0.947,0.87,0.677,0.845	0.118
11330	XLOC_001288	PTPRC	chr1	+	198671515	198671659	198661475	198661502	198672426	198672501	11330	146120	0,2	21117217178	10,6,20,21	88	3	0.000210415	0.0206437	1.0,0.672	0.067,0.399,0.27,0.224	0.596
30650	XLOC_019874	RAB37	chr17	+	72741011	72741068	72740446	72740512	72741444	72743474	30650	99,21	0,6	201,80,185,130	0,0,0,0	74	59	0.000209576	0.0206437	1.0,0.736	1.0,1.0,1.0,1.0	-0.132
40471	XLOC_052009	CA5BP1	chrX	+	15711085	15711181	15706783	15706981	15720904	15721474	40471	76,35	2,0	78,48,41,83	9,37,6,15	170	85	0.000210366	0.0206437	0.95,1.0	0.813,0.393,0.774,0.735	0.296
55574	XLOC_001354	IKBKE	chr1	+	206646538	206646657	206644498	206644588	206647673	206647814	55574	146,70	11,18	105131135179	0,9,5,2	168	83	0.000215678	0.0209153	0.868,0.658	1.0,0.878,0.93,0.978	-0.184
45734	XLOC_005475	FAM45A	chr10	+	120864275	120865007	120863581	120863709	120867459	120867676	45734	76,47	37,22	64105140161	22,16,8,34	170	85	0.000218061	0.0210653	0.507,0.516	0.593,0.766,0.897,0.703	-0.228
29055	XLOC_009916	ATF7IP	chr12	+	14648997	14649037	14633936	14634119	14649164	14649277	29055	3,19	88,48	0,0,0,0	62,85,38,46	66	85	0.000223265	0.0214855	0.042,0.338	0.0,0.0,0.0,0.0	0.19
20972	XLOC_020539	PTGES3L-AARSD1	chr17	-	41105740	41105795	41103816	41103911	41106892	41106984	20972	128166	70,59	332312275232	94,32,44,81	96	85	0.000227099	0.0217299	0.618,0.714	0.758,0.896,0.847,0.717	-0.139
5815	XLOC_021716	ANKRD12	chr18	+	9204473	9204542	9195548	9195696	9208654	9208801	5815	72,54	113,69	100,172,208,82	93,55,27,73	124	85	0.000228207	0.0217877	0.304,0.349	0.424,0.682,0.841,0.435	-0.269
29523	XLOC_033842	DCP1A	chr3	-	53338206	53338320	53326098	53326857	53346270	53346409	29523	256244	4,9	289390253304	12,44,66,12	170	85	0.000230379	0.0219187	0.97,0.931	0.923,0.816,0.657,0.927	0.12
57684	XLOC_000885	NOTCH2NL	chr1	+	145281954	145282045	145281368	145281704	145290428	145290511	57684	66,54	20,9	118,76,161,164	8,5,11,14	159	76	0.000231994	0.0220307	0.612,0.741	0.876,0.879,0.875,0.848	-0.193
58005	XLOC_023938	EMR2	chr19	-	14877789	14877921	14876469	14876616	14883153	14883309	58005	85,51	3,0	24,94,77,78	3,14,29,7	170	85	0.000234142	0.0220681	0.934,1.0	0.8,0.77,0.57,0.848	0.22
9567	XLOC_052749	GRIPAP1	chrX	-	48838206	48838284	48838007	48838103	48839390	48839504	9567	103,53	8,9	222,92,182,224	2,10,0,6	142	85	0.00023597	0.0220997	0.885,0.779	0.985,0.846,1.0,0.957	-0.115
27653	XLOC_009809	RAD51AP1	chr12	+	4655474	4655584	4652928	4653070	4657257	4657344	27653	35146	3,14	72,184,92,248	1,5,1,5	165	80	0.000237052	0.0221351	0.85,0.835	0.972,0.947,0.978,0.96	-0.122
50950	XLOC_020948	STRA13	chr17	-	79977516	79977572	79977168	79977257	79977733	79977785	50950	224201	175112	209277248305	239329272310	55	42	0.000239018	0.0222773	0.494,0.578	0.4,0.391,0.41,0.429	0.129
16711	XLOC_010959	RNF41	chr12	-	56610212	56610397	56607741	56607854	56615543	56617147	16711	89,68	4,8	74,114,96,135	0,0,0,2	170	85	0.000239822	0.022311	0.918,0.81	1.0,1.0,1.0,0.971	-0.129
56599	XLOC_031766	TSPO	chr22	+	43555215	43555426	43547519	43547610	43557057	43557196	56599	161,10	14,3	690195218542202	55,26,42,48	169	84	0.000257238	0.0234543	0.851,0.624	0.862,0.974,0.956,0.958	-0.2
20774	XLOC_010173	OS9	chr12	+	58113881	58114046	58112775	58112965	58114188	58114301	20774	511258	75,80	362299365403	143154144216	170	85	0.000258356	0.0235137	0.773,0.617	0.559,0.493,0.559,0.483	0.171
16809	XLOC_047560	PCM1	chr8	+	17797550	17797667	17797199	17797370	17804694	17804872	16809	89,42	59,24	84,57,47,67	117,66,51,86	170	85	0.000259233	0.0235509	0.43,0.467	0.264,0.302,0.315,0.28	0.158
31126	XLOC_009986	DNM1L	chr12	+	32891197	32891230	32890798	32890876	32892997	32893174	31126	17,26	0,0	25,26,30,22	5,15,12,7	38	71	0.000261384	0.0236937	1.0,1.0	0.903,0.764,0.824,0.854	0.164
5830	XLOC_034145	TM4SF1	chr3	-	149093229	149093375	149089473	149089654	149093466	149093556	5830	209,44	18,10	278,26,1153,147	17,0,32,7	168	83	0.000274488	0.0245382	0.852,0.685	0.89,1.0,0.947,0.912	-0.169
24743	XLOC_049934	C9orf89	chr9	+	95874160	95874220	95869955	95870109	95874499	95874571	24743	112,53	1,0	104,97,130,104	5,6,27,9	86	65	0.000279253	0.0248757	0.988,1.0	0.94,0.924,0.784,0.897	0.108
16644	XLOC_039155	FAM172A	chr5	-	93392783	93392908	93388830	93388932	93447215	93447847	16644	18,5	23,9	4,1,3,8	34,21,18,27	170	85	0.000283385	0.0251993	0.281,0.217	0.056,0.023,0.077,0.129	0.178
53298	XLOC_002336	LRIF1	chr1	-	111493909	111495429	111492472	111492745	111506242	111506587	53298	38,37	48,42	45,14,4,36	61,73,48,90	170	85	0.000284179	0.0252253	0.284,0.306	0.269,0.087,0.04,0.167	0.154
29096	XLOC_052904	TRMT2B	chrX	-	100275475	100275577	100274272	100274392	100276089	100276304	29096	77,66	2,6	123,97,98,160	0,0,0,0	170	85	0.000289967	0.0255588	0.951,0.846	1.0,1.0,1.0,1.0	-0.102
47745	XLOC_002959	TLR5	chr1	-	223314989	223315105	223310519	223310605	223316537	223316624	47745	12,0	3,9	13,4,20,2	0,0,0,1	159	74	0.000293356	0.0258122	0.651,0.0	1.0,1.0,1.0,0.482	-0.545
2625	XLOC_032657	ARPC4-TTLL3	chr3	+	9859328	9859443	9854931	9855029	9862229	9862425	2625	7,8	5,8	33,8,15,11	3,0,0,2	170	85	0.000294068	0.0258298	0.412,0.333	0.846,1.0,1.0,0.733	-0.522
32881	XLOC_031722	XPNPEP3	chr22	+	41256677	41256797	41253075	41253249	41257621	41258785	32881	34,33	15,9	4,20,3,14	22,9,43,12	170	85	0.000300125	0.0263158	0.531,0.647	0.083,0.526,0.034,0.368	0.336
53638	XLOC_010961	CS	chr12	-	56720400	56720743	56720096	56720193	56721147	56721415	53638	11,26	6,4	48,67,55,96	6,0,0,0	170	85	0.00030079	0.0263283	0.478,0.765	0.8,1.0,1.0,1.0	-0.329
33462	XLOC_038308	IPO11	chr5	+	61874530	61874762	61856962	61857084	61887403	61887499	33462	5,9	8,20	35,28,38,24	13,16,10,17	170	85	0.000302744	0.0264533	0.238,0.184	0.574,0.467,0.655,0.414	-0.317
12585	XLOC_039257	ZCCHC10	chr5	-	132358532	132358598	132342450	132342612	132362188	132362304	12585	86,91	48,30	173171334128	56,27,14,34	118	85	0.000305864	0.0266574	0.563,0.686	0.69,0.82,0.945,0.731	-0.172
48023	XLOC_022172	TXNL4A	chr18	-	77746601	77746750	77737597	77737701	77748239	77748532	48023	36,7	21,21	9,5,8,7	51,63,58,30	170	85	0.000307063	0.0266917	0.462,0.143	0.081,0.038,0.065,0.104	0.23
31631	XLOC_005536	LRRC27	chr10	+	134155716	134155775	134151068	134151199	134158001	134158154	31631	32,21	0,0	53,14,23,26	10,6,6,13	104	85	0.000307983	0.0267255	1.0,1.0	0.812,0.656,0.758,0.62	0.288
2875	XLOC_032874	ARIH2	chr3	+	48982568	48982614	48964894	48965246	48999044	48999112	2875	17,15	14,11	14,6,6,12	13,44,34,71	54	61	0.000308807	0.0267509	0.578,0.606	0.549,0.133,0.166,0.16	0.34
23605	XLOC_049847	SMC5	chr9	+	72920162	72920276	72914961	72915116	72929657	72929752	23605	42,44	9,5	47,46,45,52	0,0,2,0	170	85	0.000309626	0.0267758	0.7,0.815	1.0,1.0,0.918,1.0	-0.222
58451	XLOC_015802	SCARNA15	chr15	+	83425481	83425537	83423380	83423536	83425655	83425940	58451	44127	10,29	63,45,97,56	44,27,38,28	98	85	0.00031117	0.0268631	0.792,0.792	0.554,0.591,0.689,0.634	0.175
50603	XLOC_001540	SDCCAG8	chr1	+	243468313	243468425	243468014	243468079	243471088	243471185	50603	44,16	9,9	76,38,66,80	3,1,6,3	143	58	0.000320515	0.0276225	0.665,0.419	0.911,0.939,0.817,0.915	-0.353
10770	XLOC_025187	FAM228B	chr2	+	24369799	24369956	24357988	24358057	24387067	24387204	10770	0,3	6,18	9,11,8,7	12,1,2,5	147	62	0.000321176	0.0276321	0.0,0.066	0.24,0.823,0.628,0.371	-0.482
21418	XLOC_025795	R3HDM1	chr2	+	136399105	136399360	136396465	136396692	136402948	136403097	21418	0,3	20,42	13,25,19,6	39,35,26,63	170	85	0.00033215	0.0285275	0.0,0.034	0.143,0.263,0.268,0.045	-0.163
11496	XLOC_026641	GGCX	chr2	-	85787937	85788108	85786039	85786198	85788508	85788657	11496	128,85	26,16	139102123129	46,45,83,48	170	85	0.00033355	0.0285989	0.711,0.726	0.602,0.531,0.426,0.573	0.185
38319	XLOC_008699	PICALM	chr11	-	85701292	85701442	85694908	85695016	85707868	85707972	38319	16,9	34,46	10,33,52,59	26,22,6,27	170	85	0.000334461	0.0286282	0.19,0.089	0.161,0.429,0.813,0.522	-0.342
37284	XLOC_001863	C1orf63	chr1	-	25570671	25570989	25570040	25570124	25571640	25571792	37284	54,22	32,14	177,92,210,88	31,20,21,41	162	77	0.00034002	0.0290547	0.445,0.428	0.731,0.686,0.826,0.505	-0.25
33513	XLOC_025285	GALM	chr2	+	38925507	38925578	38916954	38917036	38956697	38956839	33513	4,9	6,8	6,2,12,2	25,12,79,16	118	75	0.000341841	0.0291608	0.298,0.417	0.132,0.096,0.088,0.074	0.26
25403	XLOC_002165	ITGB3BP	chr1	-	63975735	63975852	63974198	63974241	63988799	63988944	25403	22,24	23,41	15,10,13,30	46,54,49,87	121	36	0.000346716	0.029427	0.222,0.148	0.088,0.052,0.073,0.093	0.109
52569	XLOC_026003	CASP8	chr2	+	202131183	202131514	202125222	202125336	202136238	202136344	52569	96,77	1,10	126,50,116,142	0,0,0,0	170	85	0.000369833	0.0310228	0.98,0.794	1.0,1.0,1.0,1.0	-0.113
19165	XLOC_047608	ADAM28	chr8	+	24167406	24167483	24157486	24157590	24167675	24167754	19165	45,96	1,0	183,29,191,68	26,0,56,4	127	72	0.000381139	0.0318122	0.962,1.0	0.8,1.0,0.659,0.906	0.14
21077	XLOC_002965	NA	chr1	-	224140369	224140572	224139097	224139993	224142178	224142369	21077	13,4	5,6	33,30,3,26	0,3,0,0	170	85	0.000396356	0.0328643	0.565,0.25	1.0,0.833,1.0,1.0	-0.551
11212	XLOC_023086	ZNF146	chr19	+	36716855	36716975	36703948	36706057	36719649	36719721	11212	19,17	14,6	5,7,2,13	24,6,31,20	150	65	0.00040119	0.0332103	0.37,0.551	0.083,0.336,0.027,0.22	0.294
17193	XLOC_034247	DNAJC19	chr3	-	180705810	180705884	180703713	180703784	180707387	180707562	17193	28,51	6,7	79,78,41,56	1,1,2,2	113	64	0.000402144	0.0332346	0.726,0.805	0.978,0.978,0.921,0.941	-0.189
17105	XLOC_000804	CD53	chr1	+	111436948	111437023	111434013	111434093	111441745	111442558	17105	88,65	6,0	19,42,50,51	8,4,14,8	124	73	0.000413711	0.0340787	0.896,1.0	0.583,0.861,0.678,0.79	0.22
3124	XLOC_008039	APLP2	chr11	+	130007150	130007186	130005457	130005610	130010292	130010378	3124	150,23	995216	84,52,18,91	407184115290	52	79	0.000419342	0.0344861	0.186,0.139	0.239,0.3,0.192,0.323	-0.101
22991	XLOC_039475	THOC3	chr5	-	175386922	175387135	175342401	175345175	175388053	175388154	22991	48,41	2,7	125361130220	6,2,5,1	170	85	0.000427162	0.0349578	0.923,0.745	0.912,0.989,0.929,0.991	-0.121
53421	XLOC_017801	DEF8	chr16	+	90015824	90016046	90015138	90015222	90020650	90020784	53421	41,10	28,18	11,20,18,9	43,34,66,66	162	77	0.000430154	0.0351456	0.41,0.209	0.108,0.219,0.115,0.061	0.184
17157	XLOC_036302	ARFIP1	chr4	+	153791904	153792000	153784757	153784866	153793603	153793716	17157	18,27	13,20	14,4,3,10	14,13,20,38	170	85	0.000448772	0.036489	0.409,0.403	0.333,0.133,0.07,0.116	0.243
2070	XLOC_026763	FHL2	chr2	-	105979741	105979928	105977282	105977891	105984026	105984196	2070	2,7	1,0	148101372203	0,0,0,0	170	85	0.000451538	0.0366547	0.5,1.0	1.0,1.0,1.0,1.0	-0.25
45840	XLOC_002890	C1orf186	chr1	-	206299689	206299802	206289366	206289626	206306068	206306292	45840	267,89	20,19	430,41,180,62	160,25,31,70	170	85	0.000457756	0.03704	0.87,0.701	0.573,0.451,0.744,0.307	0.267
47254	XLOC_034178	C3orf33	chr3	-	155523385	155523512	155520320	155520380	155523927	155524055	47254	16,11	14,10	11,1,0,10	29,15,23,14	138	53	0.000461711	0.0372403	0.305,0.297	0.127,0.025,0.0,0.215	0.209
13652	XLOC_013789	ADCK1	chr14	+	78294196	78294314	78288777	78288861	78325418	78325622	13652	4,11	4,17	3,0,2,5	14,26,17,27	162	77	0.00046653	0.0373298	0.322,0.235	0.092,0.0,0.053,0.081	0.222
52292	XLOC_031697	CBY1	chr22	+	39067074	39067193	39066888	39066994	39069163	39073132	52292	89181	4,6	73,57,21,146	18,12,2,9	170	85	0.000468314	0.0373878	0.918,0.938	0.67,0.704,0.84,0.89	0.152
56989	XLOC_034329	PPP1R2	chr3	-	195251616	195251694	195245814	195245982	195256594	195256702	56989	10,13	3,0	50165183146	0,0,0,2	142	85	0.00046874	0.0373878	0.666,1.0	1.0,1.0,1.0,0.978	-0.161
50046	XLOC_036678	MTHFD2L	chr4	-	75144206	75144495	75108266	75115968	75195914	75196323	50046	92,42	11,8	506,49,233,167	15,7,8,8	170	85	0.000470329	0.0374551	0.807,0.724	0.944,0.778,0.936,0.913	-0.127
41683	XLOC_034008	GOLGB1	chr3	-	121421327	121421442	121418658	121418732	121433707	121433823	41683	65106	7,5	84,82,66,100	0,0,0,0	152	67	0.000472262	0.0375497	0.804,0.903	1.0,1.0,1.0,1.0	-0.146
3066	XLOC_025234	MRPL33	chr2	+	27997290	27997397	27995540	27995559	28002299	28003621	3066	373355	160,97	337449342446	67,85,85,90	97	12	0.000473089	0.0375561	0.224,0.312	0.384,0.395,0.332,0.38	-0.105
56819	XLOC_048290	THAP1	chr8	-	42694328	42694524	42691816	42693479	42698166	42698474	56819	60,83	22,24	149,138,96,112	15,21,18,15	170	85	0.000475798	0.0377116	0.577,0.634	0.832,0.767,0.727,0.789	-0.173
32506	XLOC_005863	SAR1A	chr10	-	71922445	71922515	71921613	71921687	71930168	71930285	32506	5,0	21,46	8,12,23,15	23,27,45,42	108	67	0.000483329	0.0381285	0.129,0.0	0.177,0.216,0.241,0.181	-0.139
8550	XLOC_041416	RWDD1	chr6	+	116895220	116895334	116892582	116892818	116901457	116901523	8550	104,99	181149	239254120232	184201197176	144	59	0.00048625	0.0382988	0.191,0.214	0.347,0.341,0.2,0.351	-0.107
34443	XLOC_026897	ZEB2	chr2	-	145155867	145157837	145153978	145154159	145158765	145158874	34443	150140	6,1	99,135,77,101	12,3,7,29	170	85	0.0004918	0.038555	0.926,0.986	0.805,0.957,0.846,0.635	0.145
41053	XLOC_001371	CD46	chr1	+	207940951	207940996	207940357	207940540	207941123	207941168	41053	0,0	40,36	8,6,9,3	42,23,29,43	38	38	0.000493706	0.0386442	0.0,0.0	0.16,0.207,0.237,0.065	-0.167
21073	XLOC_002965	NA	chr1	-	224140086	224140572	224139097	224139993	224142178	224142298	21073	33,10	5,6	66,58,9,50	0,3,0,0	170	85	0.000502048	0.0390542	0.767,0.455	1.0,0.906,1.0,1.0	-0.366
537	XLOC_001837	HNRNPR	chr1	-	23667344	23667510	23664982	23665101	23670703	23671270	537	243250	140156	223229256319	200208192368	170	85	0.00050134	0.0390542	0.465,0.445	0.358,0.355,0.4,0.302	0.101
45498	XLOC_026523	USP34	chr2	-	61430274	61430398	61420035	61420115	61431631	61431736	45498	50,49	13,7	60,63,54,83	8,1,1,0	158	73	0.000517496	0.0400701	0.64,0.764	0.776,0.967,0.961,1.0	-0.224
45742	XLOC_005475	FAM45A	chr10	+	120864275	120864534	120863581	120863709	120867459	120867676	45742	77,47	37,22	59100136160	22,16,8,34	170	85	0.000526386	0.0406335	0.51,0.516	0.573,0.758,0.895,0.702	-0.219
38004	XLOC_021760	RBBP8	chr18	+	20557752	20557850	20555115	20555182	20562180	20562356	38004	0,0	15,45	4,21,13,0	28,43,14,70	145	60	0.000528792	0.0407567	0.0,0.0	0.056,0.168,0.278,0.0	-0.126
17943	XLOC_017821	C16orf13	chr16	-	685611	685774	684718	684797	686093	686347	17943	20,22	1,1	11,33,12,118	6,40,30,19	157	72	0.000531629	0.0408502	0.902,0.91	0.457,0.274,0.155,0.74	0.499
52626	XLOC_052138	WAS	chrX	+	48547048	48547455	48546442	48546842	48547708	48547823	52626	64,29	0,5	151123162139	0,0,0,0	170	85	0.000534695	0.0410232	1.0,0.744	1.0,1.0,1.0,1.0	-0.128
17257	XLOC_024545	ZNF611	chr19	-	53233158	53233258	53231982	53232084	53238253	53238344	17257	29,19	2,0	21,40,1,13	12,9,11,7	169	84	0.000540397	0.0413975	0.878,1.0	0.465,0.688,0.043,0.48	0.52
35174	XLOC_031594	TTC28-AS1	chr22	+	28318005	28318166	28315363	28315533	28331138	28331218	35174	53,47	17,15	79,66,132,109	15,4,11,14	158	73	0.00054555	0.0416655	0.59,0.591	0.709,0.884,0.847,0.782	-0.215
50807	XLOC_033320	MBNL1	chr3	+	152164492	152164546	152163070	152163328	152165408	152165562	50807	32,54	74,66	36,36,36,32	92151153144	94	85	0.000545341	0.0416655	0.281,0.425	0.261,0.177,0.175,0.167	0.158
5589	XLOC_045914	LOC401320	chr7	-	30590933	30591011	30590251	30590397	30591715	30591795	5589	9,0	54,25	7,5,14,0	10,8,4,3	130	73	0.000550981	0.0419493	0.086,0.0	0.282,0.26,0.663,0.0	-0.258
7842	XLOC_052575	BRCC3	chrX	+	154327589	154327664	154319058	154319114	154344331	154344463	7842	39,40	28,41	21,15,13,22	34,34,46,35	100	49	0.000551768	0.0419493	0.406,0.323	0.232,0.178,0.122,0.235	0.173
4991	XLOC_015750	PSTPIP1	chr15	+	77324638	77324735	77323520	77323619	77325202	77325293	4991	21,28	0,7	92,82,79,90	0,0,0,0	169	84	0.000560234	0.0423153	1.0,0.665	1.0,1.0,1.0,1.0	-0.167
30445	XLOC_050604	NOL8	chr9	-	95073427	95073541	95072834	95072957	95076548	95078421	30445	221147	22,17	298206129261	10,2,0,27	170	85	0.000562861	0.042345	0.834,0.812	0.937,0.981,1.0,0.829	-0.114
33585	XLOC_017368	POLR3E	chr16	+	22339830	22339908	22337081	22337599	22344964	22346424	33585	20,4	4,12	44,42,46,40	0,4,0,0	142	85	0.000575139	0.0429668	0.75,0.166	1.0,0.863,1.0,1.0	-0.508
40375	XLOC_005174	SLC29A3	chr10	+	73103965	73104048	73082512	73082811	73111318	73111545	40375	86105	0,0	93,93,61,111	7,7,11,0	152	85	0.000575394	0.0429668	1.0,1.0	0.881,0.881,0.756,1.0	0.121
48871	XLOC_023165	MIA-RAB4B	chr19	+	41313388	41313456	41306243	41307320	41313713	41314346	48871	91,49	0,0	100,103,95,97	4,19,21,0	122	85	0.000583996	0.0434676	1.0,1.0	0.946,0.791,0.759,1.0	0.126
49845	XLOC_005347	R3HCC1L	chr10	+	99946223	99946320	99923049	99923154	99967857	99969656	49845	10,15	6,12	6,5,4,10	20,11,10,32	170	85	0.000589935	0.0436639	0.455,0.385	0.13,0.185,0.167,0.135	0.266
55198	XLOC_010373	UNG	chr12	+	109539706	109539804	109536993	109537089	109547633	109548798	55198	19,23	0,7	65,124,17,132	0,0,0,0	170	85	0.0005932	0.0437768	1.0,0.622	1.0,1.0,1.0,1.0	-0.189
16814	XLOC_047560	PCM1	chr8	+	17840741	17840798	17829837	17830196	17842955	17843128	16814	32,21	10,19	20,5,5,6	28,32,9,25	100	85	0.000598997	0.0441398	0.731,0.484	0.378,0.117,0.321,0.169	0.361
57157	XLOC_006141	C10orf118	chr10	-	115922395	115923088	115917312	115917439	115933773	115934364	57157	66,82	9,4	67,95,100,131	2,1,0,1	170	85	0.000605669	0.0445012	0.786,0.911	0.944,0.979,1.0,0.985	-0.128
28763	XLOC_024141	IGFLR1	chr19	-	36230610	36230989	36227985	36230527	36231280	36231465	28763	191,27	10,0	72159124145	16,25,25,14	170	85	0.000609534	0.0446548	0.905,1.0	0.692,0.761,0.713,0.838	0.202
4974	XLOC_035913	PACRGL	chr4	+	20726430	20726511	20715054	20715162	20728907	20729020	4974	27,32	3,3	9,20,8,7	18,8,2,8	148	85	0.000617288	0.0449611	0.838,0.86	0.223,0.589,0.697,0.334	0.388
50047	XLOC_022853	LOC100507373	chr19	+	14279588	14280426	14265963	14266291	14281937	14282079	50047	1,11	1,7	5,1,1,6	10,7,24,24	170	85	0.000617286	0.0449611	0.333,0.44	0.2,0.067,0.02,0.111	0.287
44200	XLOC_038902	FAM173B	chr5	-	10235322	10235373	10225619	10227759	10236589	10236727	44200	31,67	5,0	38,22,12,14	1,10,10,19	88	85	0.000625923	0.0455242	0.857,1.0	0.973,0.68,0.537,0.416	0.277
5172	XLOC_024274	CEACAM4	chr19	-	42128023	42128141	42126947	42127000	42131974	42132334	5172	108,22	14,5	59,63,201,91	0,9,2,0	131	46	0.000632123	0.0458667	0.73,0.607	1.0,0.711,0.972,1.0	-0.252
9564	XLOC_025933	OSBPL6	chr2	+	179396040	179396305	179387719	179388363	179400458	179400555	9564	19,9	50,31	41,45,12,30	59,19,10,41	170	85	0.000632455	0.0458667	0.16,0.127	0.258,0.542,0.375,0.268	-0.217
11602	XLOC_014395	ACYP1	chr14	-	75528386	75528465	75519927	75520362	75530656	75530756	11602	34,36	0,2	77,58,43,109	14,7,24,50	144	85	0.000634414	0.0459199	1.0,0.914	0.765,0.83,0.514,0.563	0.289
12556	XLOC_011311	MPHOSPH9	chr12	-	123687796	123687922	123687170	123687631	123694602	123694709	12556	89,59	24,10	50,82,37,80	26,33,39,46	170	85	0.000635014	0.0459199	0.65,0.747	0.49,0.554,0.322,0.465	0.241
13514	XLOC_039294	FAM13B	chr5	-	137292165	137292231	137289854	137290065	137295304	137295452	13514	2,0	20,42	9,22,2,4	30,15,23,12	118	85	0.000638596	0.0461127	0.067,0.0	0.178,0.514,0.059,0.194	-0.203
45248	XLOC_045986	TBRG4	chr7	-	45144136	45144308	45142931	45143042	45145039	45145363	45248	126175	14,14	124,231,67,312	37,49,18,46	170	85	0.000643416	0.0463941	0.818,0.862	0.626,0.702,0.65,0.772	0.152
16722	XLOC_019937	AFMID	chr17	+	76202026	76202131	76187050	76187141	76202991	76203987	16722	142109	9,1	185,128,76,217	14,16,25,31	169	84	0.00064839	0.0466192	0.887,0.982	0.868,0.799,0.602,0.777	0.173
59	XLOC_022785	LDLR	chr19	+	11233849	11234020	11231045	11231198	11238683	11238761	59	6,13	0,6	10,43,211,31	0,0,0,0	156	71	0.000659577	0.0472212	1.0,0.497	1.0,1.0,1.0,1.0	-0.252
16633	XLOC_039155	FAM172A	chr5	-	93410350	93410474	93392783	93392908	93447215	93447404	16633	55,34	8,2	83,52,69,73	0,0,0,2	170	85	0.000668203	0.0477708	0.775,0.895	1.0,1.0,1.0,0.948	-0.152
44667	XLOC_016367	AP3S2	chr15	-	90420537	90420656	90414706	90414778	90431752	90431864	44667	4,5	30,52	28,28,16,4	33,42,33,60	150	65	0.000669855	0.047821	0.055,0.04	0.269,0.224,0.174,0.028	-0.126
34072	XLOC_052819	ASB12	chrX	-	63563490	63563600	63557147	63557273	63564924	63565057	34072	2,0	1,8	30,6,8,18	3,0,0,0	170	85	0.000675936	0.0481186	0.5,0.0	0.833,1.0,1.0,1.0	-0.708
24448	XLOC_032900	RBM5	chr3	+	50141680	50141741	50140515	50140599	50142509	50142575	24448	85,91	1,6	188103118120	15,16,23,27	74	51	0.000682787	0.0484361	0.983,0.913	0.896,0.816,0.78,0.754	0.136
25170	XLOC_008248	SAAL1	chr11	-	18105081	18105275	18102957	18103050	18108412	18108601	25170	48125	0,1	100,119,93,102	10,13,5,8	170	85	0.000684038	0.0484361	1.0,0.984	0.833,0.821,0.903,0.864	0.137
51890	XLOC_023190	ARHGEF1	chr19	+	42410608	42410772	42410090	42410177	42410854	42410955	51890	175,64	0,2	172147265224	11,20,18,8	165	80	0.000684245	0.0484361	1.0,0.939	0.883,0.781,0.877,0.931	0.101
5394	XLOC_000472	KIF2C	chr1	+	45218803	45218926	45216113	45216236	45219404	45219505	5394	26122	0,4	77,118,31,201	6,36,13,18	170	85	0.000688023	0.0485956	1.0,0.938	0.865,0.621,0.544,0.848	0.249
6476	XLOC_026597	TPRKB	chr2	-	73959710	73959827	73959289	73959412	73964428	73964628	6476	94111	0,0	118,85,91,93	2,4,12,6	170	85	0.000711774	0.049686	1.0,1.0	0.967,0.914,0.791,0.886	0.11

## Sheet: RI.MATS.ReadsOnTargetAndJunctio
ID	GeneID	geneSymbol	chr	strand	riExonStart_0base	riExonEnd	upstreamES	upstreamEE	downstreamES	downstreamEE	ID	IC_SAMPLE_1	SC_SAMPLE_1	IC_SAMPLE_2	SC_SAMPLE_2	IncFormLen	SkipFormLen	PValue	FDR	IncLevel1	IncLevel2	IncLevelDifference
1326	XLOC_000880	NA	chr1	+	144618081	144621656	144618081	144618296	144619346	144621656	1326	27,76	1,3	16,5,2,24	23,15,27,26	1121	85	0	0	0.672,0.658	0.05,0.025,0.006,0.065	0.629
1470	XLOC_014003	EIF5	chr14	+	103802372	103803186	103802372	103802454	103803013	103803186	1470	491307	212133	284320308232	214541399217	620	75	0	0	0.219,0.218	0.138,0.067,0.085,0.115	0.117
4153	XLOC_045925	NT5C3	chr7	-	33051672	33057213	33051672	33055482	33057050	33057213	4153	180216	52,36	127,118,75,123	105,101,87,139	1639	85	0	0	0.152,0.237	0.059,0.057,0.043,0.044	0.144
8834	XLOC_017556	MT1X	chr16	+	56717076	56718213	56717076	56717142	56717869	56718213	8834	393811338	6725371	359,15880,668,37	6137164714565	772	59	0	0	0.309,0.216	0.043,0.145,0.067,0.005	0.198
13032	XLOC_010553	SFSWAP	chr12	+	132195623	132199498	132195623	132195992	132198615	132199498	13032	159216	1,0	172249195190	22,55,27,69	2694	85	1.9984e-15	2.57719e-12	0.834,1.0	0.198,0.125,0.186,0.08	0.77
1610	XLOC_027009	PRKRA	chr2	-	179295796	179306431	179295796	179301046	179306336	179306431	1610	796859	26,46	796651866827	124154116120	5361	85	3.88578e-15	4.4544e-12	0.327,0.228	0.092,0.063,0.106,0.099	0.188
13300	XLOC_002772	GLUL	chr1	-	182354491	182355022	182354491	182354691	182354894	182355022	13300	791362	21952590	93146012131844	899157719531494	274	85	1.57652e-14	1.62649e-11	0.101,0.042	0.243,0.083,0.162,0.277	-0.12
2790	XLOC_016024	RPAP1	chr15	-	41819620	41820225	41819620	41819803	41820057	41820225	2790	18,19	14,8	6,0,0,0	24,30,15,57	325	85	3.21965e-14	2.76809e-11	0.252,0.383	0.061,0.0,0.0,0.0	0.302
8019	XLOC_012610	ZMYM5	chr13	-	20425494	20426330	20425494	20425588	20425828	20426330	8019	25,7	59,26	124,97,158,77	40,47,51,43	311	85	4.11893e-14	3.03536e-11	0.104,0.069	0.459,0.361,0.459,0.329	-0.316
6565	XLOC_019844	AMZ2	chr17	+	66240039	66244846	66240039	66244227	66244780	66244846	6565	18,13	35,27	83,95,148,187	38,27,30,40	598	59	7.61613e-14	5.23837e-11	0.048,0.045	0.177,0.258,0.327,0.316	-0.223
7948	XLOC_047639	RBPMS	chr8	+	30416403	30423877	30416403	30416473	30423773	30423877	7948	361254	3,2	352112350446	51,5,35,30	7349	63	2.55795e-13	1.55238e-10	0.508,0.521	0.056,0.161,0.079,0.113	0.412
13802	XLOC_046071	TBL2	chr7	-	72987649	72988452	72987649	72987801	72988267	72988452	13802	28,6	4,1	0,21,0,1	11,40,3,36	537	85	2.74225e-13	1.57177e-10	0.526,0.487	0.0,0.077,0.0,0.004	0.486
3949	XLOC_018242	MT1G	chr16	-	56700215	56701292	56700215	56700882	56701223	56701292	3949	16041680	3556218	25,7025,335,0	98,4081,235,12	389	62	2.90212e-13	1.57585e-10	0.418,0.332	0.039,0.215,0.185,0.0	0.265
14279	XLOC_032637	SETMAR	chr3	+	4355330	4365774	4355330	4355445	4357895	4365774	14279	176,84	6,3	55,68,81,108	37,32,13,18	2521	85	1.01152e-12	4.96947e-10	0.497,0.486	0.048,0.067,0.174,0.168	0.377
1608	XLOC_027009	PRKRA	chr2	-	179295796	179301046	179295796	179296981	179300871	179301046	1608	986920	46,49	8787797781273	105152127112	3961	85	2.1384e-12	1.00281e-09	0.315,0.287	0.152,0.099,0.116,0.196	0.16
4562	XLOC_026221	ATG4B	chr2	+	242590678	242593025	242590678	242590750	242592926	242593025	4562	352119	43,12	221345482240	82107117158	2227	65	5.64249e-12	2.42556e-09	0.193,0.224	0.073,0.086,0.107,0.042	0.132
11638	XLOC_005200	ZSWIM8	chr10	+	75560397	75560953	75560397	75560517	75560842	75560953	11638	98,26	50,8	70,94,63,116	5,4,0,0	396	85	6.7184e-12	2.77255e-09	0.296,0.411	0.75,0.835,1.0,1.0	-0.543
508	XLOC_010166	GLI1	chr12	+	57905790	57906136	57905790	57905886	57906018	57906136	508	47,81	109141	12,38,33,17	133190135199	203	85	1.04436e-11	3.84811e-09	0.153,0.194	0.036,0.077,0.093,0.035	0.113
2791	XLOC_016024	RPAP1	chr15	-	41820057	41820534	41820057	41820225	41820432	41820534	2791	17,13	22,9	8,0,0,0	44,30,25,57	278	85	2.59878e-11	9.24537e-09	0.191,0.306	0.053,0.0,0.0,0.0	0.235
6578	XLOC_030819	MX2	chr21	+	42748762	42749908	42748762	42749082	42749715	42749908	6578	3,0	16,38	24,49,32,77	62,7,10,30	704	85	3.03715e-11	1.01078e-08	0.022,0.0	0.045,0.458,0.279,0.237	-0.244
4152	XLOC_045925	NT5C3	chr7	-	33051672	33055482	33051672	33054443	33055281	33055482	4152	287146	60,65	86,122,81,132	112105126135	909	85	3.30856e-11	1.0667e-08	0.309,0.174	0.067,0.098,0.057,0.084	0.165
6468	XLOC_033610	ANKRD28	chr3	-	15811935	15836813	15811935	15823162	15836729	15836813	6468	120172205	317,25	4281239035971930	155169365187	13630	77	5.23176e-11	1.58753e-08	0.176,0.333	0.135,0.074,0.053,0.055	0.175
9883	XLOC_007678	C11orf80	chr11	+	66612636	66613033	66612636	66612708	66612970	66613033	9883	0,0	20,23	6,17,14,28	5,12,16,21	284	36	1.6009e-10	4.58792e-08	0.0,0.0	0.132,0.152,0.1,0.145	-0.132
12983	XLOC_026003	CASP8	chr2	+	202098165	202098835	202098165	202098345	202098738	202098835	12983	29,7	68,62	55,38,78,102	84,29,39,77	464	85	2.21449e-10	6.17483e-08	0.072,0.02	0.107,0.194,0.268,0.195	-0.145
6585	XLOC_007627	TM7SF2	chr11	+	64880282	64880886	64880282	64880337	64880691	64880886	6585	29,7	4,3	6,1,0,0	30,8,18,13	388	48	3.22861e-10	8.54883e-08	0.473,0.224	0.024,0.015,0.0,0.0	0.339
7924	XLOC_041061	SKIV2L	chr6	+	31935732	31936315	31935732	31935859	31936104	31936315	7924	55,31	30,29	30,2,10,11	37,63,42,68	316	85	3.2316e-10	8.54883e-08	0.33,0.223	0.179,0.008,0.06,0.042	0.204
4544	XLOC_039499	LOC202181	chr5	-	177037466	177054615	177037466	177053506	177054382	177054615	4544	0,0	33,35	7,99,0,18	27,17,12,12	947	85	4.68597e-10	1.20863e-07	0.0,0.0	0.023,0.343,0.0,0.119	-0.121
3063	XLOC_049700	SNAPC3	chr9	+	15459716	15490616	15459716	15460311	15461628	15490616	3063	154181	5,7	73,83,22,70	13,18,12,19	1388	85	5.45489e-10	1.37264e-07	0.654,0.613	0.256,0.22,0.101,0.184	0.443
8026	XLOC_022712	MCOLN1	chr19	+	7593482	7593856	7593482	7593589	7593706	7593856	8026	2,0	88,6	81,10,11,36	46,59,8,47	188	85	9.50273e-10	2.33428e-07	0.01,0.0	0.443,0.071,0.383,0.257	-0.283
2005	XLOC_022586	CIRBP	chr19	+	1274305	1274814	1274305	1274439	1274647	1274814	2005	149,2	437,53	334296224178	482102197201	279	85	1.10331e-09	2.58701e-07	0.094,0.011	0.174,0.469,0.257,0.212	-0.226
6496	XLOC_032060	IFT27	chr22	-	37171717	37172191	37171717	37171838	37172074	37172191	6496	14,3	6,12	115359304518	2,4,15,30	307	85	1.19112e-09	2.73084e-07	0.392,0.065	0.941,0.961,0.849,0.827	-0.666
4716	XLOC_033155	PDIA5	chr3	+	122880167	122880962	122880167	122880302	122880726	122880962	4716	76,45	42,39	73,16,0,15	61,72,44,64	495	85	1.24645e-09	2.79556e-07	0.237,0.165	0.17,0.037,0.0,0.039	0.14
6563	XLOC_019844	AMZ2	chr17	+	66240039	66244846	66240039	66244227	66244784	66244846	6563	18,13	9,23	82,95,150,189	14,13,7,11	598	55	1.54742e-09	3.32599e-07	0.155,0.049	0.35,0.402,0.663,0.612	-0.405
4465	XLOC_023016	URI1	chr19	+	30503191	30510363	30503191	30503438	30505793	30510363	4465	415419	43,40	344195211169	75,42,40,80	2426	85	1.99368e-09	4.0331e-07	0.253,0.268	0.138,0.14,0.156,0.069	0.135
13781	XLOC_019344	C17orf76-AS1	chr17	+	16342300	16342728	16342300	16342343	16342640	16342728	13781	7,3	31,12	7,61,48,100	15,18,17,26	315	32	2.10797e-09	4.18229e-07	0.022,0.025	0.045,0.256,0.223,0.281	-0.178
3509	XLOC_000190	PADI4	chr1	+	17682477	17682954	17682477	17682622	17682851	17682954	3509	28102	31,90	268,70,124,153	63,27,40,52	300	85	2.30486e-09	4.32349e-07	0.204,0.243	0.547,0.423,0.468,0.455	-0.25
7310	XLOC_039024	DHX29	chr5	-	54565240	54566315	54565240	54565465	54566239	54566315	7310	21,55	17,20	0,12,26,0	21,50,18,25	829	69	2.27817e-09	4.32349e-07	0.093,0.186	0.0,0.02,0.107,0.0	0.108
3076	XLOC_017562	NLRC5	chr16	+	57095359	57095613	57095359	57095443	57095529	57095613	3076	19,20	28,37	0,13,8,9	41,124,39,89	142	69	2.62459e-09	4.83534e-07	0.248,0.208	0.0,0.048,0.091,0.047	0.181
7078	XLOC_041111	ZNF76	chr6	+	35259054	35260564	35259054	35259180	35259334	35260564	7078	8,23	51,23	0,0,0,4	69,47,53,86	225	85	2.8313e-09	5.12466e-07	0.056,0.274	0.0,0.0,0.0,0.017	0.161
7997	XLOC_020581	MAP3K14	chr17	-	43340487	43342630	43340487	43342167	43342529	43342630	7997	20,13	8,6	0,0,2,12	17,31,19,12	433	85	3.38638e-09	6.02367e-07	0.329,0.298	0.0,0.0,0.02,0.164	0.268
9052	XLOC_031671	CYTH4	chr22	+	37707496	37708215	37707496	37707568	37708060	37708215	9052	3,0	9,33	0,51,89,82	9,32,64,33	543	65	3.50972e-09	6.13725e-07	0.038,0.0	0.0,0.16,0.143,0.229	-0.114
3846	XLOC_018331	PDXDC2P	chr16	-	70012124	70016397	70012124	70012185	70016252	70016397	3846	211,12	13,22	360289255359	10,10,4,15	4107	54	4.06085e-09	6.86817e-07	0.176,0.007	0.321,0.275,0.456,0.239	-0.231
11666	XLOC_001790	RCC2	chr1	-	17731930	17736547	17731930	17735690	17736469	17736547	11666	46,0	26,55	61233239198	32,85,37,105	836	71	5.96456e-09	9.92522e-07	0.131,0.0	0.139,0.189,0.354,0.138	-0.139
13409	XLOC_018383	ADAT1	chr16	-	75656300	75657221	75656300	75656362	75657135	75657221	13409	50,22	43,27	39,169,76,195	20,30,23,31	808	49	6.24623e-09	1.02289e-06	0.066,0.047	0.106,0.255,0.167,0.276	-0.145
5070	XLOC_020879	USP36	chr17	-	76794989	76795850	76794989	76795105	76795748	76795850	5070	42,70	31,32	243224202331	30,44,32,58	714	85	6.8709e-09	1.09782e-06	0.139,0.207	0.491,0.377,0.429,0.405	-0.253
10575	XLOC_014141	IPO4	chr14	-	24658305	24659859	24658305	24659014	24659585	24659859	10575	63,82	54,44	55,47,13,35	68,80,54,91	642	85	1.01478e-08	1.53963e-06	0.134,0.198	0.097,0.072,0.031,0.048	0.104
9252	XLOC_029949	ACSS1	chr20	-	24993236	24993575	24993236	24993300	24993447	24993575	9252	12,47	19,30	10,4,14,8	58,40,32,90	190	57	1.05325e-08	1.57484e-06	0.159,0.32	0.049,0.029,0.116,0.026	0.184
200	XLOC_022583	ATP5D	chr19	+	1244313	1244824	1244313	1244439	1244735	1244824	200	35,38	101,91	96203141122	123,65,73,124	364	82	1.46267e-08	2.06718e-06	0.072,0.086	0.15,0.413,0.303,0.181	-0.183
4712	XLOC_052111	CDK16	chrX	+	47085981	47086308	47085981	47086102	47086210	47086308	4712	1,2	61,57	13,17,19,25	44,63,53,50	179	85	1.40798e-08	2.06718e-06	0.008,0.016	0.123,0.114,0.145,0.192	-0.132
7952	XLOC_026498	PNPT1	chr2	-	55899129	55900214	55899129	55899181	55900027	55900214	7952	50,64	12,9	33,32,28,37	22,24,19,49	877	45	2.01344e-08	2.80712e-06	0.176,0.267	0.071,0.064,0.07,0.037	0.161
738	XLOC_024224	PAF1	chr19	-	39879199	39879505	39879199	39879316	39879401	39879505	738	4,10	55,21	0,0,0,0	85,115,89,87	156	85	2.60587e-08	3.58464e-06	0.038,0.206	0.0,0.0,0.0,0.0	0.122
549	XLOC_036077	EREG	chr4	+	75248361	75254666	75248361	75248511	75250443	75254666	549	308,20	43,3	128,48,5,58	37,21,1,62	2003	85	2.77406e-08	3.76579e-06	0.233,0.221	0.128,0.088,0.175,0.038	0.12
9657	XLOC_022993	ZNF492	chr19	+	22836108	22836817	22836108	22836235	22836721	22836817	9657	0,0	4,15	33,9,12,47	4,4,7,10	557	85	3.29095e-08	4.40945e-06	0.0,0.0	0.557,0.256,0.207,0.418	-0.359
10435	XLOC_014165	AP4S1	chr14	-	31596990	31598513	31596990	31597212	31597817	31598513	10435	50101	27,45	20,16,29,23	40,37,22,42	676	85	5.18738e-08	6.68977e-06	0.189,0.22	0.059,0.052,0.142,0.064	0.125
9929	XLOC_030132	FAM65C	chr20	-	49206222	49209083	49206222	49206306	49208880	49209083	9929	125271	0,4	179,22,99,432	21,11,74,41	2637	77	5.9816e-08	7.61879e-06	1.0,0.664	0.199,0.055,0.038,0.235	0.7
2121	XLOC_002488	SELENBP1	chr1	-	151341479	151342030	151341479	151341665	151341917	151342030	2121	2,0	37,16	22,22,0,143	22,31,7,144	323	85	1.17465e-07	1.46011e-05	0.014,0.0	0.208,0.157,0.0,0.207	-0.136
14232	XLOC_000885	NOTCH2NL	chr1	+	145281954	145293268	145281954	145290511	145291677	145293268	14232	510610	8,3	368305394362	22,14,30,16	1237	85	1.25112e-07	1.53665e-05	0.814,0.933	0.535,0.6,0.474,0.609	0.319
1305	XLOC_050188	NUP214	chr9	+	134014667	134016097	134014667	134014794	134015935	134016097	1305	118118	33,47	231293364389	40,37,33,42	1212	85	1.62468e-07	1.94905e-05	0.2,0.15	0.288,0.357,0.436,0.394	-0.194
5366	XLOC_017382	DCTN5	chr16	+	23678367	23689228	23678367	23678894	23680793	23689228	5366	12491711	2,0	185821449262330	23,20,8,21	1970	85	1.82377e-07	2.16275e-05	0.964,1.0	0.777,0.822,0.833,0.827	0.167
11226	XLOC_005805	ZWINT	chr10	-	58117198	58118220	58117198	58117946	58118137	58118220	11226	12133	89338	106180131322	106368208394	253	76	2.16627e-07	2.53971e-05	0.039,0.106	0.231,0.128,0.159,0.197	-0.106
9711	XLOC_018381	TMEM231	chr16	-	75575247	75576581	75575247	75575353	75576499	75576581	9711	74,54	9,9	54,0,18,41	24,21,8,19	1207	75	2.28441e-07	2.64812e-05	0.338,0.272	0.123,0.0,0.123,0.118	0.214
13601	XLOC_019723	ACSF2	chr17	+	48548388	48549940	48548388	48548496	48549788	48549940	13601	84,41	57,36	104,89,93,12	23,24,26,4	1363	85	2.54506e-07	2.91749e-05	0.084,0.066	0.22,0.188,0.182,0.158	-0.112
992	XLOC_052459	DDX26B	chrX	+	134714974	134716460	134714974	134715068	134715452	134716460	992	4,0	33,30	24,23,42,7	32,24,21,50	455	85	3.1164e-07	3.45719e-05	0.022,0.0	0.123,0.152,0.272,0.025	-0.132
10989	XLOC_018032	THUMPD1	chr16	-	20730597	20749278	20730597	20748608	20749029	20749278	10989	9,7	46,30	87,42,72,53	68,59,50,89	492	85	3.71756e-07	4.03727e-05	0.033,0.039	0.181,0.11,0.199,0.093	-0.11
9744	XLOC_046150	ABCB1	chr7	-	87173444	87174315	87173444	87173591	87174138	87174315	9744	1,22	1,6	1,0,1,1	29,2,7,8	618	85	3.90832e-07	4.20022e-05	0.121,0.335	0.005,0.0,0.019,0.017	0.218
13569	XLOC_022578	ABCA7	chr19	+	1056328	1057083	1056328	1056498	1056905	1057083	13569	43,2	1,0	17,0,0,0	5,1,18,4	478	85	4.02053e-07	4.23264e-05	0.884,1.0	0.377,0.0,0.0,0.0	0.848
518	XLOC_014476	SNHG10	chr14	-	95995946	96001267	95995946	95999398	96000029	96001267	518	65,45	19,21	55,85,33,74	65,83,48,82	702	85	4.00347e-07	4.23264e-05	0.293,0.206	0.093,0.11,0.077,0.099	0.155
1300	XLOC_048327	NSMAF	chr8	-	59502010	59502633	59502010	59502134	59502565	59502633	1300	33,17	51,69	63,68,39,46	92,30,14,36	478	61	4.44349e-07	4.63065e-05	0.076,0.03	0.08,0.224,0.262,0.14	-0.124
7963	XLOC_045675	ZNF783	chr7	+	148991470	148994403	148991470	148992274	148994141	148994403	7963	204249	2,3	272,21,272,107	14,17,18,12	1938	85	5.47455e-07	5.32839e-05	0.817,0.784	0.46,0.051,0.399,0.281	0.503
11717	XLOC_045882	HNRNPA2B1	chr7	-	26220102	26231958	26220102	26230080	26230675	26231958	11717	14821020	56,42	10391184592711	71,87,68,93	666	85	7.20566e-07	6.8834e-05	0.772,0.756	0.651,0.635,0.526,0.494	0.188
5072	XLOC_020879	USP36	chr17	-	76794481	76795105	76794481	76794633	76794989	76795105	5072	34,27	22,40	82127133171	28,39,18,38	427	85	7.82312e-07	7.33737e-05	0.235,0.118	0.368,0.393,0.595,0.473	-0.281
7466	XLOC_001914	SNHG12	chr1	-	28906044	28906493	28906044	28906099	28906423	28906493	7466	160,68	46,23	399412246161	61,32,25,11	336	26	9.56414e-07	8.81011e-05	0.212,0.186	0.336,0.499,0.432,0.531	-0.251
13206	XLOC_020615	SCRN2	chr17	-	45915046	45915816	45915046	45915368	45915635	45915816	13206	106118	22,38	161159151180	103100138122	338	85	1.12479e-06	0.000102694	0.548,0.438	0.282,0.286,0.216,0.271	0.229
3839	XLOC_001664	TP73-AS1	chr1	-	3652547	3656951	3652547	3655077	3656796	3656951	3839	82168	5,3	54,31,26,65	12,15,16,20	1790	85	1.20739e-06	0.000108319	0.438,0.727	0.176,0.089,0.072,0.134	0.465
4209	XLOC_023522	LILRB1	chr19	+	55141967	55142558	55141967	55142084	55142476	55142558	4209	0,0	5,19	0,23,15,38	3,11,14,11	453	75	1.19971e-06	0.000108319	0.0,0.0	0.0,0.257,0.151,0.364	-0.193
11484	XLOC_029661	PABPC1L	chr20	+	43560982	43561826	43560982	43561175	43561697	43561826	11484	361136	13,12	264198128168	0,0,0,0	593	85	1.2619e-06	0.000111274	0.799,0.619	1.0,1.0,1.0,1.0	-0.291
13448	XLOC_032137	POLR3H	chr22	-	41939994	41940479	41939994	41940124	41940423	41940479	13448	5,1	3,7	35,16,26,53	3,0,0,0	334	49	1.34534e-06	0.000117626	0.196,0.021	0.631,1.0,1.0,1.0	-0.799
11329	XLOC_033685	CSRNP1	chr3	-	39180473	39188213	39180473	39186747	39187968	39188213	11329	130,21	7,2	33,69,51,54	10,20,28,20	1292	85	1.41273e-06	0.000121459	0.55,0.409	0.178,0.185,0.107,0.151	0.324
6291	XLOC_008128	NUP98	chr11	-	3744386	3746449	3744386	3744685	3746332	3746449	6291	654780	26,12	350409722467	40,57,52,74	1718	85	1.43317e-06	0.0001215	0.554,0.763	0.302,0.262,0.407,0.238	0.356
8895	XLOC_025827	RIF1	chr2	+	152266396	152267041	152266396	152266547	152266927	152267041	8895	1,0	11,7	14,79,30,124	15,25,8,37	451	85	1.43675e-06	0.0001215	0.017,0.0	0.15,0.373,0.414,0.387	-0.323
2315	XLOC_039371	CSNK1A1	chr5	-	148868280	148876423	148868280	148873184	148874036	148876423	2315	9231032	5,18	9009271174655	34,26,96,27	923	85	1.46663e-06	0.000123018	0.944,0.841	0.709,0.767,0.53,0.691	0.218
12736	XLOC_006064	SEC31B	chr10	-	102248614	102249155	102248614	102248731	102249008	102249155	12736	106143	6,4	99,68,78,40	13,17,29,9	348	85	1.60097e-06	0.000133203	0.812,0.897	0.65,0.494,0.396,0.521	0.339
8065	XLOC_045981	MYO1G	chr7	-	45008126	45009474	45008126	45009082	45009303	45009474	8065	14,20	1,2	18,19,22,38	20,19,14,46	292	85	1.6331e-06	0.00013479	0.803,0.744	0.208,0.225,0.314,0.194	0.538
1266	XLOC_006143	ABLIM1	chr10	-	116197602	116200836	116197602	116197683	116198934	116200836	1266	182353	28,24	96,73,137,131	52,32,30,51	1311	74	2.18762e-06	0.000173613	0.268,0.454	0.094,0.114,0.205,0.127	0.226
8559	XLOC_000140	VPS13D	chr1	+	12321004	12322137	12321004	12321206	12321957	12322137	8559	3,33	12,5	0,0,0,2	17,18,19,22	822	85	2.32449e-06	0.000183067	0.025,0.406	0.0,0.0,0.0,0.009	0.213
13033	XLOC_010553	SFSWAP	chr12	+	132198615	132199498	132198615	132198785	132199366	132199498	13033	36,87	2,2	41,79,54,39	6,39,13,35	652	85	2.44099e-06	0.000189351	0.701,0.85	0.471,0.209,0.351,0.127	0.486
7474	XLOC_002461	HIST2H2BE	chr1	-	149854652	149861909	149854652	149858511	149859436	149861909	7474	632,55	9,4	10019237701993	3,0,0,2	996	85	2.84934e-06	0.000217753	0.857,0.54	0.966,1.0,1.0,0.988	-0.29
7179	XLOC_001367	CD55	chr1	+	207494816	207495912	207494816	207495210	207495726	207495912	7179	22,36	1,0	6,8,21,15	4,6,12,12	587	85	3.05655e-06	0.000231871	0.761,1.0	0.178,0.162,0.202,0.153	0.707
2086	XLOC_024255	C19orf54	chr19	-	41249809	41250101	41249809	41249880	41249971	41250101	2086	1,18	14,25	0,0,0,0	14,51,32,22	147	64	3.1327e-06	0.000235913	0.03,0.239	0.0,0.0,0.0,0.0	0.135
3888	XLOC_002267	LOC100131564	chr1	-	93802933	93805093	93802933	93804831	93804913	93805093	3888	57,63	67,66	72,16,66,38	215,78,106,111	150	85	3.77038e-06	0.000281877	0.325,0.351	0.159,0.104,0.261,0.162	0.166
13284	XLOC_041630	TBP	chr6	+	170878699	170882437	170878699	170878867	170880497	170882437	13284	333459	26,55	194180259137	85,69,24,71	1701	85	4.00033e-06	0.000296917	0.39,0.294	0.102,0.115,0.35,0.088	0.178
7387	XLOC_022086	MBD1	chr18	-	47795130	47799325	47795130	47799108	47799193	47799325	7387	12,11	67,10	1,5,0,3	92,69,59,77	156	85	4.10023e-06	0.000302157	0.089,0.375	0.006,0.038,0.0,0.021	0.216
6116	XLOC_000305	WDTC1	chr1	+	27627716	27630286	27627716	27627952	27630111	27630286	6116	116198	9,6	144,65,15,30	27,18,11,15	2230	85	4.23411e-06	0.000309811	0.329,0.557	0.169,0.121,0.049,0.071	0.341
2055	XLOC_041195	CUL9	chr6	+	43155450	43156453	43155450	43155856	43156260	43156453	2055	17,20	1,1	6,8,0,0	4,5,5,7	475	85	4.38279e-06	0.000318431	0.753,0.782	0.212,0.223,0.0,0.0	0.659
7942	XLOC_041734	FAM65B	chr6	-	24850029	24850950	24850029	24850178	24850824	24850950	7942	92378	33,48	115,79,126,137	79,92,97,107	717	85	5.33743e-06	0.000385079	0.248,0.483	0.147,0.092,0.133,0.132	0.239
7134	XLOC_024141	IGFLR1	chr19	-	36235223	36236088	36235223	36235322	36236025	36236088	7134	922926	7,3	5161064491216	10,22,22,29	745	56	5.51345e-06	0.000392292	0.908,0.959	0.795,0.266,0.605,0.759	0.327
12727	XLOC_006064	SEC31B	chr10	-	102248614	102249518	102248614	102249155	102249459	102249518	12727	40,92	5,5	41,34,45,31	25,9,49,10	342	52	5.62014e-06	0.000397144	0.549,0.737	0.2,0.365,0.123,0.32	0.391
1234	XLOC_007173	TMEM80	chr11	+	702944	704131	702944	703146	703799	704131	1234	740147	7,0	964681799515	36,27,36,19	724	85	5.69692e-06	0.000398199	0.925,1.0	0.759,0.748,0.723,0.761	0.215
7517	XLOC_032854	PTPN23	chr3	+	47446141	47446571	47446141	47446269	47446494	47446571	7517	14,26	3,1	0,0,0,12	8,11,12,5	281	70	5.83543e-06	0.000404055	0.538,0.866	0.0,0.0,0.0,0.374	0.608
12745	XLOC_002578	KIAA0907	chr1	-	155882744	155885755	155882744	155884111	155885663	155885755	12745	91105	38,28	246150295267	40,7,21,36	1623	85	7.06541e-06	0.000485959	0.111,0.164	0.244,0.529,0.424,0.28	-0.232
11244	XLOC_009973	DDX11	chr12	+	31255869	31256329	31255869	31255954	31256250	31256329	11244	26,49	22,22	20,71,9,48	59,93,35,79	347	65	7.29236e-06	0.000498247	0.181,0.294	0.06,0.125,0.046,0.102	0.154
11094	XLOC_029388	RBCK1	chr20	+	409134	409738	409134	409233	409594	409738	11094	3,1	38,30	109,30,10,10	43,75,31,47	432	85	7.67589e-06	0.000521001	0.015,0.007	0.333,0.073,0.06,0.04	-0.116
14243	XLOC_000471	C1orf228	chr1	+	45190433	45190889	45190433	45190511	45190807	45190889	14243	766233	271,61	1330269207371	687191112183	343	61	8.50848e-06	0.000570013	0.335,0.405	0.256,0.2,0.247,0.265	0.128
8914	XLOC_020296	SPAG5	chr17	-	26906158	26906503	26906158	26906270	26906382	26906503	8914	5,6	49155	11,26,41,31	61,184,38,145	183	85	9.03096e-06	0.000601112	0.045,0.018	0.077,0.062,0.334,0.09	-0.109
6518	XLOC_048046	C8orf33	chr8	+	146277789	146278283	146277789	146277883	146277971	146278283	6518	70,1	36,1	90,49,37,110	153165110200	162	85	9.63633e-06	0.000629228	0.505,0.344	0.236,0.135,0.15,0.224	0.238
5341	XLOC_032235	ODF3B	chr22	-	50968757	50969281	50968757	50968989	50969140	50969281	5341	0,0	28,1	0,13,15,17	5,5,4,7	222	85	1.04211e-05	0.000676192	0.0,0.0	0.0,0.499,0.589,0.482	-0.393
12088	XLOC_017307	NOMO1	chr16	+	14970215	14970647	14970215	14970375	14970520	14970647	12088	15,42	36,59	17,8,1,11	46,75,30,61	216	85	1.08107e-05	0.000697085	0.141,0.219	0.127,0.04,0.013,0.066	0.118
10367	XLOC_014441	NRDE2	chr14	-	90739868	90745477	90739868	90744805	90745405	90745477	10367	6,18	5,29	40,113,22,45	8,12,6,28	651	65	1.11696e-05	0.000713873	0.107,0.058	0.333,0.485,0.268,0.138	-0.224
274	XLOC_012601	UPF3A	chr13	+	115051993	115053384	115051993	115052104	115052787	115053384	274	114197	1,0	159136353220	8,9,23,18	754	85	1.12094e-05	0.000713873	0.928,1.0	0.691,0.63,0.634,0.579	0.331
5060	XLOC_002562	THBS3	chr1	-	155169785	155170401	155169785	155169904	155170241	155170401	5060	11,12	10,7	0,0,0,15	33,12,4,28	408	85	1.12983e-05	0.000715122	0.186,0.263	0.0,0.0,0.0,0.1	0.2
10724	XLOC_012869	ARGLU1	chr13	-	107219920	107220522	107219920	107220051	107220201	107220522	10724	18,2	2,0	29328169957	0,0,0,0	221	85	1.27068e-05	0.000780993	0.776,1.0	1.0,1.0,1.0,1.0	-0.112
13239	XLOC_052441	SLC25A14	chrX	+	129498601	129499650	129498601	129498726	129499514	129499650	13239	66131	9,15	108,49,62,113	25,54,17,38	859	85	1.26109e-05	0.000780993	0.421,0.464	0.299,0.082,0.265,0.227	0.224
1398	XLOC_023617	ZNF324	chr19	+	58980546	58981211	58980546	58980673	58981094	58981211	1398	54,15	3,0	11,25,13,21	6,11,12,16	492	85	1.27175e-05	0.000780993	0.757,1.0	0.241,0.282,0.158,0.185	0.662
10214	XLOC_041010	ZNRD1	chr6	+	30029035	30029446	30029035	30029175	30029291	30029446	10214	255197	170180	437343312418	191,149,99,217	187	85	1.29846e-05	0.000792673	0.405,0.332	0.51,0.511,0.589,0.467	-0.151
12256	XLOC_001732	KIAA2013	chr1	-	11982692	11983546	11982692	11983172	11983247	11983546	12256	107,56	7,10	74,91,61,88	0,0,0,0	136	85	1.37115e-05	0.000827263	0.905,0.778	1.0,1.0,1.0,1.0	-0.158
7281	XLOC_002479	CDC42SE1	chr1	-	151027491	151028469	151027491	151027602	151028152	151028469	7281	79,34	64,89	115,91,398,179	48,98,126,120	621	85	1.46485e-05	0.000878656	0.145,0.05	0.247,0.113,0.302,0.17	-0.11
4516	XLOC_025596	FAHD2CP	chr2	+	96686872	96687213	96686872	96686981	96687115	96687213	4516	87,44	12,8	48,8,15,43	49,20,9,14	205	85	1.56197e-05	0.00092614	0.75,0.695	0.289,0.142,0.409,0.56	0.372
10610	XLOC_020293	UNC119	chr17	-	26873724	26874867	26873724	26874427	26874694	26874867	10610	34,76	5,0	30,41,3,49	24,22,13,27	338	85	1.60362e-05	0.000944131	0.631,1.0	0.239,0.319,0.055,0.313	0.584
7772	XLOC_010045	FAM186B	chr12	+	50037643	50039691	50037643	50037787	50037882	50039691	7772	9,5	18,6	31,34,20,22	12,3,5,5	170	85	1.61061e-05	0.000944131	0.2,0.294	0.564,0.85,0.667,0.688	-0.445
5888	XLOC_026493	CLHC1	chr2	-	55407645	55408880	55407645	55407848	55408705	55408880	5888	11,32	1,0	0,0,1,1	2,6,1,9	928	85	1.63787e-05	0.000954685	0.502,1.0	0.0,0.0,0.084,0.01	0.728
4254	XLOC_021942	LPIN2	chr18	-	2922044	2923859	2922044	2922197	2923772	2923859	4254	55,72	6,4	4,52,40,12	20,9,6,12	1641	80	1.75435e-05	0.00100875	0.309,0.467	0.01,0.22,0.245,0.046	0.258
5505	XLOC_023829	DNMT1	chr19	-	10270517	10270739	10270517	10270598	10270693	10270739	5505	4,9	2,3	1,7,8,5	15,20,12,38	113	28	1.75996e-05	0.00100875	0.331,0.426	0.016,0.08,0.142,0.032	0.311
12758	XLOC_024253	ADCK4	chr19	-	41211000	41211352	41211000	41211086	41211229	41211352	12758	7,0	25,5	34,27,43,52	25,18,17,35	208	79	1.98934e-05	0.0011094	0.096,0.0	0.341,0.363,0.49,0.361	-0.341
14503	XLOC_019229	ENO3	chr17	+	4843781	4844288	4843781	4844021	4844167	4844288	14503	550315	59,49	7576317431038	47,38,35,88	217	85	2.10751e-05	0.00116899	0.785,0.716	0.863,0.867,0.893,0.822	-0.111
4085	XLOC_047583	FAM160B2	chr8	+	21958531	21959362	21958531	21959041	21959218	21959362	4085	38,16	9,2	20,17,4,18	26,9,17,25	248	85	2.21069e-05	0.00121317	0.591,0.733	0.209,0.393,0.075,0.198	0.443
5844	XLOC_042248	ZUFSP	chr6	-	116966876	116968773	116966876	116967097	116968621	116968773	5844	60,23	37,16	65,156,81,109	22,27,15,30	1595	85	2.38283e-05	0.00130072	0.08,0.071	0.136,0.235,0.223,0.162	-0.114
1619	XLOC_045754	C7orf50	chr7	-	1036607	1037440	1036607	1037069	1037281	1037440	1619	203,18	18,25	136380116242	5,4,0,0	283	85	2.47937e-05	0.0013463	0.772,0.178	0.891,0.966,1.0,1.0	-0.489
668	XLOC_023177	TMEM91	chr19	+	41888676	41894068	41888676	41888826	41889790	41894068	668	193,9	22,8	655145788443	45,0,7,9	1035	85	2.62971e-05	0.00142046	0.419,0.085	0.544,1.0,0.902,0.802	-0.56
14470	XLOC_023256	PPM1N	chr19	+	46003907	46006041	46003907	46003968	46005274	46006041	14470	181,46	27,8	232210166199	13,10,8,5	1346	54	2.71452e-05	0.00144799	0.212,0.187	0.417,0.457,0.454,0.615	-0.286
11556	XLOC_012300	NA	chr13	+	20220582	20222661	20220582	20221431	20222561	20222661	11556	80,45	40,30	201129103167	42,20,8,53	1201	85	2.74373e-05	0.00145164	0.124,0.096	0.253,0.313,0.477,0.182	-0.196
13704	XLOC_026723	FAHD2B	chr2	-	97751435	97751935	97751435	97751598	97751875	97751935	13704	32,6	17,9	9,1,0,44	48,32,37,32	316	53	2.80823e-05	0.00147819	0.24,0.101	0.03,0.005,0.0,0.187	0.115
4668	XLOC_041668	LY86-AS1	chr6	-	6711104	6714636	6711104	6711214	6711929	6714636	4668	0,2	3,2	77,70,13,46	0,0,0,3	786	85	2.90767e-05	0.00152276	0.0,0.098	1.0,1.0,1.0,0.624	-0.857
2914	XLOC_026313	WDR35	chr2	-	20145546	20146331	20145546	20145757	20146221	20146331	2914	0,0	3,18	4,3,8,6	7,1,1,4	535	85	2.9532e-05	0.0015388	0.0,0.0	0.083,0.323,0.56,0.192	-0.29
12725	XLOC_006064	SEC31B	chr10	-	102248614	102249155	102248614	102248734	102249008	102249155	12725	107141	1,3	99,68,77,39	12,3,24,9	345	85	3.0184e-05	0.00156486	0.963,0.921	0.67,0.848,0.441,0.516	0.323
1630	XLOC_008394	MED19	chr11	-	57472190	57472701	57472190	57472287	57472444	57472701	1630	69,74	9,4	46,46,31,81	30,41,9,21	228	85	3.09026e-05	0.00159411	0.741,0.873	0.364,0.295,0.562,0.59	0.354
11762	XLOC_026745	AFF3	chr2	-	100623609	100628611	100623609	100623922	100625273	100628611	11762	4,0	3,9	18,26,35,25	1,13,2,1	1422	85	3.20159e-05	0.0016378	0.074,0.0	0.518,0.107,0.511,0.599	-0.397
911	XLOC_042083	GUSBP4	chr6	-	58275150	58276289	58275150	58275346	58276136	58276289	911	48,6	18,11	78,48,68,87	7,10,6,3	861	85	3.2067e-05	0.0016378	0.208,0.051	0.524,0.322,0.528,0.741	-0.399
9437	XLOC_026326	ATAD2B	chr2	-	24046127	24051809	24046127	24046439	24051718	24051809	9437	216119	11,13	157224194233	3,2,2,4	5349	84	3.25927e-05	0.00164833	0.236,0.126	0.451,0.638,0.604,0.478	-0.362
4603	XLOC_049937	PHF2	chr9	+	96421792	96424671	96421792	96421882	96422473	96424671	4603	32,22	13,3	0,0,0,15	4,20,6,9	660	83	3.3043e-05	0.00165488	0.236,0.48	0.0,0.0,0.0,0.173	0.315
11203	XLOC_030050	LOC388796	chr20	-	37049652	37050888	37049652	37049745	37050733	37050888	11203	652610	7,13	798448293623	41,19,28,24	1059	85	3.33614e-05	0.00165939	0.882,0.79	0.61,0.654,0.456,0.676	0.237
11702	XLOC_018285	FAM96B	chr16	-	66967889	66968326	66967889	66967967	66968123	66968326	11702	120,5	114103	207,85,168,236	116,123,81,135	213	71	3.34549e-05	0.00165939	0.26,0.016	0.373,0.187,0.409,0.368	-0.196
8676	XLOC_026697	LOC654342	chr2	-	91842945	91843528	91842945	91843023	91843393	91843528	8676	32,68	11,18	46,6,16,124	38,31,9,75	427	71	3.85104e-05	0.00187411	0.326,0.386	0.168,0.031,0.228,0.216	0.195
12730	XLOC_006064	SEC31B	chr10	-	102249764	102250640	102249764	102250079	102250462	102250640	12730	21,22	2,5	24,9,17,14	27,17,31,6	454	85	4.03776e-05	0.00193756	0.663,0.452	0.143,0.09,0.093,0.304	0.4
2737	XLOC_026086	STK36	chr2	+	219561249	219561936	219561249	219561324	219561761	219561936	2737	16,20	1,1	1,14,29,2	10,5,12,6	491	68	4.01346e-05	0.00193756	0.689,0.735	0.014,0.279,0.251,0.044	0.565
7351	XLOC_041211	CAPN11	chr6	+	44144574	44145582	44144574	44144735	44144978	44145582	7351	4,15	0,16	0,0,0,0	55,11,95,19	314	85	4.02673e-05	0.00193756	1.0,0.202	0.0,0.0,0.0,0.0	0.601
3170	XLOC_024285	GSK3A	chr19	-	42734065	42735019	42734065	42734543	42734830	42735019	3170	160109	17,13	157147111268	3,3,7,6	358	85	4.16707e-05	0.00199035	0.691,0.666	0.926,0.921,0.79,0.914	-0.209
6855	XLOC_047612	DOCK5	chr8	+	25266317	25267718	25266317	25266456	25267614	25267718	6855	111118	2,0	106,37,26,85	11,4,3,13	1229	85	4.73756e-05	0.00225241	0.793,1.0	0.4,0.39,0.375,0.311	0.528
11830	XLOC_023334	PPP1R15A	chr19	+	49376481	49383758	49376481	49378155	49378870	49383758	11830	199190	22,0	21149279214	13,125,72,116	786	85	4.91515e-05	0.00230498	0.494,1.0	0.149,0.114,0.295,0.166	0.566
13019	XLOC_041252	LRRC1	chr6	+	53784069	53785559	53784069	53784468	53785422	53785559	13019	12,50	16,16	14,0,0,6	14,7,5,33	1025	85	4.99169e-05	0.00233028	0.059,0.206	0.077,0.0,0.0,0.015	0.11
14300	XLOC_047656	ERLIN2	chr8	+	37591198	37595547	37591198	37594196	37595425	37595547	14300	192123	34,19	40,200,32,124	51,36,19,41	1300	85	5.09333e-05	0.00235641	0.27,0.297	0.049,0.266,0.099,0.165	0.139
14360	XLOC_019464	NF1	chr17	+	29556042	29556992	29556042	29556483	29556852	29556992	14360	18,51	1,7	10,6,2,4	8,6,7,3	440	85	5.20186e-05	0.00239587	0.777,0.585	0.195,0.162,0.052,0.205	0.528
12329	XLOC_036306	KIAA0922	chr4	+	154519741	154523490	154519741	154519884	154523303	154523490	12329	509942	4,13	483839156616	12,51,5,27	3490	85	5.26705e-05	0.00241512	0.756,0.638	0.495,0.286,0.432,0.357	0.305
7109	XLOC_031729	ZC3H7B	chr22	+	41735004	41736141	41735004	41735195	41735819	41736141	7109	93,70	11,8	95,65,73,87	28,21,34,26	695	85	5.31619e-05	0.00242686	0.508,0.517	0.293,0.275,0.208,0.29	0.246
4607	XLOC_038821	RMND5B	chr5	+	177570627	177571109	177570627	177570728	177570942	177571109	4607	35,40	23,27	13,13,37,56	38,72,25,105	285	85	5.58816e-05	0.00252864	0.312,0.306	0.093,0.051,0.306,0.137	0.162
4325	XLOC_009868	RIMKLB	chr12	+	8930185	8932708	8930185	8930398	8932630	8932708	4325	7661181	5,3	8611567876951	28,17,13,33	2289	71	5.62121e-05	0.00253249	0.826,0.924	0.488,0.741,0.676,0.472	0.281
6635	XLOC_032091	PLA2G6	chr22	-	38522377	38523465	38522377	38522456	38522768	38523465	6635	25,4	2,0	0,1,9,6	12,1,9,8	370	72	5.65022e-05	0.00253449	0.709,1.0	0.0,0.163,0.163,0.127	0.741
13138	XLOC_024212	LOC643669	chr19	-	39408363	39408648	39408363	39408473	39408560	39408648	13138	14,27	34,37	17,7,24,10	67,79,106,55	156	81	5.82748e-05	0.00255839	0.176,0.275	0.116,0.044,0.105,0.086	0.138
14301	XLOC_047656	ERLIN2	chr8	+	37591198	37595547	37591198	37595350	37595425	37595547	14301	24,18	1,0	22,19,9,3	20,6,4,18	136	85	5.776e-05	0.00255839	0.938,1.0	0.407,0.664,0.584,0.094	0.532
9531	XLOC_020399	ACACA	chr17	-	35563696	35564714	35563696	35563793	35564570	35564714	9531	16,22	5,20	40,48,56,51	5,6,2,7	848	85	6.32596e-05	0.00275379	0.243,0.099	0.445,0.445,0.737,0.422	-0.341
9537	XLOC_041927	TAF11	chr6	-	34847402	34848153	34847402	34847840	34848065	34848153	9537	28,9	48,81	46,58,57,50	47,67,59,100	292	81	6.50874e-05	0.00282146	0.139,0.03	0.214,0.194,0.211,0.122	-0.101
8939	XLOC_042129	FAM46A	chr6	-	82452498	82461895	82452498	82460188	82461306	82461895	8939	190,36	48,5	121,63,76,136	37,17,89,124	1189	85	7.14433e-05	0.00307117	0.221,0.34	0.189,0.209,0.058,0.073	0.148
11637	XLOC_005200	ZSWIM8	chr10	+	75558759	75559248	75558759	75558923	75559141	75559248	11637	169,48	7,4	81163112237	0,0,0,0	289	85	7.35879e-05	0.00315024	0.877,0.779	1.0,1.0,1.0,1.0	-0.172
9408	XLOC_052315	SRPX2	chrX	+	99917172	99923350	99917172	99917364	99919770	99923350	9408	2148	3,0	257,35,99,154	0,1,0,0	2477	85	7.47005e-05	0.00318465	0.022,1.0	1.0,0.546,1.0,1.0	-0.376
6863	XLOC_045416	PCOLCE	chr7	+	100202713	100203435	100202713	100202838	100203298	100203435	6863	22,0	13,4	33,3,10,22	0,0,0,2	531	85	7.81851e-05	0.00330588	0.213,0.0	1.0,1.0,1.0,0.638	-0.803
5902	XLOC_010516	ATP6V0A2	chr12	+	124228747	124229331	124228747	124228884	124229143	124229331	5902	0,4	24,11	22,0,13,27	15,10,5,12	330	85	8.11508e-05	0.00341005	0.0,0.086	0.274,0.0,0.401,0.367	-0.218
2821	XLOC_017628	SLC7A6	chr16	+	68330529	68331379	68330529	68330713	68331136	68331379	2821	7,16	0,2	4,0,0,0	1,10,11,6	494	85	8.20402e-05	0.00342228	1.0,0.579	0.408,0.0,0.0,0.0	0.688
8393	XLOC_010622	IFFO1	chr12	-	6657230	6657711	6657230	6657323	6657590	6657711	8393	82,26	1,0	6,4,10,24	8,4,1,4	338	85	8.22647e-05	0.00342228	0.954,1.0	0.159,0.201,0.715,0.601	0.558
8057	XLOC_002556	SHC1	chr1	-	154934577	154936407	154934577	154935070	154935994	154936407	8057	969423	0,0	7798501097951	4,4,29,8	995	85	8.47479e-05	0.00351142	1.0,1.0	0.943,0.948,0.764,0.91	0.109
5608	XLOC_008207	TMEM41B	chr11	-	9302200	9305140	9302200	9302588	9304917	9305140	5608	1100781	3,0	402485960815	5,8,20,4	2400	85	9.00166e-05	0.0037148	0.929,1.0	0.74,0.682,0.63,0.878	0.232
10957	XLOC_005227	ZMIZ1	chr10	+	81061863	81063932	81061863	81061969	81063771	81063932	10957	68141	4,1	41,76,2,45	8,14,18,12	1873	85	9.37453e-05	0.0038466	0.436,0.865	0.189,0.198,0.005,0.145	0.516
4532	XLOC_011282	LOC338799	chr12	-	122233150	122234148	122233150	122233632	122234096	122234148	4532	370292	10,1	835239514662	53,19,110,32	495	45	9.3956e-05	0.0038466	0.771,0.964	0.589,0.533,0.298,0.653	0.349
6899	XLOC_041998	PEX6	chr6	-	42936027	42936723	42936027	42936236	42936611	42936723	6899	62,78	3,0	30,139,130,47	42,43,8,17	446	85	0.000100232	0.00405527	0.798,1.0	0.12,0.381,0.756,0.345	0.498
7388	XLOC_022086	MBD1	chr18	-	47795130	47799108	47795130	47797910	47799046	47799108	7388	113194	22,6	67,41,58,39	46,24,26,36	1177	55	0.000100897	0.00406623	0.194,0.602	0.064,0.074,0.094,0.048	0.328
3907	XLOC_002976	TMEM63A	chr1	-	226046895	226048697	226046895	226047049	226048559	226048697	3907	373441	20,21	145199255371	28,31,28,28	1581	85	0.000104046	0.00414456	0.501,0.53	0.218,0.257,0.329,0.416	0.211
4063	XLOC_016380	PRC1	chr15	-	91544618	91545412	91544618	91544692	91545279	91545412	4063	0,29	50,6	5,0,0,3	63,42,54,93	640	67	0.000105705	0.00419446	0.0,0.336	0.008,0.0,0.0,0.003	0.165
11202	XLOC_030050	LOC388796	chr20	-	37049652	37050888	37049652	37049745	37050738	37050888	11202	656612	27,31	800450291624	100,97,30,37	1064	85	0.000111443	0.00440519	0.66,0.612	0.39,0.27,0.437,0.574	0.218
2216	XLOC_031049	WDR4	chr21	-	44262788	44270352	44262788	44263391	44270150	44270352	2216	7731013	37,30	1015821518947	42,98,54,64	6830	85	0.000112096	0.0044141	0.206,0.296	0.231,0.094,0.107,0.156	0.104
5163	XLOC_016256	FAM219B	chr15	-	75197494	75198706	75197494	75197572	75198618	75198706	5163	45,50	16,3	8,0,15,13	14,11,15,12	1099	67	0.000117096	0.00459345	0.146,0.504	0.034,0.0,0.057,0.062	0.287
8937	XLOC_027281	ANKMY1	chr2	-	241418485	241420514	241418485	241419072	241420353	241420514	8937	51,23	20,30	73,56,47,87	10,16,12,26	1352	85	0.000124701	0.00485486	0.138,0.046	0.315,0.18,0.198,0.174	-0.125
12498	XLOC_005570	KLF6	chr10	-	3815766	3822421	3815766	3821782	3822297	3822421	12498	1545371	1119,84	2193971106524	2341227482894	586	85	0.000125943	0.00488478	0.167,0.39	0.12,0.045,0.25,0.078	0.155
3356	XLOC_033782	AMT	chr3	-	49456403	49456838	49456403	49456584	49456692	49456838	3356	18,50	36,78	33,25,0,41	86,104,20,191	179	85	0.000127368	0.00490321	0.192,0.233	0.154,0.102,0.0,0.093	0.125
11307	XLOC_033950	ZBTB11	chr3	-	101384293	101391057	101384293	101384652	101389973	101391057	11307	340549	0,1	312411371287	11,5,7,6	5392	85	0.000133237	0.00511008	1.0,0.896	0.309,0.564,0.455,0.43	0.508
2765	XLOC_050443	ARHGEF39	chr9	-	35662942	35663389	35662942	35663071	35663318	35663389	2765	20,38	4,12	15,25,11,10	10,18,14,27	297	64	0.000136722	0.00522431	0.519,0.406	0.244,0.23,0.145,0.074	0.289
13748	XLOC_017560	HERPUD1	chr16	+	56969315	56970729	56969315	56969387	56970598	56970729	13748	72263	23,8	40176128255	54,282,95,148	1262	65	0.000151601	0.0057292	0.139,0.629	0.037,0.031,0.065,0.082	0.33
6066	XLOC_000939	PRPF3	chr1	+	150318493	150318967	150318493	150318612	150318883	150318967	6066	107,71	57,99	25,83,71,47	96,150,91,133	334	77	0.000156662	0.00587739	0.302,0.142	0.057,0.113,0.152,0.075	0.123
6791	XLOC_033494	SDHAP2	chr3	+	195435004	195435712	195435004	195435139	195435617	195435712	6791	102137	6,8	187139177127	22,24,52,25	549	85	0.000161916	0.00600896	0.725,0.726	0.568,0.473,0.345,0.44	0.269
1383	XLOC_018018	SMG1	chr16	-	18845525	18846486	18845525	18845760	18846213	18846486	1383	17,28	8,2	5,2,2,2	15,6,5,14	524	85	0.000167155	0.00615906	0.256,0.694	0.051,0.051,0.061,0.023	0.428
4473	XLOC_023360	FCGRT	chr19	+	50016435	50016730	50016435	50016500	50016643	50016730	4473	0,0	7,8	1,69,16,33	2,6,14,12	182	53	0.000166642	0.00615906	0.0,0.0	0.127,0.77,0.25,0.445	-0.398
6412	XLOC_015885	LRRK1	chr15	+	101566169	101567586	101566169	101566342	101567465	101567586	6412	19,27	14,4	0,2,0,0	7,9,4,2	1194	85	0.000168668	0.00619271	0.088,0.325	0.0,0.016,0.0,0.0	0.203
4273	XLOC_001248	TSEN15	chr1	+	184023487	184023997	184023487	184023569	184023861	184023997	4273	0,4	9,2	0,0,0,0	18,76,93,129	353	75	0.000177603	0.00645187	0.0,0.298	0.0,0.0,0.0,0.0	0.149
6168	XLOC_036903	ZNF827	chr4	-	146686130	146686890	146686130	146686317	146686698	146686890	6168	16,4	16,29	40,25,31,43	28,18,16,7	452	85	0.000178529	0.00646273	0.158,0.025	0.212,0.207,0.267,0.536	-0.214
8548	XLOC_025793	RAB3GAP1	chr2	+	135926114	135934252	135926114	135926319	135927303	135934252	8548	452328	1,3	514491356388	12,20,23,6	1055	85	0.000181484	0.00652395	0.973,0.898	0.775,0.664,0.555,0.839	0.227
2430	XLOC_019713	KAT7	chr17	+	47898698	47899152	47898698	47898788	47899011	47899152	2430	79,78	16,12	108,27,180,186	53,98,62,59	292	83	0.000185139	0.00659703	0.584,0.649	0.367,0.073,0.452,0.473	0.275
7110	XLOC_033679	ACAA1	chr3	-	38167652	38168191	38167652	38167832	38168000	38168191	7110	114,91	49,36	59,8,19,64	36,40,28,44	239	85	0.000188315	0.00665358	0.453,0.473	0.368,0.066,0.194,0.341	0.221
11953	XLOC_014268	ATG14	chr14	-	55848679	55852814	55848679	55848909	55852576	55852814	11953	111213	3,4	155,178,64,201	14,22,7,11	3738	85	0.000196922	0.00682941	0.457,0.548	0.201,0.155,0.172,0.294	0.297
12167	XLOC_007685	ANKRD13D	chr11	+	67059073	67060088	67059073	67059217	67059461	67060088	12167	169,25	74,15	64,63,43,51	56,63,45,48	315	85	0.000194926	0.00682941	0.381,0.31	0.236,0.213,0.205,0.223	0.126
2420	XLOC_025599	CIAO1	chr2	+	96934194	96935093	96934194	96934396	96935005	96935093	2420	48111	16,39	50,182,91,232	25,163,75,124	676	81	0.00019617	0.00682941	0.264,0.254	0.193,0.118,0.127,0.183	0.104
6038	XLOC_046522	NCAPG2	chr7	-	158447809	158448147	158447809	158447950	158448030	158448147	6038	10,24	10,54	6,20,2,8	42,85,21,86	146	85	0.000194249	0.00682941	0.368,0.206	0.077,0.12,0.053,0.051	0.212
7197	XLOC_048203	KCTD9	chr8	-	25297121	25298189	25297121	25297180	25298092	25298189	7197	31,41	2,1	35,8,7,22	6,7,9,7	950	52	0.000197263	0.00682941	0.459,0.692	0.242,0.059,0.041,0.147	0.453
13324	XLOC_038865	ZDHHC11	chr5	-	891754	892939	891754	891969	892623	892939	13324	23,3	10,3	8,79,35,100	2,0,1,2	725	85	0.000197955	0.00683045	0.212,0.105	0.319,1.0,0.804,0.854	-0.586
850	XLOC_001165	MPZL1	chr1	+	167757056	167761156	167757056	167757374	167759363	167761156	850	14691138	0,0	6651005352931	19,6,0,1	2060	85	0.000200869	0.00690787	1.0,1.0	0.591,0.874,1.0,0.975	0.14
6099	XLOC_020157	PER1	chr17	-	8045122	8045776	8045122	8045273	8045586	8045776	6099	52,0	23,5	5,14,0,0	15,35,77,13	384	85	0.000201664	0.00691219	0.334,0.0	0.069,0.081,0.0,0.0	0.13
6790	XLOC_033494	SDHAP2	chr3	+	195423231	195433484	195423231	195423460	195425900	195433484	6790	266354	1,0	346247111160	11,5,2,9	2511	85	0.000206667	0.0070369	0.9,1.0	0.516,0.626,0.653,0.376	0.407
2413	XLOC_030724	USP16	chr21	+	30414333	30415920	30414333	30414425	30414792	30415920	2413	37,1	24,23	66,45,149,80	21,35,35,25	438	85	0.00020815	0.00704093	0.23,0.008	0.379,0.2,0.452,0.383	-0.234
4411	XLOC_039174	CHD1	chr5	-	98204198	98206507	98204198	98205586	98206390	98206507	4411	51130	44,55	73416246113	27,115,50,37	875	85	0.000207919	0.00704093	0.101,0.187	0.208,0.26,0.323,0.229	-0.111
5426	XLOC_031875	GNB1L	chr22	-	19841965	19842462	19841965	19842062	19842342	19842462	5426	33,0	34,53	24,70,55,83	38,51,17,78	351	85	0.000215426	0.00726322	0.19,0.0	0.133,0.249,0.439,0.205	-0.162
8251	XLOC_022915	FCHO1	chr19	+	17881233	17881705	17881233	17881386	17881600	17881705	8251	7,23	5,1	0,3,4,0	6,23,10,16	285	85	0.000218243	0.00733423	0.295,0.873	0.0,0.037,0.107,0.0	0.548
11815	XLOC_001729	MTHFR	chr1	-	11845780	11851383	11845780	11850955	11851263	11851383	11815	11,0	4,1	3,0,0,0	5,25,9,20	379	85	0.000220895	0.00739926	0.381,0.0	0.119,0.0,0.0,0.0	0.161
12982	XLOC_026003	CASP8	chr2	+	202098165	202098835	202098165	202098277	202098738	202098835	12982	40,18	32,11	76,41,91,124	28,12,12,29	532	85	0.000225811	0.00751513	0.166,0.207	0.302,0.353,0.548,0.406	-0.216
5636	XLOC_002494	TDRKH	chr1	-	151744040	151746980	151744040	151746703	151746888	151746980	5636	26,23	5,17	14,41,18,54	0,0,0,3	256	85	0.000233833	0.00775707	0.633,0.31	1.0,1.0,1.0,0.857	-0.493
6527	XLOC_035930	RBPJ	chr4	+	26431519	26432144	26431519	26431675	26432040	26432144	6527	156,76	193182	155156493147	197142162166	436	85	0.000238589	0.00786428	0.136,0.075	0.133,0.176,0.372,0.147	-0.102
4350	XLOC_031044	RSPH1	chr21	-	43905778	43906571	43905778	43905914	43906480	43906571	4350	9,49	0,4	43,0,0,0	23,11,1,2	636	84	0.000253979	0.0083224	1.0,0.618	0.198,0.0,0.0,0.0	0.759
7138	XLOC_024141	IGFLR1	chr19	-	36233296	36234805	36233296	36233704	36234709	36234805	7138	716808	228167	841988334892	117,64,41,187	1076	85	0.000254101	0.0083224	0.199,0.277	0.362,0.549,0.392,0.274	-0.156
4514	XLOC_007568	FADS2	chr11	+	61632623	61634826	61632623	61632749	61633109	61634826	4514	0,13	4,7	0,19,0,4	43,50,35,44	431	85	0.000258393	0.00840958	0.0,0.268	0.0,0.07,0.0,0.018	0.112
5397	XLOC_010936	ITGA5	chr12	-	54803268	54805748	54803268	54803381	54805617	54805748	5397	185180	4,1	37,263,174,85	4,14,11,23	2307	85	0.000265058	0.00859939	0.63,0.869	0.254,0.409,0.368,0.12	0.462
2247	XLOC_025629	EIF5B	chr2	+	100015210	100023243	100015210	100015372	100015769	100023243	2247	43,50	74119	69,91,133,112	72,138,42,128	468	85	0.0002849	0.0091283	0.095,0.071	0.148,0.107,0.365,0.137	-0.106
10995	XLOC_018049	RRN3P1	chr16	-	21829976	21830802	21829976	21830082	21830429	21830802	10995	56,35	10,9	1,18,1,14	9,5,5,17	418	85	0.000297324	0.00946756	0.532,0.442	0.022,0.423,0.039,0.143	0.33
12041	XLOC_012465	WDFY2	chr13	+	52326998	52329595	52326998	52328533	52329493	52329595	12041	150,49	21,36	111166231149	10,6,27,3	1031	85	0.000315608	0.0099134	0.371,0.101	0.478,0.695,0.414,0.804	-0.362
1124	XLOC_019759	BZRAP1-AS1	chr17	+	56414808	56429275	56414808	56415040	56429095	56429275	1124	47614856	1,16	3905947951277010	18,64,80,66	14126	85	0.000322709	0.0100891	0.966,0.646	0.566,0.471,0.278,0.39	0.38
648	XLOC_027295	DTYMK	chr2	-	242617866	242625292	242617866	242618064	242625183	242625292	648	703900	10,0	586481558965	21,78,35,38	7190	85	0.000346502	0.0107353	0.454,1.0	0.248,0.068,0.159,0.231	0.55
9045	XLOC_026021	ABI2	chr2	+	204291899	204302626	204291899	204291992	204292218	204302626	9045	53,30	7,2	97,55,101,77	0,0,0,2	297	85	0.000345693	0.0107353	0.684,0.811	1.0,1.0,1.0,0.917	-0.232
4711	XLOC_052111	CDK16	chrX	+	47085363	47086102	47085363	47085801	47085981	47086102	4711	16,3	37,23	18,48,46,30	16,44,16,51	251	85	0.000352333	0.0108474	0.128,0.042	0.276,0.27,0.493,0.166	-0.216
10150	XLOC_010169	PIP4K2C	chr12	+	57988908	57989814	57988908	57989005	57989670	57989814	10150	8,38	12,1	5,0,0,1	16,15,14,35	736	85	0.000356891	0.010926	0.071,0.814	0.035,0.0,0.0,0.003	0.433
11204	XLOC_005314	HELLS	chr10	+	96361284	96373667	96361284	96367783	96369609	96373667	11204	6923201	0,8	94224816152229	22,9,8,11	1897	85	0.000369231	0.0112703	1.0,0.947	0.657,0.925,0.775,0.901	0.159
10864	XLOC_019374	NA	chr17	+	18601310	18602588	18601310	18601427	18602466	18602588	10864	87,77	11,4	47,0,1,23	12,3,8,7	1110	85	0.000379805	0.0115588	0.377,0.596	0.231,0.0,0.009,0.201	0.376
13347	XLOC_008443	FADS3	chr11	-	61643830	61645059	61643830	61643927	61644337	61645059	13347	82,84	5,0	77,99,127,29	11,17,28,14	481	85	0.000382528	0.0116075	0.743,1.0	0.553,0.507,0.445,0.268	0.428
9754	XLOC_029683	CD40	chr20	+	44750871	44751395	44750871	44750997	44751248	44751395	9754	0,14	34,10	2,5,4,0	107,20,77,53	322	85	0.000388116	0.0117425	0.0,0.27	0.005,0.062,0.014,0.0	0.115
14476	XLOC_023103	NA	chr19	+	37820992	37826159	37820992	37825684	37826070	37826159	14476	90,66	10,0	67,32,46,65	31,13,11,36	454	82	0.00039002	0.0117656	0.619,1.0	0.281,0.308,0.43,0.246	0.493
2738	XLOC_026086	STK36	chr2	+	219562185	219562724	219562185	219562333	219562576	219562724	2738	12,10	8,6	0,5,6,0	14,13,9,8	314	85	0.000413567	0.0123674	0.289,0.311	0.0,0.094,0.153,0.0	0.238
2954	XLOC_049909	SECISBP2	chr9	+	91972325	91973106	91972325	91972480	91972913	91973106	2954	101,38	91,66	86188219162	71,57,16,84	504	85	0.000426098	0.0126323	0.158,0.089	0.17,0.357,0.698,0.245	-0.244
11488	XLOC_023836	KEAP1	chr19	-	10602252	10602938	10602252	10602366	10602671	10602938	11488	30,0	0,3	1587374451256	0,0,0,0	376	85	0.000434393	0.0128047	1.0,0.0	1.0,1.0,1.0,1.0	-0.5
1724	XLOC_011215	HECTD4	chr12	-	112600845	112601541	112600845	112601068	112601345	112601541	1724	0,0	30,7	1,3,14,29	22,18,32,15	348	85	0.000436638	0.0128342	0.0,0.0	0.011,0.039,0.097,0.321	-0.117
4165	XLOC_010110	HNRNPA1	chr12	+	54675873	54676270	54675873	54676084	54676177	54676270	4165	8,11	45,57	17,31,38,19	55,48,62,36	170	85	0.000441419	0.0129012	0.082,0.088	0.134,0.244,0.235,0.209	-0.12
5842	XLOC_021762	RIOK3	chr18	+	21044169	21044592	21044169	21044277	21044482	21044592	5842	3,20	46,15	4,3,12,5	54,49,107,116	276	85	0.000457579	0.0132982	0.02,0.291	0.022,0.019,0.033,0.013	0.134
12291	XLOC_030027	CPNE1	chr20	-	34214488	34215335	34214488	34214722	34215201	34215335	12291	9931925	0,0	110912958192144	0,156,0,2	550	85	0.000460596	0.0133482	1.0,1.0	1.0,0.562,1.0,0.994	0.111
1434	XLOC_007839	C11orf54	chr11	+	93526893	93528226	93526893	93527201	93528073	93528226	1434	57102	6,3	90,39,78,89	21,30,21,22	943	85	0.000466193	0.0133867	0.461,0.754	0.279,0.105,0.251,0.267	0.382
2785	XLOC_029812	C20orf96	chr20	-	256608	257520	256608	256689	257433	257520	2785	353317	6,6	444256795222	1,1,0,1	799	69	0.000465072	0.0133867	0.836,0.82	0.975,0.957,1.0,0.95	-0.142
478	XLOC_000767	PRPF38B	chr1	+	109240568	109241449	109240568	109240639	109241225	109241449	478	261170	24,33	170202150234	54,71,47,83	636	64	0.000467114	0.0133867	0.523,0.341	0.241,0.223,0.243,0.221	0.2
6295	XLOC_048232	TMEM66	chr8	-	29940362	29944726	29940362	29940501	29940539	29944726	6295	0,1	3,0	38,43,115,254	0,0,0,0	62	85	0.000464158	0.0133867	0.0,1.0	1.0,1.0,1.0,1.0	-0.5
2579	XLOC_011096	LOC256021	chr12	-	92476728	92538223	92476728	92534946	92536382	92538223	2579	14,41	2,4	20,25,41,80	11,21,13,27	1507	85	0.000468819	0.0133984	0.283,0.366	0.093,0.063,0.151,0.143	0.212
13389	XLOC_017915	NLRC3	chr16	-	3592691	3593508	3592691	3592775	3593424	3593508	13389	16,44	4,7	20,6,5,28	10,13,12,9	704	69	0.000470237	0.0134018	0.282,0.381	0.164,0.043,0.039,0.234	0.212
5803	XLOC_002229	ODF2L	chr1	-	86851140	86852769	86851140	86851273	86852597	86852769	5803	269300	6,9	259209265213	12,26,17,22	1395	85	0.000505139	0.0142391	0.732,0.67	0.568,0.329,0.487,0.371	0.262
5702	XLOC_000754	RNPC3	chr1	+	104068286	104068884	104068286	104068445	104068688	104068884	5702	249125	105,36	573172296296	79,18,69,70	314	85	0.000513145	0.0144254	0.391,0.485	0.663,0.721,0.537,0.534	-0.176
19	XLOC_036423	PCGF3	chr4	-	773936	775636	773936	774476	775559	775636	19	10,13	10,4	10,59,23,87	3,2,1,7	1139	70	0.000527656	0.0146775	0.058,0.166	0.17,0.645,0.586,0.433	-0.347
3312	XLOC_012569	CARKD	chr13	+	111286891	111287123	111286891	111286942	111287018	111287123	3312	1,3	19,28	27,3,5,21	16,17,12,4	97	44	0.000527804	0.0146775	0.023,0.046	0.434,0.074,0.159,0.704	-0.308
8062	XLOC_039227	C5orf63	chr5	-	126386968	126388361	126386968	126387639	126388304	126388361	8062	31,58	2,4	74,17,106,2	18,17,18,1	701	50	0.000534548	0.0148251	0.525,0.508	0.227,0.067,0.296,0.125	0.338
3001	XLOC_045994	NA	chr7	-	47452594	47454804	47452594	47453595	47454691	47454804	3001	351253	12,2	296,113,30,85	12,16,7,14	1167	85	0.000537423	0.0148649	0.681,0.902	0.642,0.34,0.238,0.307	0.41
11796	XLOC_020854	SRSF2	chr17	-	74728400	74731240	74728400	74730644	74731142	74731240	11796	20172274	31,72	2087278019291430	113,89,62,173	569	85	0.000575577	0.0157932	0.907,0.825	0.734,0.824,0.823,0.554	0.132
7673	XLOC_001047	MSTO1	chr1	+	155581773	155582107	155581773	155581891	155581972	155582107	7673	18,13	13,14	9,6,5,18	26,40,16,32	148	85	0.000582937	0.0159527	0.443,0.348	0.166,0.079,0.152,0.244	0.235
4008	XLOC_008168	FAM160A2	chr11	-	6235962	6239380	6235962	6236141	6238600	6239380	4008	550180	12,14	144,77,76,183	27,11,11,35	2530	85	0.000586207	0.0159997	0.606,0.302	0.152,0.19,0.188,0.149	0.284
14054	XLOC_035832	MRFAP1	chr4	+	6641817	6642985	6641817	6642435	6642554	6642985	14054	122,52	100,76	167232206212	121,119,109,82	190	85	0.000626279	0.0169144	0.353,0.234	0.382,0.466,0.458,0.536	-0.167
2752	XLOC_025258	YIPF4	chr2	+	32520368	32526564	32520368	32523380	32526450	32526564	2752	53,12	5,12	148,141,101,57	7,5,7,7	3141	85	0.000626042	0.0169144	0.223,0.026	0.364,0.433,0.281,0.181	-0.19
13723	XLOC_014097	METTL3	chr14	-	21967449	21967744	21967449	21967515	21967635	21967744	13723	117149	62,66	307116217255	74,50,21,40	165	59	0.000627954	0.0169154	0.403,0.447	0.597,0.453,0.787,0.695	-0.208
3782	XLOC_014330	VTI1B	chr14	-	68141091	68143045	68141091	68141213	68141318	68143045	3782	7,2	0,3	17106104327	0,0,0,0	176	85	0.000633421	0.0170182	1.0,0.244	1.0,1.0,1.0,1.0	-0.378
6432	XLOC_040985	ZSCAN26	chr6	+	28239631	28240564	28239631	28240116	28240446	28240564	6432	34,1	10,8	55,28,54,28	2,2,2,5	401	85	0.000636607	0.0170594	0.419,0.026	0.854,0.748,0.851,0.543	-0.526
2501	XLOC_023245	CLASRP	chr19	+	45573794	45574214	45573794	45573819	45574060	45574214	2501	13,2	18,5	25,11,29,24	10,9,6,6	245	18	0.000641021	0.0171332	0.05,0.029	0.155,0.082,0.262,0.227	-0.142
5349	XLOC_026842	WDR33	chr2	-	128520635	128522553	128520635	128520733	128522401	128522553	5349	233173	57,69	512287347311	30,61,64,54	1739	85	0.000654878	0.0174583	0.167,0.109	0.455,0.187,0.209,0.22	-0.13
2643	XLOC_008773	DCUN1D5	chr11	-	102959955	102962944	102959955	102960047	102962515	102962944	2643	37,17	4,1	101,26,70,47	4,63,23,48	2539	85	0.000664541	0.0176249	0.236,0.363	0.458,0.014,0.092,0.032	0.15
13470	XLOC_012392	NHLRC3	chr13	+	39613272	39613848	39613272	39613425	39613700	39613848	13470	67,46	80,53	104,65,93,101	38,57,65,53	346	85	0.00068496	0.0180274	0.171,0.176	0.402,0.219,0.26,0.319	-0.127
14058	XLOC_047997	LY6E	chr8	+	144102982	144104459	144102982	144103082	144103185	144104459	14058	93,5	0,3	497140531522431	0,2,0,0	174	85	0.000684247	0.0180274	1.0,0.449	1.0,0.997,1.0,1.0	-0.275
2402	XLOC_038418	RASA1	chr5	+	86675551	86679597	86675551	86675667	86676325	86679597	2402	33,55	2,6	41,24,32,53	8,10,17,23	729	85	0.000696144	0.0182751	0.658,0.517	0.374,0.219,0.18,0.212	0.341
12659	XLOC_032019	EIF4ENIF1	chr22	-	31828534	31838104	31828534	31836854	31837759	31838104	12659	31147	40,34	27,34,2,51	79,41,24,27	976	85	0.00071868	0.0188188	0.063,0.274	0.029,0.067,0.007,0.141	0.108
14333	XLOC_012530	GPR180	chr13	+	95271721	95273489	95271721	95271771	95273331	95273489	14333	65,72	1,0	22,30,0,41	3,6,2,6	1589	43	0.000731729	0.0190637	0.638,1.0	0.166,0.119,0.0,0.156	0.709
6259	XLOC_010040	TROAP	chr12	+	49723927	49725190	49723927	49724356	49724443	49725190	6259	64,88	0,0	64,99,52,136	8,7,4,10	160	85	0.000741399	0.019267	1.0,1.0	0.81,0.883,0.874,0.878	0.139
8183	XLOC_018359	PMFBP1	chr16	-	72156812	72157548	72156812	72156887	72157444	72157548	8183	24,27	2,3	0,0,12,15	1,4,7,7	611	68	0.00076025	0.0195924	0.572,0.5	0.0,0.0,0.16,0.193	0.448
6334	XLOC_002365	TRIM33	chr1	-	114930608	114940612	114930608	114940482	114940561	114940612	6334	34,34	14,16	18,30,29,37	44,40,42,20	103	44	0.000769062	0.0197373	0.509,0.476	0.149,0.243,0.228,0.441	0.227
6317	XLOC_034080	ACAD11	chr3	-	132399357	132401662	132399357	132400934	132401546	132401662	6317	36,35	15,11	15,4,17,20	17,10,9,25	683	85	0.000774776	0.0198346	0.23,0.284	0.099,0.047,0.19,0.091	0.15
3300	XLOC_001719	MTOR	chr1	-	11187680	11188183	11187680	11187863	11188060	11188183	3300	13,19	10,10	17,0,0,18	14,27,6,35	268	85	0.000789414	0.0201594	0.292,0.376	0.278,0.0,0.0,0.14	0.229
10355	XLOC_025524	MAT2A	chr2	+	85770023	85772403	85770023	85770157	85770792	85772403	10355	694566	146176	1051578490729	132,123,59,120	706	85	0.000798722	0.0203415	0.364,0.279	0.489,0.361,0.5,0.422	-0.121
10487	XLOC_050662	ANKS6	chr9	-	101493609	101498905	101493609	101494835	101498777	101498905	10487	581460	1,0	621,81,98,677	5,7,5,6	4013	85	0.000800489	0.0203415	0.925,1.0	0.725,0.197,0.293,0.705	0.483
1391	XLOC_008574	PTPRCAP	chr11	-	67197303	67203821	67197303	67203500	67203603	67203821	1391	22,3	3,0	32,77,46,192	0,0,0,0	174	85	0.000806633	0.0204473	0.782,1.0	1.0,1.0,1.0,1.0	-0.109
5466	XLOC_039246	IRF1	chr5	-	131808294	131820189	131808294	131819767	131820053	131820189	5466	208337	75,39	178243701316	90299305230	357	85	0.000810938	0.020506	0.398,0.673	0.32,0.162,0.354,0.246	0.265
1396	XLOC_023617	ZNF324	chr19	+	58989003	58989979	58989003	58989193	58989453	58989979	1396	27,24	1,3	21,5,0,14	8,8,7,4	331	85	0.000825729	0.020829	0.874,0.673	0.403,0.138,0.0,0.473	0.52
9956	XLOC_005288	RPP30	chr10	+	92660326	92662101	92660326	92660425	92661999	92662101	9956	191290	57,32	381500239356	28,44,13,32	1645	85	0.000856778	0.0214548	0.148,0.319	0.413,0.37,0.487,0.365	-0.175
13301	XLOC_042182	PNISR	chr6	-	99846425	99849506	99846425	99848187	99848419	99849506	13301	124134	142109	230180290109	115,96,105,102	303	85	0.000867315	0.0216661	0.197,0.256	0.359,0.345,0.437,0.231	-0.117
6662	XLOC_029691	ARFGEF2	chr20	+	47585683	47587891	47585683	47585814	47587656	47587891	6662	55,49	10,13	85,127,102,83	3,12,3,7	1913	85	0.000882429	0.0219904	0.196,0.143	0.557,0.32,0.602,0.345	-0.287
1493	XLOC_020056	TSR1	chr17	-	2238804	2240678	2238804	2239024	2239624	2240678	1493	153,66	16,3	55,71,49,100	16,8,26,48	671	85	0.000886807	0.0220462	0.548,0.736	0.303,0.529,0.193,0.209	0.333
2503	XLOC_023245	CLASRP	chr19	+	45556048	45556435	45556048	45556150	45556355	45556435	2503	5,16	4,6	7,0,0,6	8,4,24,9	264	73	0.000890195	0.0220553	0.257,0.424	0.195,0.0,0.0,0.156	0.253
9508	XLOC_039338	FCHSD1	chr5	-	141023784	141024509	141023784	141024005	141024139	141024509	9508	1,0	24,8	15,2,21,13	34,9,33,15	205	85	0.000891447	0.0220553	0.017,0.0	0.155,0.084,0.209,0.264	-0.169
10302	XLOC_019621	NBR1	chr17	+	41369277	41377685	41369277	41369331	41369699	41377685	10302	21,7	22,15	66,28,105,18	19,9,18,29	401	47	0.000897485	0.0221516	0.101,0.052	0.289,0.267,0.406,0.068	-0.181
6212	XLOC_045404	STAG3	chr7	+	99809060	99809499	99809060	99809162	99809417	99809499	6212	0,1	21,14	16,8,2,28	8,31,0,18	316	75	0.000900511	0.0221732	0.0,0.017	0.322,0.058,1.0,0.27	-0.404
3669	XLOC_024022	SUGP2	chr19	-	19101696	19104549	19101696	19101958	19104456	19104549	3669	39062994	17,11	2779242824153280	17,28,27,23	2569	85	0.000953889	0.0233759	0.884,0.9	0.844,0.742,0.747,0.825	0.103
13616	XLOC_010373	UNG	chr12	+	109535922	109536443	109535922	109536021	109536211	109536443	13616	14,1	2,0	125,66,33,194	0,0,0,0	261	85	0.00096656	0.0236303	0.695,1.0	1.0,1.0,1.0,1.0	-0.153
10661	XLOC_013524	NYNRIN	chr14	+	24905277	24905695	24905277	24905385	24905593	24905695	10661	0,0	14,9	8,2,8,10	9,10,3,13	279	85	0.00101063	0.0245913	0.0,0.0	0.213,0.057,0.448,0.19	-0.227
3479	XLOC_050844	FNBP1	chr9	-	132662243	132662826	132662243	132662383	132662704	132662826	3479	99,17	70,49	119,37,125,74	25,49,27,28	392	85	0.00101767	0.0247042	0.235,0.07	0.508,0.141,0.501,0.364	-0.226
3798	XLOC_000323	ATPIF1	chr1	+	28562871	28564616	28562871	28562963	28564271	28564616	3798	1019362	0,0	731162912081371	30,3,59,1	1379	85	0.0010287	0.0248851	1.0,1.0	0.6,0.971,0.558,0.988	0.221
8442	XLOC_036605	TXK	chr4	-	48140920	48147312	48140920	48141039	48147095	48147312	8442	599477	3,0	3842431489442	4,7,42,10	6127	85	0.00102994	0.0248851	0.735,1.0	0.571,0.325,0.33,0.38	0.466
8031	XLOC_039061	CCDC125	chr5	-	68616063	68616407	68616063	68616172	68616291	68616407	8031	119147	28,23	155114170151	9,16,3,18	190	85	0.00104842	0.0252135	0.655,0.741	0.885,0.761,0.962,0.79	-0.151
6467	XLOC_033610	ANKRD28	chr3	-	15717404	15718563	15717404	15717496	15718480	15718563	6467	111,73	31,14	151,35,122,88	63,30,55,37	1046	76	0.00106292	0.0254435	0.206,0.275	0.148,0.078,0.139,0.147	0.112
9285	XLOC_033895	TMF1	chr3	-	69074710	69075248	69074710	69074863	69075146	69075248	9285	55,24	61,29	51,57,62,43	21,30,19,39	354	85	0.00107958	0.0257826	0.178,0.166	0.368,0.313,0.439,0.209	-0.16
9431	XLOC_010633	CDCA3	chr12	-	6955888	6958362	6955888	6956067	6957224	6958362	9431	233,67	1,0	100,68,24,89	4,2,7,5	1228	85	0.00110052	0.0262219	0.942,1.0	0.634,0.702,0.192,0.552	0.451
6645	XLOC_002567	CLK2	chr1	-	155238083	155238583	155238083	155238150	155238498	155238583	6645	41,0	21,22	41,22,47,47	23,5,6,25	387	53	0.00110959	0.0263165	0.211,0.0	0.196,0.376,0.518,0.205	-0.218
6336	XLOC_002365	TRIM33	chr1	-	114930608	114949722	114930608	114940612	114942078	114949722	6336	136183	19,36	90,149,165,77	34,55,34,31	1537	85	0.00113353	0.0267039	0.284,0.219	0.128,0.13,0.212,0.121	0.104
6569	XLOC_019844	AMZ2	chr17	+	66240039	66244846	66240039	66244251	66244780	66244846	6569	19,13	5,9	83,95,149,186	15,5,8,18	574	59	0.00113369	0.0267039	0.281,0.129	0.363,0.661,0.657,0.515	-0.344
1348	XLOC_001120	USP21	chr1	+	161134323	161134732	161134323	161134402	161134624	161134732	1348	22,5	22,25	34,18,54,70	28,18,14,22	280	72	0.00114541	0.0268798	0.205,0.049	0.238,0.205,0.498,0.45	-0.221
869	XLOC_015966	KATNBL1	chr15	-	34439580	34440951	34439580	34439631	34440832	34440951	869	87121	24,10	158,55,32,147	24,38,36,58	1231	44	0.00123422	0.028679	0.115,0.302	0.19,0.049,0.031,0.083	0.12
8216	XLOC_014444	RPS6KA5	chr14	-	91330957	91340139	91330957	91338666	91339975	91340139	8216	10,12	13,12	68,28,29,4	11,6,4,12	1380	85	0.00125004	0.0289812	0.045,0.058	0.276,0.223,0.309,0.02	-0.156
10432	XLOC_020878	CYTH1	chr17	-	76698203	76698686	76698203	76698322	76698619	76698686	10432	9,22	3,0	0,9,8,5	9,17,21,10	343	60	0.00126877	0.0293495	0.344,1.0	0.0,0.085,0.062,0.08	0.615
2664	XLOC_017477	STX4	chr16	+	31045524	31045857	31045524	31045646	31045782	31045857	2664	78,17	42,13	19,36,39,26	44,34,40,39	190	68	0.00127427	0.0294108	0.399,0.319	0.134,0.275,0.259,0.193	0.144
11253	XLOC_012711	MTRF1	chr13	-	41834628	41835961	41834628	41835051	41835826	41835961	11253	42,96	0,5	43,74,62,35	8,12,16,18	846	85	0.00129884	0.0297121	1.0,0.659	0.351,0.383,0.28,0.163	0.535
4518	XLOC_025596	FAHD2CP	chr2	+	96688421	96689732	96688421	96688501	96688641	96689732	4518	128,22	1,0	94,33,44,80	10,3,3,8	199	73	0.00130619	0.029814	0.979,1.0	0.775,0.801,0.843,0.786	0.188
4330	XLOC_016045	UBR1	chr15	-	43350538	43351390	43350538	43350627	43351282	43351390	4330	18,89	7,4	10,16,25,18	18,15,24,22	723	82	0.00131501	0.0298831	0.226,0.716	0.059,0.108,0.106,0.085	0.381
4363	XLOC_022683	SAFB	chr19	+	5654378	5657358	5654378	5654467	5657251	5657358	4363	316365	0,1	225400158532	0,24,13,27	2852	82	0.00134143	0.0302834	1.0,0.913	1.0,0.324,0.259,0.362	0.47
5045	XLOC_010085	ESPL1	chr12	+	53683868	53684253	53683868	53683996	53684130	53684253	5045	5,0	9,15	8,20,6,32	8,14,4,23	205	85	0.00134104	0.0302834	0.187,0.0	0.293,0.372,0.383,0.366	-0.26
11803	XLOC_020519	STAT5B	chr17	-	40369394	40370348	40369394	40369482	40370168	40370348	11803	72110	8,3	120,47,30,98	16,26,16,28	753	81	0.00135567	0.0305145	0.492,0.798	0.447,0.163,0.168,0.274	0.382
2928	XLOC_007597	NAA40	chr11	+	63723836	63727198	63723836	63723905	63724701	63727198	2928	471385	0,0	315285248468	6,4,2,6	844	62	0.00136032	0.0305145	1.0,1.0	0.794,0.84,0.901,0.851	0.153
11145	XLOC_032641	ITPR1	chr3	+	4716751	4718485	4716751	4716905	4718297	4718485	11145	515288	7,4	668286285499	27,9,8,28	1463	85	0.00136974	0.0305879	0.81,0.807	0.59,0.649,0.674,0.509	0.203
7958	XLOC_017228	SRRM2	chr16	+	2818997	2820466	2818997	2819285	2819862	2820466	7958	379,76	9,0	329260268455	20,12,34,33	648	85	0.00140577	0.0312571	0.847,1.0	0.683,0.74,0.508,0.644	0.28
14407	XLOC_020503	JUP	chr17	-	39910858	39912147	39910858	39911684	39911981	39912147	14407	229151	70,66	314612303302	170277230214	368	85	0.00144615	0.032086	0.43,0.346	0.299,0.338,0.233,0.246	0.109
2543	XLOC_005198	FUT11	chr10	+	75535298	75540013	75535298	75535916	75538585	75540013	2543	396508	1,0	238356161341	3,5,2,7	2740	85	0.00145062	0.0321161	0.925,1.0	0.711,0.688,0.714,0.602	0.284
14204	XLOC_050916	SEC16A	chr9	-	139342020	139342361	139342020	139342132	139342304	139342361	14204	8,3	10,19	26,22,24,16	11,14,9,20	208	50	0.00152755	0.0335313	0.161,0.037	0.362,0.274,0.391,0.161	-0.198
13273	XLOC_012884	TUBGCP3	chr13	-	113201933	113202490	113201933	113202066	113202421	113202490	13273	12,8	8,10	12,2,3,9	28,23,8,25	403	62	0.00153293	0.0335781	0.188,0.11	0.062,0.013,0.055,0.052	0.103
8734	XLOC_031071	C21orf2	chr21	-	45750705	45753145	45750705	45750799	45751725	45753145	8734	78,41	1,0	66,278,49,60	5,12,10,33	997	85	0.00156034	0.0339621	0.869,1.0	0.529,0.664,0.295,0.134	0.529
13731	XLOC_022767	ICAM1	chr19	+	10395458	10398082	10395458	10395704	10395790	10398082	13731	3,0	29,9	4,7,79,10	15,5,135,16	158	85	0.00156981	0.0340565	0.053,0.0	0.125,0.43,0.239,0.252	-0.235
7606	XLOC_007446	SLC39A13	chr11	+	47435147	47436026	47435147	47435237	47435975	47436026	7606	4,18	9,12	35,40,81,48	9,18,5,14	766	42	0.00157128	0.0340565	0.024,0.076	0.176,0.109,0.47,0.158	-0.178
11633	XLOC_005200	ZSWIM8	chr10	+	75553904	75554397	75553904	75554088	75554298	75554397	11633	7,26	3,0	1,0,4,6	3,8,5,16	281	85	0.00160305	0.0345997	0.414,1.0	0.092,0.0,0.195,0.102	0.61
13264	XLOC_001889	GPN2	chr1	-	27215459	27216869	27215459	27215616	27216176	27216869	13264	27,13	4,0	2,2,13,11	4,12,13,8	631	85	0.00162092	0.0349123	0.476,1.0	0.063,0.022,0.119,0.156	0.648
499	XLOC_007407	API5	chr11	+	43357407	43363234	43357407	43357544	43360790	43363234	499	278308	19,9	258299356310	2,7,2,3	3317	85	0.00168736	0.0361829	0.273,0.467	0.768,0.523,0.82,0.726	-0.339
6622	XLOC_010853	PRKAG1	chr12	-	49442441	49443001	49442441	49442552	49442890	49443001	6622	22,59	1,0	11,5,25,39	4,14,9,1	409	85	0.00168686	0.0361829	0.821,1.0	0.364,0.069,0.366,0.89	0.488
9007	XLOC_015666	SLC24A1	chr15	+	65944007	65951322	65944007	65944097	65944979	65951322	9007	2,0	4,4	0,25,51,17	1,0,0,0	951	83	0.00169043	0.0361829	0.042,0.0	0.0,1.0,1.0,1.0	-0.729
1765	XLOC_042000	RRP36	chr6	-	43006303	43006725	43006303	43006430	43006579	43006725	1765	15,5	48,40	33,20,14,19	41,22,20,66	220	85	0.00169497	0.0362049	0.108,0.046	0.237,0.26,0.213,0.1	-0.126
11498	XLOC_010745	RECQL	chr12	-	21654103	21654603	21654103	21654149	21654396	21654603	11498	82148	8,10	92166112351	5,2,0,7	272	39	0.00171636	0.036586	0.595,0.68	0.725,0.922,1.0,0.878	-0.244
10401	XLOC_032093	CSNK1E	chr22	-	38685885	38690254	38685885	38689325	38690114	38690254	10401	5,0	13,9	6,64,29,5	10,18,8,22	860	85	0.00173837	0.0369788	0.037,0.0	0.056,0.26,0.264,0.022	-0.132
7500	XLOC_034316	ATP13A3	chr3	-	194170873	194175121	194170873	194171005	194174434	194175121	7500	165208	3,7	263246338325	2,0,0,1	3500	85	0.00175225	0.0371974	0.572,0.419	0.762,1.0,1.0,0.888	-0.417
10878	XLOC_000389	AGO3	chr1	+	36520546	36538560	36520546	36520746	36521237	36538560	10878	16,28	12,17	30,0,2,0	16,15,9,17	562	85	0.00177018	0.0375009	0.168,0.199	0.221,0.0,0.033,0.0	0.12
5096	XLOC_005014	MAP3K8	chr10	+	30721474	30726335	30721474	30723677	30726104	30726335	5096	303199	1,4	927011177730	11,30,74,35	2498	85	0.00181103	0.0382095	0.912,0.629	0.222,0.443,0.351,0.415	0.413
4167	XLOC_010110	HNRNPA1	chr12	+	54675578	54676084	54675578	54675725	54675873	54676084	4167	3,15	25,34	23,51,24,18	29,39,45,19	219	85	0.00183343	0.038603	0.045,0.146	0.235,0.337,0.172,0.269	-0.158
4315	XLOC_034338	TNK2	chr3	-	195610027	195611904	195610027	195610180	195611682	195611904	4315	8,0	3,8	44,27,16,28	16,0,0,2	1573	85	0.00185756	0.0390316	0.126,0.0	0.129,1.0,1.0,0.431	-0.577
13042	XLOC_014329	PIGH	chr14	-	68059351	68060664	68059351	68059435	68060459	68060664	13042	78,28	24,6	118,84,26,154	84,50,21,60	1087	77	0.00187539	0.039326	0.187,0.248	0.091,0.106,0.081,0.154	0.109
10147	XLOC_041786	ZSCAN12P1	chr6	-	28089643	28090989	28089643	28090418	28090861	28090989	10147	88,94	17,25	160143122149	25,9,3,15	514	85	0.00188002	0.039343	0.461,0.383	0.514,0.724,0.871,0.622	-0.261
5752	XLOC_000086	THAP3	chr1	+	6692450	6693729	6692450	6692555	6692827	6693729	5752	100,46	0,0	77,84,30,76	1,6,5,18	343	85	0.00192026	0.040023	1.0,1.0	0.95,0.776,0.598,0.511	0.291
8589	XLOC_014253	DDHD1	chr14	-	53518561	53521347	53518561	53518645	53521155	53521347	8589	129,82	9,5	157,153,87,113	3,2,0,0	2573	77	0.00194697	0.0404977	0.3,0.329	0.61,0.696,1.0,1.0	-0.512
11058	XLOC_015510	ZFYVE19	chr15	+	41106140	41106903	41106140	41106268	41106345	41106903	11058	16,43	31,66	45,34,20,15	90,117,54,128	140	85	0.00198441	0.0410284	0.239,0.283	0.233,0.15,0.184,0.066	0.103
12821	XLOC_017280	PMM2	chr16	+	8943705	8959084	8943705	8943850	8948890	8959084	12821	11281598	2,6	779214013652522	0,0,0,0	5111	85	0.0020305	0.0418136	0.904,0.816	1.0,1.0,1.0,1.0	-0.14
6430	XLOC_040985	ZSCAN26	chr6	+	28239631	28240564	28239631	28240113	28240446	28240564	6430	34,1	7,5	57,29,56,28	0,2,0,3	404	85	0.00206416	0.0423737	0.505,0.04	1.0,0.753,1.0,0.663	-0.582
9301	XLOC_050326	MLANA	chr9	-	6011018	6015640	6011018	6014356	6015471	6015640	9301	237269	8,14	402242480766	11,2,10,3	1186	85	0.00207317	0.0423737	0.68,0.579	0.724,0.897,0.775,0.948	-0.207
2729	XLOC_020288	IFT20	chr17	-	26653557	26656302	26653557	26655759	26656198	26656302	2729	284,88	46,29	207118169318	83,130,114,86	510	85	0.00208449	0.0425012	0.507,0.336	0.294,0.131,0.198,0.381	0.17
10894	XLOC_031741	SREBF2	chr22	+	42273232	42274127	42273232	42273425	42273945	42274127	10894	9,30	0,1	27,9,15,0	4,10,2,7	591	85	0.00231349	0.0464363	1.0,0.812	0.493,0.115,0.519,0.0	0.624
2789	XLOC_016024	RPAP1	chr15	-	41809995	41810380	41809995	41810055	41810203	41810380	2789	27113	51,39	30,21,8,41	79,63,44,88	187	53	0.0023118	0.0464363	0.13,0.451	0.097,0.086,0.049,0.117	0.203
12306	XLOC_026638	RETSAT	chr2	-	85577162	85578144	85577162	85577364	85577902	85578144	12306	13,31	7,8	2,22,17,20	21,15,10,23	609	85	0.00236988	0.0472921	0.206,0.351	0.013,0.17,0.192,0.108	0.158
12452	XLOC_036247	PLK4	chr4	+	128806862	128808651	128806862	128807883	128808550	128808651	12452	25,58	3,7	25,44,19,29	8,10,8,20	738	85	0.00238319	0.047466	0.49,0.488	0.265,0.336,0.215,0.143	0.249
122	XLOC_052348	ZCCHC18	chrX	+	103358124	103360533	103358124	103358264	103359942	103360533	122	5,7	0,0	37,0,53,19	3,2,2,1	1749	85	0.00239819	0.0476727	1.0,1.0	0.375,0.0,0.563,0.48	0.645
8670	XLOC_024553	ZNF677	chr19	-	53741848	53747150	53741848	53745583	53746996	53747150	8670	140161	0,8	138,233,90,116	19,18,24,37	1484	85	0.00240746	0.0477649	1.0,0.535	0.294,0.426,0.177,0.152	0.505
12802	XLOC_021766	TTC39C	chr18	+	21708849	21710381	21708849	21708947	21710276	21710381	12802	33,88	19,5	7,12,17,2	17,14,10,7	1400	85	0.00242072	0.0479358	0.095,0.517	0.024,0.049,0.094,0.017	0.26
2838	XLOC_020828	RECQL5	chr17	-	73626263	73626917	73626263	73626357	73626698	73626917	2838	0,0	12,1	8,18,28,25	9,11,2,20	412	85	0.0024438	0.0482078	0.0,0.0	0.155,0.252,0.743,0.205	-0.339
9125	XLOC_007246	TRIM6	chr11	+	5631764	5634427	5631764	5631791	5632006	5634427	9125	1,5	12,13	5,0,7,10	5,1,1,0	221	20	0.00246253	0.0484846	0.007,0.034	0.083,0.0,0.388,1.0	-0.347

## Sheet: RI.MATS.JunctionCountOnly
ID	GeneID	geneSymbol	chr	strand	riExonStart_0base	riExonEnd	upstreamES	upstreamEE	downstreamES	downstreamEE	ID	IJC_SAMPLE_1	SJC_SAMPLE_1	IJC_SAMPLE_2	SJC_SAMPLE_2	IncFormLen	SkipFormLen	PValue	FDR	IncLevel1	IncLevel2	IncLevelDifference
8834	XLOC_017556	MT1X	chr16	+	56717076	56718213	56717076	56717142	56717869	56718213	8834	8707299	6725371	75,3441,139,13	6137164714565	144	59	0	0	0.347,0.248	0.048,0.164,0.074,0.009	0.224
6468	XLOC_033610	ANKRD28	chr3	-	15811935	15836813	15811935	15823162	15836729	15836813	6468	493,36	317,25	132,50,106,64	155169365187	162	77	5.44009e-15	1.848e-11	0.425,0.406	0.288,0.123,0.121,0.14	0.247
13300	XLOC_002772	GLUL	chr1	-	182354491	182355022	182354491	182354691	182354894	182355022	13300	490220	21952590	5872827801163	899157719531494	170	85	3.58602e-14	7.30903e-11	0.1,0.041	0.246,0.082,0.166,0.28	-0.123
1470	XLOC_014003	EIF5	chr14	+	103802372	103803186	103802372	103802454	103803013	103803186	1470	111,89	212133	75,76,84,49	214541399217	160	75	1.37579e-12	1.55785e-09	0.197,0.239	0.141,0.062,0.09,0.096	0.121
1326	XLOC_000880	NA	chr1	+	144618081	144621656	144618081	144618296	144619346	144621656	1326	5,13	1,3	2,1,1,1	23,15,27,26	170	85	3.25262e-12	3.0134e-09	0.714,0.684	0.042,0.032,0.018,0.019	0.671
8019	XLOC_012610	ZMYM5	chr13	-	20425494	20426330	20425494	20425588	20425828	20426330	8019	13,5	59,26	76,57,76,48	40,47,51,43	170	85	1.22857e-11	1.04337e-08	0.099,0.088	0.487,0.377,0.427,0.358	-0.319
11638	XLOC_005200	ZSWIM8	chr10	+	75560397	75560953	75560397	75560517	75560842	75560953	11638	92,26	50,8	58,83,56,101	5,4,0,0	170	85	1.40606e-11	1.10225e-08	0.479,0.619	0.853,0.912,1.0,1.0	-0.392
2790	XLOC_016024	RPAP1	chr15	-	41819620	41820225	41819620	41819803	41820057	41820225	2790	10,12	14,8	3,0,0,0	24,30,15,57	170	85	8.65025e-10	5.50967e-07	0.263,0.429	0.059,0.0,0.0,0.0	0.331
2005	XLOC_022586	CIRBP	chr19	+	1274305	1274814	1274305	1274439	1274647	1274814	2005	86,2	437,53	188153139108	482102197201	170	85	1.19496e-09	7.16341e-07	0.09,0.019	0.163,0.429,0.261,0.212	-0.212
508	XLOC_010166	GLI1	chr12	+	57905790	57906136	57905790	57905886	57906018	57906136	508	42,65	109141	11,36,29,16	133190135199	170	85	1.65507e-09	8.93963e-07	0.162,0.187	0.04,0.087,0.097,0.039	0.109
7128	XLOC_033818	ABHD14B	chr3	-	52002525	52004200	52002525	52003621	52003958	52004200	7128	13,34	344,64	23,3,0,3	512323239365	170	85	1.6667e-09	8.93963e-07	0.019,0.21	0.022,0.005,0.0,0.004	0.107
2791	XLOC_016024	RPAP1	chr15	-	41820057	41820534	41820057	41820225	41820432	41820534	2791	11,11	22,9	3,0,0,0	44,30,25,57	170	85	2.04397e-09	1.04151e-06	0.2,0.379	0.033,0.0,0.0,0.0	0.281
14279	XLOC_032637	SETMAR	chr3	+	4355330	4365774	4355330	4355445	4357895	4365774	14279	21,9	6,3	7,5,8,4	37,32,13,18	170	85	2.56221e-09	1.21578e-06	0.636,0.6	0.086,0.072,0.235,0.1	0.495
3076	XLOC_017562	NLRC5	chr16	+	57095359	57095613	57095359	57095443	57095529	57095613	3076	19,20	28,37	0,13,8,9	41,124,39,89	142	69	2.62459e-09	1.21578e-06	0.248,0.208	0.0,0.048,0.091,0.047	0.181
3949	XLOC_018242	MT1G	chr16	-	56700215	56701292	56700215	56700882	56701223	56701292	3949	6041248	3556218	9,2633,147,0	98,4081,235,12	147	62	3.32989e-09	1.47543e-06	0.417,0.324	0.037,0.214,0.209,0.0	0.256
8026	XLOC_022712	MCOLN1	chr19	+	7593482	7593856	7593482	7593589	7593706	7593856	8026	2,0	88,6	70,6,11,34	46,59,8,47	170	85	1.66901e-08	6.29958e-06	0.011,0.0	0.432,0.048,0.407,0.266	-0.283
13032	XLOC_010553	SFSWAP	chr12	+	132195623	132199498	132195623	132195992	132198615	132199498	13032	9,15	1,0	16,25,9,28	22,55,27,69	170	85	1.97464e-08	6.96565e-06	0.818,1.0	0.267,0.185,0.143,0.169	0.718
4712	XLOC_052111	CDK16	chrX	+	47085981	47086308	47085981	47086102	47086210	47086308	4712	1,2	61,57	12,17,18,25	44,63,53,50	170	85	2.55137e-08	8.38727e-06	0.008,0.017	0.12,0.119,0.145,0.2	-0.134
738	XLOC_024224	PAF1	chr19	-	39879199	39879505	39879199	39879316	39879401	39879505	738	4,10	55,21	0,0,0,0	85,115,89,87	156	85	2.60587e-08	8.38727e-06	0.038,0.206	0.0,0.0,0.0,0.0	0.122
5366	XLOC_017382	DCTN5	chr16	+	23678367	23689228	23678367	23678894	23680793	23689228	5366	172271	2,0	258278126326	23,20,8,21	170	85	4.84551e-08	1.45237e-05	0.977,1.0	0.849,0.874,0.887,0.886	0.114
6496	XLOC_032060	IFT27	chr22	-	37171717	37172191	37171717	37171838	37172074	37172191	6496	9,3	6,12	64188166273	2,4,15,30	170	85	5.14799e-08	1.49895e-05	0.429,0.111	0.941,0.959,0.847,0.82	-0.622
5072	XLOC_020879	USP36	chr17	-	76794481	76795105	76794481	76794633	76794989	76795105	5072	8,10	22,40	37,49,49,61	28,39,18,38	170	85	6.79024e-08	1.9222e-05	0.154,0.111	0.398,0.386,0.576,0.445	-0.319
7179	XLOC_001367	CD55	chr1	+	207494816	207495912	207494816	207495210	207495726	207495912	7179	10,14	1,0	2,1,3,3	4,6,12,12	170	85	7.62324e-08	2.09969e-05	0.833,1.0	0.2,0.077,0.111,0.111	0.792
7078	XLOC_041111	ZNF76	chr6	+	35259054	35260564	35259054	35259180	35259334	35260564	7078	7,17	51,23	0,0,0,4	69,47,53,86	170	85	8.82807e-08	2.36755e-05	0.064,0.27	0.0,0.0,0.0,0.023	0.161
9252	XLOC_029949	ACSS1	chr20	-	24993236	24993575	24993236	24993300	24993447	24993575	9252	9,32	19,30	10,2,10,6	58,40,32,90	142	57	1.25742e-07	3.12546e-05	0.16,0.3	0.065,0.02,0.111,0.026	0.174
347	XLOC_010964	TIMELESS	chr12	-	56814746	56815593	56814746	56815277	56815510	56815593	347	0,27	12,44	2,5,0,4	60,141,51,131	161	76	2.00075e-07	4.74178e-05	0.0,0.225	0.015,0.016,0.0,0.014	0.101
7924	XLOC_041061	SKIV2L	chr6	+	31935732	31936315	31935732	31935859	31936104	31936315	7924	27,13	30,29	13,0,4,5	37,63,42,68	170	85	1.96518e-07	4.74178e-05	0.31,0.183	0.149,0.0,0.045,0.035	0.189
4152	XLOC_045925	NT5C3	chr7	-	33051672	33055482	33051672	33054443	33055281	33055482	4152	45,18	60,65	11,26,7,11	112105126135	170	85	3.17518e-07	7.35414e-05	0.273,0.122	0.047,0.11,0.027,0.039	0.142
7997	XLOC_020581	MAP3K14	chr17	-	43340487	43342630	43340487	43342167	43342529	43342630	7997	12,6	8,6	0,0,1,4	17,31,19,12	170	85	3.40329e-07	7.70731e-05	0.429,0.333	0.0,0.0,0.026,0.143	0.339
12821	XLOC_017280	PMM2	chr16	+	8943705	8959084	8943705	8943850	8948890	8959084	12821	28,37	2,6	38,209,94,228	0,0,0,0	170	85	3.55893e-07	7.88458e-05	0.875,0.755	1.0,1.0,1.0,1.0	-0.185
10610	XLOC_020293	UNC119	chr17	-	26873724	26874867	26873724	26874427	26874694	26874867	10610	25,49	5,0	14,26,1,26	24,22,13,27	170	85	4.56972e-07	9.90851e-05	0.714,1.0	0.226,0.371,0.037,0.325	0.617
12983	XLOC_026003	CASP8	chr2	+	202098165	202098835	202098165	202098345	202098738	202098835	12983	9,3	68,62	22,12,34,41	84,29,39,77	170	85	4.68813e-07	9.95348e-05	0.062,0.024	0.116,0.171,0.304,0.21	-0.157
11666	XLOC_001790	RCC2	chr1	-	17731930	17736547	17731930	17735690	17736469	17736547	11666	3,0	26,55	5,56,30,33	32,85,37,105	156	71	6.86156e-07	0.000139852	0.05,0.0	0.066,0.231,0.27,0.125	-0.148
7963	XLOC_045675	ZNF783	chr7	+	148991470	148994403	148991470	148992274	148994141	148994403	7963	15,42	2,3	18,4,23,17	14,17,18,12	170	85	1.24626e-06	0.000239635	0.789,0.875	0.391,0.105,0.39,0.415	0.507
13802	XLOC_046071	TBL2	chr7	-	72987649	72988452	72987649	72987801	72988267	72988452	13802	12,1	4,1	0,5,0,1	11,40,3,36	170	85	2.0912e-06	0.000369495	0.6,0.333	0.0,0.059,0.0,0.014	0.448
6585	XLOC_007627	TM7SF2	chr11	+	64880282	64880886	64880282	64880337	64880691	64880886	6585	13,3	4,3	4,0,0,0	30,8,18,13	133	48	2.1029e-06	0.000369495	0.54,0.265	0.046,0.0,0.0,0.0	0.391
11226	XLOC_005805	ZWINT	chr10	-	58117198	58118220	58117198	58117946	58118137	58118220	11226	6,78	89338	59,107,77,199	106368208394	161	76	2.42461e-06	0.000398535	0.031,0.098	0.208,0.121,0.149,0.193	-0.103
13033	XLOC_010553	SFSWAP	chr12	+	132198615	132199498	132198615	132198785	132199366	132199498	13033	18,31	2,2	17,30,14,19	6,39,13,35	170	85	2.40289e-06	0.000398535	0.818,0.886	0.586,0.278,0.35,0.213	0.495
2315	XLOC_039371	CSNK1A1	chr5	-	148868280	148876423	148868280	148873184	148874036	148876423	2315	315313	5,18	360310336241	34,26,96,27	170	85	2.38553e-06	0.000398535	0.969,0.897	0.841,0.856,0.636,0.817	0.145
9929	XLOC_030132	FAM65C	chr20	-	49206222	49209083	49206222	49206306	49208880	49209083	9929	4,33	0,4	22,1,11,49	21,11,74,41	162	77	2.41195e-06	0.000398535	1.0,0.797	0.332,0.041,0.066,0.362	0.698
3509	XLOC_000190	PADI4	chr1	+	17682477	17682954	17682477	17682622	17682851	17682954	3509	19,68	31,90	180,39,71,85	63,27,40,52	170	85	2.99383e-06	0.000484287	0.235,0.274	0.588,0.419,0.47,0.45	-0.227
2086	XLOC_024255	C19orf54	chr19	-	41249809	41250101	41249809	41249880	41249971	41250101	2086	1,18	14,25	0,0,0,0	14,51,32,22	147	64	3.1327e-06	0.000498834	0.03,0.239	0.0,0.0,0.0,0.0	0.135
3888	XLOC_002267	LOC100131564	chr1	-	93802933	93805093	93802933	93804831	93804913	93805093	3888	57,63	67,66	72,16,66,38	215,78,106,111	150	85	3.77038e-06	0.000591138	0.325,0.351	0.159,0.104,0.261,0.162	0.166
7134	XLOC_024141	IGFLR1	chr19	-	36235223	36236088	36235223	36235322	36236025	36236088	7134	207176	7,3	109,29,93,250	10,22,22,29	141	56	4.00152e-06	0.00061787	0.922,0.959	0.812,0.344,0.627,0.774	0.301
7387	XLOC_022086	MBD1	chr18	-	47795130	47799325	47795130	47799108	47799193	47799325	7387	12,11	67,10	1,5,0,3	92,69,59,77	156	85	4.10023e-06	0.000623663	0.089,0.375	0.006,0.038,0.0,0.021	0.216
3839	XLOC_001664	TP73-AS1	chr1	-	3652547	3656951	3652547	3655077	3656796	3656951	3839	14,20	5,3	5,4,2,15	12,15,16,20	170	85	4.17864e-06	0.000626243	0.583,0.769	0.172,0.118,0.059,0.273	0.52
13431	XLOC_008419	PATL1	chr11	-	59420310	59421545	59420310	59420491	59421455	59421545	13431	11,7	15,12	4,2,2,2	39,36,29,22	168	83	4.85771e-06	0.000717462	0.266,0.224	0.048,0.027,0.033,0.043	0.207
1619	XLOC_045754	C7orf50	chr7	-	1036607	1037440	1036607	1037069	1037281	1037440	1619	114,18	18,25	85,237,67,144	5,4,0,0	170	85	5.51681e-06	0.000791857	0.76,0.265	0.895,0.967,1.0,1.0	-0.453
2055	XLOC_041195	CUL9	chr6	+	43155450	43156453	43155450	43155856	43156260	43156453	2055	6,13	1,1	1,2,0,0	4,5,5,7	170	85	5.6926e-06	0.00080574	0.75,0.867	0.111,0.167,0.0,0.0	0.739
12736	XLOC_006064	SEC31B	chr10	-	102248614	102249155	102248614	102248731	102249008	102249155	12736	50,69	6,4	47,27,37,23	13,17,29,9	170	85	6.00389e-06	0.00083816	0.806,0.896	0.644,0.443,0.389,0.561	0.342
7474	XLOC_002461	HIST2H2BE	chr1	-	149854652	149861909	149854652	149858511	149859436	149861909	7474	11,0	9,4	23,24,24,82	3,0,0,2	170	85	7.39219e-06	0.00101107	0.379,0.0	0.793,1.0,1.0,0.953	-0.747
8701	XLOC_008297	ABTB2	chr11	-	34180842	34181555	34180842	34180933	34181452	34181555	8701	4,4	2,0	19,2,2,3	0,0,1,0	169	84	7.44091e-06	0.00101107	0.499,1.0	1.0,1.0,0.499,1.0	-0.125
13206	XLOC_020615	SCRN2	chr17	-	45915046	45915816	45915046	45915368	45915635	45915816	13206	60,63	22,38	93,85,74,93	103100138122	170	85	7.76277e-06	0.00104093	0.577,0.453	0.311,0.298,0.211,0.276	0.241
11717	XLOC_045882	HNRNPA2B1	chr7	-	26220102	26231958	26220102	26230080	26230675	26231958	11717	396322	56,42	351330195247	71,87,68,93	170	85	8.47298e-06	0.0011214	0.78,0.793	0.712,0.655,0.589,0.57	0.155
14407	XLOC_020503	JUP	chr17	-	39910858	39912147	39910858	39911684	39911981	39912147	14407	109,82	70,66	133250127133	170277230214	170	85	9.41119e-06	0.00122961	0.438,0.383	0.281,0.311,0.216,0.237	0.149
6518	XLOC_048046	C8orf33	chr8	+	146277789	146278283	146277789	146277883	146277971	146278283	6518	70,1	36,1	90,49,37,110	153165110200	162	85	9.63633e-06	0.00124309	0.505,0.344	0.236,0.135,0.15,0.224	0.238
11484	XLOC_029661	PABPC1L	chr20	+	43560982	43561826	43560982	43561175	43561697	43561826	11484	132,51	13,12	77,56,42,54	0,0,0,0	170	85	1.11521e-05	0.00140309	0.835,0.68	1.0,1.0,1.0,1.0	-0.242
8065	XLOC_045981	MYO1G	chr7	-	45008126	45009474	45008126	45009082	45009303	45009474	8065	6,13	1,2	10,10,12,21	20,19,14,46	170	85	1.19437e-05	0.00148437	0.75,0.765	0.2,0.208,0.3,0.186	0.534
10724	XLOC_012869	ARGLU1	chr13	-	107219920	107220522	107219920	107220051	107220201	107220522	10724	13,2	2,0	24255127745	0,0,0,0	170	85	1.2785e-05	0.00156978	0.765,1.0	1.0,1.0,1.0,1.0	-0.117
12256	XLOC_001732	KIAA2013	chr1	-	11982692	11983546	11982692	11983172	11983247	11983546	12256	107,56	7,10	74,91,61,88	0,0,0,0	136	85	1.37115e-05	0.00164393	0.905,0.778	1.0,1.0,1.0,1.0	-0.158
4325	XLOC_009868	RIMKLB	chr12	+	8930185	8932708	8930185	8930398	8932630	8932708	4325	69,97	5,3	56,113,65,90	28,17,13,33	156	71	1.35831e-05	0.00164393	0.863,0.936	0.477,0.752,0.695,0.554	0.28
7269	XLOC_025246	FAM179A	chr2	+	29380069	29383333	29380069	29380268	29383198	29383333	7269	4,0	0,2	18,2,5,2	0,0,0,1	170	85	1.56935e-05	0.00185968	1.0,0.0	1.0,1.0,1.0,0.5	-0.375
7772	XLOC_010045	FAM186B	chr12	+	50037643	50039691	50037643	50037787	50037882	50039691	7772	9,5	18,6	31,34,20,22	12,3,5,5	170	85	1.61061e-05	0.00188664	0.2,0.294	0.564,0.85,0.667,0.688	-0.445
5505	XLOC_023829	DNMT1	chr19	-	10270517	10270739	10270517	10270598	10270693	10270739	5505	4,9	2,3	1,7,8,5	15,20,12,38	113	28	1.75996e-05	0.00203816	0.331,0.426	0.016,0.08,0.142,0.032	0.311
14503	XLOC_019229	ENO3	chr17	+	4843781	4844288	4843781	4844021	4844167	4844288	14503	410245	59,49	586472560787	47,38,35,88	170	85	1.80857e-05	0.00207092	0.777,0.714	0.862,0.861,0.889,0.817	-0.112
10214	XLOC_041010	ZNRD1	chr6	+	30029035	30029446	30029035	30029175	30029291	30029446	10214	232180	170180	396302282382	191,149,99,217	170	85	1.94151e-05	0.00217427	0.406,0.333	0.509,0.503,0.588,0.468	-0.147
12725	XLOC_006064	SEC31B	chr10	-	102248614	102249155	102248614	102248734	102249008	102249155	12725	52,69	1,3	47,27,37,23	12,3,24,9	170	85	2.05945e-05	0.00227863	0.963,0.92	0.662,0.818,0.435,0.561	0.323
2121	XLOC_002488	SELENBP1	chr1	-	151341479	151342030	151341479	151341665	151341917	151342030	2121	1,0	37,16	14,15,0,77	22,31,7,144	170	85	2.07941e-05	0.00227863	0.013,0.0	0.241,0.195,0.0,0.211	-0.155
7666	XLOC_025494	TTC31	chr2	+	74719265	74719874	74719265	74719572	74719772	74719874	7666	14,11	67,20	3,4,7,11	71,74,118,102	170	85	2.52239e-05	0.0026963	0.095,0.216	0.021,0.026,0.029,0.051	0.124
1305	XLOC_050188	NUP214	chr9	+	134014667	134016097	134014667	134014794	134015935	134016097	1305	9,8	33,47	22,33,26,33	40,37,33,42	170	85	2.82623e-05	0.00296929	0.12,0.078	0.216,0.308,0.283,0.282	-0.173
7466	XLOC_001914	SNHG12	chr1	-	28906044	28906493	28906044	28906099	28906423	28906493	7466	52,22	46,23	113,128,85,56	61,32,25,11	111	26	2.98467e-05	0.00310376	0.209,0.183	0.303,0.484,0.443,0.544	-0.247
5070	XLOC_020879	USP36	chr17	-	76794989	76795850	76794989	76795105	76795748	76795850	5070	17,17	31,32	56,62,58,78	30,44,32,58	170	85	3.14305e-05	0.00321898	0.215,0.21	0.483,0.413,0.475,0.402	-0.231
8914	XLOC_020296	SPAG5	chr17	-	26906158	26906503	26906158	26906270	26906382	26906503	8914	5,6	49155	10,23,37,29	61,184,38,145	170	85	3.16495e-05	0.00321898	0.049,0.019	0.076,0.059,0.327,0.091	-0.104
200	XLOC_022583	ATP5D	chr19	+	1244313	1244824	1244313	1244439	1244735	1244824	200	15,22	101,91	39,92,57,46	123,65,73,124	167	82	3.2604e-05	0.00325752	0.068,0.106	0.135,0.41,0.277,0.154	-0.157
1234	XLOC_007173	TMEM80	chr11	+	702944	704131	702944	703146	703799	704131	1234	170,31	7,0	222172183136	36,27,36,19	170	85	3.29948e-05	0.00326457	0.924,1.0	0.755,0.761,0.718,0.782	0.208
7281	XLOC_002479	CDC42SE1	chr1	-	151027491	151028469	151027491	151027602	151028152	151028469	7281	19,10	64,89	28,34,122,51	48,98,126,120	170	85	3.36972e-05	0.003302	0.129,0.053	0.226,0.148,0.326,0.175	-0.128
274	XLOC_012601	UPF3A	chr13	+	115051993	115053384	115051993	115052104	115052787	115053384	274	23,51	1,0	46,30,78,40	8,9,23,18	170	85	3.58622e-05	0.00344785	0.92,1.0	0.742,0.625,0.629,0.526	0.329
12727	XLOC_006064	SEC31B	chr10	-	102248614	102249518	102248614	102249155	102249459	102249518	12727	16,38	5,5	18,15,18,12	25,9,49,10	137	52	3.72461e-05	0.00354047	0.548,0.743	0.215,0.387,0.122,0.313	0.386
2582	XLOC_017417	NFATC2IP	chr16	+	28965885	28967379	28965885	28966003	28967298	28967379	2582	19,46	0,0	16,5,20,16	5,5,3,14	159	74	3.75204e-05	0.00354047	1.0,1.0	0.598,0.318,0.756,0.347	0.495
11412	XLOC_002238	GBP1	chr1	-	89524523	89525109	89524523	89524726	89524999	89525109	11412	0,0	16,65	8,5,8,22	21,41,67,68	170	85	4.06107e-05	0.00379692	0.0,0.0	0.16,0.057,0.056,0.139	-0.103
13239	XLOC_052441	SLC25A14	chrX	+	129498601	129499650	129498601	129498726	129499514	129499650	13239	21,43	9,15	33,9,15,30	25,54,17,38	170	85	4.21793e-05	0.00387252	0.538,0.589	0.398,0.077,0.306,0.283	0.297
4668	XLOC_041668	LY86-AS1	chr6	-	6711104	6714636	6711104	6711214	6711929	6714636	4668	0,2	3,2	71,24,11,29	0,0,0,3	170	85	4.51859e-05	0.00403938	0.0,0.333	1.0,1.0,1.0,0.829	-0.791
6099	XLOC_020157	PER1	chr17	-	8045122	8045776	8045122	8045273	8045586	8045776	6099	25,0	23,5	0,3,0,0	15,35,77,13	170	85	4.50894e-05	0.00403938	0.352,0.0	0.0,0.041,0.0,0.0	0.166
6741	XLOC_015834	FANCI	chr15	+	89858512	89864969	89858512	89858620	89859627	89864969	6741	49,79	32112	31,55,31,68	120,194,79,139	170	85	4.49265e-05	0.00403938	0.434,0.261	0.114,0.124,0.164,0.197	0.198
12758	XLOC_024253	ADCK4	chr19	-	41211000	41211352	41211000	41211086	41211229	41211352	12758	5,0	25,5	24,21,33,44	25,18,17,35	164	79	4.78323e-05	0.00421284	0.088,0.0	0.316,0.36,0.483,0.377	-0.34
13448	XLOC_032137	POLR3H	chr22	-	41939994	41940479	41939994	41940124	41940423	41940479	13448	3,0	3,7	16,9,10,23	3,0,0,0	134	49	4.99862e-05	0.00435392	0.268,0.0	0.661,1.0,1.0,1.0	-0.781
3170	XLOC_024285	GSK3A	chr19	-	42734065	42735019	42734065	42734543	42734830	42735019	3170	80,45	17,13	78,73,55,116	3,3,7,6	170	85	5.13472e-05	0.00442711	0.702,0.634	0.929,0.924,0.797,0.906	-0.221
9883	XLOC_007678	C11orf80	chr11	+	66612636	66613033	66612636	66612708	66612970	66613033	9883	0,0	20,23	3,8,3,10	5,12,16,21	121	36	5.16952e-05	0.00442711	0.0,0.0	0.151,0.166,0.053,0.124	-0.123
6899	XLOC_041998	PEX6	chr6	-	42936027	42936723	42936027	42936236	42936611	42936723	6899	32,30	3,0	16,53,49,22	42,43,8,17	170	85	5.26909e-05	0.00447478	0.842,1.0	0.16,0.381,0.754,0.393	0.499
14301	XLOC_047656	ERLIN2	chr8	+	37591198	37595547	37591198	37595350	37595425	37595547	14301	24,18	1,0	22,19,9,3	20,6,4,18	136	85	5.776e-05	0.00486473	0.938,1.0	0.407,0.664,0.584,0.094	0.532
13138	XLOC_024212	LOC643669	chr19	-	39408363	39408648	39408363	39408473	39408560	39408648	13138	14,27	34,37	17,7,24,10	67,79,106,55	156	81	5.82748e-05	0.00486786	0.176,0.275	0.116,0.044,0.105,0.086	0.138
4516	XLOC_025596	FAHD2CP	chr2	+	96686872	96687213	96686872	96686981	96687115	96687213	4516	65,38	12,8	41,6,14,35	49,20,9,14	170	85	6.19037e-05	0.00508759	0.73,0.704	0.295,0.13,0.438,0.556	0.362
850	XLOC_001165	MPZL1	chr1	+	167757056	167761156	167757056	167757374	167759363	167761156	850	149123	0,0	73,121,31,75	19,6,0,1	170	85	6.30019e-05	0.00513642	1.0,1.0	0.658,0.91,1.0,0.974	0.115
3356	XLOC_033782	AMT	chr3	-	49456403	49456838	49456403	49456584	49456692	49456838	3356	18,49	36,78	33,21,0,39	86,104,20,191	170	85	6.55263e-05	0.00528442	0.2,0.239	0.161,0.092,0.0,0.093	0.133
4607	XLOC_038821	RMND5B	chr5	+	177570627	177571109	177570627	177570728	177570942	177571109	4607	25,27	23,27	7,8,25,31	38,72,25,105	170	85	6.58543e-05	0.00528442	0.352,0.333	0.084,0.053,0.333,0.129	0.193
10990	XLOC_018032	THUMPD1	chr16	-	20749029	20750393	20749029	20749278	20750218	20750393	10990	2,1	49,23	25,11,20,24	62,58,51,60	170	85	6.68141e-05	0.00531955	0.02,0.021	0.168,0.087,0.164,0.167	-0.126
10435	XLOC_014165	AP4S1	chr14	-	31596990	31598513	31596990	31597212	31597817	31598513	10435	16,32	27,45	9,6,6,7	40,37,22,42	170	85	6.96547e-05	0.00550272	0.229,0.262	0.101,0.075,0.12,0.077	0.152
8393	XLOC_010622	IFFO1	chr12	-	6657230	6657711	6657230	6657323	6657590	6657711	8393	43,11	1,0	3,2,3,13	8,4,1,4	170	85	7.36141e-05	0.00577078	0.956,1.0	0.158,0.2,0.6,0.619	0.584
10367	XLOC_014441	NRDE2	chr14	-	90739868	90745477	90739868	90744805	90745405	90745477	10367	0,4	5,29	16,27,6,13	8,12,6,28	150	65	7.65269e-05	0.00582843	0.0,0.056	0.464,0.494,0.302,0.167	-0.329
11637	XLOC_005200	ZSWIM8	chr10	+	75558759	75559248	75558759	75558923	75559141	75559248	11637	100,29	7,4	55,97,61,142	0,0,0,0	170	85	7.80351e-05	0.00582843	0.877,0.784	1.0,1.0,1.0,1.0	-0.169
1398	XLOC_023617	ZNF324	chr19	+	58980546	58981211	58980546	58980673	58981094	58981211	1398	19,10	3,0	3,11,2,14	6,11,12,16	170	85	7.71697e-05	0.00582843	0.76,1.0	0.2,0.333,0.077,0.304	0.651
5045	XLOC_010085	ESPL1	chr12	+	53683868	53684253	53683868	53683996	53684130	53684253	5045	1,0	9,15	5,17,4,27	8,14,4,23	170	85	7.59035e-05	0.00582843	0.053,0.0	0.238,0.378,0.333,0.37	-0.303
6955	XLOC_001680	NOL9	chr1	-	6592027	6592820	6592027	6592139	6592522	6592820	6955	3,1	4,29	13,20,34,8	9,10,12,7	170	85	7.89248e-05	0.00582843	0.273,0.017	0.419,0.5,0.586,0.364	-0.322
7517	XLOC_032854	PTPN23	chr3	+	47446141	47446571	47446141	47446269	47446494	47446571	7517	9,12	3,1	0,0,0,8	8,11,12,5	155	70	7.55617e-05	0.00582843	0.575,0.844	0.0,0.0,0.0,0.419	0.605
14326	XLOC_029806	TCEA2	chr20	+	62703222	62703700	62703222	62703294	62703524	62703700	14326	66,8	59,15	34,11,13,10	53,30,79,80	150	65	8.16064e-05	0.0059831	0.326,0.188	0.218,0.137,0.067,0.051	0.139
12433	XLOC_036083	USO1	chr4	+	76721770	76722353	76721770	76721952	76722231	76722353	12433	17,14	35,51	4,4,5,5	40,51,59,48	170	85	8.86124e-05	0.00645035	0.195,0.121	0.048,0.038,0.041,0.05	0.114
9537	XLOC_041927	TAF11	chr6	-	34847402	34848153	34847402	34847840	34848065	34848153	9537	13,6	48,81	27,34,28,33	47,67,59,100	166	81	9.09068e-05	0.00657044	0.117,0.035	0.219,0.198,0.188,0.139	-0.11
7138	XLOC_024141	IGFLR1	chr19	-	36233296	36234805	36233296	36233704	36234709	36234805	7138	146150	228167	160,224,98,191	117,64,41,187	170	85	9.48813e-05	0.00680941	0.243,0.31	0.406,0.636,0.544,0.338	-0.205
13781	XLOC_019344	C17orf76-AS1	chr17	+	16342300	16342728	16342300	16342343	16342640	16342728	13781	6,2	31,12	3,23,20,45	15,18,17,26	117	32	9.80363e-05	0.0069753	0.05,0.044	0.052,0.259,0.243,0.321	-0.172
5341	XLOC_032235	ODF3B	chr22	-	50968757	50969281	50968757	50968989	50969140	50969281	5341	0,0	28,1	0,7,8,14	5,5,4,7	170	85	9.85618e-05	0.0069753	0.0,0.0	0.0,0.412,0.5,0.5	-0.353
2412	XLOC_030724	USP16	chr21	+	30414333	30415920	30414333	30414849	30415743	30415920	2412	11,7	18,25	21,31,50,19	17,19,19,13	170	85	0.000103864	0.00729982	0.234,0.123	0.382,0.449,0.568,0.422	-0.277
1630	XLOC_008394	MED19	chr11	-	57472190	57472701	57472190	57472287	57472444	57472701	1630	48,54	9,4	40,30,23,60	30,41,9,21	170	85	0.000107384	0.00749558	0.727,0.871	0.4,0.268,0.561,0.588	0.345
11702	XLOC_018285	FAM96B	chr16	-	66967889	66968326	66967889	66967967	66968123	66968326	11702	93,4	114103	158,67,125,187	116,123,81,135	156	71	0.000109574	0.00750578	0.271,0.017	0.383,0.199,0.413,0.387	-0.202
1300	XLOC_048327	NSMAF	chr8	-	59502010	59502633	59502010	59502134	59502565	59502633	1300	11,7	51,69	26,25,11,17	92,30,14,36	146	61	0.00010974	0.00750578	0.083,0.041	0.106,0.258,0.247,0.165	-0.132
4273	XLOC_001248	TSEN15	chr1	+	184023487	184023997	184023487	184023569	184023861	184023997	4273	0,3	9,2	0,0,0,0	18,76,93,129	160	75	0.000108449	0.00750578	0.0,0.413	0.0,0.0,0.0,0.0	0.206
11204	XLOC_005314	HELLS	chr10	+	96361284	96373667	96361284	96367783	96369609	96373667	11204	105430	0,8	133,325,78,273	22,9,8,11	170	85	0.00011463	0.00764353	1.0,0.964	0.751,0.948,0.83,0.925	0.119
12041	XLOC_012465	WDFY2	chr13	+	52326998	52329595	52326998	52328533	52329493	52329595	12041	24,18	21,36	25,33,52,40	10,6,27,3	170	85	0.000114754	0.00764353	0.364,0.2	0.556,0.733,0.491,0.87	-0.381
7942	XLOC_041734	FAM65B	chr6	-	24850029	24850950	24850029	24850178	24850824	24850950	7942	16,84	33,48	22,13,30,23	79,92,97,107	170	85	0.000114386	0.00764353	0.195,0.467	0.122,0.066,0.134,0.097	0.226
4532	XLOC_011282	LOC338799	chr12	-	122233150	122234148	122233150	122233632	122234096	122234148	4532	112,84	10,1	263,72,167,202	53,19,110,32	130	45	0.000124077	0.00821082	0.795,0.967	0.632,0.567,0.344,0.686	0.324
7110	XLOC_033679	ACAA1	chr3	-	38167652	38168191	38167652	38167832	38168000	38168191	7110	82,65	49,36	36,7,14,44	36,40,28,44	170	85	0.000129568	0.00849783	0.456,0.474	0.333,0.08,0.2,0.333	0.228
7388	XLOC_022086	MBD1	chr18	-	47795130	47799108	47795130	47797910	47799046	47799108	7388	13,20	22,6	8,7,1,2	46,24,26,36	140	55	0.000132619	0.00860839	0.188,0.567	0.064,0.103,0.015,0.021	0.327
8251	XLOC_022915	FCHO1	chr19	+	17881233	17881705	17881233	17881386	17881600	17881705	8251	5,18	5,1	0,2,1,0	6,23,10,16	170	85	0.000148243	0.00950155	0.333,0.9	0.0,0.042,0.048,0.0	0.594
1610	XLOC_027009	PRKRA	chr2	-	179295796	179306431	179295796	179301046	179306336	179306431	1610	19,18	26,46	16,15,44,23	124154116120	170	85	0.000149576	0.00952704	0.268,0.164	0.061,0.046,0.159,0.087	0.128
2785	XLOC_029812	C20orf96	chr20	-	256608	257520	256608	256689	257433	257520	2785	83,70	6,6	110,68,206,70	1,1,0,1	154	69	0.000166812	0.0104529	0.861,0.839	0.98,0.968,1.0,0.969	-0.129
668	XLOC_023177	TMEM91	chr19	+	41888676	41894068	41888676	41888826	41889790	41894068	668	74,8	22,8	234,31,281,141	45,0,7,9	170	85	0.00017546	0.0109031	0.627,0.333	0.722,1.0,0.953,0.887	-0.41
13019	XLOC_041252	LRRC1	chr6	+	53784069	53785559	53784069	53784468	53785422	53785559	13019	8,15	16,16	1,0,0,3	14,7,5,33	170	85	0.000181292	0.0111298	0.2,0.319	0.034,0.0,0.0,0.043	0.24
549	XLOC_036077	EREG	chr4	+	75248361	75254666	75248361	75248511	75250443	75254666	549	32,3	43,3	9,4,1,2	37,21,1,62	170	85	0.000180376	0.0111298	0.271,0.333	0.108,0.087,0.333,0.016	0.166
6038	XLOC_046522	NCAPG2	chr7	-	158447809	158448147	158447809	158447950	158448030	158448147	6038	10,24	10,54	6,20,2,8	42,85,21,86	146	85	0.000194249	0.0116693	0.368,0.206	0.077,0.12,0.053,0.051	0.212
12167	XLOC_007685	ANKRD13D	chr11	+	67059073	67060088	67059073	67059217	67059461	67060088	12167	98,15	74,15	36,33,23,30	56,63,45,48	170	85	0.000200477	0.0119477	0.398,0.333	0.243,0.208,0.204,0.238	0.142
13273	XLOC_012884	TUBGCP3	chr13	-	113201933	113202490	113201933	113202066	113202421	113202490	13273	7,6	8,10	5,0,1,2	28,23,8,25	147	62	0.000207396	0.0122882	0.27,0.202	0.07,0.0,0.05,0.033	0.198
6855	XLOC_047612	DOCK5	chr8	+	25266317	25267718	25266317	25266456	25267614	25267718	6855	17,12	2,0	8,6,3,13	11,4,3,13	170	85	0.000218365	0.0128633	0.81,1.0	0.267,0.429,0.333,0.333	0.565
1266	XLOC_006143	ABLIM1	chr10	-	116197602	116200836	116197602	116197683	116198934	116200836	1266	16,25	28,24	4,10,19,4	52,32,30,51	159	74	0.00023317	0.0135013	0.21,0.327	0.035,0.127,0.228,0.035	0.162
8548	XLOC_025793	RAB3GAP1	chr2	+	135926114	135934252	135926114	135926319	135927303	135934252	8548	71,64	1,3	92,84,72,63	12,20,23,6	170	85	0.000234496	0.0135014	0.973,0.914	0.793,0.677,0.61,0.84	0.214
4465	XLOC_023016	URI1	chr19	+	30503191	30510363	30503191	30503438	30505793	30510363	4465	21,38	43,40	21,16,10,13	75,42,40,80	170	85	0.000236161	0.0135209	0.196,0.322	0.123,0.16,0.111,0.075	0.142
2729	XLOC_020288	IFT20	chr17	-	26653557	26656302	26653557	26655759	26656198	26656302	2729	91,37	46,29	70,46,49,110	83,130,114,86	170	85	0.000248837	0.0140883	0.497,0.389	0.297,0.15,0.177,0.39	0.19
5466	XLOC_039246	IRF1	chr5	-	131808294	131820189	131808294	131819767	131820053	131820189	5466	108166	75,39	93108321137	90299305230	170	85	0.000263633	0.0146813	0.419,0.68	0.341,0.153,0.345,0.229	0.282
869	XLOC_015966	KATNBL1	chr15	-	34439580	34440951	34439580	34439631	34440832	34440951	869	18,14	24,10	14,5,4,20	24,38,36,58	129	44	0.000262484	0.0146813	0.204,0.323	0.166,0.043,0.037,0.105	0.176
9711	XLOC_018381	TMEM231	chr16	-	75575247	75576581	75575247	75575353	75576499	75576581	9711	14,14	9,9	7,0,6,10	24,21,8,19	160	75	0.000262829	0.0146813	0.422,0.422	0.12,0.0,0.26,0.198	0.277
4473	XLOC_023360	FCGRT	chr19	+	50016435	50016730	50016435	50016500	50016643	50016730	4473	0,0	7,8	1,62,15,27	2,6,14,12	138	53	0.000268922	0.0148945	0.0,0.0	0.161,0.799,0.292,0.464	-0.429
9657	XLOC_022993	ZNF492	chr19	+	22836108	22836817	22836108	22836235	22836721	22836817	9657	0,0	4,15	11,4,6,10	4,4,7,10	170	85	0.000286761	0.0157117	0.0,0.0	0.579,0.333,0.3,0.333	-0.386
5636	XLOC_002494	TDRKH	chr1	-	151744040	151746980	151744040	151746703	151746888	151746980	5636	17,17	5,17	8,26,13,36	0,0,0,3	170	85	0.000293199	0.0159786	0.63,0.333	1.0,1.0,1.0,0.857	-0.483
4085	XLOC_047583	FAM160B2	chr8	+	21958531	21959362	21958531	21959041	21959218	21959362	4085	24,11	9,2	15,14,2,11	26,9,17,25	170	85	0.000309041	0.0166637	0.571,0.733	0.224,0.438,0.056,0.18	0.427
13488	XLOC_002142	USP24	chr1	-	55537486	55538534	55537486	55538076	55538458	55538534	13488	19,22	31,35	14,3,12,15	42,66,61,34	154	69	0.00032587	0.0171712	0.215,0.22	0.13,0.02,0.081,0.165	0.118
13943	XLOC_032880	KLHDC8B	chr3	+	49212494	49213920	49212494	49212596	49213037	49213920	13943	20,24	49,28	8,5,3,2	26,21,31,43	170	85	0.000325637	0.0171712	0.169,0.3	0.133,0.106,0.046,0.023	0.157
8331	XLOC_017673	DHX38	chr16	+	72137844	72138525	72137844	72138030	72138384	72138525	8331	8,4	22,55	18,24,18,22	27,34,26,50	170	85	0.000322113	0.0171712	0.154,0.035	0.25,0.261,0.257,0.18	-0.142
478	XLOC_000767	PRPF38B	chr1	+	109240568	109241449	109240568	109240639	109241225	109241449	478	78,53	24,33	47,51,48,71	54,71,47,83	149	64	0.000342697	0.0179099	0.583,0.408	0.272,0.236,0.305,0.269	0.225
11796	XLOC_020854	SRSF2	chr17	-	74728400	74731240	74728400	74730644	74731142	74731240	11796	781778	31,72	815966710549	113,89,62,173	170	85	0.000356187	0.0183328	0.926,0.844	0.783,0.844,0.851,0.613	0.112
4711	XLOC_052111	CDK16	chrX	+	47085363	47086102	47085363	47085801	47085981	47086102	4711	9,3	37,23	13,31,34,24	16,44,16,51	170	85	0.000372717	0.0190872	0.108,0.061	0.289,0.261,0.515,0.19	-0.229
6791	XLOC_033494	SDHAP2	chr3	+	195435004	195435712	195435004	195435139	195435617	195435712	6791	30,47	6,8	49,60,44,32	22,24,52,25	170	85	0.000377102	0.0192152	0.714,0.746	0.527,0.556,0.297,0.39	0.287
14243	XLOC_000471	C1orf228	chr1	+	45190433	45190889	45190433	45190511	45190807	45190889	14243	439,96	271,61	735154120213	687191112183	146	61	0.000380968	0.0193156	0.404,0.397	0.309,0.252,0.309,0.327	0.101
4795	XLOC_008696	CREBZF	chr11	-	85373432	85374645	85373432	85373501	85374567	85374645	4795	6,10	0,2	6,3,6,7	11,10,9,22	133	48	0.000398526	0.0201058	1.0,0.643	0.164,0.098,0.194,0.103	0.682
7948	XLOC_047639	RBPMS	chr8	+	30416403	30423877	30416403	30416473	30423773	30423877	7948	5,3	3,2	10,0,2,14	51,5,35,30	148	63	0.000416535	0.0208084	0.415,0.39	0.077,0.0,0.024,0.166	0.336
11244	XLOC_009973	DDX11	chr12	+	31255869	31256329	31255869	31255954	31256250	31256329	11244	11,22	22,22	10,31,3,24	59,93,35,79	150	65	0.000430276	0.0212103	0.178,0.302	0.068,0.126,0.036,0.116	0.153
1345	XLOC_005197	GLUD1P3	chr10	+	75528764	75529243	75528764	75528910	75529104	75529243	1345	10,11	56100	10,38,31,34	67,110,28,75	170	85	0.000432907	0.0212103	0.082,0.052	0.069,0.147,0.356,0.185	-0.122
13749	XLOC_015455	HERC2P10	chr15	+	31217991	31220859	31217991	31218142	31220755	31220859	13749	28,11	14,1	19,0,7,6	25,19,8,34	170	85	0.000431543	0.0212103	0.5,0.846	0.275,0.0,0.304,0.081	0.508
4165	XLOC_010110	HNRNPA1	chr12	+	54675873	54676270	54675873	54676084	54676177	54676270	4165	8,11	45,57	17,31,38,19	55,48,62,36	170	85	0.000441419	0.0215239	0.082,0.088	0.134,0.244,0.235,0.209	-0.12
4716	XLOC_033155	PDIA5	chr3	+	122880167	122880962	122880167	122880302	122880726	122880962	4716	18,12	42,39	22,2,0,6	61,72,44,64	170	85	0.000458245	0.022238	0.176,0.133	0.153,0.014,0.0,0.045	0.101
6295	XLOC_048232	TMEM66	chr8	-	29940362	29944726	29940362	29940501	29940539	29944726	6295	0,1	3,0	38,43,115,254	0,0,0,0	62	85	0.000464158	0.0224182	0.0,1.0	1.0,1.0,1.0,1.0	-0.5
3422	XLOC_038244	NIPBL	chr5	+	37063891	37068031	37063891	37064121	37064628	37068031	3422	69,66	2,8	65,54,48,45	27,18,6,21	170	85	0.000467995	0.0224969	0.945,0.805	0.546,0.6,0.8,0.517	0.259
6790	XLOC_033494	SDHAP2	chr3	+	195423231	195433484	195423231	195423460	195425900	195433484	6790	13,29	1,0	22,18,2,11	11,5,2,9	170	85	0.000479906	0.0228538	0.867,1.0	0.5,0.643,0.333,0.379	0.47
4295	XLOC_002583	PAQR6	chr1	-	156220648	156221268	156220648	156220787	156221193	156221268	4295	2,0	44,5	5,18,13,24	29,50,28,36	153	68	0.000495458	0.0234847	0.02,0.0	0.071,0.138,0.171,0.229	-0.142
2420	XLOC_025599	CIAO1	chr2	+	96934194	96935093	96934194	96934396	96935005	96935093	2420	13,41	16,39	18,59,21,63	25,163,75,124	166	81	0.000527931	0.0245214	0.284,0.339	0.26,0.15,0.12,0.199	0.129
3312	XLOC_012569	CARKD	chr13	+	111286891	111287123	111286891	111286942	111287018	111287123	3312	1,3	19,28	27,3,5,21	16,17,12,4	97	44	0.000527804	0.0245214	0.023,0.046	0.434,0.074,0.159,0.704	-0.308
5702	XLOC_000754	RNPC3	chr1	+	104068286	104068884	104068286	104068445	104068688	104068884	5702	193,88	105,36	402117205211	79,18,69,70	170	85	0.00052936	0.0245214	0.479,0.55	0.718,0.765,0.598,0.601	-0.156
9052	XLOC_031671	CYTH4	chr22	+	37707496	37708215	37707496	37707568	37708060	37708215	9052	1,0	9,33	0,13,24,24	9,32,64,33	150	65	0.000553295	0.0254434	0.046,0.0	0.0,0.15,0.14,0.24	-0.11
13301	XLOC_042182	PNISR	chr6	-	99846425	99849506	99846425	99848187	99848419	99849506	13301	88,86	142109	162,127,186,79	115,96,105,102	170	85	0.000576357	0.0261051	0.237,0.283	0.413,0.398,0.47,0.279	-0.13
7673	XLOC_001047	MSTO1	chr1	+	155581773	155582107	155581773	155581891	155581972	155582107	7673	18,13	13,14	9,6,5,18	26,40,16,32	148	85	0.000582937	0.0262863	0.443,0.348	0.166,0.079,0.152,0.244	0.235
3226	XLOC_025445	MXD1	chr2	+	70165228	70175776	70165228	70165471	70169772	70175776	3226	93,48	2,3	110,80,169,84	6,12,84,27	170	85	0.000592095	0.0265817	0.959,0.889	0.902,0.769,0.501,0.609	0.229
3782	XLOC_014330	VTI1B	chr14	-	68141091	68143045	68141091	68141213	68141318	68143045	3782	7,2	0,3	16105104317	0,0,0,0	170	85	0.000608304	0.0270709	1.0,0.25	1.0,1.0,1.0,1.0	-0.375
9740	XLOC_036076	MTHFD2L	chr4	+	75025771	75028157	75025771	75025805	75027496	75028157	9740	25,19	1,0	52,51,60,23	19,6,45,23	112	27	0.000611113	0.0270776	0.858,1.0	0.398,0.672,0.243,0.194	0.552
12088	XLOC_017307	NOMO1	chr16	+	14970215	14970647	14970215	14970375	14970520	14970647	12088	11,32	36,59	15,7,1,11	46,75,30,61	170	85	0.000615268	0.0271437	0.133,0.213	0.14,0.045,0.016,0.083	0.102
6578	XLOC_030819	MX2	chr21	+	42748762	42749908	42748762	42749082	42749715	42749908	6578	3,0	16,38	5,13,8,21	62,7,10,30	170	85	0.000620045	0.0272366	0.086,0.0	0.039,0.481,0.286,0.259	-0.223
6066	XLOC_000939	PRPF3	chr1	+	150318493	150318967	150318493	150318612	150318883	150318967	6066	54,39	57,99	12,47,36,28	96,150,91,133	162	77	0.000629454	0.0275312	0.31,0.158	0.056,0.13,0.158,0.091	0.125
14058	XLOC_047997	LY6E	chr8	+	144102982	144104459	144102982	144103082	144103185	144104459	14058	92,5	0,3	489137030792385	0,2,0,0	170	85	0.000685442	0.0292273	1.0,0.455	1.0,0.997,1.0,1.0	-0.272
518	XLOC_014476	SNHG10	chr14	-	95995946	96001267	95995946	95999398	96000029	96001267	518	13,13	19,21	17,17,7,25	65,83,48,82	170	85	0.000683797	0.0292273	0.255,0.236	0.116,0.093,0.068,0.132	0.143
5603	XLOC_033774	USP19	chr3	-	49159595	49160485	49159595	49159803	49160136	49160485	5603	8,5	3,0	23,0,1,14	30,7,49,39	170	85	0.000684168	0.0292273	0.571,1.0	0.277,0.0,0.01,0.152	0.676
3074	XLOC_023932	DNAJB1	chr19	-	14636025	14638622	14636025	14637424	14638498	14638622	3074	12,19	3,7	28,48,14,22	1,1,0,1	170	85	0.000716442	0.0302957	0.667,0.576	0.933,0.96,1.0,0.917	-0.331
3798	XLOC_000323	ATPIF1	chr1	+	28562871	28564616	28562871	28562963	28564271	28564616	3798	122,50	0,0	86179158141	30,3,59,1	170	85	0.000741538	0.0307533	1.0,1.0	0.589,0.968,0.572,0.986	0.221
6259	XLOC_010040	TROAP	chr12	+	49723927	49725190	49723927	49724356	49724443	49725190	6259	64,88	0,0	64,99,52,136	8,7,4,10	160	85	0.000741399	0.0307533	1.0,1.0	0.81,0.883,0.874,0.878	0.139
9431	XLOC_010633	CDCA3	chr12	-	6955888	6958362	6955888	6956067	6957224	6958362	9431	42,15	1,0	17,11,4,10	4,2,7,5	170	85	0.000742353	0.0307533	0.955,1.0	0.68,0.733,0.222,0.5	0.444
6334	XLOC_002365	TRIM33	chr1	-	114930608	114940612	114930608	114940482	114940561	114940612	6334	34,34	14,16	18,30,29,37	44,40,42,20	103	44	0.000769062	0.0317308	0.509,0.476	0.149,0.243,0.228,0.441	0.227
1391	XLOC_008574	PTPRCAP	chr11	-	67197303	67203821	67197303	67203500	67203603	67203821	1391	22,3	3,0	32,77,46,189	0,0,0,0	170	85	0.000803238	0.0328237	0.786,1.0	1.0,1.0,1.0,1.0	-0.107
5842	XLOC_021762	RIOK3	chr18	+	21044169	21044592	21044169	21044277	21044482	21044592	5842	3,14	46,15	1,3,9,4	54,49,107,116	170	85	0.000814875	0.0328237	0.032,0.318	0.009,0.03,0.04,0.017	0.151
6527	XLOC_035930	RBPJ	chr4	+	26431519	26432144	26431519	26431675	26432040	26432144	6527	83,50	193182	94,90,276,90	197142162166	170	85	0.000810154	0.0328237	0.177,0.121	0.193,0.241,0.46,0.213	-0.128
7952	XLOC_026498	PNPT1	chr2	-	55899129	55900214	55899129	55899181	55900027	55900214	7952	13,9	12,9	11,5,7,11	22,24,19,49	130	45	0.000813063	0.0328237	0.273,0.257	0.148,0.067,0.113,0.072	0.165
9437	XLOC_026326	ATAD2B	chr2	-	24046127	24051809	24046127	24046439	24051718	24051809	9437	6,1	11,13	12,12,6,3	3,2,2,4	169	84	0.000813016	0.0328237	0.213,0.037	0.665,0.749,0.599,0.272	-0.446
9045	XLOC_026021	ABI2	chr2	+	204291899	204302626	204291899	204291992	204292218	204302626	9045	28,16	7,2	47,29,44,40	0,0,0,2	170	85	0.000826771	0.0331717	0.667,0.8	1.0,1.0,1.0,0.909	-0.244
11203	XLOC_030050	LOC388796	chr20	-	37049652	37050888	37049652	37049745	37050733	37050888	11203	93,91	7,13	156,74,53,102	41,19,28,24	170	85	0.00084981	0.0338297	0.869,0.778	0.655,0.661,0.486,0.68	0.203
9754	XLOC_029683	CD40	chr20	+	44750871	44751395	44750871	44750997	44751248	44751395	9754	0,9	34,10	0,2,3,0	107,20,77,53	170	85	0.000849456	0.0338297	0.0,0.31	0.0,0.048,0.019,0.0	0.138
911	XLOC_042083	GUSBP4	chr6	-	58275150	58276289	58275150	58275346	58276136	58276289	911	15,2	18,11	34,12,19,22	7,10,6,3	170	85	0.000881665	0.0348258	0.294,0.083	0.708,0.375,0.613,0.786	-0.432
2737	XLOC_026086	STK36	chr2	+	219561249	219561936	219561249	219561324	219561761	219561936	2737	4,11	1,1	0,7,9,0	10,5,12,6	153	68	0.000922865	0.0358426	0.64,0.83	0.0,0.384,0.25,0.0	0.577
5826	XLOC_023693	TIMM13	chr19	-	2428162	2430950	2428162	2428609	2429743	2430950	5826	46,10	0,4	92147103199	0,0,0,0	170	85	0.000923263	0.0358426	1.0,0.556	1.0,1.0,1.0,1.0	-0.222
7351	XLOC_041211	CAPN11	chr6	+	44144574	44145582	44144574	44144735	44144978	44145582	7351	1,7	0,16	0,0,0,0	55,11,95,19	170	85	0.000925295	0.0358426	1.0,0.179	0.0,0.0,0.0,0.0	0.59
9301	XLOC_050326	MLANA	chr9	-	6011018	6015640	6011018	6014356	6015471	6015640	9301	33,36	8,14	70,27,78,119	11,2,10,3	170	85	0.00092851	0.0358426	0.673,0.563	0.761,0.871,0.796,0.952	-0.227
14054	XLOC_035832	MRFAP1	chr4	+	6641817	6642985	6641817	6642435	6642554	6642985	14054	118,50	100,76	160221197201	121,119,109,82	170	85	0.000948898	0.0364666	0.371,0.248	0.398,0.481,0.475,0.551	-0.167
12498	XLOC_005570	KLF6	chr10	-	3815766	3822421	3815766	3821782	3822297	3822421	12498	525141	1119,84	71139392191	2341227482894	170	85	0.000979351	0.0373804	0.19,0.456	0.132,0.054,0.289,0.097	0.18
8895	XLOC_025827	RIF1	chr2	+	152266396	152267041	152266396	152266547	152266927	152267041	8895	0,0	11,7	7,22,11,44	15,25,8,37	170	85	0.00102015	0.0386483	0.0,0.0	0.189,0.306,0.407,0.373	-0.319
14109	XLOC_035769	ZNF595	chr4	+	126731	128755	126731	127011	127912	128755	14109	30,30	0,0	14,18,58,22	1,12,8,14	170	85	0.00103421	0.0388923	1.0,1.0	0.875,0.429,0.784,0.44	0.368
14328	XLOC_039488	RAB24	chr5	-	176729128	176729497	176729128	176729179	176729397	176729497	14328	22,43	10,10	12,51,59,102	28,68,46,65	129	44	0.00103645	0.0388923	0.429,0.595	0.128,0.204,0.304,0.349	0.266
1349	XLOC_001120	USP21	chr1	+	161134818	161136060	161134818	161134933	161135146	161136060	1349	42,31	75,59	1,27,12,17	62,51,39,86	170	85	0.00105778	0.0391993	0.219,0.208	0.008,0.209,0.133,0.09	0.104
13723	XLOC_014097	METTL3	chr14	-	21967449	21967744	21967449	21967515	21967635	21967744	13723	102135	62,66	272,97,203,231	74,50,21,40	144	59	0.00105574	0.0391993	0.403,0.456	0.601,0.443,0.798,0.703	-0.207
7912	XLOC_031584	ASPHD2	chr22	+	26838424	26850290	26838424	26838538	26839062	26850290	7912	6,6	10,8	23,30,31,41	3,25,0,9	170	85	0.0011235	0.041484	0.231,0.273	0.793,0.375,1.0,0.695	-0.464
6168	XLOC_036903	ZNF827	chr4	-	146686130	146686890	146686130	146686317	146686698	146686890	6168	5,1	16,29	13,7,18,15	28,18,16,7	170	85	0.00114054	0.041961	0.135,0.017	0.188,0.163,0.36,0.517	-0.231
2875	XLOC_023047	ZNF302	chr19	+	35173681	35174143	35173681	35173802	35174056	35174143	2875	16,18	4,1	21,6,13,10	10,9,15,18	165	80	0.00116906	0.0426192	0.66,0.897	0.505,0.244,0.296,0.212	0.464
2928	XLOC_007597	NAA40	chr11	+	63723836	63727198	63723836	63723905	63724701	63727198	2928	60,56	0,0	38,31,30,62	6,4,2,6	147	62	0.00118925	0.0431305	1.0,1.0	0.728,0.766,0.864,0.813	0.207
12745	XLOC_002578	KIAA0907	chr1	-	155882744	155885755	155882744	155884111	155885663	155885755	12745	18,8	38,28	23,22,60,34	40,7,21,36	170	85	0.00124782	0.0450941	0.191,0.125	0.223,0.611,0.588,0.321	-0.278
4518	XLOC_025596	FAHD2CP	chr2	+	96688421	96689732	96688421	96688501	96688641	96689732	4518	105,18	1,0	79,28,34,62	10,3,3,8	158	73	0.00125939	0.0452141	0.98,1.0	0.785,0.812,0.84,0.782	0.185
8734	XLOC_031071	C21orf2	chr21	-	45750705	45753145	45750705	45750799	45751725	45753145	8734	15,18	1,0	17,63,7,8	5,12,10,33	170	85	0.00136103	0.047994	0.882,1.0	0.63,0.724,0.259,0.108	0.511

## Sheet: MXE.MATS.ReadsOnTargetAndJuncti
ID	GeneID	geneSymbol	chr	strand	1stExonStart_0base	1stExonEnd	2ndExonStart_0base	2ndExonEnd	upstreamES	upstreamEE	downstreamES	downstreamEE	ID	IC_SAMPLE_1	SC_SAMPLE_1	IC_SAMPLE_2	SC_SAMPLE_2	IncFormLen	SkipFormLen	PValue	FDR	IncLevel1	IncLevel2	IncLevelDifference
4793	XLOC_041886	HLA-DRB5	chr6	-	32548023	32548047	32548522	32548633	32546546	32546881	32549333	32549615	4793	42513057	1035553	3303370839485200	1,7,404,15	182	34	0	0	0.434,0.508	0.998,0.99,0.646,0.985	-0.434
4031	XLOC_020301	RAB34	chr17	-	27043920	27044012	27044230	27044443	27043010	27043076	27045139	27045487	4031	44,0	110,67	226317208248	143157116142	258	144	3.88578e-15	7.68543e-12	0.183,0.0	0.469,0.53,0.5,0.494	-0.407
6150	XLOC_041005	HLA-F	chr6	+	29911898	29912174	29912835	29912868	29911044	29911320	29913010	29913058	6150	105432049	310113	8.13897e+16	45,31,251,44	303	26	1.72196e-13	2.55431e-10	0.745,0.609	0.939,0.964,0.737,0.961	-0.223
11962	XLOC_031872	C22orf39	chr22	-	19431534	19431913	19434900	19435068	19419946	19429217	19435187	19438267	11962	7,0	49,82	24,101,79,202	20,122,79,114	239	450	2.29483e-13	2.79047e-10	0.212,0.0	0.693,0.609,0.653,0.769	-0.575
8010	XLOC_010596	CACNA1C	chr12	-	2791651	2791778	2799242	2799376	2786877	2787063	2799972	2800145	8010	38,22	4,1	43,23,18,44	83,25,30,57	205	198	2.35145e-13	2.79047e-10	0.902,0.955	0.334,0.471,0.367,0.427	0.529
1117	XLOC_045914	LOC401320	chr7	-	30591715	30591795	30601081	30601744	30590251	30590397	30603346	30603614	1117	444171	61,25	546207178130	10,9,4,3	734	146	7.49067e-13	7.40765e-10	0.591,0.576	0.916,0.821,0.898,0.896	-0.299
8269	XLOC_005820	NA	chr10	-	64973232	64974911	64975312	64975456	64968822	64968995	64976966	64977091	8269	155,88	922757	252428401301	6691232866895	215	1750	6.92113e-13	7.40765e-10	0.578,0.486	0.754,0.739,0.79,0.732	-0.222
8011	XLOC_010596	CACNA1C	chr12	-	2791651	2791778	2799305	2799376	2781294	2781412	2799972	2800145	8011	61,22	9,1	48,33,32,47	114,27,40,80	128	198	9.70002e-13	8.85462e-10	0.913,0.971	0.394,0.654,0.553,0.476	0.423
4040	XLOC_020301	RAB34	chr17	-	27043010	27043076	27044230	27044443	27042817	27042919	27045139	27045286	4040	44,0	101,41	220313206240	177,181,98,126	284	118	2.47158e-12	2.09502e-09	0.153,0.0	0.341,0.418,0.466,0.442	-0.34
4043	XLOC_020301	RAB34	chr17	-	27043010	27043079	27044230	27044443	27042817	27042919	27045139	27045633	4043	44,0	101,42	220313206240	179,178,98,126	284	124	4.30711e-12	3.4075e-09	0.16,0.0	0.349,0.434,0.479,0.454	-0.349
6154	XLOC_041005	HLA-F	chr6	+	29911898	29912174	29912835	29912868	29910533	29910803	29913010	29913058	6154	81561607	308113	6996907464628080	45,31,247,44	303	26	5.74152e-12	4.25841e-09	0.694,0.55	0.93,0.962,0.692,0.94	-0.259
10705	XLOC_005570	KLF6	chr10	-	3822297	3822421	3823958	3824406	3818187	3821782	3827104	3827473	10705	2988177	1473113	983648629376714	31316706711186	519	195	1.92293e-11	1.26774e-08	0.433,0.37	0.541,0.593,0.622,0.68	-0.208
8012	XLOC_010596	CACNA1C	chr12	-	2791651	2791778	2799242	2799376	2781294	2781412	2799972	2800145	8012	40,22	9,1	43,23,24,45	114,27,40,80	205	198	9.61548e-11	5.70534e-08	0.811,0.955	0.267,0.451,0.367,0.352	0.524
1118	XLOC_045914	LOC401320	chr7	-	30591715	30591795	30603346	30603614	30590251	30590397	30608448	30611484	1118	126,73	57,25	129,71,72,51	10,8,4,3	339	146	1.52964e-10	8.25104e-08	0.488,0.557	0.847,0.793,0.886,0.88	-0.329
10788	XLOC_048651	VPS28	chr8	-	145650100	145650202	145650328	145650383	145649597	145649651	145651065	145651155	10788	146,87	1054957	84,71,49,54	1720115311131230	56	133	3.89014e-10	1.84657e-07	0.248,0.178	0.104,0.128,0.095,0.094	0.108
8998	XLOC_032911	MAPKAPK3	chr3	+	50654944	50655215	50677796	50677936	50654561	50654672	50679137	50679202	8998	16,0	62,69	34199184374	93163157302	315	184	8.75816e-10	3.84937e-07	0.131,0.0	0.176,0.416,0.406,0.42	-0.289
3909	XLOC_046032	GUSB	chr7	-	65441001	65441189	65445210	65445396	65439512	65439691	65446960	65447301	3909	49,35	126,67	143448206692	151426127439	257	259	3.99306e-09	1.63399e-06	0.282,0.345	0.488,0.515,0.62,0.614	-0.246
6259	XLOC_008678	ALG8	chr11	-	77823695	77823816	77824931	77825035	77820487	77820627	77825311	77825438	6259	40,66	122233	112203110130	161264150191	175	192	6.30977e-09	2.49593e-06	0.265,0.237	0.433,0.458,0.446,0.428	-0.19
3500	XLOC_017788	RPL13	chr16	+	89627347	89627471	89627634	89627776	89627064	89627120	89627985	89628006	3500	412,36	2155700	374144110633942	1920307828069600	88	106	6.53542e-09	2.5018e-06	0.187,0.058	0.19,0.361,0.313,0.331	-0.176
7411	XLOC_031594	TTC28-AS1	chr22	+	28318005	28318166	28331138	28331218	28315363	28315533	28381679	28382380	7411	65,66	39,35	141,95,179,159	27,6,30,29	232	146	7.32188e-09	2.71527e-06	0.512,0.543	0.767,0.909,0.79,0.775	-0.283
12121	XLOC_045794	RNF216	chr7	-	5770345	5770448	5778906	5779256	5769062	5769227	5780603	5781275	12121	5,0	48,44	20,49,19,36	59,43,28,78	421	174	9.30791e-09	3.27144e-06	0.041,0.0	0.123,0.32,0.219,0.16	-0.185
8620	XLOC_026077	ARPC2	chr2	+	219099074	219099120	219110142	219110269	219093460	219093573	219114086	219114187	8620	253116	27221966	234622640624	2310391542254040	78	198	9.37295e-09	3.27144e-06	0.191,0.13	0.205,0.287,0.278,0.282	-0.103
1148	XLOC_014003	EIF5	chr14	+	103800725	103800934	103801989	103803186	103798050	103800597	103803452	103803564	1148	33,0	1495915	18355719489	1165256119491310	280	1268	2.43767e-08	8.2651e-06	0.091,0.0	0.065,0.386,0.626,0.628	-0.381
11599	XLOC_006073	POLL	chr10	-	103343264	103343438	103344358	103344676	103342519	103342648	103347002	103347163	11599	90,69	38,40	41,80,43,47	82,86,87,65	389	245	2.83326e-08	9.33954e-06	0.599,0.521	0.239,0.369,0.237,0.313	0.271
8277	XLOC_005820	NA	chr10	-	64975312	64975456	64976966	64977091	64975022	64975215	65024410	65024524	8277	151,69	179104	73160173139	275419422375	196	215	3.58905e-08	1.12082e-05	0.481,0.421	0.226,0.295,0.31,0.289	0.171
8997	XLOC_032911	MAPKAPK3	chr3	+	50654944	50655215	50677796	50677936	50654561	50654657	50679137	50679202	8997	20,0	62,69	34211184414	92165166302	315	184	3.82814e-08	1.16483e-05	0.159,0.0	0.178,0.428,0.393,0.445	-0.281
5090	XLOC_026365	MPV17	chr2	-	27535546	27535639	27535860	27535976	27535081	27535114	27545314	27545389	5090	148295	33,27	456304374549	15,14,20,16	111	94	4.25026e-08	1.23019e-05	0.792,0.902	0.963,0.948,0.941,0.967	-0.108
11601	XLOC_006073	POLL	chr10	-	103343264	103343438	103344358	103344676	103342519	103342648	103345072	103345235	11601	108,82	38,40	62,92,65,51	79,86,77,65	389	245	4.59501e-08	1.29831e-05	0.642,0.564	0.331,0.403,0.347,0.331	0.25
6527	XLOC_009986	DNM1L	chr12	+	32890798	32890876	32891197	32891230	32890038	32890095	32892997	32893174	6527	2,5	23,28	22,35,41,19	20,33,22,21	107	26	4.76616e-08	1.31535e-05	0.021,0.042	0.211,0.205,0.312,0.18	-0.195
10704	XLOC_005570	KLF6	chr10	-	3822297	3822421	3823832	3824406	3821538	3821782	3827104	3827473	10704	5284309	1473113	1529919542529900	31316706711186	645	195	4.9831e-08	1.34396e-05	0.52,0.453	0.596,0.625,0.657,0.716	-0.162
9311	XLOC_020366	RFFL	chr17	-	33434384	33434467	33443877	33444056	33434006	33434141	33445519	33445638	9311	11,17	4,6	9,6,7,7	16,26,25,39	250	152	5.29872e-08	1.39733e-05	0.626,0.633	0.255,0.123,0.145,0.098	0.474
7079	XLOC_017865	RPS2	chr16	-	2012736	2012910	2013149	2013257	2012061	2012271	2014276	2014366	7079	68133	43843084	808,1034,45,132	4700292228712520	177	243	5.43381e-08	1.40181e-05	0.021,0.056	0.191,0.327,0.021,0.067	-0.113
5207	XLOC_049934	C9orf89	chr9	+	95869955	95870109	95874499	95874571	95858449	95858634	95875273	95875565	5207	113,11	327128	174135317212	366234357215	225	130	6.10266e-08	1.54086e-05	0.166,0.047	0.215,0.25,0.339,0.363	-0.185
1119	XLOC_045914	LOC401320	chr7	-	30591715	30591795	30603338	30603509	30590251	30590397	30608448	30614497	1119	68,36	57,25	68,31,34,15	10,8,4,3	242	146	8.54072e-08	1.98731e-05	0.419,0.465	0.804,0.7,0.837,0.751	-0.331
10319	XLOC_025482	STAMBP	chr2	+	74089329	74089431	74097269	74097479	74087178	74087278	74100478	74103315	10319	90,83	47,31	127,86,75,119	13,5,21,16	173	281	9.25065e-08	2.11111e-05	0.757,0.813	0.941,0.965,0.853,0.924	-0.136
5208	XLOC_049934	C9orf89	chr9	+	95869955	95870098	95874499	95874571	95858449	95858634	95875273	95875565	5208	105,9	327128	160118287198	366234357215	214	130	1.47574e-07	3.24308e-05	0.163,0.041	0.21,0.234,0.328,0.359	-0.181
1280	XLOC_045126	RALA	chr7	+	39726229	39726380	39729980	39730189	39662256	39663424	39736283	39736458	1280	26,10	92,64	36189218170	60185337213	222	280	1.89661e-07	3.94862e-05	0.263,0.165	0.431,0.563,0.449,0.502	-0.272
4413	XLOC_017253	ZNF75A	chr16	+	3363048	3363175	3366911	3367022	3362676	3362768	3367189	3372436	4413	13,7	56,85	14,21,12,22	26,16,18,27	198	182	2.09684e-07	4.29021e-05	0.176,0.07	0.331,0.547,0.38,0.428	-0.298
9628	XLOC_002890	C1orf186	chr1	-	206284907	206288349	206289366	206289626	206280921	206280970	206306068	206306156	9628	623291	100404540	1423214435450	1.33762e+16	284	3466	3.63685e-07	7.315e-05	0.431,0.439	0.565,0.524,0.558,0.577	-0.121
1129	XLOC_010499	OGFOD2	chr12	+	123463629	123465292	123465675	123465846	123463299	123463557	123466141	123466426	1129	939,91	48,6	911702570985	83112175221	1734	242	4.67003e-07	9.11006e-05	0.732,0.679	0.605,0.467,0.313,0.383	0.264
3044	XLOC_048650	SLC39A4	chr8	-	145638142	145638330	145638620	145638773	145637797	145638050	145638896	145638951	3044	60,4	340,88	569404538832	1515117813701900	187	222	4.68285e-07	9.11006e-05	0.173,0.051	0.308,0.289,0.318,0.341	-0.202
4750	XLOC_024009	ISYNA1	chr19	-	18547493	18547582	18548669	18548798	18547139	18547289	18548902	18549111	4750	18,0	98,18	43127125370	113,142,96,246	200	164	5.66224e-07	0.000107552	0.131,0.0	0.238,0.423,0.516,0.552	-0.367
6688	XLOC_010513	DDX55	chr12	+	124090619	124090706	124091978	124092070	124086619	124086803	124092146	124092209	6688	6,9	98,29	1,1,0,0	135,163,73,108	131	141	8.64411e-07	0.000153104	0.062,0.25	0.008,0.007,0.0,0.0	0.152
9790	XLOC_023836	KEAP1	chr19	-	10599867	10600044	10600323	10600529	10596517	10597494	10602252	10602938	9790	66,24	156133	109334207494	174369238578	277	248	8.55939e-07	0.000153104	0.275,0.139	0.359,0.448,0.438,0.433	-0.212
2312	XLOC_025187	FAM228B	chr2	+	24347199	24347330	24357988	24358057	24346349	24346403	24360778	24360970	2312	34,22	11,7	3,8,8,2	10,9,13,22	164	86	9.95547e-07	0.000173738	0.618,0.622	0.136,0.318,0.244,0.046	0.434
552	XLOC_038443	CAST	chr5	+	96078358	96078460	96082045	96082129	96078046	96078182	96083048	96083096	552	6,7	38,28	55,52,27,71	63,35,40,66	129	110	1.05092e-06	0.000180743	0.119,0.176	0.427,0.559,0.365,0.478	-0.31
9468	XLOC_030050	LOC388796	chr20	-	37050936	37051014	37054582	37054700	37049652	37049745	37055061	37055146	9468	92,18	403,24	49,26,39,22	18,3,16,19	182	135	1.16758e-06	0.000197939	0.145,0.357	0.669,0.865,0.644,0.462	-0.409
11357	XLOC_001879	UBXN11	chr1	-	26629303	26629409	26629533	26629658	26628184	26628213	26633082	26633195	11357	12,10	28,8	9,3,0,9	59,74,60,115	133	114	1.31912e-06	0.000217416	0.269,0.517	0.116,0.034,0.0,0.063	0.34
3618	XLOC_013746	PTGR2	chr14	+	74391404	74391522	74393809	74393931	74390097	74390225	74398205	74398991	3618	0,1	7,22	8,1,8,11	4,0,6,0	189	193	2.09108e-06	0.00033993	0.0,0.044	0.671,1.0,0.577,1.0	-0.79
139	XLOC_020823	SLC25A19	chr17	-	73273433	73273564	73284582	73284672	73269060	73269720	73285434	73285530	139	31,41	358343	54,83,34,107	278,477,97,352	166	202	2.18424e-06	0.000350275	0.095,0.127	0.191,0.175,0.299,0.27	-0.123
9622	XLOC_002890	C1orf186	chr1	-	206288104	206288349	206289366	206289626	206282505	206285144	206306068	206306304	9622	622287	1594704	1421213435451	2220323677726	331	316	2.5616e-06	0.000405314	0.271,0.28	0.379,0.386,0.38,0.372	-0.104
4111	XLOC_007750	ATG16L2	chr11	+	72528800	72528900	72535104	72535167	72527772	72527872	72535778	72535887	4111	20,0	96,12	48,13,20,55	52,11,41,31	171	112	2.81235e-06	0.000433431	0.12,0.0	0.377,0.436,0.242,0.537	-0.338
5483	XLOC_015695	KIF23	chr15	+	69733106	69733418	69737128	69737380	69732646	69732826	69738347	69738430	5483	15,49	74218	74,85,47,86	138,160,64,212	374	314	3.21511e-06	0.000482958	0.145,0.159	0.31,0.308,0.381,0.254	-0.161
11693	XLOC_014097	METTL3	chr14	-	21969054	21969271	21969869	21969966	21967907	21967946	21971315	21971720	11693	0,0	161161	7,7,24,21	297180190274	117	235	3.64276e-06	0.000540358	0.0,0.0	0.045,0.072,0.202,0.133	-0.113
6260	XLOC_008678	ALG8	chr11	-	77823695	77823816	77824931	77825035	77815401	77815499	77825311	77825438	6260	40,66	41,48	112198110121	38,66,35,42	175	192	3.85619e-06	0.000564443	0.517,0.601	0.764,0.767,0.775,0.76	-0.208
10306	XLOC_023165	MIA-RAB4B	chr19	+	41306243	41307320	41312459	41312579	41305047	41305167	41313042	41313179	10306	271,4	66,52	5688251179701	113,92,68,93	1148	191	4.02113e-06	0.00056808	0.406,0.013	0.455,0.599,0.743,0.556	-0.379
1128	XLOC_010499	OGFOD2	chr12	+	123463629	123465292	123465675	123465813	123463299	123463557	123466141	123466426	1128	939,91	33,1	911702570985	62,89,90,232	1734	209	4.01219e-06	0.00056808	0.774,0.916	0.639,0.487,0.433,0.339	0.37
2754	XLOC_026169	INPP5D	chr2	+	234106740	234107022	234112771	234113363	234104044	234104141	234115351	234117564	2754	66,43	41,44	92,83,150,225	121347452548	353	663	4.35698e-06	0.000594302	0.751,0.647	0.588,0.31,0.384,0.435	0.27
9789	XLOC_023836	KEAP1	chr19	-	10599867	10600044	10610070	10610756	10596517	10597494	10613916	10614054	9789	191,3	156123	1487595101470	176355225562	757	248	4.2782e-06	0.000594302	0.286,0.008	0.216,0.412,0.426,0.461	-0.232
4152	XLOC_010064	LETMD1	chr12	+	51447560	51447643	51449926	51450028	51442816	51442968	51450132	51450285	4152	10,1	139,83	18,12,31,32	136,67,129,102	152	173	5.08858e-06	0.000678497	0.076,0.014	0.131,0.169,0.215,0.263	-0.15
4414	XLOC_017253	ZNF75A	chr16	+	3363048	3363175	3366953	3367022	3362676	3362768	3367189	3372436	4414	13,7	35,52	14,21,12,22	19,7,8,19	198	124	5.21944e-06	0.000688212	0.189,0.078	0.316,0.653,0.484,0.42	-0.335
9315	XLOC_020366	RFFL	chr17	-	33434384	33434466	33443877	33444056	33434006	33434141	33445519	33445638	9315	11,17	12,6	9,6,7,7	30,38,34,71	250	150	5.35381e-06	0.000698172	0.355,0.63	0.153,0.087,0.11,0.056	0.391
9316	XLOC_020366	RFFL	chr17	-	33434384	33434466	33443877	33444056	33434006	33434141	33446129	33446191	9316	5,17	5,8	5,7,6,8	21,38,33,41	220	120	5.55283e-06	0.000716255	0.353,0.537	0.115,0.091,0.09,0.096	0.347
6662	XLOC_041734	FAM65B	chr6	-	24835930	24836099	24843089	24843782	24832483	24832619	24850029	24850178	6662	363507	30,57	71790611241074	53,28,25,65	764	240	6.22379e-06	0.000777449	0.792,0.736	0.81,0.91,0.934,0.838	-0.109
2485	XLOC_014395	ACYP1	chr14	-	75523149	75523263	75528386	75528465	75519927	75520362	75530172	75530264	2485	71,57	18,32	161,97,57,142	6,16,5,22	144	185	7.45414e-06	0.000897502	0.835,0.696	0.972,0.886,0.936,0.892	-0.156
5463	XLOC_011274	ANAPC5	chr12	-	121768385	121768475	121769149	121769231	121766118	121766300	121773335	121773526	5463	454421	190216	442597396794	323471360520	150	166	7.48737e-06	0.000897502	0.726,0.683	0.602,0.584,0.549,0.628	0.114
4799	XLOC_041886	HLA-DRB5	chr6	-	32549333	32549615	32551885	32552129	32548521	32548633	32557419	32557633	4799	53921798	103025721	1566143416972350	6.21971e+16	315	353	7.78488e-06	0.000914685	0.37,0.26	0.22,0.186,0.19,0.206	0.114
12159	XLOC_023938	EMR2	chr19	-	14865765	14865939	14866465	14866689	14863140	14863338	14867049	14867157	12159	39,77	109131	64,156,115,92	76,128,101,89	295	245	7.94421e-06	0.000924254	0.229,0.328	0.412,0.503,0.486,0.462	-0.187
4415	XLOC_017253	ZNF75A	chr16	+	3363048	3363175	3366938	3367022	3362676	3362768	3367189	3372436	4415	13,7	35,55	14,21,12,22	19,7,8,20	198	154	8.19636e-06	0.000944332	0.224,0.09	0.364,0.7,0.538,0.461	-0.359
6261	XLOC_008678	ALG8	chr11	-	77820487	77820627	77824931	77825035	77815401	77815499	77825311	77825438	6261	40,66	54106	112198110121	81,153,65,89	175	211	8.42839e-06	0.000961728	0.472,0.429	0.625,0.609,0.671,0.621	-0.181
9627	XLOC_002890	C1orf186	chr1	-	206284907	206288349	206289366	206289626	206280921	206280970	206299689	206299802	9627	689307	100404540	1484214474415	1.33762e+16	288	3470	9.29956e-06	0.00104111	0.453,0.449	0.572,0.521,0.576,0.554	-0.105
5479	XLOC_020960	C17orf62	chr17	-	80407045	80407168	80407306	80407356	80405455	80405497	80408575	80408707	5479	45,2	425,47	6,15,0,14	323496170480	43	144	1.04651e-05	0.00116064	0.262,0.125	0.059,0.092,0.0,0.089	0.134
9259	XLOC_031052	U2AF1	chr21	-	44520562	44520629	44521475	44521542	44515803	44515853	44524424	44524512	9259	132215	757671	427632364584	91414228821439	74	74	1.16707e-05	0.00128238	0.148,0.243	0.318,0.308,0.292,0.289	-0.106
4153	XLOC_010064	LETMD1	chr12	+	51447560	51447643	51449932	51450028	51442816	51442968	51450132	51450285	4153	10,1	137,71	18,12,31,32	136,64,126,101	152	170	1.23174e-05	0.00134101	0.075,0.016	0.129,0.173,0.216,0.262	-0.15
2313	XLOC_025187	FAM228B	chr2	+	24369799	24369956	24384375	24384483	24357988	24358057	24387067	24387204	2313	15,9	30,20	33,27,29,21	17,18,15,8	205	156	1.25323e-05	0.00135201	0.276,0.255	0.596,0.533,0.595,0.666	-0.332
11708	XLOC_017560	HERPUD1	chr16	+	56973806	56974157	56976043	56976149	56973148	56973271	56977037	56977793	11708	176108	90,70	2681496504757	99451135241	422	177	1.41281e-05	0.00151044	0.451,0.393	0.532,0.582,0.61,0.568	-0.151
9685	XLOC_020211	ZSWIM7	chr17	-	15890579	15890682	15897070	15897092	15884353	15884458	15902973	15903036	9685	51,26	137,36	40,38,34,28	145231239180	15	145	1.62084e-05	0.00171737	0.783,0.875	0.727,0.614,0.579,0.601	0.199
11018	XLOC_018309	CENPT	chr16	-	67863325	67863419	67863667	67864451	67862569	67862746	67865118	67865261	11018	781208	196,76	129397313581630	220162209241	855	170	1.65523e-05	0.00172611	0.442,0.352	0.539,0.544,0.564,0.574	-0.158
11296	XLOC_045064	NA	chr7	+	26451804	26451859	26479932	26480125	26438472	26438641	26533414	26534508	11296	10,8	7,21	16,4,27,8	2,0,0,1	96	264	1.66712e-05	0.00172611	0.797,0.512	0.957,1.0,1.0,0.957	-0.324
8650	XLOC_041045	AIF1	chr6	+	31583880	31583922	31584120	31584283	31583446	31583513	31584592	31584798	8650	449625	25424198	120385741244	4537343656393640	45	209	1.67273e-05	0.00172611	0.451,0.409	0.109,0.342,0.379,0.237	0.163
300	XLOC_025272	GPATCH11	chr2	+	37315511	37315583	37316782	37317009	37304440	37311713	37317823	37317865	300	212123	338202	144142116179	140,160,89,156	80	248	1.79361e-05	0.00183112	0.66,0.654	0.761,0.733,0.802,0.781	-0.112
6032	XLOC_024141	IGFLR1	chr19	-	36230610	36230989	36231280	36231465	36230150	36230527	36231924	36232124	6032	32,0	457,55	47,70,68,59	230468437313	256	450	2.37818e-05	0.00235182	0.11,0.0	0.264,0.208,0.215,0.249	-0.179
8714	XLOC_016424	SNRPA1	chr15	-	101827112	101827215	101827860	101827907	101825930	101826006	101835301	101835473	8714	33,12	41,15	8,16,18,17	42,70,97,44	64	158	2.54318e-05	0.0024662	0.665,0.664	0.32,0.361,0.314,0.488	0.294
9807	XLOC_026127	MFF	chr2	+	228193393	228193505	228195341	228195562	228189959	228190143	228197134	228197304	9807	25,5	141,86	74142113194	247401304417	183	292	2.54674e-05	0.0024662	0.221,0.085	0.323,0.361,0.372,0.426	-0.217
2422	XLOC_001288	PTPRC	chr1	+	198665840	198666038	198668692	198668833	198661475	198661502	198672426	198672501	2422	163106	103,95	8134185156	159,96,501,341	187	130	2.65016e-05	0.00253625	0.524,0.437	0.034,0.492,0.204,0.241	0.238
3584	XLOC_047560	PCM1	chr8	+	17838099	17838264	17840741	17840798	17829837	17830196	17842955	17843128	3584	119,98	32,21	215,59,56,99	20,5,5,6	236	100	2.98422e-05	0.00280192	0.612,0.664	0.82,0.833,0.826,0.875	-0.201
2340	XLOC_026086	STK36	chr2	+	219562185	219562333	219562576	219562724	219561249	219561936	219563324	219564071	2340	12,10	24,28	26,38,29,16	11,13,28,10	219	219	3.05151e-05	0.00280716	0.333,0.263	0.703,0.745,0.509,0.615	-0.345
7344	XLOC_019542	CDK12	chr17	+	37712538	37712666	37721012	37721117	37707290	37707395	37723040	37729605	7344	26,14	8,5	14,3,3,12	14,15,21,18	199	176	3.16513e-05	0.00288928	0.742,0.712	0.469,0.15,0.112,0.371	0.452
3911	XLOC_046032	GUSB	chr7	-	65439512	65439691	65441001	65441189	65439281	65439428	65444385	65444528	3911	118,82	250260	164538201597	293750263841	259	250	3.33687e-05	0.00291167	0.313,0.233	0.351,0.409,0.425,0.407	-0.125
6153	XLOC_041005	HLA-F	chr6	+	29911898	29912174	29912276	29912393	29910533	29910803	29912835	29912868	6153	81561614	2641850	6999908164678090	1372200218991410	288	129	3.32052e-05	0.00291167	0.58,0.46	0.696,0.67,0.604,0.72	-0.153
6156	XLOC_041005	HLA-F	chr6	+	29911898	29912174	29912276	29912393	29910246	29910403	29912835	29912868	6156	81561614	2641850	6999907664648070	1372200218971400	288	129	3.32201e-05	0.00291167	0.58,0.46	0.696,0.67,0.604,0.72	-0.153
6159	XLOC_041005	HLA-F	chr6	+	29911898	29912174	29912276	29912393	29855731	29856001	29912835	29912868	6159	81561614	2641850	6999907664638070	1372200218951410	288	129	3.27512e-05	0.00291167	0.58,0.46	0.696,0.67,0.604,0.72	-0.153
7103	XLOC_023604	ZNF135	chr19	+	58574813	58574909	58578108	58580204	58572947	58573074	58585259	58585372	7103	49,62	8081087	76,77,39,131	8457182601171	170	2167	3.55757e-05	0.00305549	0.436,0.421	0.534,0.578,0.657,0.588	-0.161
8621	XLOC_026077	ARPC2	chr2	+	219099074	219099120	219104113	219104207	219093460	219093573	219110142	219110269	8621	253116	1356935	238620642624	1230214024722230	78	170	3.75955e-05	0.00314	0.289,0.213	0.297,0.387,0.361,0.379	-0.105
181	XLOC_012690	SUPT20H	chr13	-	37596147	37596454	37598171	37598330	37593478	37593534	37598476	37598579	181	72,59	149144	99,143,88,239	166,163,71,213	194	342	4.29167e-05	0.00348831	0.46,0.419	0.513,0.607,0.686,0.664	-0.178
6432	XLOC_019874	RAB37	chr17	+	72736906	72737017	72738392	72738434	72733355	72733504	72739267	72739334	6432	70,16	72,14	244,74,253,189	128,39,94,65	157	45	4.57361e-05	0.00369218	0.218,0.247	0.353,0.352,0.435,0.455	-0.166
4800	XLOC_041886	HLA-DRB5	chr6	-	32549333	32549615	32551885	32552155	32548522	32548633	32557419	32557633	4800	76291970	103025721	1568145517732350	6.21971e+16	341	353	5.6495e-05	0.00449951	0.434,0.263	0.207,0.176,0.185,0.194	0.158
1399	XLOC_042000	RRP36	chr6	-	43023282	43023356	43023634	43023745	43021359	43022224	43023818	43023934	1399	185128	251173	329285168387	304223147287	182	134	5.87002e-05	0.00458286	0.352,0.353	0.443,0.485,0.457,0.498	-0.118
27	XLOC_024078	ZNF675	chr19	-	23839523	23839624	23840861	23841474	23833880	23837508	23844915	23845011	27	14,1	12,8	35,56,46,69	9,12,10,13	684	172	5.82194e-05	0.00458286	0.227,0.03	0.494,0.54,0.536,0.572	-0.407
7267	XLOC_045478	DUS4L	chr7	+	107217757	107220746	107221203	107221309	107216810	107217037	107224326	107224427	7267	100156	48,24	140,129,75,127	110,87,55,99	3060	177	5.84686e-05	0.00458286	0.108,0.273	0.069,0.079,0.073,0.069	0.118
5854	XLOC_041628	FAM120B	chr6	+	170667313	170667406	170697374	170697581	170632166	170632347	170700100	170700209	5854	5,8	53,82	1,1,0,0	101,154,24,92	170	278	6.0249e-05	0.00467304	0.134,0.138	0.016,0.011,0.0,0.0	0.129
4412	XLOC_017253	ZNF75A	chr16	+	3362676	3362768	3366911	3367022	3361648	3361948	3367189	3372436	4412	28,27	40,62	21,31,38,37	21,10,11,24	170	182	6.18881e-05	0.004769	0.428,0.318	0.517,0.768,0.787,0.623	-0.301
8994	XLOC_007508	CTNND1	chr11	+	57505079	57505140	57510334	57510456	57479911	57480279	57556508	57556627	8994	185197	98,47	235319139264	176192158193	108	193	6.53423e-05	0.00497062	0.771,0.882	0.705,0.748,0.611,0.71	0.133
6028	XLOC_020949	DCXR	chr17	-	79994259	79994324	79994419	79994519	79994066	79994184	79994596	79994639	6028	74,22	178108	115261192208	228351287343	122	67	6.79326e-05	0.00513475	0.186,0.101	0.217,0.29,0.269,0.25	-0.113
10886	XLOC_006064	SEC31B	chr10	-	102249008	102249518	102250472	102250640	102248614	102248731	102255141	102255303	10886	17,12	61119	53,42,86,27	97,70,110,55	239	581	7.35754e-05	0.00549132	0.404,0.197	0.57,0.593,0.655,0.544	-0.29
2762	XLOC_038982	DAB2	chr5	-	39381555	39381718	39382719	39383373	39376751	39377384	39388406	39388469	2762	256419	114244	117364293116	37,130,82,30	696	205	7.55344e-05	0.00558849	0.398,0.336	0.482,0.452,0.513,0.532	-0.128
5978	XLOC_041320	SLC35A1	chr6	+	88187079	88187257	88210225	88210385	88182642	88182737	88210875	88211028	5978	112106	204162	199,120,84,193	191,104,81,212	249	231	7.98322e-05	0.00584796	0.337,0.378	0.491,0.517,0.49,0.458	-0.131
10309	XLOC_023165	MIA-RAB4B	chr19	+	41312459	41312579	41313042	41313179	41306243	41307320	41313388	41313456	10309	52,23	140,76	114,101,75,95	157155122128	167	184	8.06656e-05	0.00587275	0.29,0.25	0.444,0.418,0.404,0.45	-0.159
1986	XLOC_040916	LINC00340	chr6	+	22056774	22056919	22110975	22111047	22025466	22025586	22174226	22174291	1986	17,5	8,0	2,10,7,22	1,0,0,0	189	103	8.28755e-05	0.00596425	0.537,1.0	0.522,1.0,1.0,1.0	-0.112
3816	XLOC_023360	FCGRT	chr19	+	50017467	50017743	50028713	50028830	50016643	50016730	50029266	50029685	3816	592296	642460	32412071113810	354979745514	342	183	8.29276e-05	0.00596425	0.33,0.256	0.329,0.397,0.444,0.457	-0.114
3820	XLOC_009943	GOLT1B	chr12	+	21660877	21661043	21661316	21661495	21659818	21659910	21665228	21665310	3820	7,20	86114	18,59,85,28	89,88,118,96	227	240	9.00563e-05	0.00639939	0.079,0.156	0.176,0.415,0.432,0.236	-0.197
5462	XLOC_011274	ANAPC5	chr12	-	121768385	121768475	121773335	121773526	121766118	121766300	121775093	121775195	5462	802692	137202	7689537411156	261426296453	262	166	9.24689e-05	0.00653171	0.788,0.685	0.651,0.586,0.613,0.618	0.12
7045	XLOC_015831	ISG20	chr15	+	89179397	89179523	89180592	89182307	89176818	89178931	89195340	89195541	7045	1,1	191,64	0,70,2,49	13,67,12,153	197	1786	9.32993e-05	0.00655137	0.045,0.124	0.0,0.905,0.602,0.744	-0.478
9813	XLOC_017612	AGRP	chr16	+	67518012	67518231	67525927	67526024	67515233	67515422	67538322	67540284	9813	28,15	7,5	37,74,54,69	0,1,2,6	290	170	9.39569e-05	0.00655874	0.701,0.637	1.0,0.977,0.941,0.871	-0.278
3813	XLOC_023360	FCGRT	chr19	+	50017138	50017390	50028713	50028830	50016435	50016730	50029266	50029685	3813	541266	642460	29111151103762	354979745514	323	188	9.82339e-05	0.0068172	0.329,0.252	0.324,0.399,0.463,0.463	-0.122
3865	XLOC_021810	ELP2	chr18	+	33721099	33721164	33722788	33722929	33718232	33718389	33734812	33734962	3865	13,4	26,14	6,0,0,0	50,23,28,27	116	212	0.000104644	0.00721985	0.477,0.343	0.18,0.0,0.0,0.0	0.365
7965	XLOC_041927	TAF11	chr6	-	34848065	34848153	34850708	34850857	34845554	34846497	34855563	34855848	7965	102,92	2,1	112204178197	13,17,16,32	220	162	0.000112541	0.00771977	0.974,0.985	0.864,0.898,0.891,0.819	0.112
4398	XLOC_040956	BTN2A2	chr6	+	26385242	26385590	26388240	26388522	26384019	26384143	26390232	26390439	4398	133100	115,71	113,73,106,99	187116116140	419	353	0.000117265	0.00799763	0.494,0.543	0.337,0.346,0.435,0.373	0.146
144	XLOC_020823	SLC25A19	chr17	-	73279503	73279674	73284582	73284672	73269060	73269720	73285434	73285530	144	31,41	213207	54,83,34,107	204,280,76,258	166	242	0.000120561	0.00817541	0.175,0.224	0.278,0.302,0.395,0.377	-0.139
141	XLOC_020823	SLC25A19	chr17	-	73284468	73284542	73284582	73284672	73282713	73282883	73285434	73285530	141	51,56	130,57	89,140,58,193	73,68,16,92	166	134	0.00012759	0.00850621	0.241,0.442	0.496,0.624,0.745,0.629	-0.282
6148	XLOC_041005	HLA-F	chr6	+	29911898	29912174	29912276	29912393	29911044	29911320	29912835	29912868	6148	105432056	2651850	8.14197e+16	1372200219001400	288	129	0.000133487	0.00884967	0.64,0.52	0.727,0.685,0.659,0.799	-0.137
4639	XLOC_050069	CNTRL	chr9	+	123852552	123852683	123857165	123857296	123835836	123837345	123858699	123858841	4639	76,89	119108	44,54,29,58	135,135,66,136	202	202	0.00014335	0.0092958	0.39,0.452	0.246,0.286,0.305,0.299	0.137
6302	XLOC_042217	AKD1	chr6	-	109940294	109940439	109954125	109954306	109935587	109935683	109954386	109954526	6302	4,4	21,18	18,9,18,27	21,0,11,15	252	216	0.000142764	0.0092958	0.14,0.16	0.424,1.0,0.584,0.607	-0.504
2421	XLOC_001288	PTPRC	chr1	+	198668692	198668833	198671515	198671659	198661475	198661502	198672426	198672501	2421	103,95	253206	159,96,501,341	41193369303	130	133	0.000157995	0.0101898	0.294,0.321	0.799,0.337,0.581,0.535	-0.256
4034	XLOC_020301	RAB34	chr17	-	27043920	27044012	27044230	27044443	27043010	27043079	27045139	27045633	4034	46,0	15,5	224312208241	9,16,1,10	261	147	0.000158902	0.0101929	0.633,0.0	0.933,0.917,0.992,0.931	-0.627
6931	XLOC_019660	MGC57346	chr17	+	43707269	43707524	43713648	43714767	43699273	43699407	43723266	43723598	6931	104,54	398311	209150113163	628314167460	326	1190	0.000161901	0.0103294	0.488,0.388	0.548,0.636,0.712,0.564	-0.177
8098	XLOC_033168	FAM86JP	chr3	+	125637706	125637769	125639667	125639748	125635443	125635562	125643808	125643958	8098	4,4	1,1	0,1,1,2	8,4,5,25	112	148	0.000176826	0.0111617	0.841,0.841	0.0,0.248,0.209,0.096	0.703
10885	XLOC_006064	SEC31B	chr10	-	102249008	102249518	102250472	102250640	102248614	102248734	102255141	102255303	10885	17,12	56118	53,40,86,27	96,56,105,55	239	581	0.000179128	0.0112472	0.425,0.198	0.573,0.635,0.666,0.544	-0.293
11021	XLOC_030761	IFNAR2	chr21	+	34634865	34638819	34640698	34640822	34624966	34625135	34648900	34649058	11021	928628	92,42	721599352589	59,109,85,159	4025	195	0.000189024	0.0118061	0.328,0.42	0.372,0.21,0.167,0.152	0.149
8196	XLOC_038797	FAF2	chr5	+	175915951	175916028	175919194	175919333	175906188	175906257	175920999	175921085	8196	0,0	106,84	3,12,10,3	73,92,83,114	111	181	0.000192174	0.01194	0.0,0.0	0.063,0.175,0.164,0.041	-0.111
9893	XLOC_021702	LINC00667	chr18	+	5240646	5241254	5241697	5241888	5236716	5239048	5243592	5246674	9893	21,24	71,34	74,53,22,46	54,20,18,60	679	262	0.000197357	0.0121981	0.102,0.214	0.346,0.506,0.32,0.228	-0.192
3099	XLOC_031471	TANGO2	chr22	+	20043465	20043536	20049052	20049206	20039987	20040107	20050860	20050965	3099	18,10	182,81	33,18,22,48	114,107,86,116	128	225	0.00020177	0.0123423	0.148,0.178	0.337,0.228,0.31,0.421	-0.161
7847	XLOC_036360	NA	chr4	+	174218945	174219128	174219265	174219448	174216914	174216994	174223197	174223315	7847	56,68	78,86	13,31,52,71	97128119125	242	242	0.000203904	0.0124089	0.418,0.442	0.118,0.195,0.304,0.362	0.185
11014	XLOC_031697	CBY1	chr22	+	39052960	39053148	39061550	39061690	39052640	39052755	39064021	39064137	11014	4,9	13,58	12,12,4,35	39,7,2,1	259	211	0.000208958	0.012499	0.2,0.112	0.2,0.583,0.62,0.966	-0.436
3547	XLOC_039155	FAM172A	chr5	-	93392783	93392908	93410350	93410474	93388830	93388932	93447215	93447404	3547	74,54	20,7	120,93,104,119	9,3,3,12	195	196	0.000209598	0.012499	0.788,0.886	0.931,0.969,0.972,0.909	-0.108
3508	XLOC_045925	NT5C3	chr7	-	33066428	33066527	33075545	33075600	33063650	33063720	33102179	33102409	3508	2,3	27,20	60,57,73,97	91124136167	74	148	0.000214096	0.0127034	0.129,0.231	0.569,0.479,0.518,0.537	-0.346
3471	XLOC_040844	RREB1	chr6	+	7240670	7240835	7246656	7247454	7229229	7232140	7248743	7252213	3471	3,4	1,0	1,2,5,4	12,18,15,55	236	869	0.000229624	0.0132607	0.917,1.0	0.235,0.29,0.551,0.211	0.637
7048	XLOC_015831	ISG20	chr15	+	89179397	89179523	89182190	89182307	89178437	89178931	89182573	89182825	7048	1,1	131,91	0,123,2,52	267,214,84,339	197	188	0.000229259	0.0132607	0.007,0.01	0.0,0.354,0.022,0.128	-0.117
11025	XLOC_030761	IFNAR2	chr21	+	34635097	34638819	34640698	34640822	34624966	34625135	34648900	34649058	11025	896599	92,42	698596341564	59,109,85,159	3793	195	0.000245997	0.0140758	0.334,0.423	0.378,0.219,0.171,0.154	0.148
6333	XLOC_032082	ANKRD54	chr22	-	38229690	38229762	38229923	38229984	38228964	38229213	38234506	38234600	6333	1,0	55,48	11,8,0,6	9,31,15,30	108	130	0.000246715	0.0140758	0.021,0.0	0.595,0.237,0.0,0.194	-0.246
7445	XLOC_038780	CREBRF	chr5	+	172517317	172518404	172535626	172535821	172513503	172513629	172537524	172537714	7445	647163	32,12	56213161297613	18,33,25,18	1158	266	0.000251141	0.0141918	0.823,0.757	0.878,0.902,0.923,0.887	-0.108
1054	XLOC_031854	BID	chr22	-	18226568	18226779	18232870	18232940	18222114	18222254	18257146	18257261	1054	61,27	199,87	28,114,58,184	194716436868	126	282	0.000253567	0.014261	0.407,0.41	0.244,0.263,0.229,0.322	0.144
11295	XLOC_045064	NA	chr7	+	26451804	26451859	26479932	26480125	26443015	26443137	26533414	26534508	11295	15,12	6,12	16,9,32,4	2,0,0,1	96	264	0.000256197	0.014341	0.873,0.733	0.957,1.0,1.0,0.917	-0.165
10190	XLOC_008830	BUD13	chr11	-	116628481	116628666	116628984	116629123	116627861	116627943	116629789	116629895	10190	73101	75145	63,36,47,100	152132118177	200	246	0.000261515	0.0145544	0.545,0.461	0.338,0.251,0.329,0.41	0.171
1641	XLOC_027070	CLK1	chr2	-	201721613	201721708	201722440	201722607	201721404	201721534	201722695	201722812	1641	175149	188131	386744544409	262489317237	238	170	0.000262463	0.0145544	0.399,0.448	0.513,0.521,0.551,0.552	-0.111
11707	XLOC_017560	HERPUD1	chr16	+	56973806	56974157	56976043	56976149	56970598	56970729	56977037	56977793	11707	141,76	88,69	2041131390556	100448139242	422	177	0.000266195	0.0146927	0.402,0.316	0.461,0.514,0.541,0.491	-0.143
10410	XLOC_016272	TSPAN3	chr15	-	77348130	77348205	77348405	77348597	77346519	77346621	77363233	77363570	10410	78,30	65,49	228405130632	135,210,55,271	263	136	0.00027262	0.0149202	0.383,0.24	0.466,0.499,0.55,0.547	-0.204
3589	XLOC_007536	MS4A7	chr11	+	60160157	60160259	60161259	60161379	60156862	60157069	60162418	60163426	3589	261339	54,47	8,189,57,64	6,38,37,27	173	191	0.000272831	0.0149202	0.842,0.888	0.595,0.846,0.63,0.724	0.166
1147	XLOC_014003	EIF5	chr14	+	103801989	103802269	103803452	103803564	103800725	103800934	103804663	103804809	1147	420215	74,72	34511451016663	72,115,94,53	351	183	0.000276457	0.0150491	0.747,0.609	0.714,0.838,0.849,0.867	-0.139
572	XLOC_032874	ARIH2	chr3	+	48960180	48960244	48964894	48965246	48955250	48956431	48982568	48982614	572	3,2	190115	3,54,57,117	176429381769	68	377	0.000290775	0.0157563	0.08,0.088	0.086,0.411,0.453,0.458	-0.268
7846	XLOC_036360	NA	chr4	+	174218945	174219128	174219265	174219448	174216546	174216677	174223197	174223315	7846	42,51	57,62	15,21,39,50	72,86,93,93	254	254	0.000299443	0.0161522	0.424,0.451	0.172,0.196,0.295,0.35	0.184
838	XLOC_036155	RAP1GDS1	chr4	+	99313102	99313231	99325627	99325753	99273626	99273752	99337895	99338039	838	4,8	18,38	11,27,19,18	19,20,21,27	200	197	0.000301484	0.0161887	0.18,0.172	0.363,0.571,0.471,0.396	-0.274
11615	XLOC_006073	POLL	chr10	-	103342519	103342648	103344358	103344676	103340004	103340173	103347960	103348027	11615	90,65	64,32	42,80,41,45	74,61,77,67	364	175	0.000303023	0.0161981	0.403,0.494	0.214,0.387,0.204,0.244	0.186
5695	XLOC_040924	MRS2	chr6	+	24409688	24409801	24410954	24411027	24408635	24408672	24412449	24412623	5695	31,1	10,0	54,108,64,85	1,3,0,1	129	77	0.000335041	0.0177497	0.649,1.0	0.97,0.956,1.0,0.981	-0.152
8288	XLOC_001385	HHAT	chr1	+	210591497	210591669	210637848	210637999	210577807	210578023	210686496	210686532	8288	8,2	13,27	42,37,3,34	24,21,3,19	187	166	0.000340689	0.0179687	0.353,0.062	0.608,0.61,0.47,0.614	-0.368
11062	XLOC_025951	FSIP2	chr2	+	186669388	186673860	186678271	186678769	186653369	186662253	186680097	186680198	11062	0,0	11,2	4,0,33,38	1,4,1,11	4543	569	0.000346178	0.0181774	0.0,0.0	0.334,0.0,0.805,0.302	-0.36
370	XLOC_001847	HMGCL	chr1	-	24140679	24140828	24143164	24143260	24134624	24134813	24146999	24147083	370	4,21	50,90	1,6,4,1	107,93,37,98	162	212	0.000353713	0.0183771	0.095,0.234	0.012,0.078,0.124,0.013	0.108
2486	XLOC_014395	ACYP1	chr14	-	75523149	75523263	75528386	75528465	75519927	75520362	75530656	75530756	2486	34,36	8,17	77,58,43,109	3,9,2,16	144	185	0.000364945	0.0187481	0.845,0.731	0.971,0.892,0.965,0.897	-0.143
4394	XLOC_040956	BTN2A2	chr6	+	26384019	26384143	26385242	26385590	26383319	26383409	26388240	26388522	4394	13,7	137,98	33,25,17,19	113,85,98,111	193	417	0.00036431	0.0187481	0.17,0.134	0.387,0.389,0.273,0.27	-0.178
6198	XLOC_013822	C14orf159	chr14	+	91633568	91633722	91636346	91636530	91626609	91626741	91639632	91639747	6198	250288	380389	354329284372	308351214413	225	255	0.000368708	0.0188597	0.427,0.456	0.566,0.515,0.601,0.505	-0.105
6332	XLOC_032082	ANKRD54	chr22	-	38229690	38229763	38229923	38229984	38228964	38229213	38234506	38234600	6332	1,0	40,43	11,8,0,6	9,30,13,19	108	132	0.000374027	0.0189683	0.03,0.0	0.599,0.246,0.0,0.278	-0.266
8279	XLOC_005820	NA	chr10	-	64975312	64975456	64976966	64977091	64968822	64968995	65024410	65024524	8279	120,59	66,40	71158167133	109165168130	196	215	0.000373016	0.0189683	0.666,0.618	0.417,0.512,0.522,0.529	0.147
4860	XLOC_010642	C1RL	chr12	-	7252281	7252356	7252496	7252622	7246890	7248135	7254493	7254683	4860	15,37	10,8	40,5,90,39	0,1,6,0	197	136	0.000392241	0.0197234	0.509,0.762	1.0,0.775,0.912,1.0	-0.286
118	XLOC_041020	ATAT1	chr6	+	30610544	30610788	30613671	30613751	30609952	30610024	30613843	30613886	118	138,3	80,56	175133149219	98,62,64,73	246	77	0.000402224	0.0198883	0.351,0.016	0.359,0.402,0.422,0.484	-0.233
2759	XLOC_036899	ANAPC10	chr4	-	146002811	146002902	146017136	146017263	145915726	145916755	146019271	146019371	2759	72,52	19,20	67,39,41,77	8,5,7,2	198	168	0.000402052	0.0198883	0.763,0.688	0.877,0.869,0.832,0.97	-0.161
7211	XLOC_025892	CYBRD1	chr2	+	172398094	172398303	172409855	172410010	172378865	172379248	172411033	172414643	7211	286178	102,39	257195147287	144,101,73,145	280	226	0.000407459	0.0200636	0.694,0.787	0.59,0.609,0.619,0.615	0.132
5213	XLOC_049934	C9orf89	chr9	+	95872849	95873003	95874160	95874571	95869955	95870098	95875273	95875565	5213	174,32	468163	226204283164	438294482294	225	482	0.00044463	0.0215807	0.443,0.296	0.525,0.598,0.557,0.544	-0.187
11101	XLOC_045592	LUC7L2	chr7	+	139060807	139060902	139083344	139083443	139042684	139045068	139086882	139086993	11101	10,6	59,67	19,90,14,205	63,223,67,216	170	170	0.000474418	0.0227013	0.145,0.082	0.232,0.288,0.173,0.487	-0.182
11611	XLOC_006073	POLL	chr10	-	103344358	103344676	103347002	103347206	103340004	103340173	103347960	103348027	11611	31,18	90,65	32,36,45,38	42,80,41,45	250	364	0.000474177	0.0227013	0.334,0.287	0.526,0.396,0.615,0.551	-0.212
5214	XLOC_049934	C9orf89	chr9	+	95872849	95873003	95874499	95874571	95869955	95870098	95875273	95875565	5214	174,32	328128	226204283164	365246385216	225	130	0.000477873	0.0227748	0.235,0.126	0.263,0.324,0.298,0.305	-0.117
10180	XLOC_024222	GMFG	chr19	-	39826074	39826171	39826613	39826681	39823716	39823766	39832150	39832719	10180	6,3	74,41	21,27,56,70	126,140,80,113	80	128	0.000491291	0.0232566	0.115,0.105	0.211,0.236,0.528,0.498	-0.258
7743	XLOC_048535	C8orf76	chr8	-	124238739	124238872	124243539	124243997	124232195	124232537	124250037	124250181	7743	261165	81,73	420334206328	78,70,55,62	529	204	0.000497782	0.0232566	0.554,0.466	0.675,0.648,0.591,0.671	-0.136
8960	XLOC_039510	CLK4	chr5	-	178046838	178046897	178049393	178049460	178045556	178045779	178050256	178050417	8960	22,28	49,37	40,16,52,46	38,7,28,27	120	104	0.000494489	0.0232566	0.28,0.396	0.477,0.665,0.617,0.596	-0.251
989	XLOC_030845	TRAPPC10	chr21	+	45504002	45504144	45506682	45506841	45502668	45503183	45507579	45507809	989	23,19	4,1	30,14,35,27	13,13,19,30	213	230	0.000493524	0.0232566	0.861,0.954	0.714,0.538,0.665,0.493	0.305
2693	XLOC_039257	ZCCHC10	chr5	-	132342450	132342612	132358532	132358598	132332676	132334542	132362188	132362497	2693	74,81	106,91	137130250111	127,101,124,93	118	233	0.000502773	0.0233977	0.58,0.637	0.681,0.718,0.799,0.702	-0.116
7828	XLOC_001863	C1orf63	chr1	-	25570671	25570715	25570944	25570989	25570040	25570124	25571640	25571792	7828	55,24	20,3	180,101,224,96	9,6,16,17	68	66	0.000526786	0.0243244	0.727,0.886	0.951,0.942,0.931,0.846	-0.111
3844	XLOC_025596	FAHD2CP	chr2	+	96680856	96681073	96685228	96685448	96676277	96676480	96686872	96686981	3844	8,1	43,29	18,36,11,22	66,51,21,27	288	291	0.000560869	0.0257978	0.158,0.034	0.216,0.416,0.346,0.452	-0.261
10179	XLOC_024222	GMFG	chr19	-	39826074	39826171	39826613	39826696	39823716	39823766	39832150	39832719	10179	7,3	74,41	21,27,58,70	126,140,80,113	110	128	0.000575832	0.0262407	0.099,0.078	0.162,0.183,0.458,0.419	-0.217
4399	XLOC_040956	BTN2A2	chr6	+	26385242	26385590	26388240	26388522	26383319	26383409	26390232	26390439	4399	107,79	115,71	86,60,83,78	171103115133	417	351	0.000574595	0.0262407	0.439,0.484	0.297,0.329,0.378,0.33	0.128
10496	XLOC_017288	CIITA	chr16	+	11000355	11002006	11002885	11003044	10998600	10998669	11004044	11004116	10496	171,0	50,25	180365208320	62,87,39,92	1679	187	0.000585772	0.026431	0.276,0.0	0.244,0.318,0.373,0.279	-0.165
10832	XLOC_036710	HNRNPD	chr4	-	83279811	83279973	83292680	83292737	83278465	83278597	83294598	83294650	10832	49,60	354451	103,103,91,102	425542422409	60	193	0.000583871	0.026431	0.308,0.3	0.438,0.379,0.41,0.445	-0.114
9473	XLOC_030050	LOC388796	chr20	-	37050738	37050888	37050936	37051014	37049652	37049745	37055061	37055146	9473	403,24	123137	18,3,16,19	343267189134	135	214	0.000600398	0.0269884	0.839,0.217	0.077,0.017,0.118,0.184	0.429
9470	XLOC_030050	LOC388796	chr20	-	37050733	37050888	37050936	37051014	37049652	37049745	37055061	37055146	9470	403,24	106122	18,3,16,19	290189193124	135	219	0.000604292	0.0270609	0.86,0.242	0.091,0.025,0.119,0.199	0.442
2379	XLOC_036720	LIN54	chr4	-	83867410	83867627	83900035	83900159	83861041	83861115	83905313	83906029	2379	8,28	13,62	4,0,1,5	20,20,24,32	177	270	0.0006129	0.0272632	0.484,0.408	0.234,0.0,0.06,0.192	0.324
6165	XLOC_041005	HLA-F	chr6	+	29910533	29910803	29911898	29912174	29910230	29910403	29912276	29912393	6165	7010164	124762856	5643738655698540	1.05271e+18	341	347	0.000673764	0.0294476	0.364,0.055	0.353,0.367,0.373,0.429	-0.171
9029	XLOC_010057	LARP4	chr12	+	50848096	50848200	50854917	50855130	50835372	50835426	50856364	50856413	9029	11,32	59116	15,7,2,6	81,100,56,126	94	203	0.00067496	0.0294476	0.287,0.373	0.286,0.131,0.072,0.093	0.184
1807	XLOC_033429	EIF4G1	chr3	+	184033919	184034006	184035108	184035285	184033276	184033333	184035504	184035604	1807	0,5	84,11	1,0,1,0	159178181295	125	213	0.000700408	0.0303644	0.0,0.436	0.011,0.0,0.009,0.0	0.213
227	XLOC_005283	KIF20B	chr10	+	91478466	91478629	91479175	91479463	91477332	91477479	91483720	91483860	227	38,79	59158	96,158,48,107	110,175,50,99	234	359	0.00072343	0.0311049	0.497,0.434	0.572,0.581,0.596,0.624	-0.128
7497	XLOC_018313	DPEP2	chr16	-	68025966	68026096	68026852	68027160	68025740	68025882	68033277	68033421	7497	59,0	102,46	108,56,60,184	139,42,124,127	379	201	0.000742531	0.0318109	0.235,0.0	0.292,0.414,0.204,0.435	-0.219
10031	XLOC_031934	IGLL1	chr22	-	24002051	24002187	24037359	24043018	23980673	23981129	24047615	24047728	10031	586457	116,52	13436274231318	68,46,71,83	5730	207	0.000773506	0.0327683	0.154,0.241	0.416,0.33,0.177,0.365	-0.124
4898	XLOC_017700	NUDT7	chr16	+	77769724	77769883	77770546	77770640	77759327	77759481	77775478	77776157	4898	102,14	4,1	65,41,9,102	16,2,4,37	230	170	0.000778686	0.0327683	0.95,0.912	0.75,0.938,0.624,0.671	0.185
3006	XLOC_015535	HAUS2	chr15	+	42851536	42851606	42852979	42853068	42840890	42841163	42853467	42853600	3006	53,60	17,15	39,46,65,91	23,41,38,53	126	164	0.000785384	0.0328175	0.802,0.839	0.688,0.594,0.69,0.691	0.155
6174	XLOC_029903	TASP1	chr20	-	13550153	13550233	13561543	13561628	13514668	13514788	13567896	13568017	6174	61,45	18,8	55,63,43,99	7,4,1,7	156	146	0.000783785	0.0328175	0.76,0.84	0.88,0.936,0.976,0.93	-0.13
1033	XLOC_001993	MRPS15	chr1	-	36939364	36939488	36940977	36943278	36938117	36938287	36945033	36945117	1033	39232635	189,91	5916162819964600	312,92,147,337	2364	187	0.000792508	0.0329497	0.621,0.696	0.6,0.583,0.518,0.519	0.104
2816	XLOC_026461	SRBD1	chr2	-	45715378	45715470	45773455	45773499	45704131	45704214	45773870	45773978	2816	10,10	52,78	12,4,0,1	103,108,91,110	65	161	0.000794101	0.0329497	0.323,0.241	0.224,0.084,0.0,0.022	0.2
3991	XLOC_038960	RAD1	chr5	-	34913574	34913683	34914031	34914131	34911658	34911917	34914799	34915066	3991	3,0	55154	3,8,25,6	59,149,44,126	171	180	0.000819165	0.0337536	0.054,0.0	0.051,0.053,0.374,0.048	-0.105
10301	XLOC_040821	NQO2	chr6	+	3083318	3083547	3085492	3085642	3081212	3081350	3089814	3089891	10301	31,6	4,0	28,6,21,9	8,19,16,19	285	206	0.00085804	0.0351116	0.849,1.0	0.717,0.186,0.487,0.255	0.513
7782	XLOC_008065	SIGIRR	chr11	-	406348	406538	406842	406993	405710	406059	407061	407164	7782	16,0	108,18	34,95,97,157	198164203241	222	261	0.000867467	0.0353754	0.148,0.0	0.168,0.405,0.36,0.434	-0.268
12184	XLOC_007330	NUCB2	chr11	+	17352958	17356027	17358894	17359081	17352447	17352530	17370891	17371130	12184	14771076	42,33	12529334471292	80,47,40,48	3131	249	0.000883016	0.0358861	0.737,0.722	0.554,0.612,0.471,0.682	0.15
10054	XLOC_047686	AP3M2	chr8	+	42022588	42022674	42022944	42023078	42019798	42019936	42024681	42024889	10054	20,29	46101	46,54,24,52	65,72,34,76	158	205	0.000932668	0.0377747	0.361,0.271	0.479,0.493,0.478,0.47	-0.164
7460	XLOC_018444	MTHFSD	chr16	-	86585638	86585752	86585784	86585898	86582069	86582183	86588250	86588357	7460	26,2	0,0	15,19,17,4	13,9,8,23	185	185	0.000937307	0.0378334	1.0,1.0	0.536,0.679,0.68,0.148	0.489
11319	XLOC_010961	CS	chr12	-	56712020	56712218	56712871	56712965	56709604	56711427	56713091	56713271	11319	39,11	180110	82,52,49,71	267143118212	170	269	0.000966493	0.0386174	0.255,0.137	0.327,0.365,0.397,0.346	-0.163
4015	XLOC_016186	VWA9	chr15	-	65897466	65897574	65899496	65899780	65892111	65892267	65903435	65903627	4015	66105	60,82	143,176,76,271	54,83,50,122	355	179	0.000998895	0.0396451	0.357,0.392	0.572,0.517,0.434,0.528	-0.138
1164	XLOC_039096	POC5	chr5	-	75003561	75003700	75008678	75008776	75001528	75001612	75013130	75013342	1164	75,48	34,19	82,47,13,72	65,43,30,66	162	202	0.00101534	0.0400301	0.733,0.759	0.611,0.577,0.351,0.576	0.217
740	XLOC_036607	OCIAD2	chr4	-	48894788	48894906	48896022	48896070	48887404	48887582	48901845	48901942	740	7,9	234237	25,28,51,15	424255264308	82	189	0.00101499	0.0400301	0.065,0.08	0.12,0.202,0.308,0.101	-0.11
11536	XLOC_041176	BYSL	chr6	+	41899133	41899294	41899465	41899568	41898372	41898506	41900098	41905279	11536	40,48	55,49	90,120,64,111	53,76,40,73	232	174	0.00104268	0.0407723	0.353,0.424	0.56,0.542,0.545,0.533	-0.157
10262	XLOC_034066	MBD4	chr3	-	129151345	129151449	129151940	129152090	129149786	129150421	129152692	129152827	10262	190111	88,50	169143144255	53,51,24,55	221	175	0.00107476	0.0412756	0.631,0.637	0.716,0.689,0.826,0.786	-0.12
2488	XLOC_010518	ZNF664	chr12	+	124472592	124472685	124489424	124489482	124458432	124458567	124495927	124495988	2488	9,0	6,3	10,29,22,32	0,0,2,3	139	71	0.00107386	0.0412756	0.434,0.0	1.0,1.0,0.849,0.845	-0.707
4454	XLOC_020539	PTGES3L-AARSD1	chr17	-	41105740	41105795	41106892	41106985	41103816	41103911	41107174	41107241	4454	70,59	52,86	94,32,44,81	171140132114	145	71	0.00107404	0.0412756	0.397,0.251	0.212,0.101,0.14,0.258	0.146
8190	XLOC_040834	FARS2	chr6	+	5404774	5404934	5431273	5431405	5260880	5261893	5545412	5545573	8190	70,91	91119	88,106,78,76	195207173169	231	203	0.00107008	0.0412756	0.403,0.402	0.284,0.31,0.284,0.283	0.112
11803	XLOC_027288	MTERFD2	chr2	-	242033691	242033847	242036657	242036842	242029394	242029459	242041667	242041747	11803	87,62	87,58	118,112,123,97	39,86,10,63	217	188	0.00108404	0.041366	0.464,0.481	0.724,0.53,0.914,0.572	-0.213
1233	XLOC_010827	PCED1B-AS1	chr12	-	47600293	47600368	47603063	47603241	47598299	47599852	47604422	47604544	1233	43119	6,33	16,259,64,217	0,18,1,27	249	136	0.00108408	0.041366	0.797,0.663	1.0,0.887,0.972,0.814	-0.188
12359	XLOC_025624	LIPT1	chr2	+	99771944	99772007	99772763	99772889	99771417	99771514	99778419	99779613	12359	5,8	73,21	0,0,1,0	56,42,28,76	112	197	0.0012021	0.04469	0.108,0.401	0.0,0.0,0.059,0.0	0.24
5630	XLOC_026446	NA	chr2	-	43401190	43401259	43411627	43411709	43400314	43401091	43424042	43424102	5630	7,71	6,28	24,250,5,197	0,45,1,23	118	92	0.00121941	0.04494	0.476,0.664	1.0,0.812,0.796,0.87	-0.299
6167	XLOC_041005	HLA-F	chr6	+	29910533	29910803	29912276	29912393	29910246	29910403	29912835	29912868	6167	7010164	2641850	5643738655678540	1372200218971400	282	129	0.00121922	0.04494	0.548,0.081	0.653,0.628,0.573,0.735	-0.333
8267	XLOC_005820	NA	chr10	-	64976966	64977091	64979637	64979743	64975022	64975215	65024410	65024524	8267	48,27	151,69	63,110,94,71	73160173139	177	196	0.00123162	0.0452498	0.26,0.302	0.489,0.432,0.376,0.361	-0.134
11024	XLOC_030761	IFNAR2	chr21	+	34635097	34635942	34638316	34638819	34624966	34625135	34640698	34640822	11024	166143	77,42	107,174,89,98	63,92,81,179	916	574	0.00124881	0.0457397	0.575,0.681	0.516,0.542,0.408,0.255	0.198
5482	XLOC_020960	C17orf62	chr17	-	80405455	80405497	80407045	80407168	80403739	80403836	80408575	80408707	5482	309,29	57,6	248364133359	22,32,10,44	194	70	0.00125856	0.0459549	0.662,0.636	0.803,0.804,0.828,0.746	-0.146
11610	XLOC_006073	POLL	chr10	-	103344358	103344676	103347002	103347163	103340004	103340173	103347960	103348030	11610	38,17	90,65	36,40,59,35	42,80,41,45	210	367	0.00127975	0.0465853	0.425,0.314	0.6,0.466,0.715,0.576	-0.22
4093	XLOC_038482	AP3S1	chr5	+	115202366	115202458	115205713	115205825	115177618	115177803	115230783	115230855	4093	72,20	82,36	209217181187	140144130130	150	163	0.00130565	0.0472732	0.488,0.376	0.619,0.621,0.602,0.61	-0.181
538	XLOC_008753	MTMR2	chr11	-	95615537	95615660	95620775	95620848	95598764	95598840	95621319	95621425	538	7,12	4,0	6,8,3,12	5,30,15,21	116	178	0.0013106	0.0472732	0.729,1.0	0.648,0.29,0.235,0.467	0.455
1754	XLOC_026844	AMMECR1L	chr2	-	128624473	128624570	128631401	128631846	128619203	128622779	128641776	128641886	1754	5,1	6,5	50,13,29,51	6,4,12,10	516	170	0.00135798	0.0488337	0.215,0.062	0.733,0.517,0.443,0.627	-0.442
5804	XLOC_002103	BEND5	chr1	-	49227008	49227142	49238731	49238808	49224571	49224956	49242277	49242547	5804	1,14	5,3	0,3,1,1	11,51,26,50	140	205	0.00137045	0.0489854	0.227,0.872	0.0,0.079,0.053,0.028	0.509

## Sheet: MXE.MATS.JunctionCountOnly
ID	GeneID	geneSymbol	chr	strand	1stExonStart_0base	1stExonEnd	2ndExonStart_0base	2ndExonEnd	upstreamES	upstreamEE	downstreamES	downstreamEE	ID	IJC_SAMPLE_1	SJC_SAMPLE_1	IJC_SAMPLE_2	SJC_SAMPLE_2	IncFormLen	SkipFormLen	PValue	FDR	IncLevel1	IncLevel2	IncLevelDifference
10705	XLOC_005570	KLF6	chr10	-	3822297	3822421	3823958	3824406	3818187	3821782	3827104	3827473	10705	267,14	1120,84	16011405231311	2341227482895	170	170	0	0	0.193,0.143	0.406,0.482,0.52,0.594	-0.332
4793	XLOC_041886	HLA-DRB5	chr6	-	32548023	32548047	32548522	32548633	32546546	32546881	32549333	32549615	4793	36182562	1035553	2844320032644440	1,7,404,15	170	34	0	0	0.411,0.481	0.998,0.989,0.618,0.983	-0.451
4800	XLOC_041886	HLA-DRB5	chr6	-	32549333	32549615	32551885	32552155	32548522	32548633	32557419	32557633	4800	1683130	36172562	2,2,131,3	2844319932624440	170	170	2.22045e-16	5.22737e-13	0.318,0.048	0.001,0.001,0.039,0.001	0.172
1117	XLOC_045914	LOC401320	chr7	-	30591715	30591795	30601081	30601744	30590251	30590397	30603346	30603614	1117	61,27	61,25	116,27,36,22	10,9,4,3	170	146	3.83484e-11	5.64249e-08	0.462,0.481	0.909,0.72,0.885,0.863	-0.373
3500	XLOC_017788	RPL13	chr16	+	89627347	89627471	89627634	89627776	89627064	89627120	89627985	89628006	3500	376,34	2048688	34213039363322	1812215920985850	63	63	4.43209e-11	5.79668e-08	0.155,0.047	0.159,0.376,0.309,0.362	-0.2
8010	XLOC_010596	CACNA1C	chr12	-	2791651	2791778	2799242	2799376	2786877	2787063	2799972	2800145	8010	36,19	2,0	36,22,15,40	47,15,22,43	170	170	9.94806e-11	1.06453e-07	0.947,1.0	0.434,0.595,0.405,0.482	0.495
8011	XLOC_010596	CACNA1C	chr12	-	2791651	2791778	2799305	2799376	2781294	2781412	2799972	2800145	8011	61,22	7,0	48,33,32,47	78,17,32,66	128	170	1.52614e-10	1.49701e-07	0.92,1.0	0.45,0.721,0.57,0.486	0.403
11082	XLOC_026003	CASP8	chr2	+	202131183	202131514	202136238	202136344	202125222	202125336	202137360	202137499	11082	19,10	89,88	46,22,61,61	71,31,57,95	170	170	2.79046e-10	2.06447e-07	0.176,0.102	0.393,0.415,0.517,0.391	-0.29
11018	XLOC_018309	CENPT	chr16	-	67863325	67863419	67863667	67864451	67862569	67862746	67865118	67865261	11018	42,4	196,76	116111149168	220162209241	170	170	3.18498e-10	2.20532e-07	0.176,0.05	0.345,0.407,0.416,0.411	-0.282
10788	XLOC_048651	VPS28	chr8	-	145650100	145650202	145650328	145650383	145649597	145649651	145651065	145651155	10788	146,87	989906	84,71,49,54	1618108710341140	56	130	1.00616e-09	5.9506e-07	0.255,0.182	0.108,0.132,0.099,0.098	0.109
6198	XLOC_013822	C14orf159	chr14	+	91633568	91633722	91636346	91636530	91626609	91626741	91639632	91639747	6198	123160	172136	207197163212	0,93,0,137	170	170	1.01106e-09	5.9506e-07	0.417,0.541	1.0,0.679,1.0,0.607	-0.343
3517	XLOC_010110	HNRNPA1	chr12	+	54677595	54677751	54678041	54678101	54676583	54676658	54680445	54680516	3517	18491483	161129	1946151117251510	303299285232	132	68	3.63272e-09	2.03622e-06	0.855,0.856	0.768,0.722,0.757,0.771	0.101
8269	XLOC_005820	NA	chr10	-	64973232	64974911	64975312	64975456	64968822	64968995	64976966	64977091	8269	89,48	50,37	143264236173	33,59,47,36	170	170	1.11546e-08	5.70873e-06	0.64,0.565	0.812,0.817,0.834,0.828	-0.22
6165	XLOC_041005	HLA-F	chr6	+	29910533	29910803	29911898	29912174	29910230	29910403	29912276	29912393	6165	840,18	43201249	7467095961340	3531390830543500	170	170	1.2199e-08	5.74377e-06	0.163,0.014	0.174,0.154,0.163,0.276	-0.103
8012	XLOC_010596	CACNA1C	chr12	-	2791651	2791778	2799242	2799376	2781294	2781412	2799972	2800145	8012	38,19	7,0	36,22,21,41	78,17,32,66	170	170	1.17806e-08	5.74377e-06	0.844,1.0	0.316,0.564,0.396,0.383	0.507
5090	XLOC_026365	MPV17	chr2	-	27535546	27535639	27535860	27535976	27535081	27535114	27545314	27545389	5090	98199	33,27	366218273433	15,14,20,16	94	94	1.49998e-08	6.53934e-06	0.748,0.881	0.961,0.94,0.932,0.964	-0.135
6259	XLOC_008678	ALG8	chr11	-	77823695	77823816	77824931	77825035	77820487	77820627	77825311	77825438	6259	37,57	84185	108199105126	123205119151	170	170	1.49688e-08	6.53934e-06	0.306,0.236	0.468,0.493,0.469,0.455	-0.2
8620	XLOC_026077	ARPC2	chr2	+	219099074	219099120	219110142	219110269	219093460	219093573	219114086	219114187	8620	253116	20731494	234622640624	1755291231463100	78	170	2.41538e-08	1.01541e-05	0.21,0.145	0.225,0.318,0.307,0.304	-0.111
10704	XLOC_005570	KLF6	chr10	-	3822297	3822421	3823832	3824406	3821538	3821782	3827104	3827473	10704	695,54	1120,84	23814267321889	2341227482895	170	170	3.23599e-08	1.2697e-05	0.383,0.391	0.504,0.538,0.603,0.679	-0.194
4031	XLOC_020301	RAB34	chr17	-	27043920	27044012	27044230	27044443	27043010	27043076	27045139	27045487	4031	14,0	110,67	54,60,41,65	143157116142	144	144	3.98754e-08	1.50962e-05	0.113,0.0	0.274,0.276,0.261,0.314	-0.225
6527	XLOC_009986	DNM1L	chr12	+	32890798	32890876	32891197	32891230	32890038	32890095	32892997	32893174	6527	2,5	23,28	22,35,41,19	20,33,22,21	107	26	4.76616e-08	1.70008e-05	0.021,0.042	0.211,0.205,0.312,0.18	-0.195
7411	XLOC_031594	TTC28-AS1	chr22	+	28318005	28318166	28331138	28331218	28315363	28315533	28381679	28382380	7411	37,43	39,35	76,60,122,105	27,6,30,29	170	146	5.52512e-08	1.91283e-05	0.449,0.513	0.707,0.896,0.777,0.757	-0.303
11083	XLOC_026003	CASP8	chr2	+	202131183	202131514	202137360	202137499	202098738	202098835	202139611	202139676	11083	2,0	25,20	13,6,13,19	10,6,3,19	143	143	6.5168e-08	2.07322e-05	0.074,0.0	0.565,0.5,0.813,0.5	-0.557
3593	XLOC_007536	MS4A7	chr11	+	60154189	60154246	60156862	60157069	60150601	60150761	60161259	60163426	3593	169259	38,20	11,103,66,57	4,29,40,27	100	170	8.42206e-08	2.4784e-05	0.883,0.957	0.824,0.858,0.737,0.782	0.12
8277	XLOC_005820	NA	chr10	-	64975312	64975456	64976966	64977091	64975022	64975215	65024410	65024524	8277	98,43	113,64	46,85,100,83	166255257247	170	170	9.71646e-08	2.78957e-05	0.464,0.402	0.217,0.25,0.28,0.252	0.183
6161	XLOC_041005	HLA-F	chr6	+	29911044	29911320	29912276	29912393	29855731	29856001	29912835	29912868	6161	6,0	1207392	432,3,11,796	311536848287	111	111	2.13668e-07	5.58908e-05	0.005,0.0	0.581,0.006,0.013,0.735	-0.331
2421	XLOC_001288	PTPRC	chr1	+	198668692	198668833	198671515	198671659	198661475	198661502	198672426	198672501	2421	14,20	146120	104,29,268,179	21117217178	88	88	2.71701e-07	6.6629e-05	0.087,0.143	0.832,0.199,0.553,0.501	-0.406
552	XLOC_038443	CAST	chr5	+	96078358	96078460	96082045	96082129	96078046	96078182	96083048	96083096	552	3,6	38,28	50,50,25,68	63,35,40,66	126	110	2.95357e-07	7.09519e-05	0.064,0.158	0.409,0.555,0.353,0.474	-0.337
3909	XLOC_046032	GUSB	chr7	-	65441001	65441189	65445210	65445396	65439512	65439691	65446960	65447301	3909	24,16	60,26	63200105332	60,122,25,96	170	170	3.07474e-07	7.23856e-05	0.286,0.381	0.512,0.621,0.808,0.776	-0.346
4750	XLOC_024009	ISYNA1	chr19	-	18547493	18547582	18548669	18548798	18547139	18547289	18548902	18549111	4750	15,0	98,18	41111104294	113,142,96,246	170	164	3.49312e-07	8.06226e-05	0.129,0.0	0.259,0.43,0.511,0.536	-0.37
11081	XLOC_026003	CASP8	chr2	+	202131183	202131514	202137360	202137499	202125222	202125336	202139611	202139676	11081	16,5	24,20	41,12,56,51	10,6,3,19	143	143	4.64069e-07	0.000103067	0.4,0.2	0.804,0.667,0.949,0.729	-0.487
3589	XLOC_007536	MS4A7	chr11	+	60160157	60160259	60161259	60161379	60156862	60157069	60162418	60163426	3589	251330	22,9	8,182,54,61	2,15,19,20	170	170	4.85758e-07	0.000105886	0.919,0.973	0.8,0.924,0.74,0.753	0.142
11084	XLOC_026003	CASP8	chr2	+	202131183	202131514	202136238	202136344	202098738	202098835	202137360	202137499	11084	5,5	88,78	18,16,18,29	72,33,57,95	170	170	5.6513e-07	0.000118788	0.054,0.06	0.2,0.327,0.24,0.234	-0.193
464	XLOC_034265	ALG3	chr3	-	183962388	183962509	183962985	183963146	183961341	183961418	183963255	183963403	464	83,16	19,8	121417167356	18,14,6,21	155	155	6.10169e-07	0.000126005	0.814,0.667	0.871,0.968,0.965,0.944	-0.197
300	XLOC_025272	GPATCH11	chr2	+	37315511	37315583	37316782	37317009	37304440	37311713	37317823	37317865	300	212123	80,52	144142116179	18,28,19,30	80	120	6.47608e-07	0.000131431	0.799,0.78	0.923,0.884,0.902,0.899	-0.112
3598	XLOC_007536	MS4A7	chr11	+	60154189	60154246	60156862	60157069	60152560	60152695	60162418	60163426	3598	89,45	1,0	3,70,14,14	0,4,11,11	100	170	8.17726e-07	0.000163143	0.993,1.0	1.0,0.967,0.684,0.684	0.163
6688	XLOC_010513	DDX55	chr12	+	124090619	124090706	124091978	124092070	124086619	124086803	124092146	124092209	6688	6,9	98,29	1,1,0,0	135,163,73,108	131	141	8.64411e-07	0.000169583	0.062,0.25	0.008,0.007,0.0,0.0	0.152
1148	XLOC_014003	EIF5	chr14	+	103800725	103800934	103801989	103803186	103798050	103800597	103803452	103803564	1148	20,0	234134	11179368280	222593350246	170	170	1.05514e-06	0.000197144	0.079,0.0	0.047,0.232,0.513,0.532	-0.292
6150	XLOC_041005	HLA-F	chr6	+	29911898	29912174	29912835	29912868	29911044	29911320	29913010	29913058	6150	2387442	310113	114264317344440	45,31,251,44	126	26	1.04587e-06	0.000197144	0.614,0.447	0.84,0.811,0.588,0.954	-0.268
9468	XLOC_030050	LOC388796	chr20	-	37050936	37051014	37054582	37054700	37049652	37049745	37055061	37055146	9468	69,13	403,24	29,14,26,16	18,3,16,19	163	135	1.96986e-06	0.000351322	0.124,0.31	0.572,0.794,0.574,0.411	-0.371
7267	XLOC_045478	DUS4L	chr7	+	107217757	107220746	107221203	107221309	107216810	107217037	107224326	107224427	7267	24,15	44,22	14,13,9,17	102,81,50,94	170	170	2.01848e-06	0.00035462	0.353,0.405	0.121,0.138,0.153,0.153	0.238
3815	XLOC_023360	FCGRT	chr19	+	50017467	50017743	50027763	50028033	50017138	50017390	50028713	50028830	3815	148,89	520335	109381330247	281761653452	170	170	2.07642e-06	0.00035803	0.222,0.21	0.279,0.334,0.336,0.353	-0.11
2762	XLOC_038982	DAB2	chr5	-	39381555	39381718	39382719	39383373	39376751	39377384	39388406	39388469	2762	9,19	72131	6,28,22,9	17,65,39,14	141	141	3.08234e-06	0.000511017	0.111,0.127	0.261,0.301,0.361,0.391	-0.21
4111	XLOC_007750	ATG16L2	chr11	+	72528800	72528900	72535104	72535167	72527772	72527872	72535778	72535887	4111	20,0	96,12	47,13,20,54	52,11,41,31	170	112	3.21606e-06	0.00052578	0.121,0.0	0.373,0.438,0.243,0.534	-0.336
4413	XLOC_017253	ZNF75A	chr16	+	3363048	3363175	3366911	3367022	3362676	3362768	3367189	3372436	4413	10,5	51,79	10,16,7,17	24,13,15,22	170	170	3.60152e-06	0.000580733	0.164,0.06	0.294,0.552,0.318,0.436	-0.288
4152	XLOC_010064	LETMD1	chr12	+	51447560	51447643	51449926	51450028	51442816	51442968	51450132	51450285	4152	10,1	138,83	18,12,31,32	132,67,126,101	152	170	3.98659e-06	0.000634138	0.075,0.013	0.132,0.167,0.216,0.262	-0.15
1278	XLOC_026266	ITGB1BP1	chr2	-	9552397	9552534	9554306	9554385	9548241	9548334	9563501	9564133	1278	0,0	96,94	26,16,20,20	133271195223	144	170	4.51122e-06	0.000708021	0.0,0.0	0.188,0.065,0.108,0.096	-0.114
3044	XLOC_048650	SLC39A4	chr8	-	145638142	145638330	145638620	145638773	145637797	145638050	145638896	145638951	3044	26,3	160,67	247136201370	680504593798	133	133	5.64292e-06	0.000873985	0.14,0.043	0.266,0.212,0.253,0.317	-0.171
4639	XLOC_050069	CNTRL	chr9	+	123852552	123852683	123857165	123857296	123835836	123837345	123858699	123858841	4639	26,43	78,76	9,16,9,12	98,82,51,105	170	170	6.35435e-06	0.000958937	0.25,0.361	0.084,0.163,0.15,0.103	0.18
5207	XLOC_049934	C9orf89	chr9	+	95869955	95870109	95874499	95874571	95858449	95858634	95875273	95875565	5207	57,3	327128	76,51,136,107	366234357215	170	130	7.41217e-06	0.00108807	0.118,0.018	0.137,0.143,0.226,0.276	-0.128
5463	XLOC_011274	ANAPC5	chr12	-	121768385	121768475	121769149	121769231	121766118	121766300	121773335	121773526	5463	454421	190216	442597396794	323471360520	150	166	7.48737e-06	0.00108807	0.726,0.683	0.602,0.584,0.549,0.628	0.114
9973	XLOC_018384	KARS	chr16	-	75674081	75674247	75675461	75675621	75670351	75670445	75678180	75678360	9973	38,45	205251	119,79,119,141	242278344355	170	170	7.32459e-06	0.00108807	0.156,0.152	0.33,0.221,0.257,0.284	-0.119
6167	XLOC_041005	HLA-F	chr6	+	29910533	29910803	29912276	29912393	29910246	29910403	29912835	29912868	6167	840,18	1207392	7467095941339	311536850286	111	111	7.61815e-06	0.00109358	0.41,0.044	0.706,0.569,0.411,0.824	-0.4
2485	XLOC_014395	ACYP1	chr14	-	75523149	75523263	75528386	75528465	75519927	75520362	75530172	75530264	2485	71,57	17,29	161,97,57,142	6,14,5,20	144	170	7.8469e-06	0.00111284	0.831,0.699	0.969,0.891,0.931,0.893	-0.156
572	XLOC_032874	ARIH2	chr3	+	48960180	48960244	48964894	48965246	48955250	48956431	48982568	48982614	572	3,2	12,11	3,54,57,117	10,7,6,18	68	124	7.95603e-06	0.00111489	0.313,0.249	0.354,0.934,0.945,0.922	-0.508
10309	XLOC_023165	MIA-RAB4B	chr19	+	41312459	41312579	41313042	41313179	41306243	41307320	41313388	41313456	10309	37,8	97,61	95,87,69,79	109,101,85,87	146	146	8.61155e-06	0.00119255	0.276,0.116	0.466,0.463,0.448,0.476	-0.267
2312	XLOC_025187	FAM228B	chr2	+	24347199	24347330	24357988	24358057	24346349	24346403	24360778	24360970	2312	20,16	11,7	3,5,5,1	10,9,13,22	132	86	9.31242e-06	0.00124564	0.542,0.598	0.163,0.266,0.2,0.029	0.406
1118	XLOC_045914	LOC401320	chr7	-	30591715	30591795	30603346	30603614	30590251	30590397	30608448	30611484	1118	19,18	57,25	19,16,15,14	10,8,4,3	170	146	9.85372e-06	0.00130324	0.223,0.382	0.62,0.632,0.763,0.8	-0.401
5213	XLOC_049934	C9orf89	chr9	+	95872849	95873003	95874160	95874571	95869955	95870098	95875273	95875565	5213	53,13	327128	90,80,107,73	363237358215	170	170	1.13072e-05	0.0014467	0.139,0.092	0.199,0.252,0.23,0.253	-0.118
9259	XLOC_031052	U2AF1	chr21	-	44520562	44520629	44521475	44521542	44515803	44515853	44524424	44524512	9259	132215	757671	427632364584	91414228821439	74	74	1.16707e-05	0.00147716	0.148,0.243	0.318,0.308,0.292,0.289	-0.106
4153	XLOC_010064	LETMD1	chr12	+	51447560	51447643	51449932	51450028	51442816	51442968	51450132	51450285	4153	10,1	137,71	18,12,31,32	136,64,126,101	152	170	1.23174e-05	0.00154243	0.075,0.016	0.129,0.173,0.216,0.262	-0.15
6432	XLOC_019874	RAB37	chr17	+	72736906	72737017	72738392	72738434	72733355	72733504	72739267	72739334	6432	57,13	72,14	227,63,216,167	128,39,94,65	145	45	1.25407e-05	0.00155386	0.197,0.224	0.355,0.334,0.416,0.444	-0.177
9685	XLOC_020211	ZSWIM7	chr17	-	15890579	15890682	15897070	15897092	15884353	15884458	15902973	15903036	9685	51,26	127,36	40,38,34,28	134221226172	15	141	1.38749e-05	0.00167278	0.791,0.872	0.737,0.618,0.586,0.605	0.195
139	XLOC_020823	SLC25A19	chr17	-	73273433	73273564	73284582	73284672	73269060	73269720	73285434	73285530	139	31,41	257231	54,83,34,107	194,340,54,246	166	170	1.45333e-05	0.001728	0.11,0.154	0.222,0.2,0.392,0.308	-0.149
5208	XLOC_049934	C9orf89	chr9	+	95869955	95870098	95874499	95874571	95858449	95858634	95875273	95875565	5208	57,3	327128	73,51,124,112	366234357215	170	130	1.54698e-05	0.00182095	0.118,0.018	0.132,0.143,0.21,0.285	-0.125
8714	XLOC_016424	SNRPA1	chr15	-	101827112	101827215	101827860	101827907	101825930	101826006	101835301	101835473	8714	33,12	32,10	8,16,18,17	39,56,86,34	64	154	1.86954e-05	0.002131	0.713,0.743	0.33,0.407,0.335,0.546	0.323
9790	XLOC_023836	KEAP1	chr19	-	10599867	10600044	10600323	10600529	10596517	10597494	10602252	10602938	9790	27,14	87,69	48,129,90,215	88201144327	170	170	1.8828e-05	0.002131	0.237,0.169	0.353,0.391,0.385,0.397	-0.178
9470	XLOC_030050	LOC388796	chr20	-	37050733	37050888	37050936	37051014	37049652	37049745	37055061	37055146	9470	403,24	47,47	18,3,16,19	146,97,112,64	135	163	1.94104e-05	0.002176	0.912,0.381	0.13,0.036,0.147,0.264	0.502
5479	XLOC_020960	C17orf62	chr17	-	80407045	80407168	80407306	80407356	80405455	80405497	80408575	80408707	5479	45,2	362,45	6,15,0,14	277443146413	43	120	1.98929e-05	0.00220905	0.258,0.11	0.057,0.086,0.0,0.086	0.127
5341	XLOC_002165	ITGB3BP	chr1	-	63955753	63955889	63974198	63974241	63920560	63920639	63988799	63989605	5341	24,44	15,7	49,63,55,92	3,3,1,8	59	157	2.05232e-05	0.00225774	0.81,0.944	0.978,0.982,0.993,0.968	-0.103
2422	XLOC_001288	PTPRC	chr1	+	198665840	198666038	198668692	198668833	198661475	198661502	198672426	198672501	2422	39,19	14,20	1,32,47,41	104,29,268,179	88	88	2.15087e-05	0.00232274	0.736,0.487	0.01,0.525,0.149,0.186	0.394
7046	XLOC_015831	ISG20	chr15	+	89179397	89179523	89180592	89182307	89176818	89178931	89182573	89182825	7046	0,0	131,87	0,109,1,45	263,217,84,331	170	170	2.17542e-05	0.00232789	0.0,0.0	0.0,0.334,0.012,0.12	-0.117
10311	XLOC_023165	MIA-RAB4B	chr19	+	41312459	41312579	41313388	41313456	41306243	41307320	41313713	41315635	10311	37,11	91,49	96,84,72,79	100,103,95,97	170	122	2.21745e-05	0.00235033	0.226,0.139	0.408,0.369,0.352,0.369	-0.192
4043	XLOC_020301	RAB34	chr17	-	27043010	27043079	27044230	27044443	27042817	27042919	27045139	27045633	4043	14,0	101,42	48,56,39,57	179,178,98,126	170	124	2.23632e-05	0.00235033	0.092,0.0	0.164,0.187,0.225,0.248	-0.16
4040	XLOC_020301	RAB34	chr17	-	27043010	27043076	27044230	27044443	27042817	27042919	27045139	27045286	4040	14,0	101,41	48,56,39,57	177,181,98,126	170	118	2.34004e-05	0.00243758	0.088,0.0	0.158,0.177,0.216,0.239	-0.153
7894	XLOC_007204	TSPAN32	chr11	+	2337825	2337897	2338573	2338755	2337458	2337542	2339092	2348554	7894	9,0	241113	20,8,35,24	299106276145	122	162	2.49949e-05	0.0025584	0.047,0.0	0.082,0.091,0.144,0.18	-0.101
7048	XLOC_015831	ISG20	chr15	+	89179397	89179523	89182190	89182307	89178437	89178931	89182573	89182825	7048	0,0	128,87	0,109,1,45	263,211,84,326	170	170	2.58574e-05	0.00262281	0.0,0.0	0.0,0.341,0.012,0.121	-0.119
4218	XLOC_021974	PTPN2	chr18	-	12825808	12825943	12830941	12831040	12817154	12817264	12836789	12836890	4218	156,75	68,6	155154167176	16,6,7,4	170	170	3.02229e-05	0.00291601	0.696,0.926	0.906,0.963,0.96,0.978	-0.141
6032	XLOC_024141	IGFLR1	chr19	-	36230610	36230989	36231280	36231465	36230150	36230527	36231924	36232124	6032	14,0	182,29	20,48,38,24	82174179133	170	170	2.97919e-05	0.00291601	0.071,0.0	0.196,0.216,0.175,0.153	-0.149
9813	XLOC_017612	AGRP	chr16	+	67518012	67518231	67525927	67526024	67515233	67515422	67538322	67540284	9813	5,3	7,5	12,20,21,23	0,1,2,6	170	170	2.9991e-05	0.00291601	0.417,0.375	1.0,0.952,0.913,0.793	-0.519
12129	XLOC_036805	CASP6	chr4	-	110615680	110615856	110618777	110618924	110609784	110610724	110619455	110619498	12129	60,42	9,5	87,74,99,114	0,0,1,5	121	121	3.46189e-05	0.00327052	0.87,0.894	1.0,1.0,0.99,0.958	-0.105
4414	XLOC_017253	ZNF75A	chr16	+	3363048	3363175	3366953	3367022	3362676	3362768	3367189	3372436	4414	10,5	35,52	10,16,7,17	19,7,8,19	170	124	3.49147e-05	0.00327052	0.172,0.066	0.277,0.625,0.39,0.395	-0.303
7086	XLOC_001628	AURKAIP1	chr1	-	1309379	1309825	1310084	1310170	1309109	1309282	1310533	1310818	7086	92,2	140112	265645614542	204501355424	158	170	3.50085e-05	0.00327052	0.414,0.019	0.583,0.581,0.65,0.579	-0.382
8621	XLOC_026077	ARPC2	chr2	+	219099074	219099120	219104113	219104207	219093460	219093573	219110142	219110269	8621	253116	1356935	238620642624	1230214024722230	78	170	3.75955e-05	0.00348454	0.289,0.213	0.297,0.387,0.361,0.379	-0.105
6018	XLOC_011192	GIT2	chr12	-	110383064	110383154	110385060	110385309	110376969	110377052	110390896	110391039	6018	81,40	69,15	25,43,33,29	88,46,111,81	161	157	3.79725e-05	0.00349198	0.534,0.722	0.217,0.477,0.225,0.259	0.334
10774	XLOC_039010	EMB	chr5	-	49706710	49706799	49707030	49707217	49701558	49701686	49723977	49724061	10774	23,12	113,37	17,80,11,46	31,136,18,61	162	156	3.8543e-05	0.00351698	0.164,0.238	0.346,0.362,0.37,0.421	-0.174
4795	XLOC_041886	HLA-DRB5	chr6	-	32521632	32521743	32522466	32522748	32521152	32521176	32551885	32552129	4795	816487	502,62	83382010041725	24,7,592,52	102	102	3.96748e-05	0.00356588	0.619,0.887	0.972,0.992,0.629,0.971	-0.138
7344	XLOC_019542	CDK12	chr17	+	37712538	37712666	37721012	37721117	37707290	37707395	37723040	37729605	7344	20,9	7,4	9,2,0,9	13,11,19,18	170	170	4.25991e-05	0.00371433	0.741,0.692	0.409,0.154,0.0,0.333	0.492
5970	XLOC_023855	EPOR	chr19	-	11482363	11482550	11485286	11489271	11478948	11478971	11489366	11489454	5970	9,0	25,5	32,17,26,71	13,7,14,22	97	97	4.75329e-05	0.00408401	0.265,0.0	0.711,0.708,0.65,0.763	-0.575
4415	XLOC_017253	ZNF75A	chr16	+	3363048	3363175	3366938	3367022	3362676	3362768	3367189	3372436	4415	10,5	35,55	10,16,7,17	19,7,8,20	170	154	4.94695e-05	0.00421961	0.206,0.076	0.323,0.674,0.442,0.435	-0.328
9622	XLOC_002890	C1orf186	chr1	-	206288104	206288349	206289366	206289626	206282505	206285144	206306068	206306304	9622	20,19	8,10	160,25,31,71	19,3,1,7	170	170	5.00397e-05	0.00423754	0.714,0.655	0.894,0.893,0.969,0.91	-0.232
6028	XLOC_020949	DCXR	chr17	-	79994259	79994324	79994419	79994519	79994066	79994184	79994596	79994639	6028	72,22	178108	113257190206	228351287343	121	67	5.12788e-05	0.00431145	0.183,0.101	0.215,0.288,0.268,0.25	-0.113
4412	XLOC_017253	ZNF75A	chr16	+	3362676	3362768	3366911	3367022	3361648	3361948	3367189	3372436	4412	28,27	35,56	21,31,38,37	19,7,8,19	170	170	5.52549e-05	0.0046128	0.444,0.325	0.525,0.816,0.826,0.661	-0.322
1399	XLOC_042000	RRP36	chr6	-	43023282	43023356	43023634	43023745	43021359	43022224	43023818	43023934	1399	164108	251173	297245142337	304223147287	170	134	6.90236e-05	0.00557568	0.34,0.33	0.435,0.464,0.432,0.481	-0.118
3547	XLOC_039155	FAM172A	chr5	-	93392783	93392908	93410350	93410474	93388830	93388932	93447215	93447404	3547	64,46	18,5	102,82,83,104	4,1,3,8	170	170	6.91572e-05	0.00557568	0.78,0.902	0.962,0.988,0.965,0.929	-0.12
11306	XLOC_011174	SART3	chr12	-	108925997	108926110	108929134	108929244	108924980	108925057	108930289	108930348	11306	74,89	42,41	77,79,51,127	78,82,52,134	122	122	7.28249e-05	0.00583144	0.638,0.685	0.497,0.491,0.495,0.487	0.169
1280	XLOC_045126	RALA	chr7	+	39726229	39726380	39729980	39730189	39662256	39663424	39736283	39736458	1280	15,8	30,26	24,102,127,88	26,53,109,63	170	170	8.07957e-05	0.00642598	0.333,0.235	0.48,0.658,0.538,0.583	-0.281
3418	XLOC_002016	PABPC4	chr1	-	40030094	40030214	40030777	40031050	40029285	40029413	40033422	40033518	3418	137,74	165,77	201167116109	85,52,101,70	170	170	8.23304e-05	0.0065025	0.454,0.49	0.703,0.763,0.535,0.609	-0.18
9473	XLOC_030050	LOC388796	chr20	-	37050738	37050888	37050936	37051014	37049652	37049745	37055061	37055146	9473	403,24	67,65	18,3,16,19	205,175,114,77	135	163	8.28625e-05	0.0065025	0.879,0.308	0.096,0.02,0.145,0.23	0.471
5854	XLOC_041628	FAM120B	chr6	+	170667313	170667406	170697374	170697581	170632166	170632347	170700100	170700209	5854	5,8	18,34	1,1,0,0	41,57,6,40	170	170	9.90629e-05	0.00752303	0.217,0.19	0.024,0.017,0.0,0.0	0.193
11357	XLOC_001879	UBXN11	chr1	-	26629303	26629409	26629533	26629658	26628184	26628213	26633082	26633195	11357	7,5	28,8	6,1,0,8	56,73,58,110	107	107	0.000101345	0.00764698	0.2,0.385	0.097,0.014,0.0,0.068	0.248
5978	XLOC_041320	SLC35A1	chr6	+	88187079	88187257	88210225	88210385	88182642	88182737	88210875	88211028	5978	58,58	121,97	113,73,48,115	112,59,49,129	170	170	0.000102393	0.00767686	0.324,0.374	0.502,0.553,0.495,0.471	-0.156
3618	XLOC_013746	PTGR2	chr14	+	74391404	74391522	74393809	74393931	74390097	74390225	74398205	74398991	3618	0,0	1,18	7,1,7,11	4,0,4,0	170	170	0.000104347	0.00772493	0.0,0.0	0.636,1.0,0.636,1.0	-0.818
10319	XLOC_025482	STAMBP	chr2	+	74089329	74089431	74097269	74097479	74087178	74087278	74100478	74103315	10319	86,80	21,12	123,83,74,113	4,2,10,7	170	170	0.000110759	0.00809779	0.804,0.87	0.969,0.976,0.881,0.942	-0.105
6014	XLOC_011192	GIT2	chr12	-	110385060	110385309	110388971	110389121	110376969	110377052	110390896	110391039	6014	96,77	81,40	164,90,108,116	25,43,33,29	161	161	0.000110193	0.00809779	0.542,0.658	0.868,0.677,0.766,0.8	-0.178
3820	XLOC_009943	GOLT1B	chr12	+	21660877	21661043	21661316	21661495	21659818	21659910	21665228	21665310	3820	2,3	51,58	4,36,45,10	59,47,62,49	160	160	0.000113151	0.00820305	0.038,0.049	0.063,0.434,0.421,0.169	-0.228
8650	XLOC_041045	AIF1	chr6	+	31583880	31583922	31584120	31584283	31583446	31583513	31584592	31584798	8650	449625	12812133	120385741244	2368176728381870	45	145	0.000113593	0.00820305	0.53,0.486	0.14,0.412,0.457,0.296	0.182
6013	XLOC_011192	GIT2	chr12	-	110385060	110385309	110389016	110389121	110376969	110377052	110390896	110391039	6013	96,77	81,40	164,90,108,114	25,43,33,29	161	161	0.000117681	0.00839527	0.542,0.658	0.868,0.677,0.766,0.797	-0.177
7965	XLOC_041927	TAF11	chr6	-	34848065	34848153	34850708	34850857	34845554	34846497	34855563	34855848	7965	78,69	2,1	82144142150	13,17,16,32	170	162	0.000117522	0.00839527	0.974,0.985	0.857,0.89,0.894,0.817	0.115
1233	XLOC_010827	PCED1B-AS1	chr12	-	47600293	47600368	47603063	47603241	47598299	47599852	47604422	47604544	1233	12,37	6,33	6,97,25,112	0,18,1,27	170	136	0.000121669	0.00861291	0.615,0.473	1.0,0.812,0.952,0.768	-0.339
141	XLOC_020823	SLC25A19	chr17	-	73284468	73284542	73284582	73284672	73282713	73282883	73285434	73285530	141	51,56	130,57	89,140,58,193	73,68,16,92	166	134	0.00012759	0.00883445	0.241,0.442	0.496,0.624,0.745,0.629	-0.282
4273	XLOC_046087	GTF2IRD2	chr7	-	74299454	74299569	74300249	74300329	74293760	74296097	74300539	74300638	4273	45134	6,3	263,30,68,34	53,8,9,12	146	170	0.000126657	0.00883445	0.897,0.981	0.852,0.814,0.898,0.767	0.106
7654	XLOC_045170	IKZF1	chr7	+	50450237	50450405	50459426	50459561	50367233	50367353	50467615	50472798	7654	15,9	6,1	1,12,1,20	19,41,1,34	170	170	0.000129241	0.00889646	0.714,0.9	0.05,0.226,0.5,0.37	0.52
2394	XLOC_030199	DIDO1	chr20	-	61541050	61541372	61545561	61545758	61538498	61538711	61557783	61557903	2394	2,0	41,17	14,14,24,13	48,38,40,44	170	170	0.000130514	0.00893187	0.047,0.0	0.226,0.269,0.375,0.228	-0.251
10054	XLOC_047686	AP3M2	chr8	+	42022588	42022674	42022944	42023078	42019798	42019936	42024681	42024889	10054	20,29	33,84	46,54,24,52	39,40,27,45	158	170	0.000136213	0.00921471	0.395,0.271	0.559,0.592,0.489,0.554	-0.215
8288	XLOC_001385	HHAT	chr1	+	210591497	210591669	210637848	210637999	210577807	210578023	210686496	210686532	8288	3,0	7,18	25,19,1,19	8,13,1,7	114	114	0.000141981	0.00949578	0.3,0.0	0.758,0.594,0.5,0.731	-0.496
6193	XLOC_033842	DCP1A	chr3	-	53338206	53338320	53346270	53346409	53326098	53326857	53376170	53376298	6193	4,9	120121	12,44,69,14	125189115142	170	170	0.000154045	0.0100737	0.032,0.069	0.088,0.189,0.375,0.09	-0.135
3602	XLOC_007536	MS4A7	chr11	+	60156862	60157069	60160157	60160259	60150601	60150761	60161259	60163426	3602	38,20	152243	4,29,40,27	10,149,32,30	170	170	0.000161633	0.0104538	0.2,0.076	0.286,0.163,0.556,0.474	-0.232
5540	XLOC_036019	REST	chr4	+	57776795	57777702	57785952	57786036	57774041	57774379	57796006	57802010	5540	16,9	137109	29,31,42,26	111134126136	170	154	0.00016839	0.0107142	0.096,0.07	0.191,0.173,0.232,0.148	-0.103
7847	XLOC_036360	NA	chr4	+	174218945	174219128	174219265	174219448	174216914	174216994	174223197	174223315	7847	34,43	47,51	5,16,26,43	58,86,70,77	158	158	0.000167575	0.0107142	0.42,0.457	0.079,0.157,0.271,0.358	0.222
8098	XLOC_033168	FAM86JP	chr3	+	125637706	125637769	125639667	125639748	125635443	125635562	125643808	125643958	8098	4,4	1,1	0,1,1,2	8,4,5,25	112	148	0.000176826	0.0109426	0.841,0.841	0.0,0.248,0.209,0.096	0.703
6164	XLOC_041005	HLA-F	chr6	+	29911044	29911320	29912276	29912393	29910533	29910803	29912835	29912868	6164	3051170	1207392	2284339725803360	311536852287	111	111	0.000179058	0.0109776	0.717,0.302	0.88,0.864,0.752,0.921	-0.345
2304	XLOC_025187	FAM228B	chr2	+	24357988	24358057	24387067	24387204	24347198	24347330	24392224	24392847	2304	19,13	4,2	3,8,3,4	10,7,5,6	124	170	0.000192182	0.0117211	0.867,0.899	0.291,0.61,0.451,0.478	0.425
3099	XLOC_031471	TANGO2	chr22	+	20043465	20043536	20049052	20049206	20039987	20040107	20050860	20050965	3099	18,10	118,53	33,18,22,48	69,65,57,69	128	170	0.000199003	0.0120126	0.168,0.2	0.388,0.269,0.339,0.48	-0.185
10832	XLOC_036710	HNRNPD	chr4	-	83279811	83279973	83292680	83292737	83278465	83278597	83294598	83294650	10832	49,60	253328	103,103,91,102	301376287271	60	130	0.000201043	0.0120739	0.296,0.284	0.426,0.372,0.407,0.449	-0.124
10876	XLOC_010091	TARBP2	chr12	+	53895798	53895968	53896810	53896996	53893883	53895245	53897513	53897592	10876	61,27	3,0	98,81,70,108	10,22,23,39	157	157	0.000209084	0.0122444	0.953,1.0	0.907,0.786,0.753,0.735	0.181
7846	XLOC_036360	NA	chr4	+	174218945	174219128	174219265	174219448	174216546	174216677	174223197	174223315	7846	20,26	26,27	7,6,13,22	33,44,44,45	170	170	0.000208076	0.0122444	0.435,0.491	0.175,0.12,0.228,0.328	0.25
3508	XLOC_045925	NT5C3	chr7	-	33066428	33066527	33075545	33075600	33063650	33063720	33102179	33102409	3508	2,3	27,20	60,57,73,97	91124136167	74	148	0.000214096	0.0124144	0.129,0.231	0.569,0.479,0.518,0.537	-0.346
11014	XLOC_031697	CBY1	chr22	+	39052960	39053148	39061550	39061690	39052640	39052755	39064021	39064137	11014	2,2	11,41	5,10,4,14	26,6,1,0	170	170	0.000216046	0.0124661	0.154,0.047	0.161,0.625,0.8,1.0	-0.546
11355	XLOC_001879	UBXN11	chr1	-	26628184	26628213	26629303	26629409	26624452	26624553	26629533	26629658	11355	14,2	8,3	1,1,4,9	14,22,11,28	170	44	0.000219577	0.0125468	0.312,0.147	0.018,0.012,0.086,0.077	0.181
2313	XLOC_025187	FAM228B	chr2	+	24369799	24369956	24384375	24384483	24357988	24358057	24387067	24387204	2313	0,3	29,14	9,11,8,7	15,16,11,7	147	147	0.000218784	0.0125468	0.0,0.176	0.375,0.407,0.421,0.5	-0.338
3584	XLOC_047560	PCM1	chr8	+	17838099	17838264	17840741	17840798	17829837	17830196	17842955	17843128	3584	77,72	32,21	140,40,32,64	20,5,5,6	170	100	0.0002272	0.0128576	0.586,0.669	0.805,0.825,0.79,0.863	-0.193
6199	XLOC_013822	C14orf159	chr14	+	91633568	91633722	91636346	91636545	91626609	91626741	91639632	91639747	6199	123160	1,92	207197163212	284131182129	170	170	0.000243131	0.0136074	0.992,0.635	0.422,0.601,0.472,0.622	0.284
6333	XLOC_032082	ANKRD54	chr22	-	38229690	38229762	38229923	38229984	38228964	38229213	38234506	38234600	6333	1,0	55,48	11,8,0,6	9,31,15,30	108	130	0.000246715	0.0136985	0.021,0.0	0.595,0.237,0.0,0.194	-0.246
11820	XLOC_027288	MTERFD2	chr2	-	242034011	242035853	242038810	242039309	242033691	242033847	242041667	242043866	11820	71,30	5,8	128,52,106,64	1,0,4,1	170	170	0.00024883	0.013751	0.934,0.789	0.992,1.0,0.964,0.985	-0.124
1733	XLOC_020537	BECN1	chr17	-	40966541	40966691	40967925	40968072	40962140	40962946	40970238	40970433	1733	159146	18,14	172178187227	20,73,92,42	170	170	0.000256733	0.0141215	0.898,0.912	0.896,0.709,0.67,0.844	0.125
5462	XLOC_011274	ANAPC5	chr12	-	121768385	121768475	121773335	121773526	121766118	121766300	121775093	121775195	5462	320277	137202	310383284401	261426296453	170	166	0.000258968	0.0141782	0.695,0.572	0.537,0.467,0.484,0.464	0.145
6192	XLOC_033842	DCP1A	chr3	-	53326098	53326857	53338206	53338320	53322082	53322301	53346270	53346409	6192	136123	4,9	164202141162	13,45,67,12	170	170	0.000266946	0.0145473	0.971,0.932	0.927,0.818,0.678,0.931	0.113
11068	XLOC_046216	TAF6	chr7	-	99705548	99705746	99705989	99706163	99704692	99705246	99707570	99707696	11068	57,25	108,73	145,155,61,288	155,170,82,334	170	170	0.000275217	0.0149289	0.345,0.255	0.483,0.477,0.427,0.463	-0.163
10410	XLOC_016272	TSPAN3	chr15	-	77348130	77348205	77348405	77348597	77346519	77346621	77363233	77363570	10410	30,11	65,49	97,150,61,283	135,210,55,271	170	136	0.000277756	0.0149291	0.27,0.152	0.365,0.364,0.47,0.455	-0.202
7782	XLOC_008065	SIGIRR	chr11	-	406348	406538	406842	406993	405710	406059	407061	407164	7782	9,0	70,16	15,56,54,98	108,69,90,98	170	170	0.000291622	0.0153544	0.114,0.0	0.122,0.448,0.375,0.5	-0.304
8473	XLOC_005174	SLC29A3	chr10	+	73111318	73111545	73115837	73116000	73082512	73082811	73121710	73123147	8473	0,0	48,65	7,7,11,2	83,59,37,34	170	170	0.000295242	0.0153774	0.0,0.0	0.078,0.106,0.229,0.056	-0.117
3911	XLOC_046032	GUSB	chr7	-	65439512	65439691	65441001	65441189	65439281	65439428	65444385	65444528	3911	52,41	129125	73,234,99,254	127374119406	170	170	0.000310531	0.0161025	0.287,0.247	0.365,0.385,0.454,0.385	-0.13
5695	XLOC_040924	MRS2	chr6	+	24409688	24409801	24410954	24411027	24408635	24408672	24412449	24412623	5695	25,1	10,0	48,98,61,77	1,3,0,1	115	77	0.000320563	0.0164775	0.626,1.0	0.97,0.956,1.0,0.981	-0.164
11396	XLOC_010767	TM7SF3	chr12	-	27129192	27129290	27132716	27132869	27128428	27128591	27133498	27133579	11396	119,74	211133	254,119,95,138	248145104153	159	159	0.000334713	0.0169824	0.361,0.357	0.506,0.451,0.477,0.474	-0.118
9807	XLOC_026127	MFF	chr2	+	228193393	228193505	228195341	228195562	228189959	228190143	228197134	228197304	9807	25,5	67,39	64124100169	105150155163	170	170	0.0003401	0.0171816	0.272,0.114	0.379,0.453,0.392,0.509	-0.24
11822	XLOC_027288	MTERFD2	chr2	-	242034011	242035853	242036657	242036842	242033691	242033847	242041667	242041831	11822	18,29	5,8	27,62,31,39	1,0,4,1	170	170	0.000350792	0.017646	0.783,0.784	0.964,1.0,0.886,0.975	-0.173
11708	XLOC_017560	HERPUD1	chr16	+	56973806	56974157	56976043	56976149	56973148	56973271	56977037	56977793	11708	37,32	85,64	64375131201	93426124222	170	170	0.000357331	0.0177474	0.303,0.333	0.408,0.468,0.514,0.475	-0.148
838	XLOC_036155	RAP1GDS1	chr4	+	99313102	99313231	99325627	99325753	99273626	99273752	99337895	99338039	838	0,0	14,28	4,11,13,4	14,13,18,24	170	170	0.000363838	0.0179947	0.0,0.0	0.222,0.458,0.419,0.143	-0.31
6332	XLOC_032082	ANKRD54	chr22	-	38229690	38229763	38229923	38229984	38228964	38229213	38234506	38234600	6332	1,0	40,43	11,8,0,6	9,30,13,19	108	132	0.000374027	0.0184212	0.03,0.0	0.599,0.246,0.0,0.278	-0.266
5656	XLOC_012666	LINC00426	chr13	-	30932390	30932513	30937297	30937363	30930660	30931529	30941737	30941854	5656	4,8	6,15	4,38,1,20	0,15,0,4	118	170	0.000406764	0.0196512	0.49,0.435	1.0,0.785,1.0,0.878	-0.453
8196	XLOC_038797	FAF2	chr5	+	175915951	175916028	175919194	175919333	175906188	175906257	175920999	175921085	8196	0,0	72,47	3,12,10,3	52,61,46,73	111	141	0.000409017	0.0196512	0.0,0.0	0.068,0.2,0.216,0.05	-0.134
1033	XLOC_001993	MRPS15	chr1	-	36939364	36939488	36940977	36943278	36938117	36938287	36945033	36945117	1033	122126	7,10	289,49,154,315	42,15,38,48	162	162	0.000412229	0.0196809	0.946,0.926	0.873,0.766,0.802,0.868	0.109
12121	XLOC_045794	RNF216	chr7	-	5770345	5770448	5778906	5779256	5769062	5769227	5780603	5781275	12121	0,0	45,44	7,13,4,7	55,43,25,74	170	170	0.00041298	0.0196809	0.0,0.0	0.113,0.232,0.138,0.086	-0.142
592	XLOC_050078	MRRF	chr9	+	125033142	125033354	125042721	125042877	125023655	125027217	125047447	125047566	592	32,61	90107	61,72,53,95	50,105,54,83	170	170	0.00042111	0.0199072	0.262,0.363	0.55,0.407,0.495,0.534	-0.184
3634	XLOC_001945	PTP4A2	chr1	-	32377296	32377427	32384570	32385259	32368892	32374561	32403587	32403988	3634	16,5	12,6	23,22,39,19	0,6,9,2	170	170	0.000439759	0.0205413	0.571,0.455	1.0,0.786,0.813,0.905	-0.363
8150	XLOC_032656	BRPF1	chr3	+	9798154	9798305	9798450	9798500	9793453	9793633	9807492	9808353	8150	1,6	1,15	0,0,2,0	16,19,25,40	170	86	0.00043952	0.0205413	0.336,0.168	0.0,0.0,0.039,0.0	0.242
1651	XLOC_019263	ACAP1	chr17	+	7252313	7252486	7253263	7253373	7251624	7251794	7253445	7253556	1651	130,66	336226	175155235156	420222410264	170	170	0.000465702	0.0215818	0.279,0.226	0.294,0.411,0.364,0.371	-0.107
11101	XLOC_045592	LUC7L2	chr7	+	139060807	139060902	139083344	139083443	139042684	139045068	139086882	139086993	11101	10,6	59,67	19,90,14,205	63,223,67,216	170	170	0.000474418	0.0218995	0.145,0.082	0.232,0.288,0.173,0.487	-0.182
10180	XLOC_024222	GMFG	chr19	-	39826074	39826171	39826613	39826681	39823716	39823766	39832150	39832719	10180	6,3	74,41	21,27,56,70	126,140,80,113	80	128	0.000491291	0.0223922	0.115,0.105	0.211,0.236,0.528,0.498	-0.258
2665	XLOC_002036	SLFNL1	chr1	-	41618270	41618413	41625396	41625605	41617285	41617356	41626546	41626570	2665	13,13	9,10	9,9,4,6	29,22,11,19	81	81	0.000498408	0.0223922	0.591,0.565	0.237,0.29,0.267,0.24	0.32
4093	XLOC_038482	AP3S1	chr5	+	115202366	115202458	115205713	115205825	115177618	115177803	115230783	115230855	4093	72,20	74,32	209217181187	120121108110	150	150	0.000495416	0.0223922	0.493,0.385	0.635,0.642,0.626,0.63	-0.194
8960	XLOC_039510	CLK4	chr5	-	178046838	178046897	178049393	178049460	178045556	178045779	178050256	178050417	8960	22,28	49,37	40,16,52,46	38,7,28,27	120	104	0.000494489	0.0223922	0.28,0.396	0.477,0.665,0.617,0.596	-0.251
1224	XLOC_010827	PCED1B-AS1	chr12	-	47600293	47600371	47603063	47603241	47598299	47599852	47604422	47604544	1224	12,37	7,51	6,97,25,112	0,19,4,42	170	142	0.000523376	0.0233992	0.589,0.377	1.0,0.81,0.839,0.69	-0.352
4521	XLOC_032777	VILL	chr3	+	38043886	38044066	38044658	38044804	38043192	38043351	38045745	38045890	4521	21,3	33,6	54,60,28,69	32,37,13,39	170	170	0.000525807	0.0233992	0.389,0.333	0.628,0.619,0.683,0.639	-0.281
7828	XLOC_001863	C1orf63	chr1	-	25570671	25570715	25570944	25570989	25570040	25570124	25571640	25571792	7828	55,24	20,3	180,101,224,96	9,6,16,17	68	66	0.000526786	0.0233992	0.727,0.886	0.951,0.942,0.931,0.846	-0.111
10179	XLOC_024222	GMFG	chr19	-	39826074	39826171	39826613	39826696	39823716	39823766	39832150	39832719	10179	7,3	74,41	21,27,58,70	126,140,80,113	110	128	0.000575832	0.0253862	0.099,0.078	0.162,0.183,0.458,0.419	-0.217
979	XLOC_041594	MRPL18	chr6	+	160211971	160212158	160218318	160218550	160211491	160211671	160219083	160219461	979	458347	396487	173365163209	390581285441	170	170	0.000601512	0.0261269	0.536,0.416	0.307,0.386,0.364,0.322	0.131
8267	XLOC_005820	NA	chr10	-	64976966	64977091	64979637	64979743	64975022	64975215	65024410	65024524	8267	45,24	98,43	55,99,85,65	46,85,100,83	170	170	0.000618898	0.0266851	0.315,0.358	0.545,0.538,0.459,0.439	-0.159
1054	XLOC_031854	BID	chr22	-	18226568	18226779	18232870	18232940	18222114	18222254	18257146	18257261	1054	61,27	79,34	28,114,58,184	79273179365	126	170	0.000628011	0.0268463	0.51,0.517	0.324,0.36,0.304,0.405	0.165
453	XLOC_022882	TPM4	chr19	+	16197232	16197350	16198836	16198907	16192722	16192856	16199854	16199930	453	99,36	137,71	49112115163	48111103127	154	112	0.000670087	0.02817	0.344,0.269	0.426,0.423,0.448,0.483	-0.138
10191	XLOC_008830	BUD13	chr11	-	116628481	116628666	116629789	116629895	116627861	116627943	116631450	116631668	10191	50,76	35,69	48,46,32,63	82,68,56,84	160	160	0.000738064	0.0305907	0.588,0.524	0.369,0.404,0.364,0.429	0.165
538	XLOC_008753	MTMR2	chr11	-	95615537	95615660	95620775	95620848	95598764	95598840	95621319	95621425	538	7,12	3,0	6,8,3,12	5,28,13,18	116	154	0.000750049	0.03087	0.756,1.0	0.614,0.275,0.235,0.47	0.479
2527	XLOC_049909	SECISBP2	chr9	+	91934566	91934712	91940341	91940591	91931287	91933527	91940811	91940953	2527	7,3	35,7	11,34,36,106	29,27,18,35	170	170	0.00077933	0.0317689	0.167,0.3	0.275,0.557,0.667,0.752	-0.329
3006	XLOC_015535	HAUS2	chr15	+	42851536	42851606	42852979	42853068	42840890	42841163	42853467	42853600	3006	53,60	17,15	39,46,65,91	23,41,38,53	126	164	0.000785384	0.0317689	0.802,0.839	0.688,0.594,0.69,0.691	0.155
5155	XLOC_019276	SENP3	chr17	+	7489049	7489115	7490216	7490335	7484695	7487283	7490478	7490589	5155	38,47	116173	54,76,87,98	96170135209	118	170	0.000780516	0.0317689	0.321,0.281	0.448,0.392,0.481,0.403	-0.13
6174	XLOC_029903	TASP1	chr20	-	13550153	13550233	13561543	13561628	13514668	13514788	13567896	13568017	6174	61,45	18,8	55,63,43,99	7,4,1,7	156	146	0.000783785	0.0317689	0.76,0.84	0.88,0.936,0.976,0.93	-0.13
2486	XLOC_014395	ACYP1	chr14	-	75523149	75523263	75528386	75528465	75519927	75520362	75530656	75530756	2486	34,36	7,14	77,58,43,109	3,7,2,14	144	170	0.000796526	0.0319997	0.852,0.752	0.968,0.907,0.962,0.902	-0.133
2816	XLOC_026461	SRBD1	chr2	-	45715378	45715470	45773455	45773499	45704131	45704214	45773870	45773978	2816	10,10	52,78	12,4,0,1	103,108,91,110	65	161	0.000794101	0.0319997	0.323,0.241	0.224,0.084,0.0,0.022	0.2
4860	XLOC_010642	C1RL	chr12	-	7252281	7252356	7252496	7252622	7246890	7248135	7254493	7254683	4860	13,28	10,8	31,3,68,30	0,1,6,0	170	136	0.000821287	0.0327707	0.51,0.737	1.0,0.706,0.901,1.0	-0.278
5735	XLOC_040955	BTN3A2	chr6	+	26370549	26370831	26373124	26373265	26368792	26369140	26373503	26373524	5735	286,89	2,52	265,133,90,202	5,0,0,5	99	99	0.000827223	0.0328961	0.993,0.631	0.981,1.0,1.0,0.976	-0.177
5966	XLOC_001188	PRRC2C	chr1	+	171482133	171482311	171483674	171483769	171453529	171454874	171484872	171484998	5966	5,0	37,21	16,16,12,21	46,30,26,48	170	170	0.000864341	0.0341415	0.119,0.0	0.258,0.348,0.316,0.304	-0.247
2537	XLOC_021936	ENOSF1	chr18	-	694247	694334	697239	697355	691203	693908	706469	706578	2537	27,37	47,73	89,74,63,113	92,71,74,92	170	160	0.000867369	0.0341465	0.351,0.323	0.477,0.495,0.445,0.536	-0.151
1393	XLOC_032021	PISD	chr22	-	32017319	32017458	32017634	32017871	32016981	32017128	32044086	32044262	1393	89121	127138	109,80,58,131	185185174237	170	170	0.000922061	0.0358204	0.412,0.467	0.371,0.302,0.25,0.356	0.12
4734	XLOC_039449	LCP2	chr5	-	169697722	169697921	169701304	169701342	169695388	169695486	169702323	169702355	4734	10,12	35,27	4,6,7,9	108,33,51,101	31	110	0.00094691	0.0364251	0.503,0.612	0.116,0.392,0.328,0.24	0.288
2262	XLOC_023157	PLD3	chr19	+	40871459	40871492	40871624	40871837	40854331	40854675	40872325	40872417	2262	6,0	164,2	8,6,26,21	45,82,102,87	52	170	0.000952528	0.0365218	0.107,0.0	0.368,0.193,0.455,0.441	-0.311
5482	XLOC_020960	C17orf62	chr17	-	80405455	80405497	80407045	80407168	80403739	80403836	80408575	80408707	5482	246,27	57,6	202311109292	22,32,10,44	170	70	0.0010276	0.0391453	0.64,0.649	0.791,0.8,0.818,0.732	-0.141
7743	XLOC_048535	C8orf76	chr8	-	124238739	124238872	124243539	124243997	124232195	124232537	124250037	124250181	7743	49,15	53,38	89,53,39,72	45,36,27,32	170	170	0.00106235	0.0402086	0.48,0.283	0.664,0.596,0.591,0.692	-0.254
2488	XLOC_010518	ZNF664	chr12	+	124472592	124472685	124489424	124489482	124458432	124458567	124495927	124495988	2488	9,0	6,3	10,29,22,32	0,0,2,3	139	71	0.00107386	0.0403913	0.434,0.0	1.0,1.0,0.849,0.845	-0.707
4454	XLOC_020539	PTGES3L-AARSD1	chr17	-	41105740	41105795	41106892	41106985	41103816	41103911	41107174	41107241	4454	70,59	52,86	94,32,44,81	171140132114	145	71	0.00107404	0.0403913	0.397,0.251	0.212,0.101,0.14,0.258	0.146
3619	XLOC_013746	PTGR2	chr14	+	74343700	74343871	74345798	74346008	74340725	74340917	74346757	74346879	3619	11,34	2,9	28,11,6,10	14,13,7,23	170	170	0.00108838	0.0405689	0.846,0.791	0.667,0.458,0.462,0.303	0.346
227	XLOC_005283	KIF20B	chr10	+	91478466	91478629	91479175	91479463	91477332	91477479	91483720	91483860	227	20,41	13,39	55,93,35,69	22,37,14,17	170	170	0.00112901	0.0415298	0.606,0.513	0.714,0.715,0.714,0.802	-0.177
1899	XLOC_042374	NUP43	chr6	-	150057606	150057758	150059778	150059914	150052748	150052871	150063525	150063706	1899	37,68	25,36	28,27,22,55	23,44,35,67	170	170	0.00115934	0.0423809	0.597,0.654	0.549,0.38,0.386,0.451	0.184
11962	XLOC_031872	C22orf39	chr22	-	19431534	19431913	19434900	19435068	19419946	19429217	19435187	19438267	11962	7,0	3,14	19,69,52,154	0,20,4,4	170	170	0.00120795	0.0437502	0.7,0.0	1.0,0.775,0.929,0.975	-0.57
5630	XLOC_026446	NA	chr2	-	43401190	43401259	43411627	43411709	43400314	43401091	43424042	43424102	5630	7,71	6,28	24,250,5,197	0,45,1,23	118	92	0.00121941	0.0439911	0.476,0.664	1.0,0.812,0.796,0.87	-0.299
12359	XLOC_025624	LIPT1	chr2	+	99771944	99772007	99772763	99772889	99771417	99771514	99778419	99779613	12359	5,8	56,19	0,0,1,0	42,32,23,63	112	170	0.00128063	0.045948	0.119,0.39	0.0,0.0,0.062,0.0	0.239
5869	XLOC_047898	BAALC	chr8	+	104152100	104152335	104225146	104225313	104151197	104151596	104240216	104242730	5869	8,9	48,43	2,2,0,2	25,65,50,41	170	170	0.00128425	0.045948	0.143,0.173	0.074,0.03,0.0,0.047	0.12

## Sheet: A5SS.MATS.ReadsOnTargetAndJunct
ID	GeneID	geneSymbol	chr	strand	longExonStart_0base	longExonEnd	shortES	shortEE	flankingES	flankingEE	ID	IC_SAMPLE_1	SC_SAMPLE_1	IC_SAMPLE_2	SC_SAMPLE_2	IncFormLen	SkipFormLen	PValue	FDR	IncLevel1	IncLevel2	IncLevelDifference
9340	XLOC_000442	CCDC30	chr1	+	42922172	42922744	42922172	42922299	42922917	42923021	9340	221,12	117,42	71310708351436	92,31,40,95	516	85	0	0	0.237,0.045	0.561,0.85,0.775,0.713	-0.584
3370	XLOC_002337	DRAM2	chr1	-	111682122	111682333	111682209	111682333	111680144	111680208	3370	70,53	16,26	133106125102	0,0,0,0	137	57	1.11022e-16	2.28188e-13	0.645,0.459	1.0,1.0,1.0,1.0	-0.448
8890	XLOC_008681	NARS2	chr11	-	78285392	78285909	78285873	78285909	78282379	78282489	8890	8,0	20,18	106,239,91,403	11,7,24,6	496	29	1.23235e-14	1.89966e-11	0.023,0.0	0.36,0.666,0.181,0.797	-0.489
724	XLOC_036633	SPINK2	chr4	-	57687623	57688164	57687773	57688164	57686701	57686745	724	270,2	286170	382281177782	289,70,79,367	173	37	6.4948e-14	8.00939e-11	0.168,0.003	0.22,0.462,0.324,0.313	-0.244
4787	XLOC_001814	HP1BP3	chr1	-	21113006	21113279	21113141	21113279	21106837	21107033	4787	3,3	77,95	8,48,27,112	71,100,51,142	206	85	9.54348e-13	8.40644e-10	0.016,0.013	0.044,0.165,0.179,0.246	-0.144
6054	XLOC_013822	C14orf159	chr14	+	91636346	91636545	91636346	91636530	91639632	91639747	6054	1,98	172136	312145208148	0,93,0,136	93	85	6.51379e-11	4.46267e-08	0.005,0.397	1.0,0.588,1.0,0.499	-0.571
5411	XLOC_036019	REST	chr4	+	57775078	57775753	57775078	57775205	57776795	57777702	5411	38,31	9,8	9,0,31,25	16,34,41,25	619	85	7.25664e-11	4.47444e-08	0.367,0.347	0.072,0.0,0.094,0.121	0.285
7009	XLOC_013623	SOCS4	chr14	+	55493843	55494476	55493843	55494189	55498580	55498709	7009	1,0	30,18	6,34,8,21	14,10,6,10	358	85	5.61692e-10	2.88616e-07	0.008,0.0	0.092,0.447,0.24,0.333	-0.274
3921	XLOC_016186	VWA9	chr15	-	65903133	65903627	65903435	65903627	65897466	65897574	3921	6,0	16,16	16,42,14,107	3,14,7,11	373	85	1.08711e-09	4.46873e-07	0.079,0.0	0.549,0.406,0.313,0.689	-0.45
9255	XLOC_045986	TBRG4	chr7	-	45141423	45141669	45141451	45141669	45141101	45141213	9255	185283	62,76	244,312,72,435	25,22,12,55	106	85	1.36006e-09	5.24132e-07	0.705,0.749	0.887,0.919,0.828,0.864	-0.147
9431	XLOC_020211	ZSWIM7	chr17	-	15881276	15881477	15881357	15881477	15879561	15880406	9431	11,13	4,3	9,4,0,1	34,27,6,20	159	85	1.49404e-09	5.41897e-07	0.595,0.698	0.124,0.073,0.0,0.026	0.591
2333	XLOC_030038	DSN1	chr20	-	35401796	35402230	35402064	35402230	35399827	35399876	2333	2,0	15,23	18,51,32,56	25,25,11,50	296	42	5.19127e-09	1.6847e-06	0.019,0.0	0.093,0.224,0.292,0.137	-0.177
7087	XLOC_047957	PVT1	chr8	+	129082405	129082607	129082405	129082518	129108763	129108900	7087	17,58	7,18	97,89,41,73	185,98,45,149	167	85	5.99991e-09	1.79013e-06	0.553,0.621	0.211,0.316,0.317,0.2	0.326
7110	XLOC_008551	MRPL11	chr11	-	66206102	66206310	66206180	66206310	66205634	66205730	7110	32,6	60,62	210420250268	128165215190	156	85	8.03622e-09	2.25233e-06	0.225,0.05	0.472,0.581,0.388,0.435	-0.331
4426	XLOC_007957	VPS11	chr11	+	118943907	118944250	118943907	118944109	118944509	118944661	4426	1,0	50,69	18,39,13,12	83,54,46,77	212	85	8.66442e-09	2.32282e-06	0.008,0.0	0.08,0.225,0.102,0.059	-0.112
6529	XLOC_047639	RBPMS	chr8	+	30416403	30419666	30416403	30416473	30423773	30423877	6529	118185	3,2	207,70,166,112	51,5,35,30	3242	63	1.04784e-08	2.69209e-06	0.433,0.643	0.073,0.214,0.084,0.068	0.428
9418	XLOC_032876	NDUFAF3	chr3	+	49059073	49059654	49059073	49059217	49059778	49059971	9418	517,17	28,2	7777393961188	3,0,11,4	508	85	1.8511e-08	4.56554e-06	0.755,0.587	0.977,1.0,0.858,0.98	-0.283
6897	XLOC_032966	RPP14	chr3	+	58291971	58292378	58291971	58292144	58296233	58296318	6897	15,1	33,30	24,41,32,47	16,26,28,33	298	78	7.35183e-08	1.74351e-05	0.106,0.009	0.282,0.292,0.23,0.272	-0.212
4177	XLOC_010843	CCNT1	chr12	-	49110067	49111961	49110297	49111961	49108225	49108307	4177	139,69	36,7	31,76,27,70	50,75,56,43	291	75	8.10089e-08	1.85e-05	0.499,0.718	0.138,0.207,0.111,0.296	0.421
9137	XLOC_025882	SSB	chr2	+	170667692	170667833	170667692	170667824	170668177	170670149	9137	109324	48,0	323389327273	0,0,0,0	87	85	1.33465e-07	2.9391e-05	0.689,1.0	1.0,1.0,1.0,1.0	-0.155
9941	XLOC_020652	SLC35B1	chr17	-	47785091	47785559	47785437	47785559	47784326	47784430	9941	156,35	17,4	228421480365	2,10,10,9	417	85	4.12299e-07	8.47411e-05	0.652,0.641	0.959,0.896,0.907,0.892	-0.267
9507	XLOC_050172	NTMT1	chr9	+	132394928	132395144	132394928	132395080	132396332	132396585	9507	287180	23,26	261445279235	17,12,4,4	142	85	6.81761e-07	0.000131367	0.882,0.806	0.902,0.957,0.977,0.972	-0.108
11836	XLOC_000885	NOTCH2NL	chr1	+	145281954	145290850	145281954	145290511	145291677	145293268	11836	152222	8,3	123,92,139,133	22,14,30,16	410	85	9.54648e-07	0.000178375	0.798,0.939	0.537,0.577,0.49,0.633	0.309
725	XLOC_036633	SPINK2	chr4	-	57687668	57688164	57687773	57688164	57686701	57686745	725	238,4	286170	186,135,84,374	289,70,79,367	128	37	1.31408e-06	0.000238312	0.194,0.007	0.157,0.358,0.235,0.228	-0.144
5925	XLOC_024141	IGFLR1	chr19	-	36235526	36236088	36236025	36236088	36235223	36235322	5925	437440	7,3	268101268513	10,22,22,29	541	56	2.35993e-06	0.000415752	0.866,0.938	0.735,0.322,0.558,0.647	0.336
10195	XLOC_000546	MRPL37	chr1	+	54665839	54666262	54665839	54665914	54670690	54670874	10195	296112	3,7	987252914772079	2,12,1,5	402	68	2.8798e-06	0.000485394	0.943,0.73	0.988,0.973,0.996,0.986	-0.149
1829	XLOC_007693	RPS6KB2	chr11	+	67200596	67200687	67200596	67200665	67200810	67200918	1829	13,1	17,2	10,48,45,56	3,6,7,10	84	62	2.91268e-06	0.000485394	0.361,0.27	0.711,0.855,0.826,0.805	-0.484
6575	XLOC_049785	MELK	chr9	+	36572858	36573195	36572858	36573004	36580069	36580152	6575	2,0	10,9	25,26,19,17	5,9,4,13	253	76	3.29151e-06	0.00053409	0.057,0.0	0.6,0.465,0.588,0.282	-0.455
3923	XLOC_016186	VWA9	chr15	-	65903133	65903627	65903435	65903627	65899496	65899780	3923	6,0	16,23	18,64,19,115	45,32,18,68	373	85	1.10836e-05	0.00161779	0.079,0.0	0.084,0.313,0.194,0.278	-0.178
4220	XLOC_021846	POLI	chr18	+	51795848	51796402	51795848	51796031	51797729	51797855	4220	1,0	5,9	9,33,23,59	9,4,4,4	442	85	1.12821e-05	0.00161779	0.037,0.0	0.161,0.613,0.525,0.739	-0.491
9126	XLOC_025644	MAP4K4	chr2	+	102483673	102483780	102483673	102483771	102486083	102486259	9126	13,14	19,26	2,9,0,9	30,60,44,38	87	85	1.09348e-05	0.00161779	0.401,0.345	0.061,0.128,0.0,0.188	0.279
4211	XLOC_015492	LOC100131089	chr15	+	40331511	40331791	40331511	40331649	40338161	40338270	4211	35,18	25,28	17,8,8,14	41,35,54,63	213	85	1.20259e-05	0.00168526	0.358,0.204	0.142,0.084,0.056,0.081	0.19
4212	XLOC_029912	RRBP1	chr20	-	17639240	17641173	17639249	17641173	17623623	17623772	4212	8,0	1,2	8,2,1,4	0,0,1,0	87	85	1.42244e-05	0.00194905	0.887,0.0	1.0,1.0,0.494,1.0	-0.43
10371	XLOC_036445	POLN	chr4	-	2243246	2243894	2243777	2243894	2241764	2242820	10371	0,0	5,2	5,29,45,99	1,0,1,6	602	85	1.48321e-05	0.00198815	0.0,0.0	0.414,1.0,0.864,0.7	-0.744
4272	XLOC_001597	WASH7P	chr1	-	17232	17742	17605	17742	16857	17055	4272	4,0	4,6	9,10,13,25	1,0,1,0	444	85	1.88266e-05	0.00246989	0.161,0.0	0.633,1.0,0.713,1.0	-0.756
3702	XLOC_041449	TRMT11	chr6	+	126307384	126307919	126307384	126307768	126314902	126314968	3702	2,0	30,20	19,16,3,22	24,10,23,40	196	59	1.97759e-05	0.00254037	0.02,0.0	0.192,0.325,0.038,0.142	-0.164
5590	XLOC_038603	ANKHD1	chr5	+	139917670	139917846	139917670	139917819	139918503	139918668	5590	76109	7,0	152,62,52,58	23,18,24,6	105	85	2.77037e-05	0.00341642	0.898,1.0	0.843,0.736,0.637,0.887	0.173
10078	XLOC_047562	NAT1	chr8	+	18076919	18077532	18076919	18076998	18079550	18081198	10078	8,0	23,16	31,35,18,9	31,20,11,17	592	72	3.13633e-05	0.00351612	0.041,0.0	0.108,0.175,0.166,0.06	-0.107
2431	XLOC_013738	ACOT2	chr14	+	74034346	74036587	74034346	74036100	74040091	74040294	2431	7,0	42,10	33,11,27,12	74,7,12,21	558	85	3.13482e-05	0.00351612	0.025,0.0	0.064,0.193,0.255,0.08	-0.135
5309	XLOC_053179	DNASE1L1	chrX	-	153636893	153637532	153637447	153637532	153633774	153633996	5309	27,4	10,1	11,12,29,31	33,34,29,35	618	78	2.93237e-05	0.00351612	0.254,0.335	0.04,0.043,0.112,0.101	0.22
6206	XLOC_014130	AP1G2	chr14	-	24031170	24031624	24031496	24031624	24030720	24030844	6206	364305	8,0	675429681723	35,45,18,43	397	85	3.02865e-05	0.00351612	0.907,1.0	0.805,0.671,0.89,0.783	0.166
2321	XLOC_005324	ZNF518A	chr10	+	97888944	97890509	97888944	97889875	97892342	97892427	2321	61,53	10,14	89137110171	7,6,2,6	698	78	3.65043e-05	0.00382805	0.405,0.297	0.587,0.718,0.86,0.761	-0.381
375	XLOC_017930	NMRAL1	chr16	-	4524423	4524793	4524554	4524793	4524093	4524167	375	66,10	108,51	105,89,75,66	53,81,60,87	184	67	3.50064e-05	0.00382805	0.182,0.067	0.419,0.286,0.313,0.216	-0.184
12125	XLOC_025624	LIPT1	chr2	+	99771417	99771831	99771417	99771514	99772763	99772889	12125	12,23	35,16	2,2,4,4	31,22,16,38	388	85	4.33649e-05	0.00431271	0.07,0.239	0.014,0.02,0.052,0.023	0.127
10217	XLOC_038408	ZCCHC9	chr5	+	80597401	80597874	80597401	80597517	80600559	80600960	10217	33,1	36,52	48,54,70,77	35,75,25,74	428	85	6.71204e-05	0.0060481	0.154,0.004	0.214,0.125,0.357,0.171	-0.138
10361	XLOC_005570	KLF6	chr10	-	3823832	3824406	3823958	3824406	3815766	3822421	10361	1256,60	5,9	30817137171379	0,2,3,0	197	85	6.56699e-05	0.0060481	0.991,0.742	1.0,0.997,0.99,1.0	-0.13
3968	XLOC_050040	PRPF4	chr9	+	116052745	116052868	116052745	116052819	116052979	116053087	3968	92166	0,1	118,202,72,198	7,6,9,21	109	67	6.76807e-05	0.0060481	1.0,0.99	0.912,0.954,0.831,0.853	0.108
6685	XLOC_008424	MS4A6A	chr11	-	59950450	59950804	59950608	59950804	59949053	59949214	6685	342204	25,21	17111716203	0,11,8,1	229	85	0.000102261	0.00863758	0.835,0.783	1.0,0.789,0.971,0.987	-0.128
10048	XLOC_050482	MGC21881	chr9	-	41954322	41954633	41954503	41954633	41948513	41948877	10048	3,11	8,6	5,0,0,4	45,9,24,26	252	85	0.000120165	0.00987916	0.112,0.382	0.036,0.0,0.0,0.049	0.226
1929	XLOC_020159	TMEM107	chr17	-	8077837	8077934	8077858	8077934	8074556	8077590	1929	62,73	1,0	15,62,51,45	0,19,2,11	85	69	0.000124193	0.00994512	0.981,1.0	1.0,0.726,0.954,0.769	0.128
9432	XLOC_020211	ZSWIM7	chr17	-	15880892	15881477	15881276	15881477	15879561	15880406	9432	63,54	11,13	81,104,97,80	9,4,0,1	455	85	0.0001309	0.0102168	0.517,0.437	0.627,0.829,1.0,0.937	-0.371
3199	XLOC_002976	TMEM63A	chr1	-	226047553	226048697	226048559	226048697	226046895	226047049	3199	270346	20,21	112150197279	28,31,28,28	1077	85	0.000152167	0.0115835	0.516,0.565	0.24,0.276,0.357,0.44	0.212
4794	XLOC_002229	ODF2L	chr1	-	86852028	86852769	86852597	86852769	86851140	86851273	4794	187221	6,9	162140179150	12,26,17,22	640	85	0.000193975	0.0139075	0.805,0.765	0.642,0.417,0.583,0.475	0.256
8282	XLOC_035770	PIGG	chr4	+	515448	516199	515448	515730	517247	517702	8282	259101	22,6	149244199166	41,50,25,35	540	85	0.000193753	0.0139075	0.65,0.726	0.364,0.434,0.556,0.427	0.243
4431	XLOC_047600	LOC389641	chr8	+	23087460	23088092	23087460	23087775	23088212	23088652	4431	20,32	2,5	148,57,48,80	0,2,0,0	388	85	0.000196904	0.0139553	0.687,0.584	1.0,0.862,1.0,1.0	-0.33
11731	XLOC_044956	PSMG3-AS1	chr7	+	1609708	1610169	1609708	1609915	1614350	1614499	11731	4,0	9,8	22,38,10,23	13,15,6,7	325	85	0.000213693	0.0148049	0.104,0.0	0.307,0.399,0.304,0.462	-0.316
9552	XLOC_000959	ZNF687	chr1	+	151253436	151254871	151253436	151254184	151258750	151260885	9552	52,42	5,5	9,33,41,75	1,0,0,0	758	85	0.000226092	0.0154898	0.538,0.485	0.502,1.0,1.0,1.0	-0.364
10180	XLOC_030027	CPNE1	chr20	-	34252723	34254548	34252800	34254548	34220716	34220845	10180	44,0	34,56	84,49,75,106	59,23,35,24	155	85	0.000249968	0.0165731	0.415,0.0	0.438,0.539,0.54,0.708	-0.349
10524	XLOC_024056	ZNF708	chr19	-	21510761	21512489	21512011	21512489	21493302	21493429	10524	87,30	16,21	225173246302	24,28,14,27	1321	85	0.000249729	0.0165731	0.259,0.084	0.376,0.284,0.531,0.419	-0.231
10003	XLOC_017307	NOMO1	chr16	+	14972577	14972779	14972577	14972691	14973871	14973999	10003	29,26	37,36	8,4,19,6	47,45,24,40	166	85	0.000266067	0.0174529	0.286,0.27	0.08,0.044,0.288,0.071	0.157
7171	XLOC_019542	CDK12	chr17	+	37721012	37721167	37721012	37721117	37723040	37729605	7171	16,4	7,4	8,0,1,2	13,8,19,18	128	85	0.00027067	0.0175679	0.603,0.399	0.29,0.0,0.034,0.069	0.403
11894	XLOC_019836	BPTF	chr17	+	65941524	65942441	65941524	65942012	65943841	65943924	11894	202,96	119,86	172273308250	101,81,75,113	491	76	0.000278473	0.0178861	0.208,0.147	0.209,0.343,0.389,0.255	-0.122
7280	XLOC_013507	THTPA	chr14	+	24025951	24026513	24025951	24026248	24027903	24028790	7280	228310	21,4	319,218,93,333	0,3,1,1	336	85	0.000289174	0.0183819	0.733,0.951	1.0,0.948,0.959,0.988	-0.132
10881	XLOC_041763	HIST1H4H	chr6	-	26284896	26286737	26285261	26286737	26279716	26281815	10881	12,12	6,13	3,14,2,1	13,31,7,23	436	85	0.000348866	0.0207668	0.281,0.153	0.043,0.081,0.053,0.008	0.171
1278	XLOC_007908	C11orf57	chr11	+	111944967	111945640	111944967	111945082	111946290	111946367	1278	252,37	74,58	302300196355	62,49,72,62	614	70	0.000349183	0.0207668	0.28,0.068	0.357,0.411,0.237,0.395	-0.176
2462	XLOC_020762	AMZ2P1	chr17	-	62970672	62971703	62971068	62971703	62969359	62969635	2462	26,8	6,3	31,31,43,40	1,0,1,0	467	85	0.000340563	0.0207668	0.441,0.327	0.849,1.0,0.887,1.0	-0.55
3541	XLOC_047637	DCTN6	chr8	+	30021626	30023417	30021626	30021691	30032600	30032706	3541	338116	46,36	9014741012509	112,37,50,59	1770	58	0.000352192	0.0207668	0.194,0.096	0.209,0.296,0.399,0.22	-0.136
9958	XLOC_015507	RAD51	chr15	+	40987326	40987623	40987326	40987519	40990954	40991043	9958	9,5	0,8	101,215,94,296	0,0,0,2	172	82	0.00036925	0.0214792	1.0,0.23	1.0,1.0,1.0,0.986	-0.381
9648	XLOC_023894	HOOK2	chr19	-	12886032	12886434	12886218	12886434	12885625	12885711	9648	0,0	27,7	17,1,0,15	29,8,8,13	251	79	0.000372909	0.0214893	0.0,0.0	0.156,0.038,0.0,0.266	-0.115
10459	XLOC_041855	LY6G5C	chr6	-	31648957	31650563	31649006	31650563	31646877	31647045	10459	28,7	16,4	5,19,7,8	42,13,17,40	127	85	0.000403925	0.0228495	0.539,0.539	0.074,0.494,0.216,0.118	0.314
11896	XLOC_047656	ERLIN2	chr8	+	37591198	37595350	37591198	37594196	37595425	37595547	11896	168103	34,19	36,186,27,139	51,36,19,41	1225	85	0.000470169	0.0261177	0.255,0.273	0.047,0.264,0.09,0.19	0.116
11745	XLOC_035769	ZNF595	chr4	+	124326	125178	124326	124555	126731	126805	11745	110,27	32,28	275167270327	36,45,61,42	676	67	0.000479108	0.0262063	0.254,0.087	0.431,0.269,0.305,0.436	-0.19
4459	XLOC_049795	TRMT10B	chr9	+	37763625	37763862	37763625	37763750	37768072	37768225	4459	18,5	33,26	25,12,25,26	15,12,20,25	183	85	0.000480265	0.0262063	0.202,0.082	0.436,0.317,0.367,0.326	-0.22
2647	XLOC_033761	SLC26A6	chr3	-	48668656	48668739	48668685	48668739	48668425	48668573	2647	15,19	10,7	21,23,24,38	4,0,3,0	76	47	0.000522969	0.028139	0.481,0.627	0.765,1.0,0.832,1.0	-0.345
5261	XLOC_008693	CCDC90B	chr11	-	82996169	82997590	82997142	82997590	82991183	82991303	5261	383201	20,6	432588309690	6,8,7,6	1044	85	0.000524812	0.028139	0.609,0.732	0.854,0.857,0.782,0.904	-0.179
10219	XLOC_038408	ZCCHC9	chr5	+	80597401	80597874	80597401	80597489	80600559	80600960	10219	33,1	44,28	48,57,79,78	65,49,44,70	452	81	0.000534739	0.0284241	0.118,0.006	0.117,0.173,0.243,0.166	-0.113
2083	XLOC_033715	NA	chr3	-	44479189	44490231	44481288	44490231	44462623	44463305	2083	243235	0,2	297,59,246,384	20,4,8,10	2170	85	0.000570699	0.0300763	1.0,0.822	0.368,0.366,0.546,0.601	0.441
2358	XLOC_007597	NAA40	chr11	+	63719878	63720037	63719878	63719947	63720227	63720311	2358	39,30	4,5	30,92,72,129	1,4,0,0	137	54	0.0006133	0.0317782	0.794,0.703	0.922,0.901,1.0,1.0	-0.207
6515	XLOC_008016	EI24	chr11	+	125452241	125453216	125452241	125452315	125453415	125454582	6515	0,0	3,13	24,29,4,19	0,14,5,12	954	67	0.000639529	0.0325896	0.0,0.0	1.0,0.127,0.053,0.1	-0.32
11622	XLOC_007725	PPFIA1	chr11	+	70184479	70184559	70184479	70184540	70185276	70185412	11622	11,11	5,4	30,24,21,27	0,0,2,2	73	54	0.000668277	0.0337754	0.619,0.67	1.0,1.0,0.886,0.909	-0.304
6022	XLOC_016351	DET1	chr15	-	89073853	89074704	89074527	89074704	89070829	89071017	6022	154168	0,0	226,253,20,115	0,0,3,0	745	85	0.000694609	0.03454	1.0,1.0	1.0,1.0,0.432,1.0	0.142
9168	XLOC_024580	LENG9	chr19	-	54972379	54974894	54972734	54974894	54968758	54969749	9168	48,9	4,0	70177225165	0,0,0,0	426	85	0.000708072	0.0349278	0.705,1.0	1.0,1.0,1.0,1.0	-0.147
10665	XLOC_013515	DCAF11	chr14	+	24584751	24584958	24584751	24584935	24586180	24586253	10665	16,9	15,11	13,25,39,41	1,12,11,8	82	66	0.000772098	0.0372327	0.462,0.397	0.913,0.626,0.741,0.805	-0.342
2806	XLOC_033465	LPP	chr3	+	187925987	187926173	187925987	187926106	187943192	187943315	2806	11,13	11,5	8,16,8,23	0,1,0,1	145	85	0.000772913	0.0372327	0.37,0.604	1.0,0.904,1.0,0.931	-0.472
10629	XLOC_034043	ZXDC	chr3	-	126178495	126181063	126180377	126181063	126158474	126158570	10629	338107	5,3	553523311372	1,0,0,1	1953	85	0.000789421	0.0375091	0.746,0.608	0.96,1.0,1.0,0.942	-0.298
1039	XLOC_024351	ERCC2	chr19	-	45857987	45858109	45857997	45858109	45856499	45856592	1039	33,27	2,6	57,37,48,48	0,0,0,0	88	85	0.000836393	0.0393679	0.941,0.813	1.0,1.0,1.0,1.0	-0.123
9999	XLOC_034066	MBD4	chr3	-	129151345	129151449	129151398	129151449	129149786	129150421	9999	81,44	10,6	49,50,21,51	26,10,12,22	90	44	0.000850306	0.0397196	0.798,0.782	0.48,0.71,0.461,0.531	0.245
10186	XLOC_030027	CPNE1	chr20	-	34252681	34254548	34252800	34254548	34246851	34246936	10186	24,1	11,1	50,25,23,38	0,2,3,3	183	78	0.000912817	0.0420032	0.482,0.299	1.0,0.842,0.766,0.844	-0.473
8947	XLOC_000611	HHLA3	chr1	+	70820492	70820891	70820492	70820790	70832126	70832220	8947	1,0	24,13	19,1,12,10	15,20,21,18	172	85	0.000920271	0.0420325	0.02,0.0	0.385,0.024,0.22,0.215	-0.201
10311	XLOC_009878	LOC374443	chr12	+	9800642	9801529	9800642	9800924	9806278	9806404	10311	183124	3,8	359391313393	1,0,1,6	676	85	0.000988773	0.0448292	0.885,0.661	0.978,1.0,0.975,0.892	-0.188
2726	XLOC_033782	AMT	chr3	-	49459536	49462307	49459871	49462307	49458924	49459005	2726	48197	0,15	183,262,24,381	3,0,0,0	395	74	0.00101305	0.0455945	1.0,0.711	0.92,1.0,1.0,1.0	-0.125
1799	XLOC_019637	TMUB2	chr17	+	42266389	42266700	42266389	42266667	42266778	42266956	1799	40,14	21,8	34,54,45,61	15,2,10,3	111	85	0.00105839	0.0472901	0.593,0.573	0.634,0.954,0.775,0.94	-0.243
8664	XLOC_014141	IPO4	chr14	-	24683697	24683805	24683751	24683805	24682614	24683357	8664	2,4	37,18	3,15,6,4	14,11,4,12	94	47	0.00109719	0.0483233	0.026,0.1	0.097,0.405,0.429,0.143	-0.206
7312	XLOC_017339	COQ7	chr16	+	19078916	19080200	19078916	19079059	19083249	19083428	7312	249396	1,2	236242135345	16,4,9,5	1212	85	0.00113666	0.0497067	0.946,0.933	0.508,0.809,0.513,0.829	0.275
742	XLOC_042083	GUSBP4	chr6	-	58275635	58276289	58276136	58276289	58275150	58275346	742	22,5	18,11	24,15,36,67	7,10,6,3	572	85	0.00114502	0.0497197	0.154,0.063	0.338,0.182,0.471,0.768	-0.331

## Sheet: A5SS.MATS.JunctionCountOnly
ID	GeneID	geneSymbol	chr	strand	longExonStart_0base	longExonEnd	shortES	shortEE	flankingES	flankingEE	ID	IJC_SAMPLE_1	SJC_SAMPLE_1	IJC_SAMPLE_2	SJC_SAMPLE_2	IncFormLen	SkipFormLen	PValue	FDR	IncLevel1	IncLevel2	IncLevelDifference
3370	XLOC_002337	DRAM2	chr1	-	111682122	111682333	111682209	111682333	111680144	111680208	3370	70,53	16,26	133106125102	0,0,0,0	137	57	1.11022e-16	6.52367e-13	0.645,0.459	1.0,1.0,1.0,1.0	-0.448
9340	XLOC_000442	CCDC30	chr1	+	42922172	42922744	42922172	42922299	42922917	42923021	9340	41,6	117,42	126190172257	92,31,40,95	170	85	5.55112e-16	1.63092e-12	0.149,0.067	0.406,0.754,0.683,0.575	-0.497
724	XLOC_036633	SPINK2	chr4	-	57687623	57688164	57687773	57688164	57686701	57686745	724	98,1	286170	141,105,64,272	289,70,79,367	122	37	1.71307e-13	2.51651e-10	0.094,0.002	0.129,0.313,0.197,0.184	-0.158
4787	XLOC_001814	HP1BP3	chr1	-	21113006	21113279	21113141	21113279	21106837	21107033	4787	3,3	77,95	8,45,26,101	71,100,51,142	170	85	9.34364e-12	1.09806e-08	0.019,0.016	0.053,0.184,0.203,0.262	-0.158
9418	XLOC_032876	NDUFAF3	chr3	+	49059073	49059654	49059073	49059217	49059778	49059971	9418	507,17	28,2	7637143851135	3,0,11,4	170	85	2.1589e-11	2.11428e-08	0.901,0.81	0.992,1.0,0.946,0.993	-0.127
6054	XLOC_013822	C14orf159	chr14	+	91636346	91636545	91636346	91636530	91639632	91639747	6054	1,98	172136	312145208148	0,93,0,136	93	85	6.51379e-11	5.46786e-08	0.005,0.397	1.0,0.588,1.0,0.499	-0.571
9255	XLOC_045986	TBRG4	chr7	-	45141423	45141669	45141451	45141669	45141101	45141213	9255	185283	62,76	244,312,72,435	25,22,12,55	106	85	1.36006e-09	9.75442e-07	0.705,0.749	0.887,0.919,0.828,0.864	-0.147
9431	XLOC_020211	ZSWIM7	chr17	-	15881276	15881477	15881357	15881477	15879561	15880406	9431	11,13	4,3	9,4,0,1	34,27,6,20	159	85	1.49404e-09	9.75442e-07	0.595,0.698	0.124,0.073,0.0,0.026	0.591
7087	XLOC_047957	PVT1	chr8	+	129082405	129082607	129082405	129082518	129108763	129108900	7087	17,58	7,18	97,89,41,73	185,98,45,149	167	85	5.99991e-09	3.52554e-06	0.553,0.621	0.211,0.316,0.317,0.2	0.326
7110	XLOC_008551	MRPL11	chr11	-	66206102	66206310	66206180	66206310	66205634	66205730	7110	32,6	60,62	210420250268	128165215190	156	85	8.03622e-09	4.2928e-06	0.225,0.05	0.472,0.581,0.388,0.435	-0.331
9137	XLOC_025882	SSB	chr2	+	170667692	170667833	170667692	170667824	170668177	170670149	9137	109324	48,0	323389327273	0,0,0,0	87	85	1.33465e-07	6.03263e-05	0.689,1.0	1.0,1.0,1.0,1.0	-0.155
4426	XLOC_007957	VPS11	chr11	+	118943907	118944250	118943907	118944109	118944509	118944661	4426	1,0	50,69	13,26,11,10	83,54,46,77	170	85	6.99769e-07	0.000241873	0.01,0.0	0.073,0.194,0.107,0.061	-0.104
8890	XLOC_008681	NARS2	chr11	-	78285392	78285909	78285873	78285909	78282379	78282489	8890	5,0	20,18	15,46,21,63	11,7,24,6	114	29	6.32423e-07	0.000241873	0.06,0.0	0.258,0.626,0.182,0.728	-0.418
9507	XLOC_050172	NTMT1	chr9	+	132394928	132395144	132394928	132395080	132396332	132396585	9507	287180	23,26	261445279235	17,12,4,4	142	85	6.81761e-07	0.000241873	0.882,0.806	0.902,0.957,0.977,0.972	-0.108
9941	XLOC_020652	SLC35B1	chr17	-	47785091	47785559	47785437	47785559	47784326	47784430	9941	65,24	17,4	112232221141	2,10,10,9	170	85	1.33126e-06	0.000434581	0.657,0.75	0.966,0.921,0.917,0.887	-0.219
1829	XLOC_007693	RPS6KB2	chr11	+	67200596	67200687	67200596	67200665	67200810	67200918	1829	13,1	17,2	10,48,45,56	3,6,7,10	84	62	2.91268e-06	0.000900784	0.361,0.27	0.711,0.855,0.826,0.805	-0.484
725	XLOC_036633	SPINK2	chr4	-	57687668	57688164	57687773	57688164	57686701	57686745	725	177,4	286170	132,96,56,263	289,70,79,367	122	37	7.19688e-06	0.00211444	0.158,0.007	0.122,0.294,0.177,0.179	-0.111
9126	XLOC_025644	MAP4K4	chr2	+	102483673	102483780	102483673	102483771	102486083	102486259	9126	13,14	19,26	2,9,0,9	30,60,44,38	87	85	1.09348e-05	0.00292059	0.401,0.345	0.061,0.128,0.0,0.188	0.279
4212	XLOC_029912	RRBP1	chr20	-	17639240	17641173	17639249	17641173	17623623	17623772	4212	8,0	1,2	8,2,1,4	0,0,1,0	87	85	1.42244e-05	0.00363402	0.887,0.0	1.0,1.0,0.494,1.0	-0.43
7020	XLOC_038435	RFESD	chr5	+	94982480	94983778	94982480	94982521	94987840	94988035	7020	5,4	19,22	24,25,2,55	25,18,1,41	119	34	1.72549e-05	0.00422457	0.07,0.049	0.215,0.284,0.364,0.277	-0.226
10361	XLOC_005570	KLF6	chr10	-	3823832	3824406	3823958	3824406	3815766	3822421	10361	827,35	5,9	2051198474837	0,2,3,0	170	85	1.90153e-05	0.00432775	0.988,0.66	1.0,0.997,0.988,1.0	-0.172
6685	XLOC_008424	MS4A6A	chr11	-	59950450	59950804	59950608	59950804	59949053	59949214	6685	305180	25,21	16101674191	0,11,8,1	170	85	1.91494e-05	0.00432775	0.859,0.811	1.0,0.821,0.977,0.99	-0.112
6206	XLOC_014130	AP1G2	chr14	-	24031170	24031624	24031496	24031624	24030720	24030844	6206	203217	8,0	429295470443	35,45,18,43	170	85	2.07207e-05	0.00450944	0.927,1.0	0.86,0.766,0.929,0.837	0.116
5590	XLOC_038603	ANKHD1	chr5	+	139917670	139917846	139917670	139917819	139918503	139918668	5590	76109	7,0	152,62,52,58	23,18,24,6	105	85	2.77037e-05	0.00561335	0.898,1.0	0.843,0.736,0.637,0.887	0.173
9392	XLOC_026517	BCL11A	chr2	-	60687816	60689559	60689416	60689559	60678301	60679801	9392	6,0	88,53	30,33,4,13	166,77,10,95	170	85	2.70713e-05	0.00561335	0.033,0.0	0.083,0.176,0.167,0.064	-0.106
10195	XLOC_000546	MRPL37	chr1	+	54665839	54666262	54665839	54665914	54670690	54670874	10195	86,57	3,7	245663365535	2,12,1,5	153	68	3.21753e-05	0.00630207	0.927,0.784	0.982,0.961,0.994,0.979	-0.124
11896	XLOC_047656	ERLIN2	chr8	+	37591198	37595350	37591198	37594196	37595425	37595547	11896	2,0	34,19	23,8,11,31	51,36,19,41	170	85	3.43649e-05	0.00650675	0.029,0.0	0.184,0.1,0.224,0.274	-0.181
3968	XLOC_050040	PRPF4	chr9	+	116052745	116052868	116052745	116052819	116052979	116053087	3968	92166	0,1	118,202,72,198	7,6,9,21	109	67	6.76807e-05	0.0104656	1.0,0.99	0.912,0.954,0.831,0.853	0.108
4211	XLOC_015492	LOC100131089	chr15	+	40331511	40331791	40331511	40331649	40338161	40338270	4211	19,13	25,28	13,2,7,11	41,35,54,63	170	85	9.14794e-05	0.0134383	0.275,0.188	0.137,0.028,0.061,0.08	0.155
6897	XLOC_032966	RPP14	chr3	+	58291971	58292378	58291971	58292144	58296233	58296318	6897	14,1	33,30	19,24,21,33	16,26,28,33	163	78	0.000113485	0.0155078	0.169,0.016	0.362,0.306,0.264,0.324	-0.222
1929	XLOC_020159	TMEM107	chr17	-	8077837	8077934	8077858	8077934	8074556	8077590	1929	62,73	1,0	15,62,51,45	0,19,2,11	85	69	0.000124193	0.0162169	0.981,1.0	1.0,0.726,0.954,0.769	0.128
9632	XLOC_001164	RCSD1	chr1	+	167599473	167603043	167599473	167599666	167653136	167653238	9632	10,0	24,8	27,38,70,44	8,31,27,32	170	85	0.000143576	0.01795	0.172,0.0	0.628,0.38,0.565,0.407	-0.409
10186	XLOC_030027	CPNE1	chr20	-	34252681	34254548	34252800	34254548	34246851	34246936	10186	11,1	11,1	29,19,15,22	0,2,3,3	163	78	0.000166277	0.0195408	0.324,0.324	1.0,0.82,0.705,0.778	-0.502
11894	XLOC_019836	BPTF	chr17	+	65941524	65942441	65941524	65942012	65943841	65943924	11894	50,19	119,86	40,71,92,76	101,81,75,113	161	76	0.000212104	0.0236167	0.166,0.094	0.158,0.293,0.367,0.241	-0.135
10180	XLOC_030027	CPNE1	chr20	-	34252723	34254548	34252800	34254548	34220716	34220845	10180	44,0	34,56	84,49,75,106	59,23,35,24	155	85	0.000249968	0.0267056	0.415,0.0	0.438,0.539,0.54,0.708	-0.349
10003	XLOC_017307	NOMO1	chr16	+	14972577	14972779	14972577	14972691	14973871	14973999	10003	29,26	37,36	8,4,19,6	47,45,24,40	166	85	0.000266067	0.0279028	0.286,0.27	0.08,0.044,0.288,0.071	0.157
7171	XLOC_019542	CDK12	chr17	+	37721012	37721167	37721012	37721117	37723040	37729605	7171	16,4	7,4	8,0,1,2	13,8,19,18	128	85	0.00027067	0.0279028	0.603,0.399	0.29,0.0,0.034,0.069	0.403
7009	XLOC_013623	SOCS4	chr14	+	55493843	55494476	55493843	55494189	55498580	55498709	7009	0,0	30,18	0,16,0,9	14,10,6,10	170	85	0.000318276	0.0322447	0.0,0.0	0.0,0.444,0.0,0.31	-0.189
3702	XLOC_041449	TRMT11	chr6	+	126307384	126307919	126307384	126307768	126314902	126314968	3702	2,0	30,20	16,10,3,14	24,10,23,40	144	59	0.000330999	0.0329653	0.027,0.0	0.215,0.291,0.051,0.125	-0.157
9958	XLOC_015507	RAD51	chr15	+	40987326	40987623	40987326	40987519	40990954	40991043	9958	8,5	0,8	97,209,92,280	0,0,0,2	167	82	0.000343893	0.0336786	1.0,0.235	1.0,1.0,1.0,0.986	-0.379
8386	XLOC_048360	COPS5	chr8	-	67974088	67975603	67974340	67975603	67971445	67971680	8386	306308	36,59	452374328391	51,24,9,38	170	85	0.00035815	0.0344998	0.81,0.723	0.816,0.886,0.948,0.837	-0.105
7280	XLOC_013507	THTPA	chr14	+	24025951	24026513	24025951	24026248	24027903	24028790	7280	118150	21,4	151,109,47,161	0,3,1,1	170	85	0.000381411	0.0350183	0.737,0.949	1.0,0.948,0.959,0.988	-0.131
10459	XLOC_041855	LY6G5C	chr6	-	31648957	31650563	31649006	31650563	31646877	31647045	10459	28,7	16,4	5,19,7,8	42,13,17,40	127	85	0.000403925	0.0363881	0.539,0.539	0.074,0.494,0.216,0.118	0.314
2431	XLOC_013738	ACOT2	chr14	+	74034346	74036587	74034346	74036100	74040091	74040294	2431	5,0	42,10	27,8,21,7	74,7,12,21	170	85	0.000408716	0.0363881	0.056,0.0	0.154,0.364,0.467,0.143	-0.254
375	XLOC_017930	NMRAL1	chr16	-	4524423	4524793	4524554	4524793	4524093	4524167	375	37,8	108,51	72,74,32,27	53,81,60,87	152	67	0.000458665	0.0402256	0.131,0.065	0.375,0.287,0.19,0.12	-0.145
2647	XLOC_033761	SLC26A6	chr3	-	48668656	48668739	48668685	48668739	48668425	48668573	2647	15,19	10,7	21,23,24,38	4,0,3,0	76	47	0.000522969	0.0445357	0.481,0.627	0.765,1.0,0.832,1.0	-0.345
2726	XLOC_033782	AMT	chr3	-	49459536	49462307	49459871	49462307	49458924	49459005	2726	19,95	0,15	76,127,5,178	3,0,0,0	159	74	0.000551593	0.0463023	1.0,0.747	0.922,1.0,1.0,1.0	-0.107

## Sheet: A3SS.MATS.ReadsOnTargetAndJunct
ID	GeneID	geneSymbol	chr	strand	longExonStart_0base	longExonEnd	shortES	shortEE	flankingES	flankingEE	ID	IC_SAMPLE_1	SC_SAMPLE_1	IC_SAMPLE_2	SC_SAMPLE_2	IncFormLen	SkipFormLen	PValue	FDR	IncLevel1	IncLevel2	IncLevelDifference
13707	XLOC_002890	C1orf186	chr1	-	206289366	206289626	206289366	206289515	206299689	206299802	13707	261153	234102	865120253209	160,22,71,27	182	85	0	0	0.343,0.412	0.716,0.718,0.625,0.783	-0.333
11916	XLOC_005820	NA	chr10	-	64975022	64975456	64975022	64975215	64976966	64977091	11916	251105	31,10	341515434348	2,2,7,8	312	85	7.88258e-15	3.10022e-11	0.688,0.741	0.979,0.986,0.944,0.922	-0.243
5557	XLOC_020301	RAB34	chr17	-	27044230	27044443	27044230	27044309	27045139	27045286	5557	41,0	62,34	202288194229	56,39,43,78	192	72	3.08642e-14	8.09259e-11	0.199,0.0	0.575,0.735,0.629,0.524	-0.516
15594	XLOC_026003	CASP8	chr2	+	202131183	202131514	202131209	202131514	202125222	202125336	15594	16,5	31,7	41,12,53,51	6,1,3,9	104	85	7.29194e-13	1.43396e-09	0.297,0.369	0.848,0.907,0.935,0.822	-0.545
15116	XLOC_048651	VPS28	chr8	-	145650328	145650434	145650328	145650383	145651065	145651155	15116	721688	145,87	1388977887943	84,71,49,54	90	46	2.13016e-11	3.35117e-08	0.718,0.802	0.894,0.876,0.902,0.899	-0.133
14016	XLOC_005200	ZSWIM8	chr10	+	75560774	75560953	75560842	75560953	75560397	75560517	14016	107,31	50,8	66,76,51,115	5,4,0,0	146	85	6.30018e-11	8.25954e-08	0.555,0.693	0.885,0.917,1.0,1.0	-0.327
4108	XLOC_039385	TNIP1	chr5	-	150407270	150410308	150407270	150410234	150411847	150411944	4108	288,70	59,13	314230355147	24,10,16,1	152	85	1.23639e-10	1.38935e-07	0.732,0.751	0.88,0.928,0.925,0.988	-0.189
4165	XLOC_000190	PADI4	chr1	+	17682726	17682954	17682851	17682954	17682477	17682622	4165	4,14	31,90	53,15,24,56	63,27,40,52	196	85	2.619e-09	2.06011e-06	0.053,0.063	0.267,0.194,0.206,0.318	-0.188
7300	XLOC_026365	MPV17	chr2	-	27535860	27535976	27535860	27535941	27545314	27545389	7300	148295	34,49	455304374549	40,13,32,23	85	57	3.31316e-09	2.36921e-06	0.745,0.801	0.884,0.94,0.887,0.941	-0.14
5498	XLOC_039478	ARL10	chr5	-	175810939	175811375	175810939	175811284	175812221	175812328	5498	499667	198206	751896635953	154,168,94,175	169	85	1.04272e-08	6.835e-06	0.559,0.62	0.71,0.728,0.773,0.733	-0.146
3011	XLOC_001381	TRAF3IP3	chr1	+	209952659	209953000	209952775	209953000	209951455	209951518	3011	315149	0,6	200,95,94,136	18,6,18,30	158	56	2.77443e-08	1.43862e-05	1.0,0.898	0.797,0.849,0.649,0.616	0.221
16570	XLOC_019344	C17orf76-AS1	chr17	+	16342841	16343017	16342894	16343017	16342640	16342728	16570	98,57	422,97	271100264127	364,64,187,83	127	81	5.21381e-08	2.36838e-05	0.129,0.273	0.322,0.499,0.474,0.494	-0.246
3516	XLOC_048272	TM2D2	chr8	-	38852836	38853313	38852836	38852924	38853731	38854041	3516	59,23	52,43	257110207136	40,42,23,58	456	81	5.41963e-08	2.36838e-05	0.168,0.087	0.533,0.318,0.615,0.294	-0.313
14359	XLOC_020652	SLC35B1	chr17	-	47783565	47783696	47783565	47783671	47784326	47784430	14359	61,38	38,29	125256219182	38,56,52,28	103	85	7.35652e-08	3.0456e-05	0.57,0.52	0.731,0.79,0.777,0.843	-0.24
6285	XLOC_020539	PTGES3L-AARSD1	chr17	-	41123623	41123800	41123623	41123713	41131186	41131285	6285	62,66	39,22	0,31,6,4	23,28,26,37	163	83	1.61446e-07	6.34967e-05	0.447,0.604	0.0,0.361,0.105,0.052	0.396
7649	XLOC_001058	PMF1-BGLAP	chr1	+	156206078	156206274	156206139	156206274	156203418	156203519	7649	330308	2,9	392449637426	47,79,3,60	139	85	2.07457e-07	7.77075e-05	0.99,0.954	0.836,0.777,0.992,0.813	0.117
4955	XLOC_007536	MS4A7	chr11	+	60161259	60163426	60162418	60163426	60156862	60157069	4955	6201097	1,0	10326244223	0,4,11,8	1230	85	2.49574e-07	8.9234e-05	0.977,1.0	1.0,0.849,0.605,0.658	0.211
1300	XLOC_012635	PARP4	chr13	-	25005514	25006834	25005514	25005614	25008532	25009612	1300	300121	62,89	143,52,57,89	130,141,38,106	1291	85	3.07288e-07	0.000100714	0.242,0.082	0.068,0.024,0.09,0.052	0.104
17059	XLOC_036315	GUCY1A3	chr4	+	156617907	156618274	156618086	156618274	156588497	156588571	17059	184,90	15,8	301135224222	6,0,0,4	232	67	4.68183e-07	0.000147309	0.78,0.765	0.935,1.0,1.0,0.941	-0.197
12139	XLOC_052009	CA5BP1	chrX	+	15715362	15721847	15720904	15721847	15706783	15706981	12139	1652700	2,0	56010198151215	9,37,6,15	5613	85	5.28577e-07	0.000159915	0.926,1.0	0.485,0.294,0.673,0.551	0.462
16505	XLOC_014097	METTL3	chr14	-	21969869	21970045	21969869	21969966	21971315	21971720	16505	146170	0,0	218159157248	7,7,23,21	157	85	5.97412e-07	0.000174046	1.0,1.0	0.944,0.925,0.787,0.865	0.12
15593	XLOC_026003	CASP8	chr2	+	202131183	202131514	202131209	202131514	202098738	202098835	15593	2,0	18,4	13,6,10,19	5,0,2,8	104	85	9.78444e-07	0.000256548	0.083,0.0	0.68,1.0,0.803,0.66	-0.744
4933	XLOC_047560	PCM1	chr8	+	17796248	17796518	17796347	17796518	17794642	17794888	4933	106,21	16,3	221,124,96,142	3,4,2,3	170	85	1.07396e-06	0.000268205	0.768,0.778	0.974,0.939,0.96,0.959	-0.185
9972	XLOC_021915	ZNF236	chr18	+	74593239	74593468	74593276	74593468	74592068	74592272	9972	18,2	31,6	16,31,21,25	5,11,5,3	115	85	1.0911e-06	0.000268205	0.3,0.198	0.703,0.676,0.756,0.86	-0.5
570	XLOC_008218	ZBED5	chr11	-	10877690	10877804	10877690	10877752	10879408	10879620	570	39,22	22,5	81,86,55,80	1,8,2,2	100	55	1.45239e-06	0.000346197	0.494,0.708	0.978,0.855,0.938,0.957	-0.331
5184	XLOC_008174	ARFIP2	chr11	-	6500369	6500587	6500369	6500488	6501201	6501298	5184	15,5	29,8	9,10,7,4	67,68,88,84	170	85	1.67174e-06	0.000386762	0.205,0.238	0.063,0.068,0.038,0.023	0.173
15002	XLOC_018094	CLN3	chr16	-	28503340	28503536	28503340	28503516	28504815	28505569	15002	1,2	3,10	6,9,16,8	0,0,0,2	98	85	1.83013e-06	0.00041131	0.224,0.148	1.0,1.0,1.0,0.776	-0.758
5790	XLOC_021974	PTPN2	chr18	-	12817154	12817364	12817154	12817264	12825808	12825943	5790	245124	67,6	327348399348	16,6,3,4	171	85	1.88244e-06	0.000411312	0.645,0.911	0.91,0.966,0.985,0.977	-0.181
4670	XLOC_008168	FAM160A2	chr11	-	6232563	6233206	6232563	6233097	6235640	6235803	4670	9,9	106,67	20,17,21,21	62,37,40,63	180	85	1.99017e-06	0.000423099	0.039,0.06	0.132,0.178,0.199,0.136	-0.112
1301	XLOC_015878	LRRC28	chr15	+	99874127	99874334	99874222	99874334	99828018	99828156	1301	21,17	18,14	56,67,27,35	5,6,9,5	170	85	2.10651e-06	0.000436047	0.368,0.378	0.848,0.848,0.6,0.778	-0.395
3801	XLOC_034224	RPL22L1	chr3	-	170585801	170585990	170585801	170585923	170586086	170586179	3801	183160	472396	529262362381	339383610229	145	85	2.36577e-06	0.000465228	0.185,0.191	0.478,0.286,0.258,0.494	-0.191
8602	XLOC_024141	IGFLR1	chr19	-	36235223	36235639	36235223	36235322	36236025	36236088	8602	536545	7,3	330,82,218,743	10,22,22,29	359	56	2.54011e-06	0.000475726	0.923,0.966	0.837,0.368,0.607,0.8	0.291
199	XLOC_045236	STAG3L4	chr7	+	66773563	66774126	66773921	66774126	66770973	66771070	199	41,1	77,56	63,78,132,69	108,120,44,54	429	85	3.83513e-06	0.000685616	0.095,0.004	0.104,0.114,0.373,0.202	-0.149
1008	XLOC_005240	FAM213A	chr10	+	82179755	82180401	82180238	82180401	82168241	82168399	1008	21,21	23,19	8,16,0,6	34,39,5,50	554	85	4.53281e-06	0.000792335	0.123,0.145	0.035,0.059,0.0,0.018	0.106
6457	XLOC_049795	TRMT10B	chr9	+	37777597	37781343	37777624	37781343	37776278	37776402	6457	52,40	4,9	31,12,19,44	18,24,20,27	105	85	5.19096e-06	0.000887654	0.913,0.783	0.582,0.288,0.435,0.569	0.38
9039	XLOC_023520	LILRA2	chr19	+	55087273	55087576	55087308	55087576	55086722	55087019	9039	35120	12,39	77,212,78,182	18,18,2,15	113	85	5.55279e-06	0.000929324	0.687,0.698	0.763,0.899,0.967,0.901	-0.19
8070	XLOC_026663	KRCC1	chr2	-	88333652	88333811	88333652	88333750	88336461	88336570	8070	123,3	10,0	93,81,25,109	39,45,20,36	139	85	6.21074e-06	0.000997014	0.883,1.0	0.593,0.524,0.433,0.649	0.392
1122	XLOC_001119	NIT1	chr1	+	161090288	161095235	161093930	161095235	161089896	161090022	1122	28302697	37,30	3259331130362810	16,6,10,22	3713	85	6.36714e-06	0.00100168	0.636,0.673	0.823,0.927,0.874,0.746	-0.188
8603	XLOC_024141	IGFLR1	chr19	-	36234970	36235593	36234970	36235322	36236025	36236088	8603	478460	7,3	310,69,204,694	10,22,22,29	313	56	7.25755e-06	0.00111937	0.924,0.965	0.847,0.359,0.624,0.811	0.284
291	XLOC_012601	UPF3A	chr13	+	115052213	115053384	115052787	115053384	115051993	115052104	291	87130	1,0	106,77,239,164	8,9,23,18	645	85	8.09505e-06	0.00122453	0.92,1.0	0.636,0.53,0.578,0.546	0.387
7650	XLOC_053185	G6PD	chrX	-	153762552	153762714	153762552	153762711	153763382	153763600	7650	18,16	95,41	13,3,10,5	144,115,90,133	85	85	9.55316e-06	0.00141783	0.159,0.281	0.083,0.025,0.1,0.036	0.159
11929	XLOC_035950	WDR19	chr4	+	39278298	39278763	39278639	39278763	39276427	39276578	11929	25,38	14,26	10,10,1,6	36,14,9,15	412	85	9.99407e-06	0.00142933	0.269,0.232	0.054,0.128,0.022,0.076	0.18
8600	XLOC_024141	IGFLR1	chr19	-	36235223	36235882	36235223	36235322	36236025	36236088	8600	773847	7,3	4951053981181	10,22,22,29	602	56	9.94699e-06	0.00142933	0.911,0.963	0.822,0.307,0.627,0.791	0.3
1010	XLOC_005240	FAM213A	chr10	+	82179755	82180401	82180221	82180401	82168241	82168399	1010	20,20	76,7	8,15,0,6	92,70,13,108	537	85	1.04331e-05	0.00146548	0.04,0.311	0.014,0.033,0.0,0.009	0.161
5627	XLOC_050143	SWI5	chr9	+	131038865	131039034	131038985	131039034	131038424	131038681	5627	47,26	48,32	19,28,9,26	70,47,61,68	148	42	1.11843e-05	0.00154344	0.217,0.187	0.072,0.145,0.04,0.098	0.113
12413	XLOC_031618	SEC14L2	chr22	+	30823157	30823390	30823226	30823390	30822704	30822832	12413	46,12	13,4	130,183,88,116	2,14,6,9	147	85	1.27495e-05	0.00168216	0.672,0.634	0.974,0.883,0.895,0.882	-0.255
15316	XLOC_002543	TPM3	chr1	-	154127779	154140416	154127779	154131524	154142875	154142945	15316	43273585	14,4	3137473763113620	16,69,122,30	8941	63	1.29295e-05	0.00168216	0.685,0.863	0.58,0.326,0.267,0.46	0.366
7874	XLOC_035930	RBPJ	chr4	+	26431519	26432144	26432040	26432144	26426252	26426365	7874	285190	8,5	220233507238	0,0,0,0	592	85	1.4578e-05	0.00182017	0.836,0.845	1.0,1.0,1.0,1.0	-0.159
9933	XLOC_038370	POLK	chr5	+	74888981	74889874	74889702	74889874	74886168	74886265	9933	20,44	5,12	9,13,17,22	21,12,8,29	792	85	1.54651e-05	0.00190076	0.3,0.282	0.044,0.104,0.186,0.075	0.189
17055	XLOC_011196	ANAPC7	chr12	-	110834070	110834257	110834070	110834187	110841331	110841535	17055	74,81	7,4	122,148,83,185	0,1,0,0	148	85	1.71952e-05	0.00208089	0.859,0.921	1.0,0.988,1.0,1.0	-0.107
16808	XLOC_050440	CD72	chr9	-	35615939	35616383	35615939	35616275	35616596	35616686	16808	7,31	73189	17,88,14,55	8,227,19,172	177	83	2.05448e-05	0.00228575	0.043,0.071	0.499,0.154,0.257,0.13	-0.203
5132	XLOC_002584	C1orf85	chr1	-	156259879	156260897	156259879	156260151	156261193	156263000	5132	2,2	1,7	44,21,7,37	0,0,0,3	817	85	2.01558e-05	0.00228575	0.172,0.029	1.0,1.0,1.0,0.562	-0.79
6392	XLOC_032777	VILL	chr3	+	38047917	38048191	38047939	38048191	38047671	38047743	6392	0,0	88,22	1,12,25,19	118,75,49,63	80	65	2.06316e-05	0.00228575	0.0,0.0	0.007,0.115,0.293,0.197	-0.153
12463	XLOC_033822	POC1A	chr3	-	52185031	52185116	52185031	52185113	52188370	52189437	12463	22,37	0,9	60,105,39,101	0,0,0,0	78	75	2.77625e-05	0.00301177	1.0,0.798	1.0,1.0,1.0,1.0	-0.101
8542	XLOC_038411	ATP6AP1L	chr5	+	81608215	81608670	81608429	81608670	81605975	81606026	8542	2,18	1,3	1,0,1,0	4,13,2,6	244	44	2.98545e-05	0.00317345	0.265,0.52	0.043,0.0,0.083,0.0	0.361
15935	XLOC_010961	CS	chr12	-	56720096	56720743	56720096	56720193	56721147	56721415	15935	35,42	6,4	123143109263	6,0,0,0	621	85	3.30561e-05	0.00346142	0.444,0.59	0.737,1.0,1.0,1.0	-0.417
6893	XLOC_000086	THAP3	chr1	+	6692827	6693729	6692855	6693729	6692450	6692555	6893	0,0	57,70	1,6,5,18	94,42,22,59	106	85	3.90375e-05	0.00393678	0.0,0.0	0.008,0.103,0.154,0.197	-0.116
16164	XLOC_016339	SCAND2P	chr15	-	85200406	85200855	85200406	85200579	85201226	85205075	16164	27,27	4,0	0,0,0,0	1,9,3,2	347	85	4.24799e-05	0.00422971	0.623,1.0	0.0,0.0,0.0,0.0	0.811
12620	XLOC_019956	RNF213	chr17	+	78237372	78237577	78237461	78237577	78234625	78234701	12620	228117	15,4	179112199324	31,10,31,69	151	69	4.43304e-05	0.00430498	0.874,0.93	0.725,0.837,0.746,0.682	0.155
15941	XLOC_052441	SLC25A14	chrX	+	129498858	129499650	129499514	129499650	129498601	129498726	15941	36,69	9,15	59,33,37,64	25,54,17,38	727	85	4.41911e-05	0.00430498	0.319,0.35	0.216,0.067,0.203,0.165	0.172
685	XLOC_007942	TMEM25	chr11	+	118405221	118406550	118406222	118406550	118404980	118405070	685	119,88	1,0	136,72,30,133	14,14,7,6	1070	83	4.55976e-05	0.00437404	0.902,1.0	0.43,0.285,0.249,0.632	0.552
1600	XLOC_048327	NSMAF	chr8	-	59502010	59502134	59502010	59502117	59502565	59502633	1600	64,82	3,3	117,42,19,46	9,14,14,16	71	61	5.59266e-05	0.00530022	0.948,0.959	0.918,0.72,0.538,0.712	0.232
13429	XLOC_038296	GPBP1	chr5	+	56545235	56545403	56545280	56545403	56542901	56543042	13429	78,80	36,19	119,97,113,140	8,5,25,11	123	85	5.70461e-05	0.00533072	0.6,0.744	0.911,0.931,0.757,0.898	-0.202
6704	XLOC_017898	PKMYT1	chr16	-	3023138	3023254	3023138	3023216	3024000	3024158	6704	14,6	3,3	13,14,15,36	25,79,23,72	102	71	5.76038e-05	0.00533072	0.765,0.582	0.266,0.11,0.312,0.258	0.437
2119	XLOC_008702	ME3	chr11	-	86145971	86152502	86145971	86152482	86153862	86153961	2119	1,9	73,28	0,1,1,0	251,60,34,86	98	85	6.15686e-05	0.00556665	0.012,0.218	0.0,0.014,0.025,0.0	0.105
9562	XLOC_010828	RPAP3	chr12	-	48063889	48064128	48063889	48064007	48073275	48073377	9562	39,98	6,5	114,106,77,104	0,0,0,0	192	85	6.72277e-05	0.00600924	0.742,0.897	1.0,1.0,1.0,1.0	-0.18
7790	XLOC_011274	ANAPC5	chr12	-	121766118	121766300	121766118	121766261	121768385	121768475	7790	207295	400247	380609442669	241253201359	115	83	7.61706e-05	0.00665731	0.272,0.463	0.532,0.635,0.613,0.574	-0.221
17387	XLOC_050876	SURF4	chr9	-	136234134	136234419	136234134	136234321	136242792	136242970	17387	24,7	27,3	14,9,11,26	30,48,54,148	170	85	8.01829e-05	0.00678192	0.308,0.538	0.189,0.086,0.092,0.081	0.311
3295	XLOC_002555	PMVK	chr1	-	154918047	154919279	154918047	154918152	154919892	154920024	3295	330,57	10,0	574849264872	1,0,0,0	1198	85	8.18225e-05	0.00684697	0.701,1.0	0.976,1.0,1.0,1.0	-0.143
16516	XLOC_017560	HERPUD1	chr16	+	56969315	56970729	56970598	56970729	56969146	56969224	16516	71240	5,3	40170121242	9,67,23,52	1340	71	0.000102613	0.00849636	0.429,0.809	0.191,0.119,0.218,0.198	0.438
3311	XLOC_029812	C20orf96	chr20	-	256608	256727	256608	256689	257433	257520	3311	82,26	6,6	134,49,96,81	1,1,0,1	100	69	0.000115183	0.00905081	0.904,0.749	0.989,0.971,1.0,0.982	-0.159
4953	XLOC_007536	MS4A7	chr11	+	60161259	60163426	60162418	60163426	60160157	60160259	4953	7461327	5,0	18458253229	0,2,10,7	1230	85	0.000113039	0.00905081	0.912,1.0	1.0,0.941,0.636,0.693	0.138
3892	XLOC_033761	SLC26A6	chr3	-	48670406	48670558	48670406	48670517	48670683	48670823	3892	7,4	17,5	0,4,0,0	38,16,20,32	119	85	0.000135028	0.0103119	0.227,0.364	0.0,0.152,0.0,0.0	0.258
16572	XLOC_019344	C17orf76-AS1	chr17	+	16342841	16343017	16342973	16343017	16342640	16342728	16572	183114	171,39	426180443237	128,31,91,28	151	33	0.000145405	0.0109977	0.19,0.39	0.421,0.559,0.515,0.649	-0.246
4835	XLOC_033829	BAP1	chr3	-	52436794	52436956	52436794	52436887	52437153	52437314	4835	10,3	79,33	19,21,59,58	81,81,57,110	147	85	0.000150545	0.011265	0.068,0.05	0.119,0.13,0.374,0.234	-0.155
802	XLOC_023177	TMEM91	chr19	+	41889619	41894068	41889790	41894068	41888676	41888826	802	44,1	22,8	157,34,167,103	45,0,7,9	242	85	0.000151804	0.011265	0.413,0.042	0.551,1.0,0.893,0.801	-0.584
7209	XLOC_020808	NAT9	chr17	-	72768098	72768193	72768098	72768178	72768356	72768416	7209	32,10	8,6	57,40,56,48	1,1,3,4	53	41	0.000154267	0.0113408	0.756,0.563	0.978,0.969,0.935,0.903	-0.287
14367	XLOC_002121	ECHDC2	chr1	-	53377394	53379767	53377394	53377462	53387224	53387446	14367	268,81	1,0	511,64,130,217	15,14,6,8	2352	61	0.00015627	0.0113817	0.874,1.0	0.469,0.106,0.36,0.413	0.6
10794	XLOC_022568	AZU1	chr19	+	830707	830941	830850	830941	829561	829706	10794	441,9	7,4	156828353382418	13,5,1,15	213	84	0.000161596	0.0116248	0.961,0.47	0.979,0.996,0.993,0.985	-0.273
15415	XLOC_000455	MPL	chr1	+	43803769	43803902	43803790	43803902	43803451	43803598	15415	2,3	4,3	62,10,77,47	4,1,8,10	99	85	0.000162564	0.0116248	0.3,0.462	0.93,0.896,0.892,0.801	-0.499
7244	XLOC_046522	NCAPG2	chr7	-	158468168	158468348	158468168	158468308	158472651	158472777	7244	5,38	4,8	24,78,20,64	0,1,2,0	118	85	0.000174756	0.0122735	0.474,0.774	1.0,0.983,0.878,1.0	-0.341
811	XLOC_023177	TMEM91	chr19	+	41889465	41894068	41889790	41894068	41888676	41888826	811	99,1	22,8	271,78,403,214	45,0,7,9	396	85	0.000174393	0.0122735	0.491,0.026	0.564,1.0,0.925,0.836	-0.573
1890	XLOC_010733	ERP27	chr12	-	15070111	15070293	15070111	15070237	15073865	15073982	1890	2,9	1,7	1,0,0,2	9,17,2,15	134	85	0.000186804	0.0128895	0.559,0.449	0.066,0.0,0.0,0.078	0.468
14303	XLOC_015925	ATP10A	chr15	-	25932849	25933143	25932849	25932975	25936861	25936938	14303	0,0	21,19	11,2,2,11	11,9,24,15	224	70	0.00019622	0.0133216	0.0,0.0	0.238,0.065,0.025,0.186	-0.129
2300	XLOC_036900	OTUD4	chr4	-	146076720	146076990	146076720	146076838	146077087	146077148	2300	6,5	5,10	3,15,12,11	0,1,2,0	192	54	0.00020552	0.0137002	0.252,0.123	1.0,0.808,0.628,1.0	-0.671
10361	XLOC_034106	CEP70	chr3	-	138291700	138291826	138291700	138291756	138310695	138310798	10361	3,4	4,6	34,12,35,46	3,2,10,3	112	49	0.000209961	0.0138786	0.247,0.226	0.832,0.724,0.605,0.87	-0.521
6111	XLOC_041051	LY6G6F	chr6	+	31685357	31687222	31685363	31687222	31683278	31683401	6111	3,2	2,0	103,6,69,45	0,0,0,0	85	85	0.000218256	0.0141884	0.6,1.0	1.0,1.0,1.0,1.0	-0.2
3429	XLOC_014214	MIS18BP1	chr14	-	45687484	45687657	45687484	45687635	45693120	45693949	3429	51,96	18,11	40,98,48,65	0,6,0,3	100	85	0.000222942	0.0142574	0.707,0.881	1.0,0.933,1.0,0.948	-0.176
1157	XLOC_008545	YIF1A	chr11	-	66052851	66053043	66052851	66053007	66053171	66053229	1157	8,12	111,27	8,6,4,21	213278139248	80	51	0.000238785	0.014925	0.044,0.221	0.023,0.014,0.018,0.051	0.106
11819	XLOC_012343	RPL21	chr13	+	27830292	27830471	27830320	27830471	27829378	27829491	11819	34,11	86,43	8,4,10,7	67,61,64,53	106	85	0.000239074	0.014925	0.241,0.17	0.087,0.05,0.111,0.096	0.12
1954	XLOC_045188	CCT6A	chr7	+	56129439	56130448	56130375	56130448	56128499	56128633	1954	7671035	21,17	115511907561077	8,6,11,6	988	66	0.000247162	0.0150711	0.709,0.803	0.906,0.93,0.821,0.923	-0.139
8219	XLOC_020756	POLG2	chr17	-	62479035	62479116	62479035	62479091	62481844	62481985	8219	23,24	19,5	55,32,35,71	6,0,3,1	74	49	0.000247139	0.0150711	0.445,0.761	0.859,1.0,0.885,0.979	-0.328
8390	XLOC_017275	ALG1	chr16	+	5125388	5125537	5125398	5125537	5123153	5123257	8390	7,1	3,0	47,78,24,54	0,0,0,0	88	85	0.000243804	0.0150711	0.693,1.0	1.0,1.0,1.0,1.0	-0.153
17152	XLOC_045794	RNF216	chr7	-	5780603	5781446	5780603	5781275	5792476	5792610	17152	31,30	69,55	60,61,43,133	69,76,31,102	242	85	0.000256279	0.0153885	0.136,0.161	0.234,0.22,0.328,0.314	-0.126
13404	XLOC_000263	SRRM1	chr1	+	24977899	24978103	24977989	24978103	24976461	24976577	13404	121154	13,16	221224202324	7,1,13,16	168	85	0.00031115	0.0179964	0.825,0.83	0.941,0.991,0.887,0.911	-0.105
4583	XLOC_026527	FAM161A	chr2	-	62066555	62067733	62066555	62067660	62069256	62069495	4583	6,2	13,3	27,21,5,26	9,1,0,9	151	85	0.000315174	0.018096	0.206,0.273	0.628,0.922,1.0,0.619	-0.553
1374	XLOC_019759	BZRAP1-AS1	chr17	+	56417629	56429275	56429095	56429275	56414808	56415040	1374	38444226	1,16	3639788346395830	18,64,80,66	11537	85	0.000335902	0.0188729	0.966,0.661	0.598,0.476,0.299,0.394	0.372
5463	XLOC_050446	GBA2	chr9	-	35741668	35743323	35741668	35741887	35744293	35744409	5463	56102	8,7	75,0,48,39	10,16,10,19	1507	85	0.00033376	0.0188729	0.283,0.451	0.297,0.0,0.213,0.104	0.213
14081	XLOC_000499	NSUN4	chr1	+	46878746	46878892	46878794	46878892	46877814	46877923	14081	165,84	13,8	71,48,13,60	14,20,1,20	126	85	0.000366802	0.0201767	0.895,0.876	0.774,0.618,0.898,0.669	0.146
5657	XLOC_026914	PRPF40A	chr2	-	153520389	153520493	153520389	153520481	153520651	153520766	5657	50,77	53,50	44,65,55,53	104,85,103,103	90	85	0.000366293	0.0201767	0.471,0.593	0.285,0.419,0.335,0.327	0.191
2716	XLOC_026001	CFLAR	chr2	+	202027718	202037411	202028557	202037411	202025154	202025665	2716	23,79	42,61	106,30,120,58	39,20,22,50	910	85	0.000387671	0.0211765	0.049,0.108	0.202,0.123,0.338,0.098	-0.112
3869	XLOC_012440	CDADC1	chr13	+	49833481	49833659	49833621	49833659	49829974	49830049	3869	48,54	5,12	71,106,115,75	0,2,4,3	140	14	0.000397946	0.0215879	0.49,0.31	1.0,0.841,0.742,0.714	-0.424
5414	XLOC_045407	PILRB	chr7	+	99956312	99956702	99956555	99956702	99955625	99955989	5414	293130	28,7	340,185,85,220	10,7,0,4	314	85	0.000401867	0.0216513	0.739,0.834	0.902,0.877,1.0,0.937	-0.143
16858	XLOC_031872	C22orf39	chr22	-	19424188	19431913	19424188	19429217	19434900	19435068	16858	482378	7,0	444452389820	14,25,17,56	2767	85	0.000410537	0.0219679	0.679,1.0	0.493,0.357,0.413,0.31	0.446
15669	XLOC_014329	PIGH	chr14	-	68059351	68059435	68059351	68059432	68060459	68060664	15669	24,6	4,4	84,50,21,60	1,0,2,2	77	74	0.00041419	0.0220136	0.852,0.59	0.988,1.0,0.91,0.966	-0.245
7600	XLOC_031797	TTC38	chr22	+	46677867	46679929	46679869	46679929	46677495	46677615	7600	48,99	26,3	26,19,1,62	25,44,22,21	2041	53	0.000515382	0.0270266	0.046,0.461	0.026,0.011,0.001,0.071	0.226
16860	XLOC_046187	MGC72080	chr7	-	97589116	97596563	97589116	97596289	97598316	97598364	16860	15,34	1,0	35,14,6,11	5,12,5,14	301	41	0.000535388	0.0277063	0.671,1.0	0.488,0.137,0.14,0.097	0.62
11227	XLOC_007204	TSPAN32	chr11	+	2338573	2348554	2339092	2348554	2337458	2337897	11227	777345	4,0	928349965538	11,8,20,12	590	85	0.000564041	0.0288101	0.965,1.0	0.924,0.863,0.874,0.866	0.101
9611	XLOC_026087	TTLL4	chr2	+	219618856	219620395	219618953	219620395	219617837	219618392	9611	53,80	0,0	29,21,8,33	3,5,0,3	170	85	0.00064018	0.0318712	1.0,1.0	0.829,0.677,1.0,0.846	0.162
12063	XLOC_048494	SLC25A32	chr8	-	104417003	104418825	104417003	104417089	104419861	104420012	12063	70,57	1,0	139,59,17,72	11,6,8,10	1801	79	0.000772429	0.0382134	0.754,1.0	0.357,0.301,0.085,0.24	0.631
4257	XLOC_018348	ZNF23	chr16	-	71487944	71488121	71487944	71488071	71489974	71490024	4257	2,0	7,5	13,8,4,5	2,4,2,1	86	43	0.000785636	0.0386238	0.125,0.0	0.765,0.5,0.5,0.714	-0.557
1459	XLOC_000744	TRMT13	chr1	+	100606407	100606575	100606522	100606575	100606005	100606070	1459	12,26	18,14	42,22,20,18	7,9,3,4	120	19	0.000797956	0.0389859	0.095,0.227	0.487,0.279,0.514,0.416	-0.263
2710	XLOC_020933	ARL16	chr17	-	79649063	79649705	79649063	79649179	79650042	79650156	2710	467227	40,64	156102234216	95,91,53,158	597	85	0.000965879	0.0457687	0.624,0.336	0.189,0.138,0.386,0.163	0.261
10359	XLOC_034106	CEP70	chr3	-	138291700	138291826	138291700	138291774	138310695	138310798	10359	3,4	46,17	34,12,35,46	74,34,89,84	112	67	0.000998941	0.046775	0.038,0.123	0.216,0.174,0.19,0.247	-0.126
8606	XLOC_024141	IGFLR1	chr19	-	36236025	36236113	36236025	36236088	36236248	36236336	8606	5,7	44,31	38,4,15,30	33,24,19,56	77	52	0.00105331	0.0490256	0.071,0.132	0.437,0.101,0.348,0.266	-0.187
13532	XLOC_039296	BRD8	chr5	-	137502206	137502416	137502206	137502299	137503622	137503767	13532	82126	20,18	121134112110	7,3,9,13	188	85	0.00107292	0.0496448	0.65,0.76	0.887,0.953,0.849,0.793	-0.165

## Sheet: A3SS.MATS.JunctionCountOnly
ID	GeneID	geneSymbol	chr	strand	longExonStart_0base	longExonEnd	shortES	shortEE	flankingES	flankingEE	ID	IJC_SAMPLE_1	SJC_SAMPLE_1	IJC_SAMPLE_2	SJC_SAMPLE_2	IncFormLen	SkipFormLen	PValue	FDR	IncLevel1	IncLevel2	IncLevelDifference
13707	XLOC_002890	C1orf186	chr1	-	206289366	206289626	206289366	206289515	206299689	206299802	13707	246143	234102	792115230185	160,22,71,27	170	85	0	0	0.345,0.412	0.712,0.723,0.618,0.774	-0.328
11916	XLOC_005820	NA	chr10	-	64975022	64975456	64975022	64975215	64976966	64977091	11916	126,55	31,10	186301248196	2,2,7,8	170	85	1.11022e-15	4.19609e-12	0.67,0.733	0.979,0.987,0.947,0.925	-0.258
15594	XLOC_026003	CASP8	chr2	+	202131183	202131514	202131209	202131514	202125222	202125336	15594	16,5	31,7	41,12,53,51	6,1,3,9	104	85	7.29194e-13	1.378e-09	0.297,0.369	0.848,0.907,0.935,0.822	-0.545
5557	XLOC_020301	RAB34	chr17	-	27044230	27044443	27044230	27044309	27045139	27045286	5557	33,0	62,34	160217146174	56,39,43,78	157	72	5.58109e-13	1.378e-09	0.196,0.0	0.567,0.718,0.609,0.506	-0.502
15116	XLOC_048651	VPS28	chr8	-	145650328	145650434	145650328	145650383	145651065	145651155	15116	721688	145,87	1388977887943	84,71,49,54	90	46	2.13016e-11	3.22038e-08	0.718,0.802	0.894,0.876,0.902,0.899	-0.133
14016	XLOC_005200	ZSWIM8	chr10	+	75560774	75560953	75560842	75560953	75560397	75560517	14016	107,31	50,8	66,76,51,115	5,4,0,0	146	85	6.30018e-11	7.93718e-08	0.555,0.693	0.885,0.917,1.0,1.0	-0.327
14607	XLOC_052985	2006-09-01	chrX	-	118750908	118754014	118750908	118752749	118763280	118763471	14607	389156	5,3	443133232151	57,22,13,37	170	85	8.62451e-11	9.31324e-08	0.975,0.963	0.795,0.751,0.899,0.671	0.19
4108	XLOC_039385	TNIP1	chr5	-	150407270	150410308	150407270	150410234	150411847	150411944	4108	288,70	59,13	314230355147	24,10,16,1	152	85	1.23639e-10	1.03843e-07	0.732,0.751	0.88,0.928,0.925,0.988	-0.189
3516	XLOC_048272	TM2D2	chr8	-	38852836	38853313	38852836	38852924	38853731	38854041	3516	10,4	52,43	79,35,57,43	40,42,23,58	166	81	6.78281e-10	5.12713e-07	0.086,0.043	0.491,0.289,0.547,0.266	-0.334
[truncated: 88 more rows]
