# Supplementary material for: The U2AF1S34F mutation induces lineage-specific splicing alterations in myelodysplastic syndromes
Source: J Clin Invest. 2017 Apr 24;127(6):2206–21. doi: 10.1172/JCI91363 (PMC5451246; doi:10.1172/JCI91363)
Supplement: Supplemental data file 8 [file jci-127-91363-s009.xlsx]

## Sheet: SE.MATS.ReadsOnTargetAndJunctio
ID	GeneID	geneSymbol	chr	strand	exonStart_0base	exonEnd	upstreamES	upstreamEE	downstreamES	downstreamEE	ID	IC_SAMPLE_1	SC_SAMPLE_1	IC_SAMPLE_2	SC_SAMPLE_2	IncFormLen	SkipFormLen	PValue	FDR	IncLevel1	IncLevel2	IncLevelDifference
12461	XLOC_001288	PTPRC	chr1	+	198671515	198671659	198668692	198668833	198672426	198672501	12461	406323	7,10	244300200246292	52,71,39,77,52	198	68	0	0	0.952,0.917	0.617,0.592,0.638,0.523,0.659	0.329
36388	XLOC_031722	XPNPEP3	chr22	+	41256677	41256797	41253075	41253249	41257621	41258785	36388	46,40	15,9	0,4,1,0,6	7,14,16,37,47	191	85	0	0	0.577,0.664	0.0,0.113,0.027,0.0,0.054	0.582
43918	XLOC_000068	SMIM1	chr1	+	3689626	3689745	3689285	3689352	3691862	3692047	43918	5,0	6,11	177222115199127	3,2,0,7,1	165	60	0	0	0.233,0.0	0.955,0.976,1.0,0.912,0.979	-0.848
63765	XLOC_005221	RPS24	chr10	+	79799961	79799983	79796951	79797062	79800372	79800473	63765	982562	23861671	8.58111e+17	9.8213e+16	30	85	0	0	0.538,0.488	0.712,0.708,0.743,0.811,0.783	-0.238
63770	XLOC_005221	RPS24	chr10	+	79799958	79799983	79796951	79797062	79800372	79800473	63770	310191	23861671	302365342451516	9.8213e+16	36	85	0	0	0.235,0.213	0.421,0.399,0.466,0.543,0.51	-0.244
6611	XLOC_032934	GLYCTK	chr3	+	52324319	52324735	52321835	52321892	52324975	52325127	6611	14,0	55,66	57,72,28,65,78	64,46,22,36,95	452	50	0	0	0.027,0.0	0.09,0.148,0.123,0.166,0.083	-0.108
7220	XLOC_039318	TMEM173	chr5	-	138856913	138857100	138855112	138856039	138857854	138858093	7220	1174661	429175	9.32119e+16	44,121,62,129,135	258	85	1.11022e-16	4.54176e-13	0.474,0.554	0.875,0.765,0.781,0.795,0.67	-0.263
43664	XLOC_005820	NA	chr10	-	64975312	64975456	64975022	64975215	64976966	64977091	43664	268152	31,10	641416513484745	3,4,0,12,8	215	85	4.44089e-16	1.41299e-12	0.774,0.857	0.988,0.976,1.0,0.941,0.974	-0.16
60123	XLOC_011144	CCDC53	chr12	-	102411497	102411583	102406213	102406970	102419751	102419816	60123	48,45	114140	12,6,16,19,21	205184190212173	131	58	5.55112e-16	1.67328e-12	0.157,0.125	0.025,0.014,0.036,0.038,0.051	0.108
42643	XLOC_020853	JMJD6	chr17	-	74717344	74717438	74716441	74716580	74717879	74718015	42643	48,21	67,25	6,29,22,24,41	165,305,169,65,185	170	85	9.76996e-15	2.43281e-11	0.264,0.296	0.018,0.045,0.061,0.156,0.1	0.204
33540	XLOC_014130	AP1G2	chr14	-	24032408	24032491	24031712	24031802	24032588	24032711	33540	114,73	121137	58,100,46,64,90	354447263477420	150	83	1.25455e-14	2.99378e-11	0.343,0.228	0.083,0.11,0.088,0.069,0.106	0.194
4130	XLOC_019414	LGALS9	chr17	+	25974295	25974458	25974055	25974144	25975861	25976586	4130	21271879	55,73	1.4232e+19	125176120180176	231	82	1.74305e-14	3.99312e-11	0.932,0.901	0.802,0.801,0.822,0.789,0.83	0.108
6086	XLOC_045914	LOC401320	chr7	-	30591715	30591795	30587899	30590397	30601081	30601744	6086	93,41	11,1	21,35,6,16,27	19,37,10,24,29	146	85	3.30846e-14	7.28778e-11	0.831,0.96	0.392,0.355,0.259,0.28,0.352	0.568
15227	XLOC_031649	HMGXB4	chr22	+	35659974	35660089	35659788	35659867	35660640	35661596	15227	125203	64,85	122,86,106,99,46	150,186,131,99,211	173	72	4.00791e-14	7.9152e-11	0.448,0.498	0.253,0.161,0.252,0.294,0.083	0.264
37681	XLOC_038752	SPDL1	chr5	+	169014202	169014376	169009810	169010893	169015397	169015579	37681	0,0	35,62	15,26,10,26,14	29,29,29,40,22	245	85	3.9857e-14	7.9152e-11	0.0,0.0	0.152,0.237,0.107,0.184,0.181	-0.172
36386	XLOC_031722	XPNPEP3	chr22	+	41256681	41256797	41253084	41253249	41257621	41258785	36386	41,51	15,9	0,7,2,0,20	7,14,16,37,47	187	85	1.42775e-13	2.63774e-10	0.554,0.72	0.0,0.185,0.054,0.0,0.162	0.557
60495	XLOC_007368	ARL14EP	chr11	+	30352432	30352921	30344551	30344749	30354412	30354540	60495	584501	32,19	487587487661479	3,4,3,2,2	560	85	2.17826e-13	3.89854e-10	0.735,0.8	0.961,0.957,0.961,0.98,0.973	-0.199
12747	XLOC_014395	ACYP1	chr14	-	75523149	75523263	75519927	75520362	75530172	75530264	12747	18,32	58,49	8,9,4,6,7	113,125,45,144,93	185	85	4.61908e-12	7.24917e-09	0.125,0.231	0.032,0.032,0.039,0.019,0.033	0.147
7477	XLOC_032021	PISD	chr22	-	32021748	32022002	32017634	32017871	32044086	32044262	7477	43,8	89121	73,54,26,67,71	55,57,22,103,63	325	85	1.13581e-11	1.68609e-08	0.112,0.017	0.258,0.199,0.236,0.145,0.228	-0.149
31824	XLOC_024141	IGFLR1	chr19	-	36235391	36235593	36235223	36235322	36236025	36236088	31824	225210	7,3	60102123103153	12,29,13,29,26	244	56	1.48803e-11	1.98192e-08	0.881,0.941	0.534,0.447,0.685,0.449,0.575	0.373
24208	XLOC_050069	CNTRL	chr9	+	123857165	123857296	123852552	123852683	123858699	123858841	24208	186180	25,43	181192162221208	3,1,5,14,6	202	85	4.5464e-11	5.66046e-08	0.758,0.638	0.962,0.988,0.932,0.869,0.936	-0.239
32607	XLOC_012592	TFDP1	chr13	+	114292132	114292211	114290848	114291015	114294434	114295788	32607	182409	0,6	219291181263247	10,25,36,20,30	144	85	4.65502e-11	5.67239e-08	1.0,0.976	0.928,0.873,0.748,0.886,0.829	0.135
13347	XLOC_013595	ATP5S	chr14	+	50788200	50788312	50777735	50779107	50789228	50789743	13347	302193	19,11	258277164253346	0,2,0,0,1	183	85	4.83747e-11	5.77191e-08	0.881,0.891	1.0,0.985,1.0,1.0,0.994	-0.11
59446	XLOC_001879	UBXN11	chr1	-	26629303	26629409	26624452	26624553	26633082	26633195	59446	21,6	57,16	32,66,35,68,42	19,23,17,24,25	177	85	5.79211e-11	6.63452e-08	0.15,0.153	0.447,0.579,0.497,0.576,0.447	-0.358
55148	XLOC_036678	MTHFD2L	chr4	-	75144206	75144495	75108266	75115968	75195914	75196323	55148	374155	11,8	1.44421e+19	5,9,9,2,3	360	85	1.59624e-10	1.60386e-07	0.889,0.821	0.986,0.982,0.969,0.993,0.989	-0.129
26425	XLOC_002848	KLHL12	chr1	-	202883502	202883990	202880181	202880331	202887298	202887516	26425	34,34	7,9	13,12,30,31,14	23,35,24,42,28	559	85	1.99342e-10	1.93504e-07	0.425,0.365	0.079,0.05,0.16,0.101,0.071	0.303
62257	XLOC_045276	LAT2	chr7	+	73629151	73629270	73624086	73624418	73630276	73630399	62257	258376	213229	403661366505792	132,116,99,196,250	190	85	2.10274e-10	2.00713e-07	0.351,0.423	0.577,0.718,0.623,0.535,0.586	-0.221
12981	XLOC_002197	CRYZ	chr1	-	75172786	75172888	75172582	75172678	75175781	75175931	12981	72129	28,22	122,159,63,161,59	3,0,1,8,0	173	85	2.37232e-10	2.22734e-07	0.558,0.742	0.952,1.0,0.969,0.908,1.0	-0.316
7471	XLOC_032021	PISD	chr22	-	32019669	32019835	32017634	32017871	32044086	32044262	7471	71,28	89121	122,144,44,164,94	55,57,22,103,63	237	85	3.41177e-10	3.05311e-07	0.222,0.077	0.443,0.475,0.418,0.363,0.349	-0.26
8351	XLOC_033833	NT5DC2	chr3	-	52558832	52558897	52558309	52558627	52558978	52559119	8351	189414	30,16	274339277320238	14,0,0,0,0	116	85	5.22508e-10	4.46643e-07	0.822,0.95	0.935,1.0,1.0,1.0,1.0	-0.101
32539	XLOC_041005	HLA-F	chr6	+	29693787	29693820	29693223	29693340	29694659	29695073	32539	91,78	14,32	96,100,144,36,131	3,5,4,1,5	52	85	5.64548e-10	4.75482e-07	0.914,0.799	0.981,0.97,0.983,0.983,0.977	-0.122
18564	XLOC_007536	MS4A7	chr11	+	60152560	60152695	60150601	60150761	60154189	60154246	18564	300107	169259	270,485,601,27,106	31,64,86,11,15	171	50	7.49764e-10	6.13436e-07	0.342,0.108	0.718,0.689,0.671,0.418,0.674	-0.409
28449	XLOC_018305	ACD	chr16	-	67692457	67692544	67691888	67692265	67692622	67692719	28449	313115	0,0	325512257246367	24,34,21,35,8	160	85	1.70702e-09	1.35784e-06	1.0,1.0	0.878,0.889,0.867,0.789,0.961	0.123
2207	XLOC_009810	DYRK4	chr12	+	4716492	4716553	4714079	4714252	4719320	4719450	2207	125130	10,26	74,117,85,71,72	41,72,34,48,85	108	85	1.75457e-09	1.37655e-06	0.908,0.797	0.587,0.561,0.663,0.538,0.4	0.303
55326	XLOC_019408	WSB1	chr17	+	25637086	25637200	25636125	25636298	25638534	25638642	55326	514353	6,5	686834551508323	56,72,12,32,32	185	85	2.26456e-09	1.72928e-06	0.975,0.97	0.849,0.842,0.955,0.879,0.823	0.103
10032	XLOC_008496	RASGRP2	chr11	-	64533422	64533627	64532075	64532990	64534371	64534551	10032	52,1	142,74	204,109,91,140,208	170250159170169	276	85	3.08922e-09	2.21157e-06	0.101,0.004	0.27,0.118,0.15,0.202,0.275	-0.151
63278	XLOC_036714	SEC31A	chr4	-	83782783	83782861	83778841	83778917	83784470	83784545	63278	65,66	9,8	38,51,32,73,43	24,41,20,34,36	109	52	3.48734e-09	2.44432e-06	0.775,0.797	0.43,0.372,0.433,0.506,0.363	0.365
33315	XLOC_010000	IRAK4	chr12	+	44165022	44165168	44161905	44162075	44165982	44166165	33315	42,40	3,3	12,18,10,34,2	12,16,6,22,15	217	85	3.7553e-09	2.59125e-06	0.846,0.839	0.281,0.306,0.395,0.377,0.05	0.561
3849	XLOC_030223	UCKL1	chr20	-	62575005	62575022	62572462	62572561	62575749	62575811	3849	23,1	33,5	44,37,21,45,55	0,8,6,3,1	10	55	4.47241e-09	3.04933e-06	0.793,0.524	1.0,0.962,0.951,0.988,0.997	-0.321
3899	XLOC_048404	SLC10A5	chr8	-	82629483	82629523	82627221	82627349	82630416	82630459	3899	134,84	10,5	83,90,63,104,104	20,30,13,49,48	33	36	5.04238e-09	3.3975e-06	0.936,0.948	0.819,0.766,0.841,0.698,0.703	0.177
50486	XLOC_002890	C1orf186	chr1	-	206299689	206299802	206289366	206289626	206306068	206306292	50486	338111	20,19	78,69,25,241,56	31,41,11,86,41	184	85	5.69878e-09	3.7515e-06	0.886,0.73	0.538,0.437,0.512,0.564,0.387	0.32
32605	XLOC_012592	TFDP1	chr13	+	114292132	114292199	114290848	114291015	114294434	114295788	32605	100250	0,6	173206137169160	10,25,36,20,30	120	85	6.65521e-09	4.28267e-06	1.0,0.967	0.925,0.854,0.729,0.857,0.791	0.152
25040	XLOC_023904	TRMT1	chr19	-	13220728	13220815	13220582	13220652	13220971	13221120	25040	414102	114,28	438514228579394	26,67,26,54,63	138	63	8.34926e-09	5.25471e-06	0.624,0.624	0.885,0.778,0.8,0.83,0.741	-0.183
23792	XLOC_015823	AKAP13	chr15	+	86201767	86201821	86198647	86199018	86207793	86207986	23792	118110	7,4	308445305205411	74,80,79,42,177	94	85	8.78186e-09	5.4669e-06	0.938,0.961	0.79,0.834,0.777,0.815,0.677	0.171
29048	XLOC_042201	SCML4	chr6	-	108093375	108093590	108070887	108071017	108145329	108145691	29048	7,0	13,8	8,17,24,22,21	0,0,1,1,5	286	85	1.04545e-08	6.43816e-06	0.138,0.0	1.0,1.0,0.877,0.867,0.555	-0.791
49580	XLOC_025775	PLEKHB2	chr2	+	131901980	131902022	131897739	131897848	131904209	131907425	49580	0,3	118150	18,24,21,3,14	108,146,89,122,60	70	85	1.4061e-08	8.30206e-06	0.0,0.024	0.168,0.166,0.223,0.029,0.221	-0.149
12820	XLOC_033581	TAMM41	chr3	-	11886364	11886570	11885502	11885685	11887975	11888385	12820	50,37	70,54	10,20,0,0,22	50,47,52,153,28	277	85	1.46087e-08	8.53744e-06	0.18,0.174	0.058,0.115,0.0,0.0,0.194	0.104
15021	XLOC_025520	ELMOD3	chr2	+	85582677	85582839	85582198	85582293	85584089	85584375	15021	10,9	14,15	16,9,9,23,21	1,1,2,2,1	233	85	1.68232e-08	9.73232e-06	0.207,0.18	0.854,0.767,0.621,0.808,0.885	-0.593
59880	XLOC_011220	IQCD	chr12	-	113638384	113638618	113632542	113633694	113645785	113646064	59880	0,0	1,9	39,9,5,6,11	0,0,0,0,1	305	85	1.96505e-08	1.08214e-05	0.0,0.0	1.0,1.0,1.0,1.0,0.754	-0.951
22895	XLOC_030820	MX1	chr21	+	42799132	42799231	42797977	42798190	42799681	42799793	22895	143148	5,0	84,74,73,33,33	16,7,8,12,12	170	85	2.24258e-08	1.21167e-05	0.935,1.0	0.724,0.841,0.82,0.579,0.579	0.259
59436	XLOC_001879	UBXN11	chr1	-	26629533	26629658	26629303	26629409	26633082	26633195	59436	21,12	16,6	2,13,17,0,18	31,63,34,66,39	196	85	2.37203e-08	1.26964e-05	0.363,0.464	0.027,0.082,0.178,0.0,0.167	0.323
62267	XLOC_045276	LAT2	chr7	+	73629151	73629340	73624260	73624418	73630276	73630399	62267	610908	213229	8.60139e+16	132,116,99,196,250	260	85	2.97065e-08	1.53275e-05	0.484,0.565	0.681,0.797,0.753,0.61,0.705	-0.185
16841	XLOC_031994	ZMAT5	chr22	-	30150737	30150852	30144406	30144560	30162860	30162969	16841	24,25	4,4	5,13,8,47,7	17,35,9,38,11	186	85	3.91233e-08	2.0006e-05	0.733,0.741	0.118,0.145,0.289,0.361,0.225	0.509
3461	XLOC_045532	CALU	chr7	+	128387606	128388421	128379345	128379486	128388626	128388858	3461	43,7	49,38	76,97,99,94,117	48,70,32,71,35	886	85	4.24509e-08	2.11353e-05	0.078,0.017	0.132,0.117,0.229,0.113,0.243	-0.119
63066	XLOC_010840	KANSL2	chr12	-	49053699	49053764	49048723	49048843	49054148	49054402	63066	17,32	58,48	6,14,3,18,6	123,133,81,102,88	116	85	4.30719e-08	2.11353e-05	0.177,0.328	0.035,0.072,0.026,0.115,0.048	0.193
6493	XLOC_012619	N6AMT2	chr13	-	21311861	21311944	21305979	21306260	21331593	21331756	6493	125181	1,8	87,77,48,96,42	11,11,10,22,28	152	85	4.31769e-08	2.11353e-05	0.986,0.927	0.816,0.797,0.729,0.709,0.456	0.255
2581	XLOC_024414	CARD8	chr19	-	48741639	48741789	48737659	48737800	48744218	48744320	2581	177163	6,8	125191124203172	30,28,22,37,29	221	85	4.79525e-08	2.32741e-05	0.919,0.887	0.616,0.724,0.684,0.678,0.695	0.224
36890	XLOC_050872	ABO	chr9	-	136136213	136136375	136135222	136135270	136136720	136136959	36890	0,0	11,6	33,23,25,46,40	20,6,3,11,9	189	41	5.19495e-08	2.50021e-05	0.0,0.0	0.264,0.454,0.644,0.476,0.491	-0.466
45578	XLOC_033608	COLQ	chr3	-	15626754	15626849	15624383	15624496	15628031	15628109	45578	42,82	8,12	113220113233165	8,0,4,2,3	156	71	5.38167e-08	2.56849e-05	0.705,0.757	0.865,1.0,0.928,0.981,0.962	-0.216
48765	XLOC_000951	PRUNE	chr1	+	150990942	150991145	150990287	150990380	150997086	150997271	48765	17,16	22,9	72,78,27,82,23	7,8,5,8,3	274	85	5.78364e-08	2.69301e-05	0.193,0.355	0.761,0.752,0.626,0.761,0.704	-0.447
30556	XLOC_012543	UBAC2	chr13	+	99896085	99896205	99890680	99890808	99966350	99966474	30556	104100	27,15	102194117154119	5,6,3,7,6	191	85	6.9636e-08	3.19055e-05	0.632,0.748	0.901,0.935,0.946,0.907,0.898	-0.227
7526	XLOC_042000	RRP36	chr6	-	43023282	43023359	43021448	43022224	43023634	43023745	7526	215143	1,2	157216137227168	26,28,5,18,13	140	85	7.95181e-08	3.55794e-05	0.992,0.977	0.786,0.824,0.943,0.884,0.887	0.12
9801	XLOC_010232	CNOT2	chr12	+	70724066	70724249	70723202	70723350	70726546	70726626	9801	540486	4,0	443490308470441	5,13,7,20,65	242	73	8.38203e-08	3.72136e-05	0.976,1.0	0.964,0.919,0.93,0.876,0.672	0.116
6723	XLOC_027040	HIBCH	chr2	-	191073605	191073640	191069825	191069958	191077681	191077801	6723	45,73	2,0	23,47,36,34,43	16,7,5,29,11	56	85	8.45024e-08	3.72278e-05	0.972,1.0	0.686,0.911,0.916,0.64,0.856	0.184
62407	XLOC_031766	TSPO	chr22	+	43555215	43555426	43547519	43547610	43557057	43557196	62407	230,12	14,3	2.43139e+19	25,14,11,26,27	281	84	8.66498e-08	3.78825e-05	0.831,0.545	0.967,0.988,0.985,0.974,0.966	-0.288
42147	XLOC_010596	CACNA1C	chr12	-	2799305	2799376	2791651	2791778	2799972	2800327	42147	39,25	2,0	19,29,6,17,32	11,12,7,28,17	128	85	9.02072e-08	3.85548e-05	0.928,1.0	0.534,0.616,0.363,0.287,0.556	0.493
14911	XLOC_034341	TFRC	chr3	-	195788190	195788305	195787050	195787118	195789452	195789516	14911	18,0	15,22	3,1,2,5,3	101,141,73,108,52	134	33	1.11217e-07	4.68354e-05	0.228,0.0	0.007,0.002,0.007,0.011,0.014	0.106
6335	XLOC_021716	ANKRD12	chr18	+	9204473	9204542	9195548	9195696	9208654	9208801	6335	72,54	113,69	129,141,88,133,163	35,43,65,105,34	124	85	1.14065e-07	4.76841e-05	0.304,0.349	0.716,0.692,0.481,0.465,0.767	-0.298
30794	XLOC_041788	ZKSCAN4	chr6	-	28219422	28219819	28217464	28217612	28220584	28220697	30794	5,0	17,1	32,49,26,18,61	0,1,1,8,9	468	85	1.3027e-07	5.36749e-05	0.051,0.0	1.0,0.899,0.825,0.29,0.552	-0.688
42132	XLOC_010596	CACNA1C	chr12	-	2791651	2791778	2781294	2781412	2799972	2800145	42132	9,1	41,10	18,27,7,72,47	24,11,6,29,36	198	85	1.70285e-07	6.77261e-05	0.086,0.041	0.244,0.513,0.334,0.516,0.359	-0.33
39007	XLOC_047760	ADHFE1	chr8	+	67357452	67357649	67356871	67356983	67359498	67359576	39007	136,65	4,5	12,32,10,43,44	9,13,10,9,13	254	71	1.80922e-07	7.14603e-05	0.905,0.784	0.272,0.408,0.218,0.572,0.486	0.453
41098	XLOC_001863	C1orf63	chr1	-	25570944	25570989	25570040	25570715	25571640	25571792	41098	53,21	17,2	80,77,91,134,129	3,0,1,6,2	76	85	2.00456e-07	7.80988e-05	0.777,0.922	0.968,1.0,0.99,0.962,0.986	-0.132
27346	XLOC_049934	C9orf89	chr9	+	95874160	95874220	95869955	95870109	95874499	95874571	27346	112,53	1,0	66,83,46,74,66	7,3,16,28,19	86	65	2.06526e-07	7.93837e-05	0.988,1.0	0.877,0.954,0.685,0.666,0.724	0.213
59014	XLOC_050171	NA	chr9	+	132255697	132255874	132250938	132251578	132265601	132267322	59014	111,48	10,0	122,108,109,9,35	62,60,36,3,44	248	85	2.12305e-07	8.10608e-05	0.792,1.0	0.403,0.382,0.509,0.507,0.214	0.493
59878	XLOC_011220	IQCD	chr12	-	113638384	113638618	113632542	113633694	113658801	113658903	59878	0,0	3,6	38,10,5,7,8	0,0,0,1,0	305	85	2.2026e-07	8.29916e-05	0.0,0.0	1.0,1.0,1.0,0.661,1.0	-0.932
6327	XLOC_024027	NR2C2AP	chr19	-	19313278	19313384	19313139	19313207	19313599	19313690	6327	136190	23,19	108,116,99,132,42	42,60,37,42,31	152	60	2.28657e-07	8.50365e-05	0.7,0.798	0.504,0.433,0.514,0.554,0.348	0.278
41839	XLOC_041927	TAF11	chr6	-	34847743	34847840	34845554	34846497	34848065	34848153	41839	92156	2,1	93,190,99,113,54	15,13,16,15,25	166	81	2.36083e-07	8.6285e-05	0.957,0.987	0.752,0.877,0.751,0.786,0.513	0.236
51502	XLOC_020104	ZNF232	chr17	-	5014370	5014514	5012688	5013163	5015094	5015646	51502	17,8	13,11	11,34,39,60,48	0,2,7,8,1	215	85	2.36534e-07	8.6285e-05	0.341,0.223	1.0,0.87,0.688,0.748,0.95	-0.569
17456	XLOC_029948	APMAP	chr20	-	24949527	24949720	24943579	24944658	24950161	24950296	17456	796239	9,8	654782480786537	31,52,23,36,69	264	85	2.50083e-07	8.95171e-05	0.966,0.906	0.872,0.829,0.87,0.875,0.715	0.104
51361	XLOC_026418	HEATR5B	chr2	-	37217790	37217942	37215788	37216002	37227728	37227956	51361	154,56	4,0	69,84,77,55,88	10,23,17,8,11	223	85	2.48879e-07	8.95171e-05	0.936,1.0	0.725,0.582,0.633,0.724,0.753	0.285
63287	XLOC_036714	SEC31A	chr4	-	83783686	83783725	83778841	83778917	83784470	83784545	63287	31,41	9,8	30,33,12,36,27	24,41,20,34,36	31	52	2.78164e-07	9.89502e-05	0.852,0.896	0.677,0.574,0.502,0.64,0.557	0.284
46596	XLOC_020750	GH1	chr17	-	62007433	62007745	62007129	62007248	62008694	62008745	46596	22845272	62171	4.76632e+19	340,286,499,97,700	342	44	2.91559e-07	0.00010145	0.826,0.799	0.643,0.592,0.62,0.795,0.477	0.187
59006	XLOC_050171	NA	chr9	+	132255756	132255874	132250938	132251578	132265601	132275068	59006	73,23	10,0	69,51,60,5,20	62,60,36,3,44	189	85	2.92997e-07	0.00010145	0.767,1.0	0.334,0.277,0.428,0.428,0.17	0.556
52305	XLOC_012637	CENPJ	chr13	-	25460406	25460523	25459743	25459808	25463453	25463538	52305	21,14	25,9	3,1,0,1,0	8,17,8,37,6	154	51	3.45701e-07	0.00011498	0.218,0.34	0.11,0.019,0.0,0.009,0.0	0.251
50176	XLOC_017581	GINS3	chr16	+	58437001	58437235	58426187	58426691	58438402	58441330	50176	40,23	24,22	82,136,53,117,73	11,12,13,31,7	305	85	3.58144e-07	0.000117883	0.317,0.226	0.675,0.76,0.532,0.513,0.744	-0.373
44844	XLOC_016403	LOC91948	chr15	-	98301719	98301891	98285845	98286713	98417182	98417659	44844	0,0	10,3	8,8,2,4,4	0,1,0,0,0	243	85	4.10888e-07	0.000133707	0.0,0.0	1.0,0.737,1.0,1.0,1.0	-0.947
50696	XLOC_020211	ZSWIM7	chr17	-	15881113	15881227	15879561	15880406	15881357	15881477	50696	80,38	4,3	32,54,39,125,40	19,45,24,19,25	185	85	4.79996e-07	0.000152724	0.902,0.853	0.436,0.355,0.427,0.751,0.424	0.399
31835	XLOC_024141	IGFLR1	chr19	-	36230610	36230670	36227985	36230527	36231924	36232124	31835	204,47	43,2	123,208,65,164,117	59,109,74,118,76	106	85	4.90181e-07	0.000155103	0.792,0.95	0.626,0.605,0.413,0.527,0.552	0.326
32787	XLOC_013522	NOP9	chr14	+	24761642	24761806	24740399	24740516	24767819	24767985	32787	119153	46,86	64,29,44,84,113	83,83,55,117,76	235	85	5.26601e-07	0.00016391	0.483,0.392	0.218,0.112,0.224,0.206,0.35	0.216
343	XLOC_025710	WASH2P	chr2	+	114353269	114353406	114352945	114353092	114353957	114354159	343	2,0	0,1	8,2,2,7,8	0,0,1,0,0	208	85	5.72978e-07	0.000175485	1.0,0.0	1.0,1.0,0.45,1.0,1.0	-0.39
59011	XLOC_050171	NA	chr9	+	132255694	132255874	132250938	132251578	132265601	132275068	59011	95,44	10,0	101,95,95,8,28	62,60,36,3,44	251	85	5.70437e-07	0.000175485	0.763,1.0	0.356,0.349,0.472,0.475,0.177	0.516
5135	XLOC_009949	LRMP	chr12	+	25257294	25257396	25256942	25256992	25259876	25259984	5135	82110	8,15	122,142,73,178,103	0,0,2,6,1	131	43	5.77521e-07	0.000175935	0.771,0.706	1.0,1.0,0.923,0.907,0.971	-0.222
26299	XLOC_050167	PPP2R4	chr9	+	131890242	131890347	131885330	131885417	131891263	131891389	26299	5,4	38,68	25,34,12,22,34	44,59,54,49,64	171	80	5.80699e-07	0.000175967	0.058,0.027	0.21,0.212,0.094,0.174,0.199	-0.135
12465	XLOC_001288	PTPRC	chr1	+	198665840	198666038	198661475	198661502	198668692	198668833	12465	278194	7,10	150206138114201	30,29,20,48,22	204	20	5.87209e-07	0.000177003	0.796,0.655	0.329,0.411,0.404,0.189,0.472	0.364
50707	XLOC_020211	ZSWIM7	chr17	-	15880892	15881227	15879561	15880406	15881357	15881477	50707	101,62	4,3	61,91,58,156,82	19,45,24,19,25	406	85	6.98957e-07	0.000205285	0.841,0.812	0.402,0.297,0.336,0.632,0.407	0.412
30584	XLOC_009809	RAD51AP1	chr12	+	4665518	4665668	4662148	4662313	4668022	4669213	30584	25210	1,0	73,97,74,202,82	7,49,13,6,29	221	85	7.12297e-07	0.000208136	0.906,1.0	0.8,0.432,0.686,0.928,0.521	0.28
38486	XLOC_019602	COASY	chr17	+	40717000	40717065	40716463	40716595	40717244	40717329	38486	216184	8,2	174201138187194	26,28,9,8,42	109	78	8.31944e-07	0.000238236	0.951,0.985	0.827,0.837,0.916,0.944,0.768	0.11
18646	XLOC_013746	PTGR2	chr14	+	74388768	74388909	74387682	74387808	74390097	74390225	18646	201236	45,55	203330213170163	143,126,78,114,148	212	85	9.12958e-07	0.000257571	0.642,0.632	0.363,0.512,0.523,0.374,0.306	0.221
45970	XLOC_000187	CROCC	chr1	+	17297959	17298121	17297130	17297262	17298854	17299474	45970	4,1	2,0	2,1,6,8,7	1,0,0,0,0	233	85	9.12661e-07	0.000257571	0.422,1.0	0.422,1.0,1.0,1.0,1.0	-0.173
33178	XLOC_013514	PCK2	chr14	+	24572368	24572464	24571961	24572099	24572718	24573339	33178	163224	4,0	119174144181165	2,16,21,15,16	170	85	9.45391e-07	0.000263282	0.953,1.0	0.967,0.845,0.774,0.858,0.838	0.12
20672	XLOC_023611	ZSCAN22	chr19	+	58860871	58861003	58859106	58859210	58864306	58864410	20672	6,7	4,0	7,7,5,2,11	0,0,0,1,0	203	85	9.92817e-07	0.000272704	0.386,1.0	1.0,1.0,1.0,0.456,1.0	-0.198
44949	XLOC_019635	C17orf53	chr17	+	42232220	42232306	42231923	42232032	42232653	42232779	44949	17,67	0,0	19,23,15,36,33	8,8,6,10,7	158	85	1.07085e-06	0.000292047	1.0,1.0	0.561,0.607,0.574,0.659,0.717	0.376
23793	XLOC_015823	AKAP13	chr15	+	86205618	86205684	86198647	86199018	86207793	86207986	23793	20,8	7,4	26,34,43,37,17	74,80,79,42,177	118	85	1.08764e-06	0.000293827	0.673,0.59	0.202,0.234,0.282,0.388,0.065	0.397
53490	XLOC_032229	DENND6B	chr22	-	50752828	50752923	50752242	50752307	50753033	50753129	53490	4,0	20,2	10,1,5,4,11	2,0,0,0,2	143	58	1.08309e-06	0.000293827	0.075,0.0	0.67,1.0,1.0,1.0,0.69	-0.834
56390	XLOC_032756	CNOT10	chr3	+	32778901	32778982	32776291	32776468	32800949	32801063	56390	92106	7,31	125152123133173	5,1,2,1,6	148	85	1.13454e-06	0.000305058	0.883,0.663	0.935,0.989,0.972,0.987,0.943	-0.192
47032	XLOC_008672	PAK1	chr11	-	77036372	77036421	77033059	77034405	77043774	77043912	47032	25,32	98115	7,8,2,15,5	104,115,75,82,101	84	85	1.16561e-06	0.000310498	0.205,0.22	0.064,0.066,0.026,0.156,0.048	0.141
62781	XLOC_050257	EGFL7	chr9	+	139564620	139564782	139564365	139564461	139565401	139565466	62781	859,12	11,0	4511021618578640	14,66,43,25,36	206	58	1.21058e-06	0.000319503	0.956,1.0	0.901,0.813,0.802,0.867,0.834	0.135
13004	XLOC_021936	ENOSF1	chr18	-	697239	697355	694247	694334	706469	706578	13004	65117	25,20	145222138365178	11,6,8,18,15	182	80	1.29045e-06	0.000335728	0.533,0.72	0.853,0.942,0.883,0.899,0.839	-0.257
33431	XLOC_032082	ANKRD54	chr22	-	38229923	38229984	38229690	38229762	38234506	38234600	33431	1,0	15,5	3,12,9,7,6	1,5,0,0,3	88	65	1.30613e-06	0.000335728	0.047,0.0	0.689,0.639,1.0,1.0,0.596	-0.761
59877	XLOC_011220	IQCD	chr12	-	113645242	113646064	113633245	113633694	113658801	113658923	59877	11,15	3,6	76,57,16,58,40	0,0,0,1,0	893	85	1.29571e-06	0.000335728	0.259,0.192	1.0,1.0,1.0,0.847,1.0	-0.744
8942	XLOC_032193	PPARA	chr22	-	46643006	46643118	46639909	46641135	46646152	46646220	8942	36,55	8,12	28,39,9,49,15	17,30,14,35,35	159	61	1.44129e-06	0.000363636	0.633,0.637	0.387,0.333,0.198,0.349,0.141	0.353
19308	XLOC_002584	C1orf85	chr1	-	156264549	156264807	156264155	156264356	156265316	156265491	19308	320328	7,0	272208224309196	16,27,6,19,12	329	85	1.45085e-06	0.000364444	0.922,1.0	0.815,0.666,0.906,0.808,0.808	0.16
43440	XLOC_012343	RPL21	chr13	+	27828356	27829491	27827901	27827980	27830320	27830471	43440	25501633	48,26	1.77632e+19	8,22,16,17,8	1193	72	1.46937e-06	0.000367483	0.762,0.791	0.931,0.899,0.811,0.892,0.943	-0.119
16166	XLOC_012373	BRCA2	chr13	+	32918694	32918790	32910401	32915333	32920963	32921033	16166	16,5	2,5	6,13,5,9,2	0,0,0,0,1	148	63	1.7296e-06	0.000419736	0.773,0.299	1.0,1.0,1.0,1.0,0.46	-0.356
17205	XLOC_015615	LOC283663	chr15	+	57597516	57599266	57592553	57593122	57599739	57599973	17205	93,3	11,11	117,91,159,157,76	7,0,0,2,3	1821	85	1.74279e-06	0.000421151	0.283,0.013	0.438,1.0,1.0,0.786,0.542	-0.605
59253	XLOC_008277	LIN7C	chr11	-	27527863	27528002	27523348	27523467	27528262	27529883	59253	42,16	8,12	2,7,14,5,4	24,36,18,44,23	210	85	1.9231e-06	0.000460836	0.68,0.351	0.033,0.073,0.239,0.044,0.066	0.425
15804	XLOC_050401	DDX58	chr9	-	32550771	32550966	32540541	32544324	32552431	32553942	15804	28,0	10,18	171,216,67,185,164	6,10,1,21,18	266	85	2.04166e-06	0.000487109	0.472,0.0	0.901,0.873,0.955,0.738,0.744	-0.606
45293	XLOC_016161	FAM96A	chr15	-	64373300	64373350	64367690	64367736	64380885	64381050	45293	345482	26,63	287458261364312	49,85,68,65,127	43	39	2.13959e-06	0.000506358	0.923,0.874	0.842,0.83,0.777,0.836,0.69	0.104
63816	XLOC_032637	SETMAR	chr3	+	4354581	4355445	4342825	4345210	4357895	4358949	63816	161,47	0,1	87,92,96,119,62	13,14,13,16,10	935	85	2.36989e-06	0.000549507	1.0,0.81	0.378,0.374,0.402,0.403,0.36	0.522
20632	XLOC_038960	RAD1	chr5	-	34914031	34914131	34913574	34913683	34914799	34915066	20632	3,0	30,66	11,14,7,14,24	27,67,49,36,26	171	85	2.47252e-06	0.000568698	0.047,0.0	0.168,0.094,0.066,0.162,0.315	-0.137
32382	XLOC_034013	KPNA1	chr3	-	122176572	122176695	122172716	122172848	122180070	122180165	32382	1,7	1,4	6,2,1,0,5	42,46,27,28,30	194	85	2.52065e-06	0.000577451	0.305,0.434	0.059,0.019,0.016,0.0,0.068	0.337
39983	XLOC_011297	ZCCHC8	chr12	-	123007345	123007453	123006689	123006846	123011394	123011632	39983	132,29	216197	113144147280302	142205181187152	179	85	2.61975e-06	0.000595389	0.225,0.065	0.274,0.25,0.278,0.416,0.485	-0.196
14144	XLOC_046166	SAMD9	chr7	-	92776400	92776459	92775221	92775353	92777506	92778104	14144	14,3	17,5	21,24,16,57,27	5,4,6,7,1	104	85	2.67251e-06	0.000600236	0.402,0.329	0.774,0.831,0.685,0.869,0.957	-0.458
13371	XLOC_010311	ELK3	chr12	+	96591803	96591920	96588159	96588483	96617342	96617551	13371	6,23	58,44	39,77,124,33,182	56,65,74,46,89	188	85	2.70263e-06	0.000602276	0.045,0.191	0.239,0.349,0.431,0.245,0.48	-0.231
2120	XLOC_000767	PRPF38B	chr1	+	109236211	109236264	109234934	109235489	109238323	109238392	2120	63,13	78,19	77,29,20,94,104	225273180195227	69	62	2.6937e-06	0.000602276	0.421,0.381	0.235,0.087,0.091,0.302,0.292	0.2
18499	XLOC_047560	PCM1	chr8	+	17840741	17840798	17838099	17838264	17842955	17843128	18499	44,32	12,26	7,6,1,9,12	28,37,10,31,20	100	85	2.87588e-06	0.0006384	0.757,0.511	0.175,0.121,0.078,0.198,0.338	0.452
6353	XLOC_034145	TM4SF1	chr3	-	149093229	149093375	149089473	149089654	149093466	149093556	6353	289,58	18,10	489,211,331,87,63	2,0,6,6,1	215	83	3.08705e-06	0.000677401	0.861,0.691	0.99,1.0,0.955,0.848,0.961	-0.175
4872	XLOC_012424	TPT1-AS1	chr13	+	45918437	45918581	45915593	45915765	45944093	45951005	4872	6,8	3,0	16,7,10,2,9	0,0,0,1,0	215	85	3.47991e-06	0.000757801	0.442,1.0	1.0,1.0,1.0,0.442,1.0	-0.167
50306	XLOC_001130	FCGR2A	chr1	+	161480623	161480746	161479609	161479864	161483684	161483722	50306	23,76	3,13	138,183,120,36,25	0,5,2,1,1	140	31	3.85428e-06	0.000829859	0.629,0.564	1.0,0.89,0.93,0.889,0.847	-0.315
48231	XLOC_017240	THOC6	chr16	+	3076063	3076167	3075924	3075989	3076251	3076289	48231	192,56	20,4	342502261304373	9,12,7,4,4	94	4	3.90752e-06	0.000838169	0.29,0.373	0.618,0.64,0.613,0.764,0.799	-0.355
45597	XLOC_033608	COLQ	chr3	-	15616483	15616589	15614665	15614749	15621416	15621552	45597	68,98	18,10	128260165247199	4,1,7,13,7	169	77	3.97227e-06	0.000845725	0.633,0.817	0.936,0.992,0.915,0.896,0.928	-0.208
3457	XLOC_008039	APLP2	chr11	+	130007150	130007186	130005457	130005610	130010292	130010378	3457	150,23	995216	59,61,38,56,88	220205217207225	52	79	3.99105e-06	0.000846576	0.186,0.139	0.289,0.311,0.21,0.291,0.373	-0.132
15241	XLOC_010088	AMHR2	chr12	+	53823929	53824066	53823236	53823409	53824960	53825440	15241	0,0	1,11	26,46,11,27,23	0,9,4,0,9	208	85	4.11952e-06	0.000866014	0.0,0.0	1.0,0.676,0.529,1.0,0.511	-0.743
39621	XLOC_017490	CLUHP3	chr16	+	31713855	31714002	31711901	31712059	31714476	31714688	39621	7,36	1,4	14,62,7,23,12	0,0,4,0,0	218	85	4.22695e-06	0.000883525	0.732,0.778	1.0,1.0,0.406,1.0,1.0	-0.126
25911	XLOC_009958	FGFR1OP2	chr12	+	27113447	27113561	27110533	27110676	27116274	27116388	25911	167,98	71,36	78,153,96,110,46	97,94,61,124,103	185	85	4.38317e-06	0.00090954	0.519,0.556	0.27,0.428,0.42,0.29,0.17	0.222
38052	XLOC_047957	PVT1	chr8	+	129082405	129082518	129022563	129022690	129108763	129108900	38052	15,37	3,11	151,293,45,164,143	4,20,3,1,7	184	85	4.51315e-06	0.000933131	0.698,0.608	0.946,0.871,0.874,0.987,0.904	-0.263
6083	XLOC_045914	LOC401320	chr7	-	30590933	30591095	30590251	30590397	30591715	30591795	6083	10,8	54,25	16,16,0,16,17	8,10,5,5,11	221	73	4.64281e-06	0.000953058	0.058,0.096	0.398,0.346,0.0,0.514,0.338	-0.242
41998	XLOC_049846	MAMDC2	chr9	+	72833252	72833512	72785394	72785547	72840665	72840750	41998	181,36	0,0	15,21,14,7,10	0,0,0,2,0	324	78	4.66423e-06	0.000953621	1.0,1.0	1.0,1.0,1.0,0.457,1.0	0.109
36275	XLOC_025529	GNLY	chr2	+	85924628	85924800	85923080	85923179	85925686	85925875	36275	10304	0,1	32,17,2,8,65	4,5,0,0,6	243	85	4.80099e-06	0.000975044	1.0,0.991	0.737,0.543,1.0,1.0,0.791	0.181
48133	XLOC_033076	BBX	chr3	+	107491474	107492483	107474444	107474525	107493565	107493704	48133	839929	2,1	7141029858764760	10,13,5,13,37	1069	74	5.10831e-06	0.00103015	0.967,0.985	0.832,0.846,0.922,0.803,0.59	0.177
59648	XLOC_041737	CMAHP	chr6	-	25110456	25110655	25110183	25110331	25113819	25114010	59648	7,3	84,31	3,19,0,10,10	35,16,4,15,8	270	85	5.17989e-06	0.00104092	0.026,0.03	0.026,0.272,0.0,0.173,0.282	-0.123
34227	XLOC_024457	IRF3	chr19	-	50165204	50165585	50163969	50164085	50165681	50165874	34227	833158	11,12	421715489651498	3,0,0,0,5	452	85	5.58207e-06	0.00111006	0.934,0.712	0.963,1.0,1.0,1.0,0.949	-0.159
39430	XLOC_001331	ZC3H11A	chr1	+	203765420	203765624	203764750	203764922	203770702	203770756	39430	90,98	1,4	36,40,40,40,74	7,12,6,14,10	237	47	6.07944e-06	0.00120063	0.947,0.829	0.505,0.398,0.569,0.362,0.595	0.402
62786	XLOC_050257	EGFL7	chr9	+	139564057	139564173	139563008	139563125	139564365	139564461	62786	557,2	19,0	301812384470454	33,111,55,33,42	187	85	6.20126e-06	0.00122048	0.93,1.0	0.806,0.769,0.76,0.866,0.831	0.159
55751	XLOC_001540	SDCCAG8	chr1	+	243456392	243456521	243449573	243449699	243468014	243468079	55751	156,78	18,15	240249183257209	9,6,12,6,11	173	58	6.26921e-06	0.00122962	0.744,0.635	0.899,0.933,0.836,0.935,0.864	-0.204
53191	XLOC_010345	HCFC2	chr12	+	104473222	104473431	104461724	104461885	104474523	104474608	53191	8,7	5,6	19,18,16,18,32	0,1,0,1,0	273	78	6.39096e-06	0.00124304	0.314,0.25	1.0,0.837,1.0,0.837,1.0	-0.653
60892	XLOC_041044	LTB	chr6	+	31555417	31555510	31554976	31555095	31556339	31556686	60892	259869	35117	292570480296338	138,250,104,147,53	170	85	6.65822e-06	0.00128394	0.787,0.788	0.514,0.533,0.698,0.502,0.761	0.186
44586	XLOC_052009	CA5BP1	chrX	+	15711085	15711181	15706783	15706981	15720904	15721474	44586	76,35	2,0	45,92,33,51,31	24,17,9,7,8	170	85	6.92009e-06	0.00131905	0.95,1.0	0.484,0.73,0.647,0.785,0.66	0.314
48779	XLOC_000951	PRUNE	chr1	+	150991032	150991145	150990287	150990380	150997086	150997271	48779	23,11	22,9	38,39,17,48,20	7,8,5,8,3	184	85	6.93241e-06	0.00131905	0.326,0.361	0.715,0.693,0.611,0.735,0.755	-0.358
16123	XLOC_024022	SUGP2	chr19	-	19104456	19104549	19101696	19101958	19105174	19106089	16123	68,45	26,14	91,81,103,96,79	2,8,16,12,8	170	85	7.24892e-06	0.00137299	0.567,0.616	0.958,0.835,0.763,0.8,0.832	-0.246
33535	XLOC_014130	AP1G2	chr14	-	24035770	24035895	24035486	24035628	24036319	24036528	33535	154167	88,35	360683336645500	43,50,17,38,71	196	85	7.26386e-06	0.00137299	0.431,0.674	0.784,0.856,0.896,0.88,0.753	-0.281
33834	XLOC_027291	HDLBP	chr2	-	242194788	242194995	242194465	242194573	242195598	242195814	33834	179183	5,12	270344190354249	2,0,3,2,1	278	85	7.29484e-06	0.00137431	0.916,0.823	0.976,1.0,0.951,0.982,0.987	-0.11
3726	XLOC_000364	S100PBP	chr1	+	33284125	33284428	33283042	33283290	33290913	33291030	3726	18,9	22,37	33,37,25,39,72	25,11,5,25,3	374	85	7.32286e-06	0.00137506	0.157,0.052	0.231,0.433,0.532,0.262,0.845	-0.356
56862	XLOC_006064	SEC31B	chr10	-	102269072	102269268	102268763	102268859	102275852	102275976	56862	1,3	3,7	23,27,18,18,32	7,0,1,1,1	267	85	7.38632e-06	0.00138245	0.096,0.12	0.511,1.0,0.851,0.851,0.911	-0.717
14294	XLOC_026739	MITD1	chr2	-	99787805	99787892	99786999	99787115	99787972	99788109	14294	270152	37,22	193231206257145	2,14,10,13,13	160	85	7.57101e-06	0.00140326	0.795,0.786	0.981,0.898,0.916,0.913,0.856	-0.122
4071	XLOC_034136	PLSCR1	chr3	-	146246400	146246618	146243391	146243434	146251256	146251337	4071	550424	16,13	548873543497281	67,77,42,26,88	229	25	7.56638e-06	0.00140326	0.79,0.781	0.472,0.553,0.585,0.676,0.258	0.277
42269	XLOC_014005	MARK3	chr14	+	103958113	103958371	103946723	103946827	103969218	103972213	42269	635404	14,5	436374222385416	8,28,34,24,25	329	85	7.96615e-06	0.0014623	0.921,0.954	0.934,0.775,0.628,0.806,0.811	0.147
37543	XLOC_013772	TTLL5	chr14	+	76408032	76408123	76368484	76368567	76420766	76426109	37543	20,16	39,34	0,2,7,5,8	39,35,36,52,34	159	76	8.15854e-06	0.00148808	0.197,0.184	0.0,0.027,0.085,0.044,0.101	0.139
18498	XLOC_047560	PCM1	chr8	+	17840741	17840798	17829837	17830196	17842955	17843128	18498	32,21	10,19	5,6,7,7,6	20,34,15,22,29	100	85	8.29211e-06	0.00150764	0.731,0.484	0.175,0.13,0.284,0.213,0.15	0.417
46636	XLOC_007587	SLC3A2	chr11	+	62638216	62638309	62623483	62623853	62639048	62639141	46636	20,19	3,0	47,20,0,54,14	21,49,28,32,21	170	85	8.4684e-06	0.00153482	0.769,1.0	0.528,0.169,0.0,0.458,0.25	0.604
59153	XLOC_010961	CS	chr12	-	56720400	56720743	56720096	56720193	56721147	56721415	59153	33,54	6,4	140,94,87,206,187	0,2,1,1,0	414	85	8.66962e-06	0.00156633	0.53,0.735	1.0,0.906,0.947,0.977,1.0	-0.333
49282	XLOC_004970	MLLT10	chr10	+	21906040	21906136	21903759	21903853	21940601	21940697	49282	89,95	3,0	66,69,39,101,32	9,7,5,18,28	170	85	9.08214e-06	0.00162041	0.937,1.0	0.786,0.831,0.796,0.737,0.364	0.266
28049	XLOC_002365	TRIM33	chr1	-	114940561	114940612	114930608	114940482	114942078	114942231	28049	33,52	41,46	51,99,70,82,121	34,22,39,20,25	88	85	9.20475e-06	0.00163719	0.437,0.522	0.592,0.813,0.634,0.798,0.824	-0.253
63972	XLOC_023938	EMR2	chr19	-	14877789	14877921	14876469	14876616	14883153	14883309	63972	112,53	3,0	54,31,26,45,34	3,7,6,13,8	203	85	9.25229e-06	0.00164055	0.94,1.0	0.883,0.65,0.645,0.592,0.64	0.288
15286	XLOC_033484	FLJ34208	chr3	+	194208184	194209095	194207868	194207901	194209327	194209455	15286	20,2	10,12	33,37,36,25,22	3,4,4,14,1	923	26	9.32133e-06	0.00164769	0.053,0.005	0.237,0.207,0.202,0.048,0.383	-0.186
25052	XLOC_052876	ATRX	chrX	-	76949312	76949426	76944310	76944417	76952064	76952192	25052	77,53	27,25	111188147186171	13,32,23,34,20	185	85	9.64475e-06	0.00169961	0.567,0.493	0.797,0.73,0.746,0.715,0.797	-0.227
25914	XLOC_036741	PPM1K	chr4	-	89199295	89199794	89198294	89198395	89205557	89205983	25914	161153	31,26	336274272194168	23,17,19,19,6	570	85	9.698e-06	0.00170375	0.436,0.467	0.685,0.706,0.681,0.604,0.807	-0.245
18540	XLOC_007536	MS4A7	chr11	+	60160157	60160259	60156862	60157069	60162418	60163426	18540	261339	1,0	140,290,366,47,35	3,8,2,5,10	173	85	9.87482e-06	0.001719	0.992,1.0	0.958,0.947,0.989,0.822,0.632	0.126
17206	XLOC_015615	LOC283663	chr15	+	57597516	57598853	57592553	57593122	57599739	57599973	17206	21,0	11,11	41,12,57,41,24	7,0,0,2,3	1408	85	1.00789e-05	0.00174921	0.103,0.0	0.261,1.0,1.0,0.553,0.326	-0.577
21347	XLOC_010064	LETMD1	chr12	+	51447560	51447643	51442081	51442968	51450132	51450285	21347	10,1	61,69	10,24,5,10,21	28,23,27,45,38	152	85	1.02122e-05	0.00176606	0.084,0.008	0.166,0.368,0.094,0.111,0.236	-0.149
13638	XLOC_052814	LOC92249	chrX	-	62729823	62729959	62652243	62652371	62780711	62780978	13638	13,2	81,72	15,19,20,30,14	53,34,30,76,86	207	85	1.10864e-05	0.00188409	0.062,0.011	0.104,0.187,0.215,0.139,0.063	-0.105
6079	XLOC_045914	LOC401320	chr7	-	30590933	30591011	30590251	30590397	30591715	30591795	6079	9,0	54,25	12,7,0,8,13	8,10,5,5,11	130	73	1.11287e-05	0.00188569	0.086,0.0	0.457,0.282,0.0,0.473,0.399	-0.279
3736	XLOC_038421	MEF2C	chr5	+	88201518	88201590	88201025	88201087	88238832	88238939	3736	1,1	28,9	7,5,3,21,2	5,5,9,9,3	100	55	1.15379e-05	0.00194352	0.019,0.058	0.435,0.355,0.155,0.562,0.268	-0.317
55096	XLOC_027037	ORMDL1	chr2	-	190647739	190647849	190647147	190647328	190648994	190649097	55096	173,83	38,28	96,153,71,121,80	58,87,49,79,51	181	85	1.17542e-05	0.00197416	0.681,0.582	0.437,0.452,0.405,0.418,0.424	0.204
55072	XLOC_020116	KIAA0753	chr17	-	6553301	6553398	6543956	6547979	6553675	6553753	55072	132,75	0,5	67,110,94,76,46	10,18,20,17,4	156	71	1.23669e-05	0.00205895	1.0,0.872	0.753,0.736,0.681,0.67,0.84	0.2
24453	XLOC_038895	FASTKD3	chr5	-	7866758	7868220	7866010	7866096	7869091	7869174	24453	253197	62,37	234532289392165	28,35,12,53,14	1518	70	1.25067e-05	0.00207618	0.158,0.197	0.278,0.412,0.526,0.254,0.352	-0.187
11226	XLOC_017468	SRCAP	chr16	+	30767502	30767593	30764714	30764878	30767687	30767841	11226	302,84	10,0	362443188363217	21,38,18,47,39	168	85	1.27233e-05	0.00210012	0.939,1.0	0.897,0.855,0.841,0.796,0.738	0.144
30030	XLOC_040955	BTN3A2	chr6	+	26370549	26370831	26368792	26369140	26373124	26373265	30030	1058402	0,51	457422449699421	0,0,0,0,0	353	85	1.27242e-05	0.00210012	1.0,0.655	1.0,1.0,1.0,1.0,1.0	-0.172
7592	XLOC_048127	CTSB	chr8	-	11721884	11721972	11710837	11710988	11725509	11725646	7592	60,4	325,32	81,222,146,93,53	273405194219257	162	85	1.29888e-05	0.00213763	0.088,0.062	0.135,0.223,0.283,0.182,0.098	-0.109
24447	XLOC_038895	FASTKD3	chr5	-	7866758	7868309	7866010	7866096	7869091	7869150	24447	258213	62,37	235548286378161	28,35,12,53,14	1583	46	1.33448e-05	0.00217225	0.108,0.143	0.196,0.313,0.409,0.172,0.25	-0.142
59660	XLOC_041737	CMAHP	chr6	-	25113819	25114010	25110183	25110331	25115218	25115328	59660	337103	0,0	108,76,21,74,44	5,3,0,3,3	262	85	1.32402e-05	0.00217225	1.0,1.0	0.875,0.892,1.0,0.889,0.826	0.104
60891	XLOC_041044	LTB	chr6	+	31555417	31555510	31554976	31555095	31556294	31556686	60891	248841	63212	317557483274362	198344185165110	170	85	1.33509e-05	0.00217225	0.663,0.665	0.445,0.447,0.566,0.454,0.622	0.157
28081	XLOC_002165	ITGB3BP	chr1	-	63975735	63975852	63974198	63974241	63988799	63988944	28081	25,30	23,41	17,11,6,10,16	50,29,35,54,44	139	36	1.35566e-05	0.00219777	0.22,0.159	0.081,0.089,0.043,0.046,0.086	0.121
35984	XLOC_005863	SAR1A	chr10	-	71922445	71922515	71921613	71921687	71930168	71930285	35984	5,0	21,46	20,36,22,26,39	43,59,42,66,34	108	67	1.35845e-05	0.00219777	0.129,0.0	0.224,0.275,0.245,0.196,0.416	-0.207
4778	XLOC_011181	ALKBH2	chr12	-	109527813	109528012	109525992	109526317	109530311	109530592	4778	301292	12,15	203320190282141	25,38,23,26,25	270	85	1.3761e-05	0.00222005	0.888,0.86	0.719,0.726,0.722,0.773,0.64	0.158
40412	XLOC_038816	NA	chr5	+	177377309	177377464	177366622	177366767	177378717	177378957	40412	25,6	1,0	0,2,4,2,3	23,19,0,8,7	226	85	1.41321e-05	0.00226081	0.904,1.0	0.0,0.038,1.0,0.086,0.139	0.699
1215	XLOC_029750	CDH26	chr20	+	58576397	58576466	58574640	58574718	58577867	58577921	1215	5,8	8,19	23,51,40,46,31	12,10,1,15,16	72	33	1.47887e-05	0.00235272	0.223,0.162	0.468,0.7,0.948,0.584,0.47	-0.442
11059	XLOC_041467	LOC100507254	chr6	+	132467359	132468170	132454888	132455623	132475795	132475917	11059	81143	8,22	260,81,139,72,120	63,24,53,28,85	882	85	1.58316e-05	0.00245767	0.494,0.385	0.285,0.245,0.202,0.199,0.12	0.229
48230	XLOC_017240	THOC6	chr16	+	3076063	3076168	3075924	3075989	3076251	3076289	48230	122,37	20,4	197301163176210	9,12,7,4,4	95	4	1.57083e-05	0.00245767	0.204,0.28	0.48,0.514,0.495,0.649,0.689	-0.323
56043	XLOC_049900	CTSL1	chr9	+	90345295	90345413	90344487	90344650	90345922	90346384	56043	194140	5,3	423,585,497,45,141	50,69,40,2,20	189	85	1.57871e-05	0.00245767	0.946,0.955	0.792,0.792,0.848,0.91,0.76	0.13
32293	XLOC_008175	RRP8	chr11	-	6622378	6622832	6621898	6622005	6624633	6624916	32293	270180	7,8	165117171191104	17,27,15,17,49	525	85	1.62027e-05	0.00250124	0.862,0.785	0.611,0.412,0.649,0.645,0.256	0.309
20004	XLOC_021810	ELP2	chr18	+	33719381	33719576	33718232	33718389	33721099	33721164	20004	14,0	13,4	11,25,11,26,6	1,1,1,2,1	239	58	1.71287e-05	0.00262299	0.207,0.0	0.727,0.858,0.727,0.759,0.593	-0.629
14744	XLOC_005395	LOC100505761	chr10	+	104211822	104211944	104209943	104210087	104215093	104216606	14744	58,62	80,83	19,49,17,55,60	117,103,53,220,100	193	85	1.91748e-05	0.00287481	0.242,0.248	0.067,0.173,0.124,0.099,0.209	0.111
49569	XLOC_030050	LOC388796	chr20	-	37050936	37051014	37049652	37049745	37055061	37055146	49569	403,24	202,68	33,28,12,20,2	157,70,117,175,272	135	78	1.91542e-05	0.00287481	0.535,0.169	0.108,0.188,0.056,0.062,0.004	0.268
14295	XLOC_026739	MITD1	chr2	-	99787805	99787894	99786999	99787115	99787972	99788109	14295	140,89	37,22	100,131,127,160,71	2,14,10,13,13	164	85	1.99494e-05	0.00296764	0.662,0.677	0.963,0.829,0.868,0.864,0.739	-0.183
23136	XLOC_020539	PTGES3L-AARSD1	chr17	-	41105740	41105795	41103816	41103911	41106892	41106984	23136	128166	70,59	238360245278243	64,84,63,42,35	96	85	2.08415e-05	0.00307637	0.618,0.714	0.767,0.791,0.775,0.854,0.86	-0.143
36328	XLOC_045007	C1GALT1	chr7	+	7277169	7277262	7273933	7274170	7277885	7278553	36328	13,0	14,1	0,0,0,0,0	29,23,25,19,15	170	85	2.17366e-05	0.00319205	0.317,0.0	0.0,0.0,0.0,0.0,0.0	0.159
34833	XLOC_050814	GOLGA2	chr9	-	131035063	131035144	131030698	131030803	131036128	131036251	34833	20,5	27,8	23,41,21,37,37	6,5,5,25,8	148	85	2.20209e-05	0.0032173	0.298,0.264	0.688,0.825,0.707,0.459,0.726	-0.4
61303	XLOC_001354	IKBKE	chr1	+	206668118	206668302	206667252	206667324	206669444	206670299	61303	25,31	26,53	8,15,14,13,11	50,50,39,65,44	235	65	2.19805e-05	0.0032173	0.21,0.139	0.042,0.077,0.09,0.052,0.065	0.109
64132	XLOC_007330	NUCB2	chr11	+	17352958	17356027	17352447	17352530	17370891	17371130	64132	14771076	12,8	1.03514e+19	27,29,36,44,20	3131	76	2.28279e-05	0.00332672	0.749,0.766	0.482,0.544,0.44,0.461,0.645	0.243
41099	XLOC_001863	C1orf63	chr1	-	25570944	25570989	25570040	25570124	25571640	25571792	41099	55,24	32,14	82,82,95,139,134	18,13,40,35,3	68	77	2.35427e-05	0.0034049	0.661,0.66	0.838,0.877,0.729,0.818,0.981	-0.188
20016	XLOC_021810	ELP2	chr18	+	33718757	33718835	33718232	33718389	33721099	33721164	20016	133,58	13,4	107,134,87,149,107	1,1,1,2,1	115	58	2.47083e-05	0.00355551	0.838,0.88	0.982,0.985,0.978,0.974,0.982	-0.121
42212	XLOC_008699	PICALM	chr11	-	85701292	85701442	85694908	85695016	85707868	85707972	42212	21,10	34,46	71,50,23,27,38	20,22,29,30,6	221	85	2.52465e-05	0.00361479	0.192,0.077	0.577,0.466,0.234,0.257,0.709	-0.314
28948	XLOC_009997	PPHLN1	chr12	+	42745686	42745851	42729684	42729776	42748962	42749024	28948	211321	161145	325530284433635	80,170,94,144,91	206	55	2.66554e-05	0.003807	0.259,0.371	0.52,0.454,0.446,0.445,0.651	-0.188
6394	XLOC_039096	POC5	chr5	-	75003561	75003700	75001528	75001612	75008678	75008776	6394	55,45	18,12	18,39,63,104,39	2,0,2,12,0	202	77	2.71269e-05	0.00385512	0.538,0.588	0.774,1.0,0.923,0.768,1.0	-0.33
9137	XLOC_014110	RBM23	chr14	-	23377541	23377589	23375403	23375577	23378691	23378804	9137	54,71	86131	87,141,86,67,92	98,90,53,73,28	82	85	2.75745e-05	0.00390903	0.394,0.36	0.479,0.619,0.627,0.488,0.773	-0.22
48405	XLOC_041277	C6orf57	chr6	+	71286522	71286565	71276606	71276707	71289116	71289269	48405	7,12	19,18	1,1,3,6,1	20,48,23,59,20	72	85	2.80411e-05	0.00396535	0.303,0.44	0.056,0.024,0.133,0.107,0.056	0.296
30796	XLOC_041788	ZKSCAN4	chr6	-	28219335	28219819	28217464	28217612	28220584	28220697	30796	9,3	17,1	61,59,37,21,79	0,1,1,8,9	555	85	3.25328e-05	0.00451142	0.075,0.315	1.0,0.9,0.85,0.287,0.573	-0.527
46495	XLOC_014141	IPO4	chr14	-	24651996	24652048	24651483	24651609	24652181	24652375	46495	56,60	18,8	76,96,37,81,62	0,8,0,3,4	90	85	3.48282e-05	0.00480646	0.746,0.876	1.0,0.919,1.0,0.962,0.936	-0.152
37417	XLOC_053138	CD99L2	chrX	-	149984751	149984928	149984479	149984551	149999703	149999766	37417	4,7	3,3	5,0,0,2,0	10,18,4,11,15	199	36	3.53734e-05	0.00485829	0.194,0.297	0.083,0.0,0.0,0.032,0.0	0.223
48630	XLOC_018279	DYNC1LI2	chr16	-	66783099	66783216	66776340	66776571	66785175	66785249	48630	68,51	5,11	73,93,83,71,36	1,0,0,0,1	170	67	3.5292e-05	0.00485829	0.843,0.646	0.966,1.0,1.0,1.0,0.934	-0.236
28803	XLOC_015695	KIF23	chr15	+	69733106	69733418	69732646	69732826	69737128	69737380	28803	16,66	18,36	71,89,35,112,55	21,16,5,19,15	383	85	3.57349e-05	0.00488451	0.165,0.289	0.429,0.552,0.608,0.567,0.449	-0.294
4736	XLOC_036691	NUP54	chr4	-	77057338	77057565	77055327	77055515	77065301	77065445	4736	209162	9,12	201254200250213	0,2,2,2,6	298	85	3.71157e-05	0.00504915	0.869,0.794	1.0,0.973,0.966,0.973,0.91	-0.133
11646	XLOC_008017	STT3A	chr11	+	125497501	125497725	125496643	125496728	125499126	125499192	11646	20,82	10,32	112,149,63,168,126	7,22,15,23,11	262	52	3.80006e-05	0.00515728	0.284,0.337	0.761,0.573,0.455,0.592,0.695	-0.305
26840	XLOC_031644	FBXO7	chr22	+	32875119	32875262	32871223	32871385	32881054	32881196	26840	47,71	6,0	193299160225192	0,0,0,0,0	214	85	4.03168e-05	0.005433	0.757,1.0	1.0,1.0,1.0,1.0,1.0	-0.121
32669	XLOC_033842	DCP1A	chr3	-	53338206	53338320	53326098	53326857	53346270	53346409	32669	290268	4,9	375404267319345	28,26,15,14,66	185	85	4.08778e-05	0.00545723	0.971,0.932	0.86,0.877,0.891,0.913,0.706	0.102
36785	XLOC_040958	BTN3A3	chr6	+	26458834	26458946	26458152	26458370	26459708	26460056	36785	95,71	8,0	51,28,33,42,58	12,7,10,6,21	183	85	4.05975e-05	0.00545723	0.847,1.0	0.664,0.65,0.605,0.765,0.562	0.274
58120	XLOC_030123	ZNFX1	chr20	-	47879870	47880020	47876999	47877114	47881252	47881401	58120	148144	1,0	102,133,201,96,53	9,7,6,5,14	221	85	4.08203e-05	0.00545723	0.983,1.0	0.813,0.88,0.928,0.881,0.593	0.173
62855	XLOC_034329	PPP1R2	chr3	-	195251616	195251694	195245814	195245982	195256594	195256702	62855	10,13	3,0	136196125126181	0,0,0,0,0	142	85	4.07845e-05	0.00545723	0.666,1.0	1.0,1.0,1.0,1.0,1.0	-0.167
42782	XLOC_026953	SCN9A	chr2	-	167158670	167158810	167151108	167151172	167159599	167159812	42782	4,11	8,5	1,1,0,0,0	5,19,14,15,15	183	57	4.148e-05	0.00551194	0.135,0.407	0.059,0.016,0.0,0.0,0.0	0.256
39151	XLOC_000593	NA	chr1	+	66828850	66828949	66827297	66827476	66829089	66829254	39151	49,18	0,4	281468315221173	1,0,0,1,0	170	85	4.17019e-05	0.00551582	1.0,0.692	0.993,1.0,1.0,0.991,1.0	-0.151
9106	XLOC_020537	BECN1	chr17	-	40963672	40963815	40962140	40962946	40966541	40966691	9106	277212	18,14	251222169193177	22,57,30,27,78	214	85	4.16168e-05	0.00551582	0.859,0.857	0.819,0.607,0.691,0.74,0.474	0.192
82	XLOC_011155	C12orf73	chr12	-	104347191	104347312	104341818	104345408	104350408	104350526	82	29,5	74,78	29,21,36,66,46	57,65,49,87,35	192	85	4.19055e-05	0.00552999	0.148,0.028	0.184,0.125,0.245,0.251,0.368	-0.147
52662	XLOC_016092	GABPB1	chr15	-	50638568	50638592	50601887	50601995	50647181	50647605	52662	21,2	48,7	12,15,10,4,17	111,122,83,102,154	34	85	4.29245e-05	0.00563846	0.522,0.417	0.213,0.235,0.231,0.089,0.216	0.273
12972	XLOC_021951	EPB41L3	chr18	-	5415816	5416377	5410564	5410618	5419709	5419876	12972	1,0	14,5	1,1,3,11,4	2,4,2,3,2	594	47	4.32832e-05	0.00565962	0.006,0.0	0.038,0.019,0.106,0.225,0.137	-0.102
50725	XLOC_045165	UPP1	chr7	+	48141420	48141467	48134359	48134424	48146469	48146679	50725	0,0	24,6	29,27,11,8,19	31,39,25,18,11	53	58	4.32039e-05	0.00565962	0.0,0.0	0.506,0.431,0.325,0.327,0.654	-0.449
51167	XLOC_050543	NMRK1	chr9	-	77702566	77702784	77698002	77698066	77702923	77703194	51167	4,0	14,23	6,10,19,21,60	32,18,8,18,14	261	57	4.56854e-05	0.00590631	0.059,0.0	0.039,0.108,0.342,0.203,0.483	-0.205
49797	XLOC_045986	TBRG4	chr7	-	45144136	45144308	45142931	45143042	45145039	45145363	49797	231344	14,14	396389185455228	51,69,51,39,18	243	85	4.63549e-05	0.00596592	0.852,0.896	0.731,0.664,0.559,0.803,0.816	0.159
36982	XLOC_015831	ISG20	chr15	+	89182190	89182307	89179397	89179523	89182573	89182825	36982	131,91	0,0	335159316100589	30,18,23,8,23	188	85	4.71097e-05	0.00603595	1.0,1.0	0.835,0.8,0.861,0.85,0.92	0.147
38885	XLOC_031594	TTC28-AS1	chr22	+	28318005	28318166	28315363	28315533	28331138	28331218	38885	81,70	17,15	43,78,52,125,120	2,2,6,8,5	220	73	4.7048e-05	0.00603595	0.613,0.608	0.877,0.928,0.742,0.838,0.888	-0.244
17204	XLOC_015615	LOC283663	chr15	+	57598944	57599266	57591485	57593122	57599739	57599973	17204	55,3	11,11	63,79,97,98,50	7,0,0,2,3	393	85	5.19783e-05	0.00660067	0.52,0.056	0.661,1.0,1.0,0.914,0.783	-0.584
64872	XLOC_041413	FAM26F	chr6	+	116783034	116783683	116782532	116782592	116784445	116785012	64872	4,0	3,17	12,7,3,14,20	2,3,2,0,0	688	53	5.23431e-05	0.00663229	0.093,0.0	0.316,0.152,0.104,1.0,1.0	-0.468
57201	XLOC_023190	ARHGEF1	chr19	+	42410608	42410772	42410090	42410177	42410854	42410955	57201	257,88	0,2	189287196241206	22,6,10,11,20	230	80	5.28253e-05	0.00667861	1.0,0.939	0.749,0.943,0.872,0.884,0.782	0.123
4560	XLOC_013444	PARP2	chr14	+	20825554	20825679	20825209	20825308	20825796	20826101	4560	89185	13,22	86,87,109,143,55	43,20,35,35,39	196	85	5.32013e-05	0.00669912	0.748,0.785	0.464,0.654,0.575,0.639,0.379	0.224
8638	XLOC_052575	BRCC3	chrX	+	154327589	154327664	154319058	154319114	154344331	154344463	8638	39,40	28,41	12,19,8,12,11	28,39,19,43,22	100	49	5.45599e-05	0.00680246	0.406,0.323	0.174,0.193,0.171,0.12,0.197	0.194
8945	XLOC_032193	PPARA	chr22	-	46644068	46644181	46629723	46641135	46646152	46646204	8945	35,31	8,12	21,23,13,24,38	17,30,14,35,35	144	45	5.46706e-05	0.00680246	0.578,0.447	0.279,0.193,0.225,0.176,0.253	0.287
30759	XLOC_045330	DMTF1	chr7	+	86795798	86795921	86794249	86794366	86800310	86800405	30759	130107	14,15	93119141129141	4,0,5,7,4	194	85	5.70108e-05	0.00705211	0.803,0.758	0.911,1.0,0.925,0.89,0.939	-0.153
11570	XLOC_022776	ILF3	chr19	+	10798021	10798384	10794592	10794646	10799225	10799354	11570	432297	7,8	415441264429351	0,0,2,1,0	396	47	5.77068e-05	0.0071228	0.88,0.815	1.0,1.0,0.94,0.981,1.0	-0.137
729	XLOC_048247	TTI2	chr8	-	33364746	33364839	33361265	33361453	33367263	33367450	729	162160	1,3	128173130171100	12,10,5,20,8	170	85	5.84865e-05	0.00720352	0.988,0.964	0.842,0.896,0.929,0.81,0.862	0.108
33781	XLOC_029896	MKKS	chr20	-	10394443	10394579	10389275	10389451	10401175	10401406	33781	147112	13,7	179319177263224	4,5,5,4,4	207	85	6.0833e-05	0.00746045	0.823,0.868	0.948,0.963,0.936,0.964,0.958	-0.108
14823	XLOC_039294	FAM13B	chr5	-	137292165	137292231	137289854	137290065	137295304	137295452	14823	2,0	20,42	10,5,5,18,11	23,20,21,23,35	118	85	6.11816e-05	0.00746087	0.067,0.0	0.238,0.153,0.146,0.361,0.185	-0.183
38182	XLOC_045478	DUS4L	chr7	+	107221203	107221309	107217757	107220746	107224326	107224427	38182	106,56	14,5	173176129153186	3,6,1,7,6	177	85	6.10518e-05	0.00746087	0.784,0.843	0.965,0.934,0.984,0.913,0.937	-0.133
41843	XLOC_041927	TAF11	chr6	-	34847402	34847840	34837461	34846497	34848065	34848153	41843	88100	2,1	92155101173174	15,13,16,15,25	505	81	6.14462e-05	0.00747166	0.876,0.941	0.496,0.657,0.503,0.649,0.527	0.342
62823	XLOC_001008	INTS3	chr1	+	153703417	153703527	153700542	153701260	153713126	153713210	62823	4,5	8,3	0,0,1,0,0	18,18,13,17,15	173	77	6.26922e-05	0.007607	0.182,0.426	0.0,0.0,0.033,0.0,0.0	0.297
30588	XLOC_009809	RAD51AP1	chr12	+	4655474	4655584	4652928	4653070	4657257	4657344	30588	36157	3,14	168207151179142	0,5,2,6,2	176	80	6.41008e-05	0.00774511	0.845,0.836	1.0,0.95,0.972,0.931,0.97	-0.124
21362	XLOC_010064	LETMD1	chr12	+	51447594	51447643	51442816	51442968	51450132	51450285	21362	4,2	61,69	11,5,10,7,7	28,23,27,45,38	84	85	6.54243e-05	0.0078662	0.062,0.028	0.284,0.18,0.273,0.136,0.157	-0.161
876	XLOC_045236	STAG3L4	chr7	+	66773563	66774126	66770973	66771070	66774550	66774702	876	366198	17,6	399407226478626	1,8,1,9,3	634	85	6.5515e-05	0.0078662	0.743,0.816	0.982,0.872,0.968,0.877,0.965	-0.153
25451	XLOC_012679	N4BP2L2	chr13	-	33112754	33112821	33109905	33111164	33112914	33112962	25451	247158	15,5	181194142276194	10,30,23,35,44	76	41	6.58117e-05	0.00788368	0.899,0.945	0.907,0.777,0.769,0.81,0.704	0.129
27516	XLOC_001387	RCOR3	chr1	+	211464865	211464941	211462519	211462738	211469017	211469095	27516	4,8	22,10	0,3,0,0,0	25,33,26,39,33	124	71	6.67034e-05	0.00794228	0.094,0.314	0.0,0.049,0.0,0.0,0.0	0.194
18049	XLOC_000108	NA	chr1	+	9784026	9784150	9783182	9783350	9784333	9784479	18049	145,77	0,0	90,94,68,111,86	7,2,2,8,16	195	85	6.82894e-05	0.00808073	1.0,1.0	0.849,0.953,0.937,0.858,0.701	0.14
63381	XLOC_036315	GUCY1A3	chr4	+	156617907	156618001	156588497	156588571	156618086	156618274	63381	99,51	15,8	50,41,25,153,51	0,0,3,3,0	152	67	6.8206e-05	0.00808073	0.744,0.738	1.0,1.0,0.786,0.957,1.0	-0.208
12369	XLOC_032652	SETD5	chr3	+	9476507	9476566	9476017	9476169	9477411	9477590	12369	47,63	0,0	36,23,32,28,18	6,5,3,1,7	104	85	7.33226e-05	0.0086406	1.0,1.0	0.831,0.79,0.897,0.958,0.678	0.169
24831	XLOC_002934	ANGEL2	chr1	-	213186434	213186760	213181551	213181808	213188954	213189229	24831	102,29	14,6	76,162,91,107,135	0,3,4,3,8	397	85	7.38357e-05	0.00864559	0.609,0.509	1.0,0.92,0.83,0.884,0.783	-0.324
186	XLOC_002088	MKNK1	chr1	-	47046201	47046299	47042245	47042326	47048899	47049001	186	146,87	10,6	94139105165138	0,0,1,3,1	159	74	7.717e-05	0.00896487	0.872,0.871	1.0,1.0,0.98,0.962,0.985	-0.114
15238	XLOC_010088	AMHR2	chr12	+	53823933	53824066	53823236	53823409	53824960	53825318	15238	0,0	1,11	19,27,7,24,20	0,9,4,0,9	204	85	7.80921e-05	0.0090385	0.0,0.0	1.0,0.556,0.422,1.0,0.481	-0.692
25435	XLOC_012679	N4BP2L2	chr13	-	33112754	33112823	33109905	33111164	33112914	33113319	25435	197120	15,5	141156113214136	10,30,23,35,44	124	85	7.81194e-05	0.0090385	0.9,0.943	0.906,0.781,0.771,0.807,0.679	0.133
55805	XLOC_005570	KLF6	chr10	-	3822297	3822421	3821538	3821782	3823832	3824406	55805	2299148	430,40	1.12013e+19	145115140292230	195	85	8.18272e-05	0.00942939	0.7,0.617	0.771,0.836,0.791,0.778,0.731	-0.123
19777	XLOC_017821	C16orf13	chr16	-	685611	685774	684718	684797	686093	686347	19777	41,29	1,1	48,27,12,41,85	14,8,4,31,15	221	72	8.20551e-05	0.00943666	0.93,0.904	0.528,0.524,0.494,0.301,0.649	0.418
6075	XLOC_045914	LOC401320	chr7	-	30624326	30624424	30618846	30618930	30624945	30625095	6075	9,14	45,36	35,18,36,20,17	14,25,13,32,24	162	77	8.36488e-05	0.00960068	0.087,0.156	0.543,0.255,0.568,0.229,0.252	-0.248
22860	XLOC_014518	CKB	chr14	-	103986805	103986929	103986458	103986648	103987599	103987771	22860	112,4	2,0	49,38,32,86,34	17,19,7,3,10	195	85	8.39183e-05	0.00961234	0.961,1.0	0.557,0.466,0.666,0.926,0.597	0.338
12474	XLOC_038639	RNF14	chr5	+	141357867	141358395	141353147	141353307	141359687	141359916	12474	278222	5,9	266261208275196	0,0,1,0,0	599	85	8.66419e-05	0.00981742	0.888,0.778	1.0,1.0,0.967,1.0,1.0	-0.16
18827	XLOC_000804	CD53	chr1	+	111436948	111437023	111434013	111434093	111441745	111442558	18827	88,65	6,0	31,35,21,51,176	8,7,2,5,108	124	73	8.65477e-05	0.00981742	0.896,1.0	0.695,0.746,0.861,0.857,0.49	0.218
33836	XLOC_027291	HDLBP	chr2	-	242194788	242194926	242194465	242194573	242195598	242195814	33836	115,86	5,12	127,163,95,177,132	2,0,3,2,1	209	85	9.26412e-05	0.0103831	0.903,0.745	0.963,1.0,0.928,0.973,0.982	-0.145
48228	XLOC_017240	THOC6	chr16	+	3076061	3076168	3075924	3075989	3076251	3076289	48228	20,5	20,4	34,51,26,20,26	9,12,7,4,4	97	4	9.4229e-05	0.0105198	0.04,0.049	0.135,0.149,0.133,0.171,0.211	-0.115
54686	XLOC_010604	EFCAB4B	chr12	-	3791293	3791442	3789403	3789515	3805937	3806201	54686	11,13	8,6	2,4,1,1,9	11,14,5,5,28	220	85	9.67714e-05	0.0107409	0.347,0.456	0.066,0.099,0.072,0.072,0.11	0.318
62704	XLOC_012686	SOHLH2	chr13	-	36869914	36869994	36857728	36857839	36871773	36872015	62704	62,38	14,4	19,15,11,44,22	9,18,7,37,10	146	85	9.65077e-05	0.0107409	0.721,0.847	0.551,0.327,0.478,0.409,0.562	0.319
8253	XLOC_019187	PAFAH1B1	chr17	+	2575948	2576051	2573456	2573625	2577353	2577582	8253	88110	8,4	116,163,87,88,120	0,0,0,1,0	174	85	9.81864e-05	0.0108769	0.843,0.931	1.0,1.0,1.0,0.977,1.0	-0.108
44950	XLOC_019635	C17orf53	chr17	+	42235200	42235309	42232653	42232779	42239238	42239874	44950	22,92	0,0	81,57,57,46,35	2,16,5,24,8	180	85	0.000101232	0.0111496	1.0,1.0	0.95,0.627,0.843,0.475,0.674	0.286
26767	XLOC_010690	CSDA	chr12	-	10862506	10862713	10856649	10856747	10865809	10865932	26767	777234	172,71	8467305917481260	108105107128171	278	85	0.000103085	0.0113319	0.58,0.502	0.705,0.68,0.628,0.641,0.694	-0.129
19086	XLOC_023815	ZNF266	chr19	-	9544750	9544911	9530740	9530894	9545783	9545869	19086	2,1	10,3	22,21,11,11,13	1,5,3,4,6	226	79	0.000107285	0.011726	0.065,0.104	0.885,0.595,0.562,0.49,0.431	-0.508
36367	XLOC_020650	SPOP	chr17	-	47714120	47714171	47700094	47700238	47755294	47755525	36367	10,6	67128	26,39,24,22,23	103,118,99,113,98	88	85	0.000107689	0.0117478	0.126,0.043	0.196,0.242,0.19,0.158,0.185	-0.11
16842	XLOC_031994	ZMAT5	chr22	-	30150737	30150852	30144406	30144560	30162937	30163062	16842	34,59	92,56	14,18,16,65,17	68,128,94,165,116	186	85	0.000108688	0.0118217	0.144,0.325	0.086,0.06,0.072,0.153,0.063	0.148
25702	XLOC_034004	RABL3	chr3	-	120457373	120457514	120449542	120449634	120461308	120461395	25702	3,1	36,35	16,16,2,15,34	37,42,27,54,20	207	80	0.00010878	0.0118217	0.031,0.011	0.143,0.128,0.028,0.097,0.397	-0.138
227	XLOC_042286	ECHDC1	chr6	-	127637594	127637647	127635960	127636041	127648146	127648289	227	148145	11,10	124,144,83,127,70	15,23,14,30,26	81	74	0.00011075	0.0120131	0.925,0.93	0.883,0.851,0.844,0.795,0.711	0.111
23006	XLOC_024209	HNRNPL	chr19	-	39334647	39336375	39331127	39334554	39336492	39336730	23006	711528	1,0	577598577369912	8,4,8,19,10	1799	85	0.000115869	0.0124039	0.971,1.0	0.773,0.876,0.773,0.479,0.812	0.243
50432	XLOC_030727	BACH1	chr21	+	30677524	30677643	30671150	30671274	30693541	30693835	50432	17,0	54,30	34,22,6,49,88	41,41,28,50,41	190	85	0.000120882	0.0128207	0.123,0.0	0.271,0.194,0.087,0.305,0.49	-0.208
65097	XLOC_019229	ENO3	chr17	+	4843781	4844021	4843320	4843655	4844167	4844288	65097	529297	24,18	354334249469339	2,7,2,17,4	311	85	0.000121109	0.0128209	0.858,0.819	0.98,0.929,0.971,0.883,0.959	-0.106
52275	XLOC_018384	KARS	chr16	-	75678180	75678360	75675461	75675621	75681475	75681585	52275	111116	136119	180297130253319	102,158,85,260,147	251	85	0.000126014	0.0132443	0.217,0.248	0.374,0.389,0.341,0.248,0.424	-0.123
7762	XLOC_000421	RLF	chr1	+	40688967	40689007	40688245	40688382	40697188	40697330	7762	6,4	8,5	0,0,1,2,2	12,18,19,16,23	66	85	0.000126032	0.0132443	0.491,0.507	0.0,0.0,0.063,0.139,0.101	0.438
21336	XLOC_026359	PREB	chr2	-	27354539	27354699	27353624	27354376	27354877	27354950	21336	171183	11,11	171,81,149,177,88	0,4,2,0,0	212	66	0.000129364	0.0135534	0.829,0.838	1.0,0.863,0.959,1.0,1.0	-0.131
64412	XLOC_001926	MECR	chr1	-	29547349	29547431	29543099	29543197	29557242	29557467	64412	13,5	17,1	3,11,3,6,8	87,49,35,89,47	150	85	0.000131157	0.0136823	0.302,0.739	0.019,0.113,0.046,0.037,0.088	0.46
20633	XLOC_038960	RAD1	chr5	-	34914031	34914131	34911658	34911917	34914799	34915066	20633	3,0	19,22	12,20,11,18,32	21,14,19,42,52	171	85	0.000136828	0.0141738	0.073,0.0	0.221,0.415,0.223,0.176,0.234	-0.217
33203	XLOC_000497	RAD54L	chr1	+	46714015	46714080	46713366	46713418	46714183	46714270	33203	21,91	0,0	45,46,24,43,27	7,11,0,6,6	71	40	0.000137173	0.0141809	1.0,1.0	0.784,0.702,1.0,0.801,0.717	0.199
49506	XLOC_047633	HMBOX1	chr8	+	28907718	28907770	28906476	28906565	28908534	28923130	49506	32,42	9,45	12,16,11,26,14	51,41,34,72,44	87	82	0.000140204	0.014442	0.77,0.468	0.182,0.269,0.234,0.254,0.231	0.385
12377	XLOC_026898	ORC4	chr2	-	148717810	148717875	148716359	148716435	148730307	148730398	12377	29,14	27,24	3,6,5,13,27	45,64,31,62,33	99	68	0.000143679	0.0147469	0.425,0.286	0.044,0.06,0.1,0.126,0.36	0.217
44458	XLOC_005174	SLC29A3	chr10	+	73103965	73104048	73082512	73082811	73111318	73111545	44458	86105	0,0	37,55,20,66,37	9,6,1,0,2	152	85	0.00014404	0.0147575	1.0,1.0	0.697,0.837,0.918,1.0,0.912	0.127
52523	XLOC_031934	IGLL1	chr22	-	24042912	24043032	24036305	24037704	24047615	24047728	52523	5,0	19,6	16,21,10,15,26	6,9,15,13,6	191	85	0.000149712	0.0151757	0.105,0.0	0.543,0.509,0.229,0.339,0.659	-0.403
9889	XLOC_005586	IL15RA	chr10	-	6005705	6005804	6002329	6002530	6019739	6020150	9889	7,25	0,0	3,5,0,3,6	1,9,1,5,9	170	85	0.000153539	0.0155088	1.0,1.0	0.6,0.217,0.0,0.231,0.25	0.74
38292	XLOC_034106	CEP70	chr3	-	138291700	138291774	138290107	138290198	138313039	138313264	38292	72,37	0,13	72,135,72,133,90	0,0,0,0,0	133	84	0.000156372	0.0157164	1.0,0.643	1.0,1.0,1.0,1.0,1.0	-0.178
62635	XLOC_031872	C22orf39	chr22	-	19434900	19435068	19428409	19429217	19435187	19435755	62635	7,0	6,6	58,41,21,72,220	2,7,14,7,11	239	85	0.000158217	0.0157865	0.293,0.0	0.912,0.676,0.348,0.785,0.877	-0.573
64126	XLOC_007330	NUCB2	chr11	+	17352958	17353522	17352448	17352530	17370891	17371130	64126	754456	12,8	484957642832714	27,29,36,44,20	625	75	0.000158115	0.0157865	0.883,0.872	0.683,0.798,0.682,0.694,0.811	0.144
26086	XLOC_010516	ATP6V0A2	chr12	+	124235656	124235776	124233121	124233332	124236829	124236949	26086	67,75	1,0	51,88,46,73,31	7,5,10,6,9	191	85	0.000160432	0.0159329	0.968,1.0	0.764,0.887,0.672,0.844,0.605	0.23
40416	XLOC_038816	NA	chr5	+	177377309	177377566	177366627	177366767	177378717	177378961	40416	27,15	1,0	0,10,16,8,10	23,19,0,8,7	328	85	0.000161253	0.015978	0.875,1.0	0.0,0.12,1.0,0.206,0.27	0.618
6930	XLOC_052798	ALAS2	chrX	-	55050189	55050300	55047484	55047707	55051150	55051273	6930	37,75	14,46	2,61,11,28,34	0,3,4,2,1	182	85	0.000161869	0.0160113	0.552,0.432	1.0,0.905,0.562,0.867,0.941	-0.363
33031	XLOC_032930	ALAS1	chr3	+	52238708	52238931	52237878	52238028	52240587	52240767	33031	175268	0,1	156,179,136,150,69	5,2,3,7,12	294	85	0.000162575	0.0160534	1.0,0.987	0.9,0.963,0.929,0.861,0.624	0.138
20745	XLOC_019238	RPAIN	chr17	+	5329555	5329619	5329290	5329402	5335861	5336340	20745	151145	52,66	171240170196165	30,34,28,36,64	114	85	0.000166973	0.0163748	0.684,0.621	0.81,0.84,0.819,0.802,0.658	-0.133
55340	XLOC_047590	PPP3CC	chr8	+	22396981	22397011	22390433	22390531	22398127	22398657	55340	15,5	26,12	37,21,26,24,35	18,14,15,3,27	46	85	0.000168087	0.0164559	0.516,0.435	0.792,0.735,0.762,0.937,0.705	-0.311
48921	XLOC_002546	C1orf43	chr1	-	154192311	154192413	154186932	154187050	154192817	154193273	48921	396429	97120	322433361442152	150221176139194	173	85	0.000169041	0.016521	0.667,0.637	0.513,0.49,0.502,0.61,0.278	0.173
41691	XLOC_008122	ZNF195	chr11	-	3383026	3383119	3379156	3381795	3392204	3392300	41691	11,9	34,28	43,31,32,29,19	41,40,25,36,15	170	85	0.000172319	0.0167841	0.139,0.138	0.344,0.279,0.39,0.287,0.388	-0.199
5012	XLOC_016090	ATP8B4	chr15	-	50223315	50223504	50215575	50215691	50226213	50226379	5012	174111	3,0	53,6,2,86,38	7,3,0,8,2	260	85	0.00017221	0.0167841	0.95,1.0	0.712,0.395,1.0,0.778,0.861	0.226
13049	XLOC_005124	ARID5B	chr10	+	63759849	63760080	63699941	63700167	63810646	63810759	13049	220307	13,27	312205198313182	6,6,4,11,6	302	85	0.000173341	0.016855	0.826,0.762	0.936,0.906,0.933,0.889,0.895	-0.118
63648	XLOC_052046	ZFX	chrX	+	24193505	24193560	24190831	24190917	24197299	24197887	63648	11,2	29,14	1,1,1,5,1	27,34,34,56,77	90	79	0.000175588	0.0170078	0.25,0.111	0.031,0.025,0.025,0.073,0.011	0.147
9564	XLOC_045229	RABGEF1	chr7	+	66233817	66234012	66204824	66205779	66236869	66237065	9564	0,0	12,12	42,41,33,13,23	64,53,41,4,30	266	85	0.000175714	0.0170078	0.0,0.0	0.173,0.198,0.205,0.509,0.197	-0.256
11125	XLOC_000956	TNFAIP8L2-SCNM1	chr1	+	151138395	151138679	151129103	151129198	151138946	151139017	11125	238154	78,39	121165137216185	26,24,24,25,23	334	64	0.000177756	0.0171388	0.369,0.431	0.471,0.568,0.522,0.623,0.606	-0.158
2689	XLOC_042371	PPIL4	chr6	-	149841486	149841524	149838489	149838586	149842195	149842307	2689	0,0	59,39	10,19,5,16,19	83,116,120,60,55	62	85	0.000178837	0.0171889	0.0,0.0	0.142,0.183,0.054,0.268,0.321	-0.194
4006	XLOC_020396	MYO19	chr17	-	34854109	34854403	34848736	34852250	34854918	34855004	4006	264226	0,1	278237135299229	10,13,17,6,0	359	79	0.000186062	0.0178197	1.0,0.98	0.86,0.8,0.636,0.916,1.0	0.148
25505	XLOC_002229	ODF2L	chr1	-	86822126	86822285	86820456	86820542	86824469	86824574	25505	6,10	5,8	48,32,41,41,48	0,21,3,1,1	224	79	0.00018856	0.0179987	0.297,0.306	1.0,0.35,0.828,0.935,0.944	-0.51
35298	XLOC_010513	DDX55	chr12	+	124090477	124090530	124086641	124086803	124090619	124090706	35298	90,20	6,7	69,86,48,111,60	1,0,0,0,3	87	80	0.000188942	0.0180052	0.932,0.724	0.984,1.0,1.0,1.0,0.948	-0.158
26766	XLOC_010690	CSDA	chr12	-	10862506	10863387	10856649	10856747	10865809	10865932	26766	967245	172,71	9657657479231650	108105107128171	952	85	0.000191554	0.0182237	0.334,0.236	0.444,0.394,0.384,0.392,0.464	-0.131
34434	XLOC_009986	DNM1L	chr12	+	32891197	32891230	32890798	32890876	32892997	32893174	34434	17,26	0,0	32,23,22,30,15	8,7,13,14,4	38	71	0.000191921	0.0182283	1.0,1.0	0.882,0.86,0.76,0.8,0.875	0.165
36135	XLOC_046333	POT1	chr7	-	124477191	124477270	124475332	124475468	124481026	124481232	36135	8,3	22,15	1,0,0,1,1	34,38,19,31,23	144	85	0.000194651	0.018457	0.177,0.106	0.017,0.0,0.0,0.019,0.025	0.129
52518	XLOC_031934	IGLL1	chr22	-	24042912	24043018	24032418	24037704	24047615	24047728	52518	3,0	19,6	15,10,10,11,17	6,9,15,13,6	177	85	0.000201228	0.0189551	0.07,0.0	0.546,0.348,0.243,0.289,0.576	-0.365
44835	XLOC_036669	ANKRD17	chr4	-	74005247	74006000	74000833	74000982	74007457	74007560	44835	422684	18,38	478378371488545	40,40,39,44,53	824	85	0.000201602	0.0189592	0.707,0.65	0.552,0.494,0.495,0.534,0.515	0.16
30864	XLOC_005188	FAM149B1	chr10	+	74994950	74995076	74994574	74994698	74999069	74999142	30864	29,28	11,8	37,28,33,21,52	0,0,0,6,0	178	66	0.000203541	0.0191102	0.494,0.565	1.0,1.0,1.0,0.565,1.0	-0.383
6593	XLOC_046280	ATXN7L1	chr7	-	105289853	105290007	105283284	105283568	105305512	105305735	6593	14,35	34,35	4,0,3,6,7	34,12,13,43,18	225	85	0.000212965	0.0198324	0.135,0.274	0.043,0.0,0.08,0.05,0.128	0.144
839	XLOC_020823	SLC25A19	chr17	-	73282384	73282540	73269060	73269720	73285434	73286049	839	191170	9,0	163,225,128,176,84	15,25,18,6,12	227	85	0.000213457	0.019846	0.888,1.0	0.803,0.771,0.727,0.917,0.724	0.156
58917	XLOC_017801	DEF8	chr16	+	90015824	90015921	90015138	90015222	90020650	90020784	58917	51,19	28,18	21,23,24,24,33	44,45,30,55,60	162	77	0.000214313	0.0198933	0.464,0.334	0.185,0.195,0.275,0.172,0.207	0.192
47035	XLOC_015665	PTPLAD1	chr15	+	65849076	65849241	65847224	65847298	65851017	65851069	47035	212199	5,7	333448357421332	0,1,7,1,0	178	27	0.000220241	0.0202792	0.865,0.812	1.0,0.985,0.886,0.985,1.0	-0.133
60388	XLOC_052945	RBM41	chrX	-	106397325	106397476	106396683	106396733	106410878	106411014	60388	2,0	4,4	21,24,13,49,14	3,5,2,5,4	180	43	0.000219903	0.0202792	0.107,0.0	0.626,0.534,0.608,0.701,0.455	-0.531
49800	XLOC_045986	TBRG4	chr7	-	45143697	45143855	45142931	45143042	45145039	45145363	49800	160336	14,14	373380190452155	51,69,51,39,18	229	85	0.000221275	0.0203091	0.809,0.899	0.731,0.672,0.58,0.811,0.762	0.143
8128	XLOC_008158	TRIM5	chr11	-	5688918	5688941	5687210	5687311	5699433	5699664	8128	23,11	4,8	17,24,12,37,8	0,0,0,0,0	32	85	0.000220943	0.0203091	0.939,0.785	1.0,1.0,1.0,1.0,1.0	-0.138
56534	XLOC_013505	CMTM5	chr14	+	23847557	23847710	23846016	23846586	23848239	23848332	56534	13,5	3,8	88,165,83,36,33	5,6,0,4,1	224	85	0.000223223	0.0204551	0.622,0.192	0.87,0.913,1.0,0.774,0.926	-0.49
27446	XLOC_005834	DNAJC12	chr10	-	69575797	69575891	69571281	69571421	69583071	69583150	27446	11,15	20,41	5,1,11,7,3	41,36,43,53,47	157	72	0.000225377	0.0206195	0.201,0.144	0.053,0.013,0.105,0.057,0.028	0.121
64378	XLOC_006067	MRPL43	chr10	-	102743704	102743831	102743511	102743574	102746846	102746953	64378	30,44	3,2	10,18,10,99,20	25,19,13,9,7	169	56	0.000227902	0.0207841	0.768,0.879	0.117,0.239,0.203,0.785,0.486	0.458
6775	XLOC_026139	SP100	chr2	+	231328781	231328865	231327149	231327233	231331015	231331069	6775	335265	7,4	227273189217225	12,3,11,18,65	108	39	0.000229762	0.0208872	0.945,0.96	0.872,0.97,0.861,0.813,0.556	0.138
50365	XLOC_005475	FAM45A	chr10	+	120864275	120864534	120863581	120863709	120867459	120867676	50365	200179	37,22	275295175390291	27,17,12,23,20	330	85	0.000231865	0.0210415	0.582,0.677	0.724,0.817,0.79,0.814,0.789	-0.157
54692	XLOC_000296	ARID1A	chr1	+	27088642	27088810	27087874	27087964	27089463	27089776	54692	135110	0,0	74,31,39,65,75	0,3,0,7,9	237	83	0.000244013	0.0219062	1.0,1.0	1.0,0.783,1.0,0.765,0.745	0.141
18675	XLOC_002160	TM2D1	chr1	-	62152463	62152593	62149088	62149218	62160368	62160442	18675	49,58	54,62	42,46,21,51,42	76,107,84,107,58	183	67	0.000247662	0.0221973	0.249,0.255	0.168,0.136,0.084,0.149,0.21	0.103
37086	XLOC_032966	RPP14	chr3	+	58296035	58296133	58291971	58292144	58296233	58296318	37086	25,45	33,30	84,90,55,69,89	31,17,32,18,18	163	78	0.000250965	0.0223541	0.266,0.418	0.565,0.717,0.451,0.647,0.703	-0.275
3036	XLOC_038443	CAST	chr5	+	96082045	96082129	96078358	96078460	96083048	96083096	3036	108,63	0,0	111,177,87,161,126	9,21,7,17,3	110	41	0.000253639	0.0225216	1.0,1.0	0.821,0.759,0.822,0.779,0.94	0.176
2261	XLOC_010166	GLI1	chr12	+	57883678	57883754	57883049	57883128	57883989	57884162	2261	110129	0,0	138231114172102	4,3,5,9,25	125	72	0.000254936	0.0225662	1.0,1.0	0.952,0.978,0.929,0.917,0.701	0.105
54658	XLOC_030027	CPNE1	chr20	-	34220084	34220156	34219866	34219947	34220232	34220307	54658	245159	66,21	320428248388380	33,29,22,36,39	102	57	0.000255323	0.0225662	0.675,0.809	0.844,0.892,0.863,0.858,0.845	-0.118
31794	XLOC_050860	MED27	chr9	-	134763330	134763420	134759444	134759486	134769271	134769379	31794	2,0	13,29	11,5,11,13,15	21,30,20,20,19	116	35	0.000260055	0.0229053	0.044,0.0	0.136,0.048,0.142,0.164,0.192	-0.114
5626	XLOC_024274	CEACAM4	chr19	-	42128023	42128141	42126947	42127000	42131974	42132334	5626	130,24	14,5	134,76,100,127,178	0,5,5,2,4	150	46	0.000263632	0.0231221	0.74,0.595	1.0,0.823,0.86,0.951,0.932	-0.246
64409	XLOC_001926	MECR	chr1	-	29547349	29547433	29543099	29543197	29557242	29557467	64409	17,5	17,1	11,15,5,9,13	87,49,35,89,47	154	85	0.000263434	0.0231221	0.356,0.734	0.065,0.145,0.073,0.053,0.132	0.451
37230	XLOC_006131	ZDHHC6	chr10	-	114193298	114193374	114192997	114193039	114194054	114194222	37230	21,23	22,37	3,17,8,9,10	41,40,34,44,22	88	35	0.000265488	0.0232493	0.275,0.198	0.028,0.145,0.086,0.075,0.153	0.139
2569	XLOC_024414	CARD8	chr19	-	48724986	48725112	48718596	48718641	48733694	48733957	2569	45,52	6,5	84,110,59,175,64	2,2,1,2,1	150	38	0.000272446	0.0237859	0.655,0.725	0.914,0.933,0.937,0.957,0.942	-0.247
39362	XLOC_000635	IFI44	chr1	+	79126238	79126339	79124996	79125168	79128388	79128563	39362	98,41	23,19	123,92,78,126,79	8,11,4,15,12	172	85	0.000275083	0.0239525	0.678,0.516	0.884,0.805,0.906,0.806,0.765	-0.236
37078	XLOC_025285	GALM	chr2	+	38925507	38925578	38916954	38917036	38956697	38956839	37078	4,9	6,8	1,0,0,2,7	9,28,24,19,12	118	75	0.000277815	0.0241076	0.298,0.417	0.066,0.0,0.0,0.063,0.27	0.278
61551	XLOC_052427	STAG2	chrX	+	123155216	123155281	123093085	123094716	123156380	123156521	61551	24,28	101,47	41,31,46,35,66	35,37,39,58,37	116	85	0.000282216	0.0243054	0.148,0.304	0.462,0.38,0.464,0.307,0.567	-0.21
1138	XLOC_033987	MIR568	chr3	-	114790065	114790261	114746302	114746421	114866065	114866230	1138	28,27	6,7	21,25,46,54,39	1,1,0,2,1	267	85	0.0002865	0.0245635	0.598,0.551	0.87,0.888,1.0,0.896,0.925	-0.341
14976	XLOC_013789	ADCK1	chr14	+	78294196	78294272	78288777	78288861	78325418	78325622	14976	1,18	4,17	0,6,1,6,0	28,56,10,31,9	130	77	0.000295659	0.025184	0.129,0.385	0.0,0.06,0.056,0.103,0.0	0.213
49554	XLOC_030050	LOC388796	chr20	-	37054582	37054696	37049652	37050888	37055061	37055146	49554	107,50	40,34	65,64,31,47,21	60,73,43,58,35	178	78	0.00029678	0.025184	0.54,0.392	0.322,0.278,0.24,0.262,0.208	0.204
5620	XLOC_024274	CEACAM4	chr19	-	42131974	42132334	42128023	42128141	42133267	42133469	5620	228,23	43,16	242141133256324	8,24,12,13,15	431	85	0.000296815	0.025184	0.511,0.221	0.856,0.537,0.686,0.795,0.81	-0.371
46377	XLOC_045943	TARP	chr7	-	38282028	38282076	38279177	38279767	38301771	38301819	46377	121,32	5,0	14,25,16,10,14	6,0,1,3,6	41	41	0.000301368	0.0254948	0.96,1.0	0.7,1.0,0.941,0.769,0.7	0.158
22693	XLOC_047762	C8orf44	chr8	+	67627035	67627091	67624652	67625068	67705850	67706067	22693	44,11	31,5	6,22,7,13,9	21,24,22,37,17	98	85	0.00030369	0.0256155	0.552,0.656	0.199,0.443,0.216,0.234,0.315	0.323
31830	XLOC_024141	IGFLR1	chr19	-	36230610	36230989	36227985	36230527	36231924	36232124	31830	457,55	43,2	359646215346312	59,109,74,118,76	450	85	0.000304529	0.0256465	0.667,0.839	0.535,0.528,0.354,0.356,0.437	0.311
35918	XLOC_038710	MRPL22	chr5	+	154330380	154330498	154320776	154320825	154335930	154335996	35918	383575	1,7	383462334545423	16,6,13,9,28	120	16	0.000304953	0.0256465	0.981,0.916	0.761,0.911,0.774,0.89,0.668	0.148
26612	XLOC_041973	OARD1	chr6	-	41037814	41037873	41027918	41035176	41038870	41039015	26612	57,54	14,12	67,78,66,84,63	0,5,7,5,8	104	85	0.000309878	0.0259464	0.769,0.786	1.0,0.927,0.885,0.932,0.866	-0.144
18324	XLOC_025696	POLR1B	chr2	+	113304588	113304756	113293964	113300248	113304997	113305144	18324	77108	1,0	42,60,16,89,28	0,17,0,11,6	239	85	0.000318215	0.0264511	0.965,1.0	1.0,0.557,1.0,0.742,0.624	0.198
18387	XLOC_010959	RNF41	chr12	-	56610212	56610397	56607741	56607854	56615543	56617147	18387	146,98	4,8	115,182,95,166,132	0,1,0,0,1	256	85	0.000317979	0.0264511	0.924,0.803	1.0,0.984,1.0,1.0,0.978	-0.129
43020	XLOC_008285	IMMP1L	chr11	-	31495270	31495333	31455006	31455117	31531065	31531169	43020	5,8	33,32	1,0,3,3,1	24,51,50,85,48	112	85	0.000318976	0.0264759	0.103,0.159	0.031,0.0,0.044,0.026,0.016	0.108
27350	XLOC_049934	C9orf89	chr9	+	95872849	95873003	95869955	95870109	95874499	95874571	27350	240,40	1,0	209156122294424	7,3,16,28,19	205	65	0.000319722	0.0264994	0.987,1.0	0.904,0.943,0.707,0.769,0.876	0.154
14984	XLOC_013789	ADCK1	chr14	+	78294196	78294314	78288777	78288861	78325418	78325622	14984	4,11	4,17	0,9,3,7,0	28,56,10,31,9	181	77	0.000320427	0.0265195	0.298,0.216	0.0,0.064,0.113,0.088,0.0	0.204
60117	XLOC_001822	USP48	chr1	-	22021558	22021714	22016466	22016592	22027990	22028095	60117	81,40	6,7	65,134,60,98,88	3,0,1,2,0	227	85	0.000335929	0.0275635	0.835,0.681	0.89,1.0,0.957,0.948,1.0	-0.201
16715	XLOC_052717	SLC9A7	chrX	-	46495023	46495083	46491020	46491084	46502670	46502824	16715	31,11	0,0	26,12,4,22,19	2,11,2,17,8	78	57	0.000338033	0.0276569	1.0,1.0	0.905,0.444,0.594,0.486,0.634	0.387
39203	XLOC_052934	MORF4L2	chrX	-	102939608	102939657	102933426	102933548	102940098	102940188	39203	21,35	14,14	63,72,44,68,33	5,6,6,19,7	82	83	0.000340575	0.0278251	0.603,0.717	0.927,0.924,0.881,0.784,0.827	-0.209
13810	XLOC_011311	MPHOSPH9	chr12	-	123687796	123687922	123687170	123687631	123694602	123694709	13810	94,69	24,10	62,53,35,70,58	34,25,21,35,28	197	85	0.000343255	0.0280039	0.628,0.749	0.44,0.478,0.418,0.463,0.472	0.234
10429	XLOC_019875	SLC9A3R1	chr17	+	72763074	72763115	72759505	72759659	72764285	72764375	10429	73,37	1,0	36,54,41,47,25	3,8,5,4,11	66	83	0.000345169	0.0280404	0.989,1.0	0.938,0.895,0.912,0.937,0.741	0.11
18567	XLOC_007536	MS4A7	chr11	+	60152560	60152695	60150601	60150761	60162418	60163426	18567	220,62	5,10	179,317,384,16,76	0,2,6,0,0	206	85	0.00034967	0.0282857	0.948,0.719	1.0,0.985,0.964,1.0,1.0	-0.156
14014	XLOC_024577	LAIR1	chr19	-	54871628	54871679	54868536	54868575	54872616	54872816	14014	116,66	4,16	83,122,69,115,74	1,0,0,6,0	44	32	0.000361919	0.0290988	0.955,0.75	0.984,1.0,1.0,0.933,1.0	-0.131
9141	XLOC_014110	RBM23	chr14	-	23374814	23374868	23374544	23374662	23375403	23375577	9141	133269	22,0	131,203,95,212,152	60,45,44,3,19	94	85	0.000362262	0.0290988	0.845,1.0	0.664,0.803,0.661,0.985,0.879	0.124
54185	XLOC_036988	AGA	chr4	-	178357429	178357505	178355535	178355643	178358558	178358673	54185	81,89	3,19	151,160,96,137,147	4,1,2,8,2	138	85	0.000363407	0.02915	0.943,0.743	0.959,0.99,0.967,0.913,0.978	-0.118
25738	XLOC_041623	TCTE3	chr6	+	170156433	170156535	170155378	170155518	170156814	170156904	25738	47,37	3,5	46,73,57,70,73	0,0,0,0,0	171	83	0.000368313	0.0294609	0.884,0.782	1.0,1.0,1.0,1.0,1.0	-0.167
43801	XLOC_017670	DHODH	chr16	+	72055022	72055210	72050922	72051005	72057063	72057217	43801	204113	10,8	222283125297109	3,2,1,4,4	250	76	0.0003695	0.0295147	0.861,0.811	0.957,0.977,0.974,0.958,0.892	-0.116
17767	XLOC_042320	AHI1	chr6	-	135818325	135818387	135813365	135813429	135818720	135818903	17767	120,36	49,18	151239228123159	36,55,41,32,32	82	57	0.00037452	0.0298016	0.63,0.582	0.745,0.751,0.794,0.728,0.775	-0.153
2588	XLOC_024414	CARD8	chr19	-	48735709	48737237	48734916	48735067	48737659	48737800	2588	137,86	2,0	83,154,102,197,86	15,15,12,6,13	1599	85	0.000395775	0.0310985	0.785,1.0	0.227,0.353,0.311,0.636,0.26	0.535
41198	XLOC_025239	PLB1	chr2	+	28863792	28863867	28855810	28855906	28865723	28867348	41198	31109	0,1	31,58,41,44,17	1,6,13,1,6	136	85	0.00039515	0.0310985	1.0,0.986	0.951,0.858,0.663,0.965,0.639	0.178
64351	XLOC_020295	ALDOC	chr17	-	26902982	26903038	26902438	26902562	26903818	26903951	64351	0,0	52,9	2,1,5,7,7	15,19,10,27,11	98	85	0.00039613	0.0310985	0.0,0.0	0.104,0.044,0.302,0.184,0.356	-0.198
42602	XLOC_036076	MTHFD2L	chr4	+	75025771	75025805	75022455	75023998	75040222	75040407	42602	21,5	6,2	89,107,57,131,144	2,4,5,11,12	54	85	0.000398078	0.0311458	0.846,0.797	0.986,0.977,0.947,0.949,0.95	-0.14
12090	XLOC_050443	ARHGEF39	chr9	-	35664752	35664847	35664368	35664489	35665028	35665683	12090	40,17	3,8	89,79,33,111,34	1,2,0,0,1	170	85	0.000400457	0.0312466	0.87,0.515	0.978,0.952,1.0,1.0,0.944	-0.282
38661	XLOC_020691	MKS1	chr17	-	56283825	56283908	56283643	56283741	56284445	56284579	38661	99,50	6,2	116,126,67,119,68	17,30,7,34,16	152	85	0.000411733	0.0317372	0.902,0.933	0.792,0.701,0.843,0.662,0.704	0.177
63728	XLOC_006170	TIAL1	chr10	-	121336356	121336417	121336122	121336262	121336591	121336715	63728	20,6	48,65	4,2,1,4,9	80,77,93,54,71	108	85	0.000413709	0.0318467	0.247,0.068	0.038,0.02,0.008,0.055,0.091	0.115
27347	XLOC_049934	C9orf89	chr9	+	95874160	95874220	95869955	95870098	95874499	95874571	27347	110,53	1,0	61,81,46,74,67	9,3,1,14,6	86	65	0.000426072	0.0327105	0.988,1.0	0.837,0.953,0.972,0.8,0.894	0.103
35036	XLOC_005536	LRRC27	chr10	+	134155716	134155775	134151068	134151199	134158001	134158154	35036	32,21	0,0	8,11,6,34,10	0,13,5,10,2	104	85	0.000428053	0.0328185	1.0,1.0	1.0,0.409,0.495,0.735,0.803	0.312
50	XLOC_022785	LDLR	chr19	+	11233849	11234020	11231045	11231198	11238683	11238761	50	9,19	0,6	155,134,66,99,54	0,0,0,0,0	228	71	0.000429929	0.0329183	1.0,0.497	1.0,1.0,1.0,1.0,1.0	-0.252
42215	XLOC_038809	RGS14	chr5	+	176798475	176798590	176798350	176798397	176798873	176799599	42215	65,33	1,0	51,38,13,52,37	4,7,11,8,7	141	40	0.000436251	0.0331805	0.949,1.0	0.783,0.606,0.251,0.648,0.6	0.397
19613	XLOC_025266	LTBP1	chr2	+	33567904	33568030	33540210	33540336	33572433	33572577	19613	8,41	1,2	97,86,39,35,11	40,27,19,23,9	197	85	0.000439963	0.0333742	0.775,0.898	0.511,0.579,0.47,0.396,0.345	0.376
13893	XLOC_016157	HERC1	chr15	-	63915923	63916089	63915013	63915090	63916356	63916526	13893	152149	1,0	141108113131122	2,2,9,6,15	222	70	0.000453589	0.0342765	0.98,1.0	0.957,0.945,0.798,0.873,0.719	0.132
23347	XLOC_013578	LRR1	chr14	+	50074117	50074839	50069087	50069186	50080973	50081390	23347	269474	38,90	505753539444469	49,52,44,51,59	793	85	0.000453652	0.0342765	0.431,0.361	0.525,0.608,0.568,0.483,0.46	-0.133
35212	XLOC_010766	ASUN	chr12	-	27067340	27067511	27066906	27067061	27068934	27069113	35212	108237	23,23	181172146322139	9,8,10,12,8	242	85	0.000456022	0.0343197	0.623,0.784	0.876,0.883,0.837,0.904,0.859	-0.168
58578	XLOC_046109	TMEM120A	chr7	-	75616855	75616920	75616677	75616746	75617035	75617128	58578	87,31	1,0	75,106,103,65,70	28,10,7,19,3	93	62	0.000455666	0.0343197	0.983,1.0	0.641,0.876,0.907,0.695,0.94	0.18
11305	XLOC_039486	UIMC1	chr5	-	176395555	176396707	176385093	176385155	176397742	176397867	11305	396335	1,3	473615386517589	9,16,15,20,16	1193	55	0.000459446	0.0344867	0.948,0.837	0.708,0.639,0.543,0.544,0.629	0.28
44887	XLOC_020379	C17orf50	chr17	-	34089389	34089593	34083094	34083438	34091698	34092095	44887	16,18	1,4	0,0,0,7,7	1,2,7,5,10	275	85	0.000462896	0.0346096	0.832,0.582	0.0,0.0,0.0,0.302,0.178	0.611
32332	XLOC_033744	SETD2	chr3	-	47122405	47122573	47108559	47108608	47125209	47125872	32332	41,28	17,16	24,8,16,23,24	26,19,26,22,24	196	42	0.000476677	0.0354617	0.341,0.273	0.165,0.083,0.117,0.183,0.176	0.162
36330	XLOC_045007	C1GALT1	chr7	+	7254672	7254870	7222245	7222451	7273933	7274170	36330	15,13	16,5	8,6,9,12,2	31,33,16,30,13	269	85	0.000478008	0.0354617	0.229,0.451	0.075,0.054,0.151,0.112,0.046	0.252
19778	XLOC_017821	C16orf13	chr16	-	684888	685063	684718	684797	686093	686347	19778	127,78	1,1	177,141,116,95,140	14,8,4,31,15	233	72	0.000481827	0.0356988	0.975,0.96	0.796,0.845,0.9,0.486,0.743	0.214
52714	XLOC_042195	ATG5	chr6	-	106756238	106756366	106740902	106740981	106763975	106764141	52714	104,23	0,0	123152131144133	13,19,14,28,4	186	72	0.00049419	0.0361759	1.0,1.0	0.786,0.756,0.784,0.666,0.928	0.216
46325	XLOC_045118	STARD3NL	chr7	+	38218691	38218747	38217807	38218022	38247047	38247330	46325	54,25	49,41	13,18,9,18,32	51,72,44,51,56	98	85	0.000497442	0.0363387	0.489,0.346	0.181,0.178,0.151,0.234,0.331	0.202
63539	XLOC_020690	NA	chr17	-	56082774	56082961	56081011	56082402	56083161	56083334	63539	374248	62,22	486775548783509	42,37,14,31,61	258	85	0.000513554	0.0371836	0.665,0.788	0.792,0.873,0.928,0.893,0.733	-0.117
12329	XLOC_023086	ZNF146	chr19	+	36709023	36709097	36704666	36706057	36719649	36719721	12329	57,65	14,6	30,44,29,91,24	21,26,20,23,24	114	65	0.000518872	0.0374267	0.699,0.861	0.449,0.491,0.453,0.693,0.363	0.29
4064	XLOC_036515	RAB28	chr4	-	13426733	13426851	13383114	13383218	13462322	13462452	4064	3,13	39,23	0,0,1,8,0	27,51,39,51,50	189	85	0.000528092	0.0379713	0.033,0.203	0.0,0.0,0.011,0.066,0.0	0.103
41102	XLOC_001863	C1orf63	chr1	-	25570671	25570989	25570040	25570124	25571640	25571792	41102	281,76	32,14	326354341511492	18,13,40,35,3	381	77	0.00052841	0.0379713	0.64,0.523	0.785,0.846,0.633,0.747,0.971	-0.215
6574	XLOC_041900	RXRB	chr6	-	33163139	33163243	33162721	33162827	33163346	33163479	6574	82,49	6,5	81,39,24,45,28	8,13,11,16,24	175	85	0.000527327	0.0379713	0.869,0.826	0.831,0.593,0.515,0.577,0.362	0.272
26073	XLOC_019219	ARRB2	chr17	+	4621555	4621640	4621182	4621318	4621906	4621979	26073	276,85	7,0	282242232257241	14,11,18,13,41	137	66	0.000539361	0.0386612	0.95,1.0	0.907,0.914,0.861,0.905,0.739	0.11
10428	XLOC_019875	SLC9A3R1	chr17	+	72763074	72763116	72758716	72759659	72764285	72764375	10428	27,16	1,0	18,15,9,14,5	3,8,5,4,11	68	83	0.000541396	0.0387489	0.971,1.0	0.88,0.696,0.687,0.81,0.357	0.3
19616	XLOC_025266	LTBP1	chr2	+	33614250	33614373	33590399	33590570	33622199	33622349	19616	24,25	0,4	157,164,132,89,58	0,0,0,0,0	194	85	0.000542726	0.0387489	1.0,0.733	1.0,1.0,1.0,1.0,1.0	-0.133
49141	XLOC_002051	MED8	chr1	-	43853980	43854099	43853173	43853318	43855429	43855483	49141	256219	7,0	251247188313135	18,19,4,10,15	152	47	0.000541942	0.0387489	0.919,1.0	0.812,0.801,0.936,0.906,0.736	0.121
5288	XLOC_000744	TRMT13	chr1	+	100605737	100605807	100605204	100605267	100605963	100606070	5288	48,51	13,6	37,49,32,42,19	0,0,1,1,1	97	56	0.000545189	0.0388359	0.681,0.831	1.0,1.0,0.949,0.96,0.916	-0.209
8944	XLOC_032193	PPARA	chr22	-	46643002	46643118	46629723	46641135	46646152	46646211	8944	17,24	8,12	18,32,2,24,12	17,30,14,35,35	154	52	0.000547012	0.0389174	0.418,0.403	0.263,0.265,0.046,0.188,0.104	0.237
5426	XLOC_035913	PACRGL	chr4	+	20726430	20726511	20715054	20715162	20728907	20729020	5426	27,32	3,3	17,20,22,9,12	13,8,9,4,6	148	85	0.000561876	0.0397772	0.838,0.86	0.429,0.589,0.584,0.564,0.535	0.309
64144	XLOC_007330	NUCB2	chr11	+	17358894	17359081	17352448	17352530	17370891	17371130	64144	42,33	12,8	50,25,37,44,51	27,29,36,44,20	248	75	0.000563777	0.0398625	0.514,0.555	0.359,0.207,0.237,0.232,0.435	0.24
46381	XLOC_010627	ZNF384	chr12	-	6787828	6787876	6787292	6787626	6788111	6788349	46381	75,1	0,0	35,58,29,72,66	15,8,12,6,7	82	85	0.000566426	0.0400004	1.0,1.0	0.707,0.883,0.715,0.926,0.907	0.172
14369	XLOC_015725	NA	chr15	+	74914460	74914901	74912349	74912566	74917242	74917359	14369	196108	12,9	327272222187318	6,7,4,2,11	512	85	0.000571974	0.0402929	0.731,0.666	0.9,0.866,0.902,0.939,0.828	-0.189
39697	XLOC_000548	ACOT11	chr1	+	55199301	55199383	55197327	55197373	55203254	55203337	39697	130232	5,0	120,177,156,183,87	8,17,3,14,8	95	30	0.000576613	0.04052	0.891,1.0	0.826,0.767,0.943,0.805,0.774	0.122
4692	XLOC_015878	LRRC28	chr15	+	99857668	99857751	99828018	99828156	99874127	99874334	4692	3,11	21,17	4,3,6,0,7	49,53,53,53,69	152	85	0.000576605	0.04052	0.074,0.266	0.044,0.031,0.06,0.0,0.054	0.132
38301	XLOC_034106	CEP70	chr3	-	138310695	138310798	138290107	138290198	138313039	138313187	38301	68,38	0,13	56,166,44,151,108	0,0,0,0,0	173	84	0.000590372	0.0413212	1.0,0.587	1.0,1.0,1.0,1.0,1.0	-0.207
58916	XLOC_017801	DEF8	chr16	+	90015827	90015921	90015138	90015222	90020650	90020784	58916	37,9	28,18	11,12,17,10,13	44,45,30,55,60	162	77	0.000594569	0.041426	0.386,0.192	0.106,0.112,0.212,0.08,0.093	0.168
42205	XLOC_008699	PICALM	chr11	-	85701292	85701421	85694908	85695016	85707868	85707972	42205	16,7	34,46	46,24,12,17,35	20,22,29,30,6	200	85	0.000602419	0.0418203	0.167,0.061	0.494,0.317,0.15,0.194,0.713	-0.26
56660	XLOC_045151	PPIA	chr7	+	44838990	44839079	44838505	44838876	44840885	44843609	56660	68,48	10,7	79,96,77,83,111	17,58,27,36,55	164	85	0.000603201	0.0418239	0.779,0.78	0.707,0.462,0.596,0.544,0.511	0.216
46951	XLOC_026138	SP140L	chr2	+	231254633	231254738	231253273	231253348	231256801	231256944	46951	25,62	1,0	19,39,23,36,31	10,3,4,6,7	159	68	0.000605271	0.041866	0.914,1.0	0.448,0.848,0.711,0.72,0.654	0.281
13221	XLOC_006041	MORN4	chr10	-	99379343	99379440	99376964	99377079	99393103	99393344	13221	14,56	0,0	14,1,15,26,31	0,1,0,6,0	170	85	0.000608395	0.0418798	1.0,1.0	1.0,0.333,1.0,0.684,1.0	0.197
37277	XLOC_023604	ZNF135	chr19	+	58571336	58571403	58570606	58570678	58572947	58573074	37277	19,16	28,26	31,27,12,40,42	11,15,6,37,20	100	65	0.000606945	0.0418798	0.306,0.286	0.647,0.539,0.565,0.413,0.577	-0.252
49439	XLOC_038296	GPBP1	chr5	+	56532939	56532999	56531792	56531859	56542126	56542311	49439	73,69	38,50	46,75,50,42,35	48,57,62,83,88	81	60	0.000606607	0.0418798	0.587,0.505	0.415,0.494,0.374,0.273,0.228	0.189
15011	XLOC_010191	TMEM5	chr12	+	64176320	64176484	64174798	64174954	64178749	64178852	15011	1,12	20,23	19,12,11,33,8	15,8,13,15,14	235	85	0.000621587	0.0426342	0.018,0.159	0.314,0.352,0.234,0.443,0.171	-0.214
21064	XLOC_001499	NTPCR	chr1	+	233091302	233091465	233086369	233086490	233092092	233092189	21064	232730	110,33	653746424796575	5,19,2,31,17	234	85	0.000631997	0.0430389	0.434,0.889	0.979,0.934,0.987,0.903,0.925	-0.284
48048	XLOC_008882	SORL1	chr11	-	121347880	121350597	121340643	121344140	121350732	121350905	48048	32,50	1,11	234,86,272,206,268	1,5,0,0,0	2788	85	0.000631443	0.0430389	0.494,0.122	0.877,0.344,1.0,1.0,1.0	-0.536
53339	XLOC_039142	TMEM161B	chr5	-	87521585	87521683	87516406	87516536	87524261	87524345	53339	14,9	8,5	15,27,12,32,24	0,1,2,5,1	162	77	0.000630618	0.0430389	0.454,0.461	1.0,0.928,0.74,0.753,0.919	-0.41
46220	XLOC_000610	SRSF11	chr1	+	70697541	70697658	70694104	70694238	70697950	70698060	46220	109,72	88,38	159187135147291	227238220242221	188	85	0.000644128	0.0436058	0.359,0.461	0.241,0.262,0.217,0.215,0.373	0.148
61445	XLOC_038567	SMAD5	chr5	+	135488363	135488447	135468535	135468651	135489280	135489852	61445	0,0	43,3	6,0,0,7,11	14,14,4,21,11	154	85	0.000648518	0.0437994	0.0,0.0	0.191,0.0,0.0,0.155,0.356	-0.14
20157	XLOC_036767	LAMTOR3	chr4	-	100815111	100815157	100813156	100813191	100815491	100815703	20157	42,50	4,0	28,88,42,55,27	6,27,5,11,21	39	28	0.000659063	0.0444069	0.883,1.0	0.77,0.701,0.858,0.782,0.48	0.223
55337	XLOC_047590	PPP3CC	chr8	+	22396981	22397449	22390433	22390531	22398127	22408563	55337	23,31	26,12	88,61,59,71,122	18,14,15,3,27	539	85	0.000662455	0.044583	0.122,0.289	0.435,0.407,0.383,0.789,0.416	-0.281
30008	XLOC_038603	ANKHD1	chr5	+	139851823	139851880	139844251	139844361	139862164	139862252	30008	62,45	15,9	61,31,29,41,32	26,19,15,22,28	96	81	0.000672194	0.0449742	0.777,0.808	0.664,0.579,0.62,0.611,0.491	0.199
11114	XLOC_000956	TNFAIP8L2-SCNM1	chr1	+	151138395	151138728	151129103	151129198	151138946	151139017	11114	108,72	78,39	79,75,49,78,69	26,24,24,25,23	383	64	0.000677482	0.0452751	0.188,0.236	0.337,0.343,0.254,0.343,0.334	-0.11
59897	XLOC_038143	EXOC3	chr5	+	458014	458140	453484	454166	462074	462185	59897	9,17	4,10	21,16,23,17,21	0,2,0,2,3	197	85	0.000710533	0.0470447	0.493,0.423	1.0,0.775,1.0,0.786,0.751	-0.404
22608	XLOC_041051	LY6G6F	chr6	+	31678128	31678195	31677802	31677958	31683278	31683401	22608	7,8	5,4	49,54,21,22,31	7,6,0,3,1	120	85	0.000715218	0.0473002	0.498,0.586	0.832,0.864,1.0,0.839,0.956	-0.356
812	XLOC_020823	SLC25A19	chr17	-	73284582	73284672	73282384	73282540	73285434	73285530	812	31,37	47,37	40,60,30,59,32	16,34,21,39,10	166	85	0.000719154	0.0475056	0.252,0.339	0.561,0.475,0.422,0.437,0.621	-0.208
29834	XLOC_040924	MRS2	chr6	+	24423192	24423278	24418688	24418806	24423811	24429712	29834	8,6	10,9	28,59,41,38,17	8,9,11,9,14	158	85	0.000737539	0.0483826	0.301,0.264	0.653,0.779,0.667,0.694,0.395	-0.355
43149	XLOC_035998	FIP1L1	chr4	+	54306748	54306775	54294193	54294350	54308819	54308874	43149	15,9	54,50	40,39,23,38,29	46,59,49,76,58	20	48	0.000738343	0.0483826	0.4,0.302	0.676,0.613,0.53,0.545,0.545	-0.231
7496	XLOC_019626	DHX8	chr17	+	41566816	41566902	41561333	41561553	41567758	41567831	7496	123,73	3,12	145121134127155	2,2,2,0,2	139	66	0.000736116	0.0483826	0.951,0.743	0.972,0.966,0.97,1.0,0.974	-0.129
11058	XLOC_041467	LOC100507254	chr6	+	132467359	132468170	132454888	132455623	132490140	132490514	11058	78143	4,8	262,81,135,72,119	32,9,41,7,30	882	85	0.000742577	0.0486044	0.653,0.633	0.441,0.464,0.241,0.498,0.277	0.259
59136	XLOC_010961	CS	chr12	-	56712020	56712218	56709604	56711427	56712871	56712965	59136	254139	2,1	235202175163224	5,12,10,8,11	269	85	0.000746122	0.0487251	0.976,0.978	0.937,0.842,0.847,0.866,0.865	0.106
23312	XLOC_050110	GAPVD1	chr9	+	128031214	128031263	128024072	128024238	128057736	128057853	23312	2,1	6,3	2,8,10,15,11	0,3,1,5,0	84	85	0.000750106	0.048886	0.252,0.252	1.0,0.73,0.91,0.752,1.0	-0.626
53004	XLOC_022172	TXNL4A	chr18	-	77746601	77746750	77737597	77737701	77748239	77748532	53004	49,10	21,21	16,2,9,13,11	56,42,44,27,43	220	85	0.000759315	0.0491384	0.474,0.155	0.099,0.018,0.073,0.157,0.09	0.227
7537	XLOC_042000	RRP36	chr6	-	43023634	43023745	43023282	43023356	43023818	43023934	7537	343230	36,30	333458263449288	14,12,4,39,37	164	67	0.000758859	0.0491384	0.796,0.758	0.907,0.94,0.964,0.825,0.761	-0.102
64562	XLOC_034364	LOC220729	chr3	-	197349057	197349201	197348574	197348739	197350090	197350253	64562	30,39	17,8	36,22,29,8,45	30,26,28,74,42	215	85	0.000768223	0.0494081	0.411,0.658	0.322,0.251,0.291,0.041,0.298	0.294
885	XLOC_045236	STAG3L4	chr7	+	66773563	66773639	66770973	66771070	66774550	66774702	885	24,1	17,6	24,29,27,36,40	1,8,1,9,3	138	85	0.000778858	0.0498957	0.465,0.093	0.937,0.691,0.943,0.711,0.891	-0.556
34092	XLOC_024066	ZNF43	chr19	-	22033739	22033964	22028193	22028308	22034706	22034870	34092	11,32	17,17	29,31,14,49,95	9,9,5,8,15	296	85	0.000781728	0.0499678	0.157,0.351	0.481,0.497,0.446,0.638,0.645	-0.287

## Sheet: SE.MATS.JunctionCountOnly
ID	GeneID	geneSymbol	chr	strand	exonStart_0base	exonEnd	upstreamES	upstreamEE	downstreamES	downstreamEE	ID	IJC_SAMPLE_1	SJC_SAMPLE_1	IJC_SAMPLE_2	SJC_SAMPLE_2	IncFormLen	SkipFormLen	PValue	FDR	IncLevel1	IncLevel2	IncLevelDifference
12461	XLOC_001288	PTPRC	chr1	+	198671515	198671659	198668692	198668833	198672426	198672501	12461	299237	7,10	179236152190211	52,71,39,77,52	153	68	0	0	0.95,0.913	0.605,0.596,0.634,0.523,0.643	0.331
36388	XLOC_031722	XPNPEP3	chr22	+	41256677	41256797	41253075	41253249	41257621	41258785	36388	34,33	15,9	0,3,1,0,3	7,14,16,37,47	170	85	0	0	0.531,0.647	0.0,0.097,0.03,0.0,0.031	0.557
43918	XLOC_000068	SMIM1	chr1	+	3689626	3689745	3689285	3689352	3691862	3692047	43918	5,0	6,11	169213112192124	3,2,0,7,1	145	60	0	0	0.256,0.0	0.959,0.978,1.0,0.919,0.981	-0.839
63765	XLOC_005221	RPS24	chr10	+	79799961	79799983	79796951	79797062	79800372	79800473	63765	982562	23861671	8.58111e+17	9.8213e+16	30	85	0	0	0.538,0.488	0.712,0.708,0.743,0.811,0.783	-0.238
63770	XLOC_005221	RPS24	chr10	+	79799958	79799983	79796951	79797062	79800372	79800473	63770	310191	23861671	302365342451516	9.8213e+16	36	85	0	0	0.235,0.213	0.421,0.399,0.466,0.543,0.51	-0.244
7220	XLOC_039318	TMEM173	chr5	-	138856913	138857100	138855112	138856039	138857854	138858093	7220	791437	429175	5967744451011540	44,121,62,129,135	170	85	1.11022e-16	6.26299e-13	0.48,0.555	0.871,0.762,0.782,0.797,0.669	-0.259
43664	XLOC_005820	NA	chr10	-	64975312	64975456	64975022	64975215	64976966	64977091	43664	202112	31,10	477309382361575	3,4,0,12,8	170	85	5.55112e-16	2.08766e-12	0.765,0.848	0.988,0.975,1.0,0.938,0.973	-0.168
60123	XLOC_011144	CCDC53	chr12	-	102411497	102411583	102406213	102406970	102419751	102419816	60123	48,45	114140	12,6,16,19,21	205184190212173	131	58	5.55112e-16	2.08766e-12	0.157,0.125	0.025,0.014,0.036,0.038,0.051	0.108
53153	XLOC_052143	PQBP1	chrX	+	48759509	48759794	48759206	48759319	48760008	48760072	53153	1713845	32,20	1.25114e+18	57,132,59,83,163	142	57	8.21565e-15	2.57478e-11	0.956,0.944	0.898,0.804,0.869,0.865,0.775	0.108
42643	XLOC_020853	JMJD6	chr17	-	74717344	74717438	74716441	74716580	74717879	74718015	42643	48,21	67,25	6,29,22,24,41	165,305,169,65,185	170	85	9.76996e-15	2.90075e-11	0.264,0.296	0.018,0.045,0.061,0.156,0.1	0.204
4130	XLOC_019414	LGALS9	chr17	+	25974295	25974458	25974055	25974144	25975861	25976586	4130	15101369	55,73	1.00414e+19	125176120180176	167	82	1.06581e-14	3.00624e-11	0.931,0.902	0.798,0.8,0.82,0.785,0.827	0.111
33540	XLOC_014130	AP1G2	chr14	-	24032408	24032491	24031712	24031802	24032588	24032711	33540	114,73	121137	58,100,46,64,90	354447263477420	150	83	1.25455e-14	3.37009e-11	0.343,0.228	0.083,0.11,0.088,0.069,0.106	0.194
15227	XLOC_031649	HMGXB4	chr22	+	35659974	35660089	35659788	35659867	35660640	35661596	15227	111184	64,85	110,77,88,90,43	150,186,131,99,211	157	72	2.9865e-14	7.65793e-11	0.443,0.498	0.252,0.16,0.236,0.294,0.085	0.265
6086	XLOC_045914	LOC401320	chr7	-	30591715	30591795	30587899	30590397	30601081	30601744	6086	93,41	11,1	21,35,6,16,27	19,37,10,24,29	146	85	3.30846e-14	7.82874e-11	0.831,0.96	0.392,0.355,0.259,0.28,0.352	0.568
12747	XLOC_014395	ACYP1	chr14	-	75523149	75523263	75519927	75520362	75530172	75530264	12747	17,29	58,49	8,8,3,6,5	113,125,45,144,93	170	85	5.53557e-12	1.0768e-08	0.128,0.228	0.034,0.031,0.032,0.02,0.026	0.149
24208	XLOC_050069	CNTRL	chr9	+	123857165	123857296	123852552	123852683	123858699	123858841	24208	145148	25,43	147154134179172	3,1,5,14,6	170	85	1.60634e-11	2.74596e-08	0.744,0.632	0.961,0.987,0.931,0.865,0.935	-0.248
60495	XLOC_007368	ARL14EP	chr11	+	30352432	30352921	30344551	30344749	30354412	30354540	60495	137144	32,19	120173105183116	3,4,3,2,2	170	85	2.69477e-11	4.34335e-08	0.682,0.791	0.952,0.956,0.946,0.979,0.967	-0.223
32607	XLOC_012592	TFDP1	chr13	+	114292132	114292211	114290848	114291015	114294434	114295788	32607	182409	0,6	219291181263247	10,25,36,20,30	144	85	4.65502e-11	7.29442e-08	1.0,0.976	0.928,0.873,0.748,0.886,0.829	0.135
36386	XLOC_031722	XPNPEP3	chr22	+	41256681	41256797	41253084	41253249	41257621	41258785	36386	31,46	15,9	0,6,2,0,17	7,14,16,37,47	170	85	5.59446e-11	8.09217e-08	0.508,0.719	0.0,0.176,0.059,0.0,0.153	0.536
13347	XLOC_013595	ATP5S	chr14	+	50788200	50788312	50777735	50779107	50789228	50789743	13347	280181	19,11	240247150233315	0,2,0,0,1	170	85	7.50106e-11	1.0075e-07	0.881,0.892	1.0,0.984,1.0,1.0,0.994	-0.109
62257	XLOC_045276	LAT2	chr7	+	73629151	73629270	73624086	73624418	73630276	73630399	62257	194278	213229	308521272385602	132,116,99,196,250	170	85	1.32421e-10	1.62394e-07	0.313,0.378	0.538,0.692,0.579,0.495,0.546	-0.224
18564	XLOC_007536	MS4A7	chr11	+	60152560	60152695	60150601	60150761	60154189	60154246	18564	236,89	169259	210,373,479,25,77	31,64,86,11,15	135	50	1.40558e-10	1.68705e-07	0.341,0.113	0.715,0.683,0.674,0.457,0.655	-0.41
37681	XLOC_038752	SPDL1	chr5	+	169014202	169014376	169009810	169010893	169015397	169015579	37681	0,0	35,62	13,16,7,18,8	29,29,29,40,22	170	85	1.55555e-10	1.82816e-07	0.0,0.0	0.183,0.216,0.108,0.184,0.154	-0.169
59446	XLOC_001879	UBXN11	chr1	-	26629303	26629409	26624452	26624553	26633082	26633195	59446	21,6	57,16	31,63,34,66,39	19,23,17,24,25	170	85	2.0129e-10	2.27103e-07	0.156,0.158	0.449,0.578,0.5,0.579,0.438	-0.352
12981	XLOC_002197	CRYZ	chr1	-	75172786	75172888	75172582	75172678	75175781	75175931	12981	69127	28,22	118,159,63,159,59	3,0,1,8,0	170	85	3.03689e-10	3.2324e-07	0.552,0.743	0.952,1.0,0.969,0.909,1.0	-0.319
55148	XLOC_036678	MTHFD2L	chr4	-	75144206	75144495	75108266	75115968	75195914	75196323	55148	92,42	11,8	364550316310281	5,9,9,2,3	170	85	4.2143e-10	4.40254e-07	0.807,0.724	0.973,0.968,0.946,0.987,0.979	-0.205
8351	XLOC_033833	NT5DC2	chr3	-	52558832	52558897	52558309	52558627	52558978	52559119	8351	189414	30,16	274339277320238	14,0,0,0,0	116	85	5.22508e-10	5.08202e-07	0.822,0.95	0.935,1.0,1.0,1.0,1.0	-0.101
32539	XLOC_041005	HLA-F	chr6	+	29693787	29693820	29693223	29693340	29694659	29695073	32539	91,78	14,32	96,100,144,36,131	3,5,4,1,5	52	85	5.64548e-10	5.39784e-07	0.914,0.799	0.981,0.97,0.983,0.983,0.977	-0.122
31824	XLOC_024141	IGFLR1	chr19	-	36235391	36235593	36235223	36235322	36236025	36236088	31824	62,32	7,3	9,27,35,13,19	12,29,13,29,26	141	56	1.37811e-09	1.21472e-06	0.779,0.809	0.23,0.27,0.517,0.151,0.225	0.515
28449	XLOC_018305	ACD	chr16	-	67692457	67692544	67691888	67692265	67692622	67692719	28449	313115	0,0	325512257246367	24,34,21,35,8	160	85	1.70702e-09	1.45904e-06	1.0,1.0	0.878,0.889,0.867,0.789,0.961	0.123
2207	XLOC_009810	DYRK4	chr12	+	4716492	4716553	4714079	4714252	4719320	4719450	2207	125130	10,26	74,117,85,71,72	41,72,34,48,85	108	85	1.75457e-09	1.4773e-06	0.908,0.797	0.587,0.561,0.663,0.538,0.4	0.303
63278	XLOC_036714	SEC31A	chr4	-	83782783	83782861	83778841	83778917	83784470	83784545	63278	65,66	9,8	38,51,32,73,43	24,41,20,34,36	109	52	3.48734e-09	2.742e-06	0.775,0.797	0.43,0.372,0.433,0.506,0.363	0.365
55326	XLOC_019408	WSB1	chr17	+	25637086	25637200	25636125	25636298	25638534	25638642	55326	461312	6,5	628766484462297	56,72,12,32,32	170	85	3.85937e-09	2.9824e-06	0.975,0.969	0.849,0.842,0.953,0.878,0.823	0.103
13852	XLOC_033745	KIF9	chr3	-	47323629	47323875	47318771	47318869	47323984	47324337	13852	2,0	97,50	12,51,34,37,3	81,73,81,122,82	170	85	4.12203e-09	3.14233e-06	0.01,0.0	0.069,0.259,0.173,0.132,0.018	-0.125
3849	XLOC_030223	UCKL1	chr20	-	62575005	62575022	62572462	62572561	62575749	62575811	3849	23,1	33,5	44,37,21,45,55	0,8,6,3,1	10	55	4.47241e-09	3.36397e-06	0.793,0.524	1.0,0.962,0.951,0.988,0.997	-0.321
3899	XLOC_048404	SLC10A5	chr8	-	82629483	82629523	82627221	82627349	82630416	82630459	3899	134,84	10,5	83,90,63,104,104	20,30,13,49,48	33	36	5.04238e-09	3.74277e-06	0.936,0.948	0.819,0.766,0.841,0.698,0.703	0.177
32605	XLOC_012592	TFDP1	chr13	+	114292132	114292199	114290848	114291015	114294434	114295788	32605	100250	0,6	173206137169160	10,25,36,20,30	120	85	6.65521e-09	4.81325e-06	1.0,0.967	0.925,0.854,0.729,0.857,0.791	0.152
25040	XLOC_023904	TRMT1	chr19	-	13220728	13220815	13220582	13220652	13220971	13221120	25040	414102	114,28	438514228579394	26,67,26,54,63	138	63	8.34926e-09	5.96201e-06	0.624,0.624	0.885,0.778,0.8,0.83,0.741	-0.183
23792	XLOC_015823	AKAP13	chr15	+	86201767	86201821	86198647	86199018	86207793	86207986	23792	118110	7,4	308445305205411	74,80,79,42,177	94	85	8.78186e-09	6.15559e-06	0.938,0.961	0.79,0.834,0.777,0.815,0.677	0.171
49580	XLOC_025775	PLEKHB2	chr2	+	131901980	131902022	131897739	131897848	131904209	131907425	49580	0,3	118150	18,24,21,3,14	108,146,89,122,60	70	85	1.4061e-08	9.44295e-06	0.0,0.024	0.168,0.166,0.223,0.029,0.221	-0.149
6611	XLOC_032934	GLYCTK	chr3	+	52324319	52324735	52321835	52321892	52324975	52325127	6611	7,0	55,66	24,27,12,18,29	64,46,22,36,95	135	50	1.8675e-08	1.19715e-05	0.045,0.0	0.122,0.179,0.168,0.156,0.102	-0.123
22895	XLOC_030820	MX1	chr21	+	42799132	42799231	42797977	42798190	42799681	42799793	22895	143148	5,0	84,74,73,33,33	16,7,8,12,12	170	85	2.24258e-08	1.42075e-05	0.935,1.0	0.724,0.841,0.82,0.579,0.579	0.259
30556	XLOC_012543	UBAC2	chr13	+	99896085	99896205	99890680	99890808	99966350	99966474	30556	84,78	27,15	86,166,101,130,98	5,6,3,7,6	170	85	2.26668e-08	1.42075e-05	0.609,0.722	0.896,0.933,0.944,0.903,0.891	-0.248
16841	XLOC_031994	ZMAT5	chr22	-	30150737	30150852	30144406	30144560	30162860	30162969	16841	21,24	4,4	4,10,8,41,5	17,35,9,38,11	170	85	2.95614e-08	1.75539e-05	0.724,0.75	0.105,0.125,0.308,0.35,0.185	0.522
7471	XLOC_032021	PISD	chr22	-	32019669	32019835	32017634	32017871	32044086	32044262	7471	48,21	89121	78,80,25,92,63	55,57,22,103,63	170	85	3.05852e-08	1.79727e-05	0.212,0.08	0.415,0.412,0.362,0.309,0.333	-0.22
29048	XLOC_042201	SCML4	chr6	-	108093375	108093590	108070887	108071017	108145329	108145691	29048	2,0	13,8	3,8,17,10,12	0,0,1,1,5	170	85	3.11325e-08	1.81057e-05	0.071,0.0	1.0,1.0,0.895,0.833,0.545	-0.819
33315	XLOC_010000	IRAK4	chr12	+	44165022	44165168	44161905	44162075	44165982	44166165	33315	30,27	3,3	7,13,9,23,0	12,16,6,22,15	170	85	4.10926e-08	2.31812e-05	0.833,0.818	0.226,0.289,0.429,0.343,0.0	0.568
2581	XLOC_024414	CARD8	chr19	-	48741639	48741789	48737659	48737800	48744218	48744320	2581	136119	6,8	94,138,89,155,124	30,28,22,37,29	170	85	4.32313e-08	2.32263e-05	0.919,0.881	0.61,0.711,0.669,0.677,0.681	0.23
63066	XLOC_010840	KANSL2	chr12	-	49053699	49053764	49048723	49048843	49054148	49054402	63066	17,32	58,48	6,14,3,18,6	123,133,81,102,88	116	85	4.30719e-08	2.32263e-05	0.177,0.328	0.035,0.072,0.026,0.115,0.048	0.193
6493	XLOC_012619	N6AMT2	chr13	-	21311861	21311944	21305979	21306260	21331593	21331756	6493	125181	1,8	87,77,48,96,42	11,11,10,22,28	152	85	4.31769e-08	2.32263e-05	0.986,0.927	0.816,0.797,0.729,0.709,0.456	0.255
45578	XLOC_033608	COLQ	chr3	-	15626754	15626849	15624383	15624496	15628031	15628109	45578	42,82	8,12	113220113233165	8,0,4,2,3	156	71	5.38167e-08	2.8373e-05	0.705,0.757	0.865,1.0,0.928,0.981,0.962	-0.216
59014	XLOC_050171	NA	chr9	+	132255697	132255874	132250938	132251578	132265601	132267322	59014	76,29	10,0	77,62,67,3,20	62,60,36,3,44	170	85	5.34475e-08	2.8373e-05	0.792,1.0	0.383,0.341,0.482,0.333,0.185	0.551
9801	XLOC_010232	CNOT2	chr12	+	70724066	70724249	70723202	70723350	70726546	70726626	9801	346326	4,0	269324203305286	5,13,7,20,65	158	73	7.63515e-08	3.91558e-05	0.976,1.0	0.961,0.92,0.931,0.876,0.67	0.116
7526	XLOC_042000	RRP36	chr6	-	43023282	43023359	43021448	43022224	43023634	43023745	7526	215143	1,2	157216137227168	26,28,5,18,13	140	85	7.95181e-08	4.00516e-05	0.992,0.977	0.786,0.824,0.943,0.884,0.887	0.12
50486	XLOC_002890	C1orf186	chr1	-	206299689	206299802	206289366	206289626	206306068	206306292	50486	267,89	20,19	61,56,24,204,50	31,41,11,86,41	170	85	8.36946e-08	4.17821e-05	0.87,0.701	0.496,0.406,0.522,0.543,0.379	0.316
6723	XLOC_027040	HIBCH	chr2	-	191073605	191073640	191069825	191069958	191077681	191077801	6723	45,73	2,0	23,47,36,34,43	16,7,5,29,11	56	85	8.45024e-08	4.18153e-05	0.972,1.0	0.686,0.911,0.916,0.64,0.856	0.184
48765	XLOC_000951	PRUNE	chr1	+	150990942	150991145	150990287	150990380	150997086	150997271	48765	13,10	22,9	52,43,20,53,16	7,8,5,8,3	170	85	8.83373e-08	4.29593e-05	0.228,0.357	0.788,0.729,0.667,0.768,0.727	-0.443
42147	XLOC_010596	CACNA1C	chr12	-	2799305	2799376	2791651	2791778	2799972	2800327	42147	39,25	2,0	19,29,6,17,32	11,12,7,28,17	128	85	9.02072e-08	4.34937e-05	0.928,1.0	0.534,0.616,0.363,0.287,0.556	0.493
62407	XLOC_031766	TSPO	chr22	+	43555215	43555426	43547519	43547610	43557057	43557196	62407	161,10	14,3	1.41622e+19	25,14,11,26,27	169	84	9.23604e-08	4.35691e-05	0.851,0.624	0.966,0.987,0.985,0.972,0.964	-0.237
59006	XLOC_050171	NA	chr9	+	132255756	132255874	132250938	132251578	132265601	132275068	59006	63,20	10,0	56,40,47,3,15	62,60,36,3,44	170	85	9.65104e-08	4.49946e-05	0.759,1.0	0.311,0.25,0.395,0.333,0.146	0.593
39007	XLOC_047760	ADHFE1	chr8	+	67357452	67357649	67356871	67356983	67359498	67359576	39007	77,42	4,5	8,19,5,25,21	9,13,10,9,13	156	71	1.12144e-07	5.18545e-05	0.898,0.793	0.288,0.399,0.185,0.558,0.424	0.475
6335	XLOC_021716	ANKRD12	chr18	+	9204473	9204542	9195548	9195696	9208654	9208801	6335	72,54	113,69	129,141,88,133,163	35,43,65,105,34	124	85	1.14065e-07	5.2314e-05	0.304,0.349	0.716,0.692,0.481,0.465,0.767	-0.298
14911	XLOC_034341	TFRC	chr3	-	195788190	195788305	195787050	195787118	195789452	195789516	14911	16,0	15,22	1,1,1,5,3	101,141,73,108,52	118	33	1.2245e-07	5.57069e-05	0.23,0.0	0.003,0.002,0.004,0.013,0.016	0.107
42132	XLOC_010596	CACNA1C	chr12	-	2791651	2791778	2781294	2781412	2799972	2800145	42132	7,0	41,10	16,20,7,53,37	24,11,6,29,36	170	85	1.82937e-07	8.12587e-05	0.079,0.0	0.25,0.476,0.368,0.477,0.339	-0.342
13004	XLOC_021936	ENOSF1	chr18	-	697239	697355	694247	694334	706469	706578	13004	60,97	25,20	131194126332162	11,6,8,18,15	165	80	1.94543e-07	8.44199e-05	0.538,0.702	0.852,0.94,0.884,0.899,0.84	-0.263
41098	XLOC_001863	C1orf63	chr1	-	25570944	25570989	25570040	25570715	25571640	25571792	41098	53,21	17,2	80,77,91,134,129	3,0,1,6,2	76	85	2.00456e-07	8.63216e-05	0.777,0.922	0.968,1.0,0.99,0.962,0.986	-0.132
27346	XLOC_049934	C9orf89	chr9	+	95874160	95874220	95869955	95870109	95874499	95874571	27346	112,53	1,0	66,83,46,74,66	7,3,16,28,19	86	65	2.06526e-07	8.82618e-05	0.988,1.0	0.877,0.954,0.685,0.666,0.724	0.213
62267	XLOC_045276	LAT2	chr7	+	73629151	73629340	73624260	73624418	73630276	73630399	62267	356545	213229	5078385325641040	132,116,99,196,250	170	85	2.14424e-07	9.09482e-05	0.455,0.543	0.658,0.783,0.729,0.59,0.677	-0.188
41839	XLOC_041927	TAF11	chr6	-	34847743	34847840	34845554	34846497	34848065	34848153	41839	92156	2,1	93,190,99,113,54	15,13,16,15,25	166	81	2.36083e-07	9.70013e-05	0.957,0.987	0.752,0.877,0.751,0.786,0.513	0.236
50696	XLOC_020211	ZSWIM7	chr17	-	15881113	15881227	15879561	15880406	15881357	15881477	50696	69,32	4,3	26,35,26,103,30	19,45,24,19,25	170	85	2.37293e-07	9.70013e-05	0.896,0.842	0.406,0.28,0.351,0.73,0.375	0.441
46596	XLOC_020750	GH1	chr17	-	62007433	62007745	62007129	62007248	62008694	62008745	46596	9372177	62171	1.96113e+19	340,286,499,97,700	129	44	2.68694e-07	0.000107879	0.838,0.813	0.663,0.608,0.642,0.812,0.499	0.181
63287	XLOC_036714	SEC31A	chr4	-	83783686	83783725	83778841	83778917	83784470	83784545	63287	31,41	9,8	30,33,12,36,27	24,41,20,34,36	31	52	2.78164e-07	0.000110505	0.852,0.896	0.677,0.574,0.502,0.64,0.557	0.284
17456	XLOC_029948	APMAP	chr20	-	24949527	24949720	24943579	24944658	24950161	24950296	17456	502154	9,8	405488307505354	31,52,23,36,69	170	85	2.80159e-07	0.00011052	0.965,0.906	0.867,0.824,0.87,0.875,0.72	0.104
30584	XLOC_009809	RAD51AP1	chr12	+	4665518	4665668	4662148	4662313	4668022	4669213	30584	21165	1,0	51,72,59,139,57	7,49,13,6,29	170	85	2.84914e-07	0.000110905	0.913,1.0	0.785,0.424,0.694,0.921,0.496	0.293
8942	XLOC_032193	PPARA	chr22	-	46643006	46643118	46639909	46641135	46646152	46646220	8942	34,49	8,12	23,31,9,42,11	17,30,14,35,35	146	61	3.52411e-07	0.000131657	0.64,0.63	0.361,0.302,0.212,0.334,0.116	0.37
52657	XLOC_053157	HAUS7	chrX	-	152720334	152720511	152719851	152719966	152720999	152721224	52657	20,12	157118	63,88,76,65,66	223247121325164	170	85	3.87704e-07	0.000142949	0.06,0.048	0.124,0.151,0.239,0.091,0.168	-0.101
59253	XLOC_008277	LIN7C	chr11	-	27527863	27528002	27523348	27523467	27528262	27529883	59253	32,13	8,12	2,5,6,4,4	24,36,18,44,23	170	85	3.87385e-07	0.000142949	0.667,0.351	0.04,0.065,0.143,0.043,0.08	0.435
12465	XLOC_001288	PTPRC	chr1	+	198665840	198666038	198661475	198661502	198668692	198668833	12465	154107	7,10	79,116,67,60,106	30,29,20,48,22	105	20	3.92132e-07	0.000143633	0.807,0.671	0.334,0.432,0.39,0.192,0.479	0.374
31835	XLOC_024141	IGFLR1	chr19	-	36230610	36230670	36227985	36230527	36231924	36232124	31835	204,47	43,2	123,208,65,164,117	59,109,74,118,76	106	85	4.90181e-07	0.000176128	0.792,0.95	0.626,0.605,0.413,0.527,0.552	0.326
26299	XLOC_050167	PPP2R4	chr9	+	131890242	131890347	131885330	131885417	131891263	131891389	26299	5,3	38,68	24,32,11,20,34	44,59,54,49,64	165	80	5.8753e-07	0.000203336	0.06,0.021	0.209,0.208,0.09,0.165,0.205	-0.135
5135	XLOC_009949	LRMP	chr12	+	25257294	25257396	25256942	25256992	25259876	25259984	5135	79110	8,15	119,138,71,176,102	0,0,2,6,1	128	43	6.03979e-07	0.000207754	0.768,0.711	1.0,1.0,0.923,0.908,0.972	-0.221
59011	XLOC_050171	NA	chr9	+	132255694	132255874	132250938	132251578	132265601	132275068	59011	56,23	10,0	55,49,51,2,12	62,60,36,3,44	170	85	6.20625e-07	0.000212186	0.737,1.0	0.307,0.29,0.415,0.25,0.12	0.592
50707	XLOC_020211	ZSWIM7	chr17	-	15880892	15881227	15879561	15880406	15881357	15881477	50707	66,34	4,3	33,43,28,103,36	19,45,24,19,25	170	85	7.30273e-07	0.000241157	0.892,0.85	0.465,0.323,0.368,0.73,0.419	0.41
6327	XLOC_024027	NR2C2AP	chr19	-	19313278	19313384	19313139	19313207	19313599	19313690	6327	126185	23,19	105,115,94,129,41	42,60,37,42,31	145	60	7.31011e-07	0.000241157	0.694,0.801	0.508,0.442,0.512,0.56,0.354	0.272
39983	XLOC_011297	ZCCHC8	chr12	-	123007345	123007453	123006689	123006846	123011394	123011632	39983	119,27	216197	110136141258290	142205181187152	170	85	7.89586e-07	0.000257469	0.216,0.064	0.279,0.249,0.28,0.408,0.488	-0.201
38486	XLOC_019602	COASY	chr17	+	40717000	40717065	40716463	40716595	40717244	40717329	38486	216184	8,2	174201138187194	26,28,9,8,42	109	78	8.31944e-07	0.000268181	0.951,0.985	0.827,0.837,0.916,0.944,0.768	0.11
51502	XLOC_020104	ZNF232	chr17	-	5014370	5014514	5012688	5013163	5015094	5015646	51502	12,2	13,11	9,21,34,45,31	0,2,7,8,1	170	85	9.21341e-07	0.000293642	0.316,0.083	1.0,0.84,0.708,0.738,0.939	-0.645
33178	XLOC_013514	PCK2	chr14	+	24572368	24572464	24571961	24572099	24572718	24573339	33178	163224	4,0	119174144181165	2,16,21,15,16	170	85	9.45391e-07	0.000296378	0.953,1.0	0.967,0.845,0.774,0.858,0.838	0.12
44949	XLOC_019635	C17orf53	chr17	+	42232220	42232306	42231923	42232032	42232653	42232779	44949	17,67	0,0	19,23,15,36,33	8,8,6,10,7	158	85	1.07085e-06	0.000328309	1.0,1.0	0.561,0.607,0.574,0.659,0.717	0.376
23793	XLOC_015823	AKAP13	chr15	+	86205618	86205684	86198647	86199018	86207793	86207986	23793	20,8	7,4	26,34,43,37,17	74,80,79,42,177	118	85	1.08764e-06	0.00032987	0.673,0.59	0.202,0.234,0.282,0.388,0.065	0.397
53490	XLOC_032229	DENND6B	chr22	-	50752828	50752923	50752242	50752307	50753033	50753129	53490	4,0	20,2	10,1,5,4,11	2,0,0,0,2	143	58	1.08309e-06	0.00032987	0.075,0.0	0.67,1.0,1.0,1.0,0.69	-0.834
56390	XLOC_032756	CNOT10	chr3	+	32778901	32778982	32776291	32776468	32800949	32801063	56390	92106	7,31	125152123133173	5,1,2,1,6	148	85	1.13454e-06	0.000342255	0.883,0.663	0.935,0.989,0.972,0.987,0.943	-0.192
47032	XLOC_008672	PAK1	chr11	-	77036372	77036421	77033059	77034405	77043774	77043912	47032	25,32	98115	7,8,2,15,5	104,115,75,82,101	84	85	1.16561e-06	0.000349759	0.205,0.22	0.064,0.066,0.026,0.156,0.048	0.141
13401	XLOC_020762	AMZ2P1	chr17	-	62969349	62969635	62968871	62969045	62971677	62971741	13401	3,0	31,34	4,5,10,13,7	8,10,14,30,6	142	57	1.2063e-06	0.000356283	0.037,0.0	0.167,0.167,0.223,0.148,0.319	-0.186
33431	XLOC_032082	ANKRD54	chr22	-	38229923	38229984	38229690	38229762	38234506	38234600	33431	1,0	15,5	3,12,9,7,6	1,5,0,0,3	88	65	1.30613e-06	0.00038177	0.047,0.0	0.689,0.639,1.0,1.0,0.596	-0.761
43800	XLOC_017670	DHODH	chr16	+	72055022	72055210	72050922	72051005	72056260	72056374	43800	174,91	6,8	172263113268109	0,0,0,1,0	161	76	1.42765e-06	0.000410902	0.932,0.843	1.0,1.0,1.0,0.992,1.0	-0.111
51361	XLOC_026418	HEATR5B	chr2	-	37217790	37217942	37215788	37216002	37227728	37227956	51361	105,36	4,0	53,63,52,39,63	10,23,17,8,11	170	85	1.51103e-06	0.000430505	0.929,1.0	0.726,0.578,0.605,0.709,0.741	0.293
39430	XLOC_001331	ZC3H11A	chr1	+	203765420	203765624	203764750	203764922	203770702	203770756	39430	46,45	1,4	14,15,16,17,26	7,12,6,14,10	132	47	1.59684e-06	0.000446334	0.942,0.8	0.416,0.308,0.487,0.302,0.481	0.472
41843	XLOC_041927	TAF11	chr6	-	34847402	34847840	34837461	34846497	34848065	34848153	41843	53,84	2,1	53,106,67,71,53	15,13,16,15,25	166	81	1.62277e-06	0.000450955	0.928,0.976	0.633,0.799,0.671,0.698,0.508	0.29
12820	XLOC_033581	TAMM41	chr3	-	11886364	11886570	11885502	11885685	11887975	11888385	12820	31,25	70,54	5,15,0,0,14	50,47,52,153,28	170	85	1.65565e-06	0.000453344	0.181,0.188	0.048,0.138,0.0,0.0,0.2	0.107
14929	XLOC_024552	ZNF347	chr19	-	53682933	53683237	53678697	53678824	53686136	53686192	14929	9,4	6,1	8,4,6,27,9	0,2,0,0,0	134	49	1.66351e-06	0.000453344	0.354,0.594	1.0,0.422,1.0,1.0,1.0	-0.41
16166	XLOC_012373	BRCA2	chr13	+	32918694	32918790	32910401	32915333	32920963	32921033	16166	16,5	2,5	6,13,5,9,2	0,0,0,0,1	148	63	1.7296e-06	0.000466843	0.773,0.299	1.0,1.0,1.0,1.0,0.46	-0.356
6083	XLOC_045914	LOC401320	chr7	-	30590933	30591095	30590251	30590397	30591715	30591795	6083	9,0	54,25	9,12,0,7,12	8,10,5,5,11	158	73	1.86874e-06	0.000499715	0.071,0.0	0.342,0.357,0.0,0.393,0.335	-0.25
6353	XLOC_034145	TM4SF1	chr3	-	149093229	149093375	149089473	149089654	149093466	149093556	6353	209,44	18,10	384,157,256,65,50	2,0,6,6,1	168	83	1.8691e-06	0.000499715	0.852,0.685	0.99,1.0,0.955,0.843,0.961	-0.181
62781	XLOC_050257	EGFL7	chr9	+	139564620	139564782	139564365	139564461	139565401	139565466	62781	590,11	11,0	311730440408449	14,66,43,25,36	143	58	1.99462e-06	0.000528266	0.956,1.0	0.9,0.818,0.806,0.869,0.835	0.132
45293	XLOC_016161	FAM96A	chr15	-	64373300	64373350	64367690	64367736	64380885	64381050	45293	345482	26,63	287458261364312	49,85,68,65,127	43	39	2.13959e-06	0.000561389	0.923,0.874	0.842,0.83,0.777,0.836,0.69	0.104
55096	XLOC_027037	ORMDL1	chr2	-	190647739	190647849	190647147	190647328	190648994	190649097	55096	151,79	38,28	88,139,63,110,66	58,87,49,79,51	170	85	2.28814e-06	0.0005894	0.665,0.585	0.431,0.444,0.391,0.41,0.393	0.211
14849	XLOC_033782	AMT	chr3	-	49459536	49459704	49458924	49459005	49459871	49462307	14849	19106	0,15	122,137,70,246,127	0,0,0,0,1	159	74	2.33619e-06	0.000596247	1.0,0.767	1.0,1.0,1.0,1.0,0.983	-0.113
59436	XLOC_001879	UBXN11	chr1	-	26629533	26629658	26629303	26629409	26633082	26633195	59436	16,7	16,6	0,13,15,0,16	31,63,34,66,39	170	85	2.61248e-06	0.000655001	0.333,0.368	0.0,0.094,0.181,0.0,0.17	0.262
14144	XLOC_046166	SAMD9	chr7	-	92776400	92776459	92775221	92775353	92777506	92778104	14144	14,3	17,5	21,24,16,57,27	5,4,6,7,1	104	85	2.67251e-06	0.000667087	0.402,0.329	0.774,0.831,0.685,0.869,0.957	-0.458
2120	XLOC_000767	PRPF38B	chr1	+	109236211	109236264	109234934	109235489	109238323	109238392	2120	63,13	78,19	77,29,20,94,104	225273180195227	69	62	2.6937e-06	0.000669414	0.421,0.381	0.235,0.087,0.091,0.302,0.292	0.2
18646	XLOC_013746	PTGR2	chr14	+	74388768	74388909	74387682	74387808	74390097	74390225	18646	156184	45,55	165266170136137	143,126,78,114,148	170	85	2.84917e-06	0.000701867	0.634,0.626	0.366,0.514,0.521,0.374,0.316	0.212
18499	XLOC_047560	PCM1	chr8	+	17840741	17840798	17838099	17838264	17842955	17843128	18499	44,32	12,26	7,6,1,9,12	28,37,10,31,20	100	85	2.87588e-06	0.000705365	0.757,0.511	0.175,0.121,0.078,0.198,0.338	0.452
59648	XLOC_041737	CMAHP	chr6	-	25110456	25110655	25110183	25110331	25113819	25114010	59648	1,0	84,31	1,9,0,4,5	35,16,4,15,8	170	85	2.98126e-06	0.000728046	0.006,0.0	0.014,0.22,0.0,0.118,0.238	-0.115
50176	XLOC_017581	GINS3	chr16	+	58437001	58437235	58426187	58426691	58438402	58441330	50176	21,11	24,22	43,73,25,65,35	11,12,13,31,7	170	85	3.13145e-06	0.00075816	0.304,0.2	0.662,0.753,0.49,0.512,0.714	-0.374
20632	XLOC_038960	RAD1	chr5	-	34914031	34914131	34913574	34913683	34914799	34915066	20632	3,0	30,66	11,14,7,13,23	27,67,49,36,26	170	85	3.31679e-06	0.00078948	0.048,0.0	0.169,0.095,0.067,0.153,0.307	-0.134
41524	XLOC_038477	SRP19	chr5	+	112200317	112200429	112200153	112200225	112227299	112228776	41524	210252	11,25	247331287249242	0,11,4,4,8	150	65	3.38311e-06	0.000801882	0.892,0.814	1.0,0.929,0.969,0.964,0.929	-0.105
10032	XLOC_008496	RASGRP2	chr11	-	64533422	64533627	64532075	64532990	64534371	64534551	10032	25,1	142,74	92,49,42,57,83	170250159170169	170	85	3.77788e-06	0.000884307	0.081,0.007	0.213,0.089,0.117,0.144,0.197	-0.108
3457	XLOC_008039	APLP2	chr11	+	130007150	130007186	130005457	130005610	130010292	130010378	3457	150,23	995216	59,61,38,56,88	220205217207225	52	79	3.99105e-06	0.000922718	0.186,0.139	0.289,0.311,0.21,0.291,0.373	-0.132
62786	XLOC_050257	EGFL7	chr9	+	139564057	139564173	139563008	139563125	139564365	139564461	62786	511,2	19,0	268737348418415	33,111,55,33,42	170	85	4.26542e-06	0.000974174	0.931,1.0	0.802,0.769,0.76,0.864,0.832	0.16
823	XLOC_020823	SLC25A19	chr17	-	73273433	73273564	73269060	73269720	73285434	73285530	823	257231	9,0	178,261,162,202,86	15,25,18,6,12	170	85	4.34475e-06	0.00098829	0.935,1.0	0.856,0.839,0.818,0.944,0.782	0.12
33535	XLOC_014130	AP1G2	chr14	-	24035770	24035895	24035486	24035628	24036319	24036528	33535	127138	88,35	305580281535435	43,50,17,38,71	170	85	5.83759e-06	0.00127147	0.419,0.663	0.78,0.853,0.892,0.876,0.754	-0.29
48231	XLOC_017240	THOC6	chr16	+	3076063	3076167	3075924	3075989	3076251	3076289	48231	179,54	20,4	315468242285358	9,12,7,4,4	89	4	5.80868e-06	0.00127147	0.287,0.378	0.611,0.637,0.608,0.762,0.801	-0.351
19308	XLOC_002584	C1orf85	chr1	-	156264549	156264807	156264155	156264356	156265316	156265491	19308	156147	7,0	151,98,112,139,92	16,27,6,19,12	170	85	5.97723e-06	0.00129191	0.918,1.0	0.825,0.645,0.903,0.785,0.793	0.169
55751	XLOC_001540	SDCCAG8	chr1	+	243456392	243456521	243449573	243449699	243468014	243468079	55751	124,63	18,15	188203154198172	9,6,12,6,11	143	58	5.97688e-06	0.00129191	0.736,0.63	0.894,0.932,0.839,0.93,0.864	-0.209
45597	XLOC_033608	COLQ	chr3	-	15616483	15616589	15614665	15614749	15621416	15621552	45597	67,97	18,10	120241154239193	4,1,7,13,7	162	77	6.44072e-06	0.0013815	0.639,0.822	0.934,0.991,0.913,0.897,0.929	-0.202
60892	XLOC_041044	LTB	chr6	+	31555417	31555510	31554976	31555095	31556339	31556686	60892	259869	35117	292570480296338	138,250,104,147,53	170	85	6.65822e-06	0.00142274	0.787,0.788	0.514,0.533,0.698,0.502,0.761	0.186
44586	XLOC_052009	CA5BP1	chrX	+	15711085	15711181	15706783	15706981	15720904	15721474	44586	76,35	2,0	45,92,33,51,31	24,17,9,7,8	170	85	6.92009e-06	0.00147312	0.95,1.0	0.484,0.73,0.647,0.785,0.66	0.314
4778	XLOC_011181	ALKBH2	chr12	-	109527813	109528012	109525992	109526317	109530311	109530592	4778	180178	12,15	123,168,113,162,87	25,38,23,26,25	170	85	6.98914e-06	0.00147667	0.882,0.856	0.711,0.689,0.711,0.757,0.635	0.168
53191	XLOC_010345	HCFC2	chr12	+	104473222	104473431	104461724	104461885	104474523	104474608	53191	4,2	5,6	12,10,10,11,17	0,1,0,1,0	163	78	6.96354e-06	0.00147667	0.277,0.138	1.0,0.827,1.0,0.84,1.0	-0.726
34227	XLOC_024457	IRF3	chr19	-	50165204	50165585	50163969	50164085	50165681	50165874	34227	250,59	11,12	126235161188175	3,0,0,0,5	170	85	7.18574e-06	0.00151254	0.919,0.711	0.955,1.0,1.0,1.0,0.946	-0.165
16123	XLOC_024022	SUGP2	chr19	-	19104456	19104549	19101696	19101958	19105174	19106089	16123	68,45	26,14	91,81,103,96,79	2,8,16,12,8	170	85	7.24892e-06	0.00152017	0.567,0.616	0.958,0.835,0.763,0.8,0.832	-0.246
13638	XLOC_052814	LOC92249	chrX	-	62729823	62729959	62652243	62652371	62780711	62780978	13638	8,2	81,72	11,15,17,26,12	53,34,30,76,86	170	85	7.36525e-06	0.00153317	0.047,0.014	0.094,0.181,0.221,0.146,0.065	-0.111
14294	XLOC_026739	MITD1	chr2	-	99787805	99787892	99786999	99787115	99787972	99788109	14294	270152	37,22	193231206257145	2,14,10,13,13	160	85	7.57101e-06	0.00156445	0.795,0.786	0.981,0.898,0.916,0.913,0.856	-0.122
56043	XLOC_049900	CTSL1	chr9	+	90345295	90345413	90344487	90344650	90345922	90346384	56043	181126	5,3	363,516,432,42,114	50,69,40,2,20	170	85	7.67161e-06	0.00157946	0.948,0.955	0.784,0.789,0.844,0.913,0.74	0.137
52305	XLOC_012637	CENPJ	chr13	-	25460406	25460523	25459743	25459808	25463453	25463538	52305	13,11	25,9	1,1,0,0,0	8,17,8,37,6	136	51	7.80119e-06	0.00158874	0.163,0.314	0.045,0.022,0.0,0.0,0.0	0.225
33834	XLOC_027291	HDLBP	chr2	-	242194788	242194995	242194465	242194573	242195598	242195814	33834	113,99	5,12	158210106232148	2,0,3,2,1	170	85	7.90918e-06	0.00159347	0.919,0.805	0.975,1.0,0.946,0.983,0.987	-0.116
48779	XLOC_000951	PRUNE	chr1	+	150991032	150991145	150990287	150990380	150997086	150997271	48779	21,9	22,9	35,35,17,39,17	7,8,5,8,3	170	85	7.89885e-06	0.00159347	0.323,0.333	0.714,0.686,0.63,0.709,0.739	-0.368
37543	XLOC_013772	TTLL5	chr14	+	76408032	76408123	76368484	76368567	76420766	76426109	37543	20,16	39,34	0,2,7,5,8	39,35,36,52,34	159	76	8.15854e-06	0.00163786	0.197,0.184	0.0,0.027,0.085,0.044,0.101	0.139
18498	XLOC_047560	PCM1	chr8	+	17840741	17840798	17829837	17830196	17842955	17843128	18498	32,21	10,19	5,6,7,7,6	20,34,15,22,29	100	85	8.29211e-06	0.00165291	0.731,0.484	0.175,0.13,0.284,0.213,0.15	0.417
28948	XLOC_009997	PPHLN1	chr12	+	42745686	42745851	42729684	42729776	42748962	42749024	28948	148212	161145	220374201296443	80,170,94,144,91	140	55	8.26424e-06	0.00165291	0.265,0.365	0.519,0.464,0.457,0.447,0.657	-0.194
46636	XLOC_007587	SLC3A2	chr11	+	62638216	62638309	62623483	62623853	62639048	62639141	46636	20,19	3,0	47,20,0,54,14	21,49,28,32,21	170	85	8.4684e-06	0.00167621	0.769,1.0	0.528,0.169,0.0,0.458,0.25	0.604
25052	XLOC_052876	ATRX	chrX	-	76949312	76949426	76944310	76944417	76952064	76952192	25052	67,48	27,25	98169132162149	13,32,23,34,20	170	85	8.88064e-06	0.00174337	0.554,0.49	0.79,0.725,0.742,0.704,0.788	-0.228
59660	XLOC_041737	CMAHP	chr6	-	25113819	25114010	25110183	25110331	25115218	25115328	59660	190,54	0,0	62,36,8,35,22	5,3,0,3,3	170	85	8.84661e-06	0.00174337	1.0,1.0	0.861,0.857,1.0,0.854,0.786	0.128
49282	XLOC_004970	MLLT10	chr10	+	21906040	21906136	21903759	21903853	21940601	21940697	49282	89,95	3,0	66,69,39,101,32	9,7,5,18,28	170	85	9.08214e-06	0.0017667	0.937,1.0	0.786,0.831,0.796,0.737,0.364	0.266
28049	XLOC_002365	TRIM33	chr1	-	114940561	114940612	114930608	114940482	114942078	114942231	28049	33,52	41,46	51,99,70,82,121	34,22,39,20,25	88	85	9.20475e-06	0.00178368	0.437,0.522	0.592,0.813,0.634,0.798,0.824	-0.253
18540	XLOC_007536	MS4A7	chr11	+	60160157	60160259	60156862	60157069	60162418	60163426	18540	251330	1,0	132,284,356,45,35	3,8,2,5,10	170	85	1.00447e-05	0.00190788	0.992,1.0	0.957,0.947,0.989,0.818,0.636	0.127
21347	XLOC_010064	LETMD1	chr12	+	51447560	51447643	51442081	51442968	51450132	51450285	21347	10,1	61,69	10,24,5,10,21	28,23,27,45,38	152	85	1.02122e-05	0.00192673	0.084,0.008	0.166,0.368,0.094,0.111,0.236	-0.149
32787	XLOC_013522	NOP9	chr14	+	24761642	24761806	24740399	24740516	24767819	24767985	32787	59,73	46,86	37,15,21,45,55	83,83,55,117,76	170	85	1.0407e-05	0.00195044	0.391,0.298	0.182,0.083,0.16,0.161,0.266	0.174
6079	XLOC_045914	LOC401320	chr7	-	30590933	30591011	30590251	30590397	30591715	30591795	6079	9,0	54,25	12,7,0,8,13	8,10,5,5,11	130	73	1.11287e-05	0.00205834	0.086,0.0	0.457,0.282,0.0,0.473,0.399	-0.279
3736	XLOC_038421	MEF2C	chr5	+	88201518	88201590	88201025	88201087	88238832	88238939	3736	1,1	28,9	7,5,3,21,2	5,5,9,9,3	100	55	1.15379e-05	0.00211323	0.019,0.058	0.435,0.355,0.155,0.562,0.268	-0.317
13371	XLOC_010311	ELK3	chr12	+	96591803	96591920	96588159	96588483	96617342	96617551	13371	5,20	58,44	27,64,111,29,158	56,65,74,46,89	170	85	1.20164e-05	0.00217294	0.041,0.185	0.194,0.33,0.429,0.24,0.47	-0.22
55072	XLOC_020116	KIAA0753	chr17	-	6553301	6553398	6543956	6547979	6553675	6553753	55072	132,75	0,5	67,110,94,76,46	10,18,20,17,4	156	71	1.23669e-05	0.0022218	1.0,0.872	0.753,0.736,0.681,0.67,0.84	0.2
11226	XLOC_017468	SRCAP	chr16	+	30767502	30767593	30764714	30764878	30767687	30767841	11226	302,84	10,0	362443188363217	21,38,18,47,39	168	85	1.27233e-05	0.00227135	0.939,1.0	0.897,0.855,0.841,0.796,0.738	0.144
62987	XLOC_047997	LY6E	chr8	+	144102982	144104459	144102730	144102850	144105085	144105292	62987	50,30	0,9	363411171346558	0,1,4,0,4	170	85	1.30082e-05	0.00230037	1.0,0.625	1.0,0.995,0.955,1.0,0.986	-0.175
7592	XLOC_048127	CTSB	chr8	-	11721884	11721972	11710837	11710988	11725509	11725646	7592	60,4	325,32	81,222,146,93,53	273405194219257	162	85	1.29888e-05	0.00230037	0.088,0.062	0.135,0.223,0.283,0.182,0.098	-0.109
60891	XLOC_041044	LTB	chr6	+	31555417	31555510	31554976	31555095	31556294	31556686	60891	248841	63212	317557483274362	198344185165110	170	85	1.33509e-05	0.00234626	0.663,0.665	0.445,0.447,0.566,0.454,0.622	0.157
35984	XLOC_005863	SAR1A	chr10	-	71922445	71922515	71921613	71921687	71930168	71930285	35984	5,0	21,46	20,36,22,26,39	43,59,42,66,34	108	67	1.35845e-05	0.0023799	0.129,0.0	0.224,0.275,0.245,0.196,0.416	-0.207
63972	XLOC_023938	EMR2	chr19	-	14877789	14877921	14876469	14876616	14883153	14883309	63972	85,51	3,0	41,23,26,36,34	3,7,6,13,8	170	85	1.36777e-05	0.00238881	0.934,1.0	0.872,0.622,0.684,0.581,0.68	0.279
38052	XLOC_047957	PVT1	chr8	+	129082405	129082518	129022563	129022690	129108763	129108900	38052	14,30	3,11	133,245,40,126,114	4,20,3,1,7	170	85	1.4015e-05	0.00244017	0.7,0.577	0.943,0.86,0.87,0.984,0.891	-0.271
1215	XLOC_029750	CDH26	chr20	+	58576397	58576466	58574640	58574718	58577867	58577921	1215	5,8	8,19	23,51,40,46,31	12,10,1,15,16	72	33	1.47887e-05	0.00251105	0.223,0.162	0.468,0.7,0.948,0.584,0.47	-0.442
25911	XLOC_009958	FGFR1OP2	chr12	+	27113447	27113561	27110533	27110676	27116274	27116388	25911	145,81	71,36	72,136,86,94,37	97,94,61,124,103	170	85	1.48227e-05	0.00251105	0.505,0.529	0.271,0.42,0.413,0.275,0.152	0.211
25702	XLOC_034004	RABL3	chr3	-	120457373	120457514	120449542	120449634	120461308	120461395	25702	0,0	36,35	12,12,0,10,24	37,42,27,54,20	165	80	1.52492e-05	0.00256024	0.0,0.0	0.136,0.122,0.0,0.082,0.368	-0.142
55542	XLOC_034340	SDHAP1	chr3	-	195712497	195712660	195710982	195711147	195717060	195717179	55542	3,0	17,1	40,49,61,25,23	0,0,1,0,52	170	85	1.59445e-05	0.00265327	0.081,0.0	1.0,1.0,0.968,1.0,0.181	-0.789
50306	XLOC_001130	FCGR2A	chr1	+	161480623	161480746	161479609	161479864	161483684	161483722	50306	20,59	3,13	107,139,92,23,16	0,5,2,1,1	116	31	1.73025e-05	0.00286237	0.64,0.548	1.0,0.881,0.925,0.86,0.81	-0.301
49569	XLOC_030050	LOC388796	chr20	-	37050936	37051014	37049652	37049745	37055061	37055146	49569	403,24	202,68	33,28,12,20,2	157,70,117,175,272	135	78	1.91542e-05	0.00313196	0.535,0.169	0.108,0.188,0.056,0.062,0.004	0.268
14295	XLOC_026739	MITD1	chr2	-	99787805	99787894	99786999	99787115	99787972	99788109	14295	140,89	37,22	100,131,127,160,71	2,14,10,13,13	164	85	1.99494e-05	0.00320078	0.662,0.677	0.963,0.829,0.868,0.864,0.739	-0.183
48133	XLOC_033076	BBX	chr3	+	107491474	107492483	107474444	107474525	107493565	107493704	48133	175194	2,1	180276203187184	10,13,5,13,37	159	74	1.99722e-05	0.00320078	0.976,0.989	0.893,0.908,0.95,0.87,0.698	0.119
17204	XLOC_015615	LOC283663	chr15	+	57598944	57599266	57591485	57593122	57599739	57599973	17204	14,3	11,11	16,28,39,29,18	7,0,0,2,3	170	85	2.02722e-05	0.00323965	0.389,0.12	0.533,1.0,1.0,0.879,0.75	-0.578
23136	XLOC_020539	PTGES3L-AARSD1	chr17	-	41105740	41105795	41103816	41103911	41106892	41106984	23136	128166	70,59	238360245278243	64,84,63,42,35	96	85	2.08415e-05	0.00331186	0.618,0.714	0.767,0.791,0.775,0.854,0.86	-0.143
28081	XLOC_002165	ITGB3BP	chr1	-	63975735	63975852	63974198	63974241	63988799	63988944	28081	22,24	23,41	11,9,6,8,13	50,29,35,54,44	121	36	2.15274e-05	0.00341124	0.222,0.148	0.061,0.085,0.049,0.042,0.081	0.121
36328	XLOC_045007	C1GALT1	chr7	+	7277169	7277262	7273933	7274170	7277885	7278553	36328	13,0	14,1	0,0,0,0,0	29,23,25,19,15	170	85	2.17366e-05	0.00342515	0.317,0.0	0.0,0.0,0.0,0.0,0.0	0.159
55337	XLOC_047590	PPP3CC	chr8	+	22396981	22397449	22390433	22390531	22398127	22408563	55337	13,12	26,12	54,43,37,37,71	18,14,15,3,27	170	85	2.17034e-05	0.00342515	0.2,0.333	0.6,0.606,0.552,0.86,0.568	-0.371
48230	XLOC_017240	THOC6	chr16	+	3076063	3076168	3075924	3075989	3076251	3076289	48230	108,33	20,4	168261143157192	9,12,7,4,4	89	4	2.18103e-05	0.00342719	0.195,0.27	0.456,0.494,0.479,0.638,0.683	-0.318
34833	XLOC_050814	GOLGA2	chr9	-	131035063	131035144	131030698	131030803	131036128	131036251	34833	20,5	27,8	23,41,21,37,37	6,5,5,25,8	148	85	2.20209e-05	0.00345068	0.298,0.264	0.688,0.825,0.707,0.459,0.726	-0.4
41099	XLOC_001863	C1orf63	chr1	-	25570944	25570989	25570040	25570124	25571640	25571792	41099	55,24	32,14	82,82,95,139,134	18,13,40,35,3	68	77	2.35427e-05	0.00365866	0.661,0.66	0.838,0.877,0.729,0.818,0.981	-0.188
48630	XLOC_018279	DYNC1LI2	chr16	-	66783099	66783216	66776340	66776571	66785175	66785249	48630	60,44	5,11	68,87,78,65,34	1,0,0,0,1	152	67	2.38962e-05	0.00370339	0.841,0.638	0.968,1.0,1.0,1.0,0.937	-0.242
20016	XLOC_021810	ELP2	chr18	+	33718757	33718835	33718232	33718389	33721099	33721164	20016	133,58	13,4	107,134,87,149,107	1,1,1,2,1	115	58	2.47083e-05	0.00380832	0.838,0.88	0.982,0.985,0.978,0.974,0.982	-0.121
9137	XLOC_014110	RBM23	chr14	-	23377541	23377589	23375403	23375577	23378691	23378804	9137	54,71	86131	87,141,86,67,92	98,90,53,73,28	82	85	2.75745e-05	0.00420415	0.394,0.36	0.479,0.619,0.627,0.488,0.773	-0.22
4071	XLOC_034136	PLSCR1	chr3	-	146246400	146246618	146243391	146243434	146251256	146251337	4071	264195	16,13	268441259253129	67,77,42,26,88	110	25	2.77018e-05	0.00421217	0.789,0.773	0.476,0.566,0.584,0.689,0.25	0.268
48405	XLOC_041277	C6orf57	chr6	+	71286522	71286565	71276606	71276707	71289116	71289269	48405	7,12	19,18	1,1,3,6,1	20,48,23,59,20	72	85	2.80411e-05	0.00425229	0.303,0.44	0.056,0.024,0.133,0.107,0.056	0.296
42269	XLOC_014005	MARK3	chr14	+	103958113	103958371	103946723	103946827	103969218	103972213	42269	266165	14,5	181,156,90,149,187	8,28,34,24,25	170	85	2.9473e-05	0.00442146	0.905,0.943	0.919,0.736,0.57,0.756,0.789	0.17
9106	XLOC_020537	BECN1	chr17	-	40963672	40963815	40962140	40962946	40966541	40966691	9106	190136	18,14	160131107118110	22,57,30,27,78	170	85	3.01894e-05	0.0045054	0.841,0.829	0.784,0.535,0.641,0.686,0.414	0.223
15241	XLOC_010088	AMHR2	chr12	+	53823929	53824066	53823236	53823409	53824960	53825440	15241	0,0	1,11	17,36,9,21,19	0,9,4,0,9	170	85	3.04937e-05	0.00453368	0.0,0.0	1.0,0.667,0.529,1.0,0.514	-0.742
4736	XLOC_036691	NUP54	chr4	-	77057338	77057565	77055327	77055515	77065301	77065445	4736	97,74	9,12	92,137,83,122,110	0,2,2,2,6	170	85	3.1617e-05	0.00468131	0.843,0.755	1.0,0.972,0.954,0.968,0.902	-0.16
52275	XLOC_018384	KARS	chr16	-	75678180	75678360	75675461	75675621	75681475	75681585	52275	50,60	136119	92,167,66,140,175	102,158,85,260,147	170	85	3.18693e-05	0.00470632	0.155,0.201	0.311,0.346,0.28,0.212,0.373	-0.126
14744	XLOC_005395	LOC100505761	chr10	+	104211822	104211944	104209943	104210087	104215093	104216606	14744	52,60	80,83	17,45,16,50,58	117,103,53,220,100	170	85	3.20007e-05	0.00471338	0.245,0.265	0.068,0.179,0.131,0.102,0.225	0.114
46495	XLOC_014141	IPO4	chr14	-	24651996	24652048	24651483	24651609	24652181	24652375	46495	56,60	18,8	76,96,37,81,62	0,8,0,3,4	90	85	3.48282e-05	0.00510319	0.746,0.876	1.0,0.919,1.0,0.962,0.936	-0.152
8945	XLOC_032193	PPARA	chr22	-	46644068	46644181	46629723	46641135	46646152	46646204	8945	32,30	8,12	20,22,11,22,35	17,30,14,35,35	130	45	3.52267e-05	0.0051482	0.581,0.464	0.289,0.202,0.214,0.179,0.257	0.294
58120	XLOC_030123	ZNFX1	chr20	-	47879870	47880020	47876999	47877114	47881252	47881401	58120	114105	1,0	69,92,156,71,38	9,7,6,5,14	170	85	3.5506e-05	0.00517562	0.983,1.0	0.793,0.868,0.929,0.877,0.576	0.183
4560	XLOC_013444	PARP2	chr14	+	20825554	20825679	20825209	20825308	20825796	20826101	4560	79164	13,22	76,76,94,120,47	43,20,35,35,39	170	85	3.62558e-05	0.00527129	0.752,0.788	0.469,0.655,0.573,0.632,0.376	0.229
15907	XLOC_031471	TANGO2	chr22	+	20049052	20049204	20040959	20041074	20050860	20050965	15907	2,1	2,9	7,9,7,10,9	0,1,0,0,0	170	85	3.68376e-05	0.00534212	0.333,0.053	1.0,0.818,1.0,1.0,1.0	-0.771
36785	XLOC_040958	BTN3A3	chr6	+	26458834	26458946	26458152	26458370	26459708	26460056	36785	83,66	8,0	44,27,30,35,46	12,7,10,6,21	170	85	3.82269e-05	0.00551523	0.838,1.0	0.647,0.659,0.6,0.745,0.523	0.284
62855	XLOC_034329	PPP1R2	chr3	-	195251616	195251694	195245814	195245982	195256594	195256702	62855	10,13	3,0	136196125126181	0,0,0,0,0	142	85	4.07845e-05	0.00582464	0.666,1.0	1.0,1.0,1.0,1.0,1.0	-0.167
39151	XLOC_000593	NA	chr1	+	66828850	66828949	66827297	66827476	66829089	66829254	39151	49,18	0,4	281468315221173	1,0,0,1,0	170	85	4.17019e-05	0.00588168	1.0,0.692	0.993,1.0,1.0,0.991,1.0	-0.151
52662	XLOC_016092	GABPB1	chr15	-	50638568	50638592	50601887	50601995	50647181	50647605	52662	21,2	48,7	12,15,10,4,17	111,122,83,102,154	34	85	4.29245e-05	0.00602352	0.522,0.417	0.213,0.235,0.231,0.089,0.216	0.273
50725	XLOC_045165	UPP1	chr7	+	48141420	48141467	48134359	48134424	48146469	48146679	50725	0,0	24,6	29,27,11,8,19	31,39,25,18,11	53	58	4.32039e-05	0.00603272	0.0,0.0	0.506,0.431,0.325,0.327,0.654	-0.449
6394	XLOC_039096	POC5	chr5	-	75003561	75003700	75001528	75001612	75008678	75008776	6394	39,38	18,12	16,32,49,81,27	2,0,2,12,0	162	77	4.3163e-05	0.00603272	0.507,0.601	0.792,1.0,0.921,0.762,1.0	-0.341
36979	XLOC_015831	ISG20	chr15	+	89180592	89182307	89179397	89179523	89182573	89182825	36979	130,90	0,0	335,157,311,97,583	30,18,23,8,23	170	85	4.38266e-05	0.00610456	1.0,1.0	0.848,0.813,0.871,0.858,0.927	0.137
19778	XLOC_017821	C16orf13	chr16	-	684888	685063	684718	684797	686093	686347	19778	104,69	1,1	115,93,74,72,95	14,8,4,31,15	157	72	4.39396e-05	0.00610523	0.979,0.969	0.79,0.842,0.895,0.516,0.744	0.217
56862	XLOC_006064	SEC31B	chr10	-	102269072	102269268	102268763	102268859	102275852	102275976	56862	1,3	3,7	16,18,15,15,21	7,0,1,1,1	170	85	4.78897e-05	0.00654129	0.143,0.176	0.533,1.0,0.882,0.882,0.913	-0.682
36982	XLOC_015831	ISG20	chr15	+	89182190	89182307	89179397	89179523	89182573	89182825	36982	128,87	0,0	325,154,310,96,579	30,18,23,8,23	170	85	4.98033e-05	0.00673742	1.0,1.0	0.844,0.811,0.871,0.857,0.926	0.138
30030	XLOC_040955	BTN3A2	chr6	+	26370549	26370831	26368792	26369140	26373124	26373265	30030	478163	0,51	187167202321194	0,0,0,0,0	170	85	5.28103e-05	0.00712711	1.0,0.615	1.0,1.0,1.0,1.0,1.0	-0.193
36890	XLOC_050872	ABO	chr9	-	136136213	136136375	136135222	136135270	136136720	136136959	36890	0,0	11,6	20,7,11,22,17	20,6,3,11,9	126	41	5.30266e-05	0.00713923	0.0,0.0	0.246,0.275,0.544,0.394,0.381	-0.368
8638	XLOC_052575	BRCC3	chrX	+	154327589	154327664	154319058	154319114	154344331	154344463	8638	39,40	28,41	12,19,8,12,11	28,39,19,43,22	100	49	5.45599e-05	0.0072762	0.406,0.323	0.174,0.193,0.171,0.12,0.197	0.194
14984	XLOC_013789	ADCK1	chr14	+	78294196	78294314	78288777	78288861	78325418	78325622	14984	4,11	4,17	0,6,2,6,0	28,56,10,31,9	162	77	5.50775e-05	0.00729817	0.322,0.235	0.0,0.048,0.087,0.084,0.0	0.235
30864	XLOC_005188	FAM149B1	chr10	+	74994950	74995076	74994574	74994698	74999069	74999142	30864	19,20	11,8	30,25,28,18,43	0,0,0,6,0	151	66	5.51127e-05	0.00729817	0.43,0.522	1.0,1.0,1.0,0.567,1.0	-0.437
18049	XLOC_000108	NA	chr1	+	9784026	9784150	9783182	9783350	9784333	9784479	18049	125,62	0,0	78,78,51,85,73	7,2,2,8,16	170	85	5.59427e-05	0.00739072	1.0,1.0	0.848,0.951,0.927,0.842,0.695	0.147
38182	XLOC_045478	DUS4L	chr7	+	107221203	107221309	107217757	107220746	107224326	107224427	38182	102,54	14,5	171169126149178	3,6,1,7,6	170	85	5.64964e-05	0.0074118	0.785,0.844	0.966,0.934,0.984,0.914,0.937	-0.133
49554	XLOC_030050	LOC388796	chr20	-	37054582	37054696	37049652	37050888	37055061	37055146	49554	86,46	40,34	55,52,27,39,20	60,73,43,58,35	163	78	5.78981e-05	0.00757807	0.507,0.393	0.305,0.254,0.231,0.243,0.215	0.2
729	XLOC_048247	TTI2	chr8	-	33364746	33364839	33361265	33361453	33367263	33367450	729	162160	1,3	128173130171100	12,10,5,20,8	170	85	5.84865e-05	0.0076299	0.988,0.964	0.842,0.896,0.929,0.81,0.862	0.108
17205	XLOC_015615	LOC283663	chr15	+	57597516	57599266	57592553	57593122	57599739	57599973	17205	14,3	11,11	13,26,39,26,16	7,0,0,2,3	170	85	5.93432e-05	0.00771352	0.389,0.12	0.481,1.0,1.0,0.867,0.727	-0.56
14823	XLOC_039294	FAM13B	chr5	-	137292165	137292231	137289854	137290065	137295304	137295452	14823	2,0	20,42	10,5,5,18,11	23,20,21,23,35	118	85	6.11816e-05	0.007916	0.067,0.0	0.238,0.153,0.146,0.361,0.185	-0.183
21362	XLOC_010064	LETMD1	chr12	+	51447594	51447643	51442816	51442968	51450132	51450285	21362	4,2	61,69	11,5,10,7,7	28,23,27,45,38	84	85	6.54243e-05	0.00842629	0.062,0.028	0.284,0.18,0.273,0.136,0.157	-0.161
25451	XLOC_012679	N4BP2L2	chr13	-	33112754	33112821	33109905	33111164	33112914	33112962	25451	247158	15,5	181194142276194	10,30,23,35,44	76	41	6.58117e-05	0.00845358	0.899,0.945	0.907,0.777,0.769,0.81,0.704	0.129
27516	XLOC_001387	RCOR3	chr1	+	211464865	211464941	211462519	211462738	211469017	211469095	27516	4,8	22,10	0,3,0,0,0	25,33,26,39,33	124	71	6.67034e-05	0.00851486	0.094,0.314	0.0,0.049,0.0,0.0,0.0	0.194
6930	XLOC_052798	ALAS2	chrX	-	55050189	55050300	55047484	55047707	55051150	55051273	6930	32,69	14,46	2,56,11,25,32	0,3,4,2,1	170	85	6.67157e-05	0.00851486	0.533,0.429	1.0,0.903,0.579,0.862,0.941	-0.376
32669	XLOC_033842	DCP1A	chr3	-	53338206	53338320	53326098	53326857	53346270	53346409	32669	256244	4,9	338373248298315	28,26,15,14,66	170	85	6.71826e-05	0.00855508	0.97,0.931	0.858,0.878,0.892,0.914,0.705	0.101
38885	XLOC_031594	TTC28-AS1	chr22	+	28318005	28318166	28315363	28315533	28331138	28331218	38885	53,47	17,15	28,53,37,81,77	2,2,6,8,5	158	73	6.76593e-05	0.00859639	0.59,0.591	0.866,0.924,0.74,0.824,0.877	-0.256
62823	XLOC_001008	INTS3	chr1	+	153703417	153703527	153700542	153701260	153713126	153713210	62823	4,5	8,3	0,0,1,0,0	18,18,13,17,15	162	77	6.78607e-05	0.0086026	0.192,0.442	0.0,0.0,0.035,0.0,0.0	0.31
63381	XLOC_036315	GUCY1A3	chr4	+	156617907	156618001	156588497	156588571	156618086	156618274	63381	99,51	15,8	50,41,25,153,51	0,0,3,3,0	152	67	6.8206e-05	0.00862699	0.744,0.738	1.0,1.0,0.786,0.957,1.0	-0.208
33781	XLOC_029896	MKKS	chr20	-	10394443	10394579	10389275	10389451	10401175	10401406	33781	105,80	13,7	129231127182162	4,5,5,4,4	170	85	6.8886e-05	0.0086935	0.802,0.851	0.942,0.959,0.927,0.958,0.953	-0.121
12369	XLOC_032652	SETD5	chr3	+	9476507	9476566	9476017	9476169	9477411	9477590	12369	47,63	0,0	36,23,32,28,18	6,5,3,1,7	104	85	7.33226e-05	0.00915105	1.0,1.0	0.831,0.79,0.897,0.958,0.678	0.169
15804	XLOC_050401	DDX58	chr9	-	32550771	32550966	32540541	32544324	32552431	32553942	15804	21,0	10,18	100,127,39,108,90	6,10,1,21,18	170	85	7.50741e-05	0.00932837	0.512,0.0	0.893,0.864,0.951,0.72,0.714	-0.572
50432	XLOC_030727	BACH1	chr21	+	30677524	30677643	30671150	30671274	30693541	30693835	50432	14,0	54,30	31,22,5,42,78	41,41,28,50,41	170	85	7.49959e-05	0.00932837	0.115,0.0	0.274,0.212,0.082,0.296,0.487	-0.213
186	XLOC_002088	MKNK1	chr1	-	47046201	47046299	47042245	47042326	47048899	47049001	186	146,87	10,6	94139105165138	0,0,1,3,1	159	74	7.717e-05	0.00952586	0.872,0.871	1.0,1.0,0.98,0.962,0.985	-0.114
25435	XLOC_012679	N4BP2L2	chr13	-	33112754	33112823	33109905	33111164	33112914	33113319	25435	197120	15,5	141156113214136	10,30,23,35,44	124	85	7.81194e-05	0.00962199	0.9,0.943	0.906,0.781,0.771,0.807,0.679	0.133
44950	XLOC_019635	C17orf53	chr17	+	42235200	42235309	42232653	42232779	42239238	42239874	44950	21,87	0,0	75,54,50,42,31	2,16,5,24,8	170	85	7.86428e-05	0.00964628	1.0,1.0	0.949,0.628,0.833,0.467,0.66	0.293
39708	XLOC_001975	KIAA0319L	chr1	-	35972212	35972736	35944566	35944813	36019950	36020120	39708	13,22	5,0	24,26,4,33,29	0,0,2,0,0	170	85	8.24254e-05	0.0100863	0.565,1.0	1.0,1.0,0.5,1.0,1.0	-0.118
30759	XLOC_045330	DMTF1	chr7	+	86795798	86795921	86794249	86794366	86800310	86800405	30759	116,99	14,15	85102125121118	4,0,5,7,4	170	85	8.3384e-05	0.0101815	0.806,0.767	0.914,1.0,0.926,0.896,0.937	-0.148
6075	XLOC_045914	LOC401320	chr7	-	30624326	30624424	30618846	30618930	30624945	30625095	6075	9,14	45,36	35,18,36,20,17	14,25,13,32,24	162	77	8.36488e-05	0.0101918	0.087,0.156	0.543,0.255,0.568,0.229,0.252	-0.248
43801	XLOC_017670	DHODH	chr16	+	72055022	72055210	72050922	72051005	72057063	72057217	43801	70,38	10,8	83,124,54,121,48	3,2,1,4,4	161	76	8.60741e-05	0.0104647	0.768,0.692	0.929,0.967,0.962,0.935,0.85	-0.199
18827	XLOC_000804	CD53	chr1	+	111436948	111437023	111434013	111434093	111441745	111442558	18827	88,65	6,0	31,35,21,51,176	8,7,2,5,108	124	73	8.65477e-05	0.0104996	0.896,1.0	0.695,0.746,0.861,0.857,0.49	0.218
13810	XLOC_011311	MPHOSPH9	chr12	-	123687796	123687922	123687170	123687631	123694602	123694709	13810	89,59	24,10	53,44,32,58,53	34,25,21,35,28	170	85	8.68033e-05	0.010508	0.65,0.747	0.438,0.468,0.432,0.453,0.486	0.243
43440	XLOC_012343	RPL21	chr13	+	27828356	27829491	27827901	27827980	27830320	27830471	43440	160152	48,26	124234123136188	8,22,16,17,8	157	72	8.78278e-05	0.0105866	0.605,0.728	0.877,0.83,0.779,0.786,0.915	-0.171
37417	XLOC_053138	CD99L2	chrX	-	149984751	149984928	149984479	149984551	149999703	149999766	37417	3,5	3,3	3,0,0,0,0	10,18,4,11,15	121	36	8.92711e-05	0.0107377	0.229,0.331	0.082,0.0,0.0,0.0,0.0	0.264
30588	XLOC_009809	RAD51AP1	chr12	+	4655474	4655584	4652928	4653070	4657257	4657344	30588	35146	3,14	152190136163131	0,5,2,6,2	165	80	8.9995e-05	0.0107788	0.85,0.835	1.0,0.949,0.971,0.929,0.969	-0.121
25914	XLOC_036741	PPM1K	chr4	-	89199295	89199794	89198294	89198395	89205557	89205983	25914	35,38	31,26	80,72,60,43,39	23,17,19,19,6	170	85	9.48692e-05	0.011308	0.361,0.422	0.635,0.679,0.612,0.531,0.765	-0.253
59153	XLOC_010961	CS	chr12	-	56720400	56720743	56720096	56720193	56721147	56721415	59153	11,26	6,4	56,27,33,80,78	0,2,1,1,0	170	85	9.64461e-05	0.0113895	0.478,0.765	1.0,0.871,0.943,0.976,1.0	-0.337
62704	XLOC_012686	SOHLH2	chr13	-	36869914	36869994	36857728	36857839	36871773	36872015	62704	62,38	14,4	19,15,11,44,22	9,18,7,37,10	146	85	9.65077e-05	0.0113895	0.721,0.847	0.551,0.327,0.478,0.409,0.562	0.319
8253	XLOC_019187	PAFAH1B1	chr17	+	2575948	2576051	2573456	2573625	2577353	2577582	8253	85105	8,4	114,156,83,83,117	0,0,0,1,0	170	85	9.60102e-05	0.0113895	0.842,0.929	1.0,1.0,1.0,0.976,1.0	-0.11
13049	XLOC_005124	ARID5B	chr10	+	63759849	63760080	63699941	63700167	63810646	63810759	13049	112168	13,27	183,115,99,178,103	6,6,4,11,6	170	85	9.77149e-05	0.0115017	0.812,0.757	0.938,0.906,0.925,0.89,0.896	-0.127
49800	XLOC_045986	TBRG4	chr7	-	45143697	45143855	45142931	45143042	45145039	45145363	49800	109187	14,14	219,208,112,270,83	51,69,51,39,18	170	85	9.83791e-05	0.0115017	0.796,0.87	0.682,0.601,0.523,0.776,0.697	0.177
5626	XLOC_024274	CEACAM4	chr19	-	42128023	42128141	42126947	42127000	42131974	42132334	5626	108,22	14,5	123,72,94,114,153	0,5,5,2,4	131	46	9.86532e-05	0.0115017	0.73,0.607	1.0,0.835,0.868,0.952,0.931	-0.249
57201	XLOC_023190	ARHGEF1	chr19	+	42410608	42410772	42410090	42410177	42410854	42410955	57201	175,64	0,2	139209149166150	22,6,10,11,20	165	80	0.000102394	0.0118365	1.0,0.939	0.754,0.944,0.878,0.88,0.784	0.121
36367	XLOC_020650	SPOP	chr17	-	47714120	47714171	47700094	47700238	47755294	47755525	36367	10,6	67128	26,39,24,22,23	103,118,99,113,98	88	85	0.000107689	0.0123726	0.126,0.043	0.196,0.242,0.19,0.158,0.185	-0.11
32332	XLOC_033744	SETD2	chr3	-	47122405	47122573	47108559	47108608	47125209	47125872	32332	24,17	17,16	9,5,7,13,9	26,19,26,22,24	127	42	0.000109461	0.0125506	0.318,0.26	0.103,0.08,0.082,0.163,0.11	0.181
26086	XLOC_010516	ATP6V0A2	chr12	+	124235656	124235776	124233121	124233332	124236829	124236949	26086	62,69	1,0	49,73,37,66,27	7,5,10,6,9	170	85	0.000110379	0.0126047	0.969,1.0	0.778,0.88,0.649,0.846,0.6	0.234
227	XLOC_042286	ECHDC1	chr6	-	127637594	127637647	127635960	127636041	127648146	127648289	227	148145	11,10	124,144,83,127,70	15,23,14,30,26	81	74	0.00011075	0.0126215	0.925,0.93	0.883,0.851,0.844,0.795,0.711	0.111
39621	XLOC_017490	CLUHP3	chr16	+	31713855	31714002	31711901	31712059	31714476	31714688	39621	3,28	1,4	9,45,5,15,10	0,0,4,0,0	170	85	0.000111568	0.0126635	0.6,0.778	1.0,1.0,0.385,1.0,1.0	-0.188
16509	XLOC_038176	MTRR	chr5	+	7898054	7899569	7897177	7897360	7900026	7901243	16509	3,5	40,66	4,19,15,11,14	33,36,25,54,40	170	85	0.000117677	0.0132239	0.036,0.036	0.057,0.209,0.231,0.092,0.149	-0.112
50358	XLOC_005475	FAM45A	chr10	+	120864275	120865007	120863581	120863709	120867459	120867676	50358	76,47	37,22	93,97,46,144,117	27,17,12,23,20	170	85	0.000118599	0.013301	0.507,0.516	0.633,0.74,0.657,0.758,0.745	-0.195
19613	XLOC_025266	LTBP1	chr2	+	33567904	33568030	33540210	33540336	33572433	33572577	19613	8,39	1,2	78,75,34,29,9	40,27,19,23,9	170	85	0.000120223	0.0134297	0.8,0.907	0.494,0.581,0.472,0.387,0.333	0.4
26767	XLOC_010690	CSDA	chr12	-	10862506	10862713	10856649	10856747	10865809	10865932	26767	412160	172,71	485415332432699	108105107128171	170	85	0.000126135	0.014007	0.545,0.53	0.692,0.664,0.608,0.628,0.671	-0.115
7762	XLOC_000421	RLF	chr1	+	40688967	40689007	40688245	40688382	40697188	40697330	7762	6,4	8,5	0,0,1,2,2	12,18,19,16,23	66	85	0.000126032	0.014007	0.491,0.507	0.0,0.0,0.063,0.139,0.101	0.438
11570	XLOC_022776	ILF3	chr19	+	10798021	10798384	10794592	10794646	10799225	10799354	11570	173105	7,8	168,159,96,135,123	0,0,2,1,0	132	47	0.000128755	0.0142698	0.898,0.824	1.0,1.0,0.945,0.98,1.0	-0.124
64412	XLOC_001926	MECR	chr1	-	29547349	29547431	29543099	29543197	29557242	29557467	64412	13,5	17,1	3,11,3,6,8	87,49,35,89,47	150	85	0.000131157	0.0143922	0.302,0.739	0.019,0.113,0.046,0.037,0.088	0.46
33203	XLOC_000497	RAD54L	chr1	+	46714015	46714080	46713366	46713418	46714183	46714270	33203	21,91	0,0	45,46,24,43,27	7,11,0,6,6	71	40	0.000137173	0.0148812	1.0,1.0	0.784,0.702,1.0,0.801,0.717	0.199
49506	XLOC_047633	HMBOX1	chr8	+	28907718	28907770	28906476	28906565	28908534	28923130	49506	32,42	9,45	12,16,11,26,14	51,41,34,72,44	87	82	0.000140204	0.0151027	0.77,0.468	0.182,0.269,0.234,0.254,0.231	0.385
12377	XLOC_026898	ORC4	chr2	-	148717810	148717875	148716359	148716435	148730307	148730398	12377	29,14	27,24	3,6,5,13,27	45,64,31,62,33	99	68	0.000143679	0.0154385	0.425,0.286	0.044,0.06,0.1,0.126,0.36	0.217
44458	XLOC_005174	SLC29A3	chr10	+	73103965	73104048	73082512	73082811	73111318	73111545	44458	86105	0,0	37,55,20,66,37	9,6,1,0,2	152	85	0.00014404	0.0154479	1.0,1.0	0.697,0.837,0.918,1.0,0.912	0.127
19787	XLOC_017821	C16orf13	chr16	-	684888	685340	684718	684797	686093	686347	19787	112,80	1,1	151,121,80,99,155	14,8,4,31,15	157	72	0.000145031	0.0154952	0.981,0.973	0.832,0.874,0.902,0.594,0.826	0.171
11646	XLOC_008017	STT3A	chr11	+	125497501	125497725	125496643	125496728	125499126	125499192	11646	11,49	10,32	67,76,37,97,77	7,22,15,23,11	137	52	0.00014589	0.0155576	0.295,0.368	0.784,0.567,0.484,0.615,0.727	-0.304
49797	XLOC_045986	TBRG4	chr7	-	45144136	45144308	45142931	45143042	45145039	45145363	49797	126175	14,14	205,190,89,241,125	51,69,51,39,18	170	85	0.000146204	0.0155617	0.818,0.862	0.668,0.579,0.466,0.755,0.776	0.191
82	XLOC_011155	C12orf73	chr12	-	104347191	104347312	104341818	104345408	104350408	104350526	82	23,5	74,78	26,12,27,57,40	57,65,49,87,35	170	85	0.000148265	0.0157216	0.135,0.031	0.186,0.085,0.216,0.247,0.364	-0.137
19777	XLOC_017821	C16orf13	chr16	-	685611	685774	684718	684797	686093	686347	19777	20,22	1,1	32,16,7,18,50	14,8,4,31,15	157	72	0.000150621	0.0159117	0.902,0.91	0.512,0.478,0.445,0.21,0.605	0.456
55805	XLOC_005570	KLF6	chr10	-	3822297	3822421	3821538	3821782	3823832	3824406	55805	1946119	430,40	9.56113e+18	145115140292230	170	85	0.000152677	0.0160987	0.694,0.598	0.767,0.831,0.785,0.776,0.725	-0.131
16842	XLOC_031994	ZMAT5	chr22	-	30150737	30150852	30144406	30144560	30162937	30163062	16842	31,58	92,56	13,15,16,59,15	68,128,94,165,116	170	85	0.000153537	0.0161293	0.144,0.341	0.087,0.055,0.078,0.152,0.061	0.156
9889	XLOC_005586	IL15RA	chr10	-	6005705	6005804	6002329	6002530	6019739	6020150	9889	7,25	0,0	3,5,0,3,6	1,9,1,5,9	170	85	0.000153539	0.0161293	1.0,1.0	0.6,0.217,0.0,0.231,0.25	0.74
22860	XLOC_014518	CKB	chr14	-	103986805	103986929	103986458	103986648	103987599	103987771	22860	94,3	2,0	42,33,30,74,31	17,19,7,3,10	170	85	0.00015516	0.0162693	0.959,1.0	0.553,0.465,0.682,0.925,0.608	0.333
38292	XLOC_034106	CEP70	chr3	-	138291700	138291774	138290107	138290198	138313039	138313264	38292	72,37	0,13	72,135,72,133,90	0,0,0,0,0	133	84	0.000156372	0.0163357	1.0,0.643	1.0,1.0,1.0,1.0,1.0	-0.178
12326	XLOC_023086	ZNF146	chr19	+	36716855	36716975	36703948	36706057	36719649	36719721	12326	19,17	14,6	6,25,6,5,5	21,26,20,23,24	150	65	0.000157071	0.0163784	0.37,0.551	0.11,0.294,0.115,0.086,0.083	0.323
42782	XLOC_026953	SCN9A	chr2	-	167158670	167158810	167151108	167151172	167159599	167159812	42782	3,10	8,5	1,0,0,0,0	5,19,14,15,15	142	57	0.000164113	0.0170496	0.131,0.445	0.074,0.0,0.0,0.0,0.0	0.273
20745	XLOC_019238	RPAIN	chr17	+	5329555	5329619	5329290	5329402	5335861	5336340	20745	151145	52,66	171240170196165	30,34,28,36,64	114	85	0.000166973	0.0172514	0.684,0.621	0.81,0.84,0.819,0.802,0.658	-0.133
55340	XLOC_047590	PPP3CC	chr8	+	22396981	22397011	22390433	22390531	22398127	22398657	55340	15,5	26,12	37,21,26,24,35	18,14,15,3,27	46	85	0.000168087	0.0173348	0.516,0.435	0.792,0.735,0.762,0.937,0.705	-0.311
20633	XLOC_038960	RAD1	chr5	-	34914031	34914131	34911658	34911917	34914799	34915066	20633	3,0	19,22	12,20,11,17,31	21,14,19,42,52	170	85	0.000171822	0.0176876	0.073,0.0	0.222,0.417,0.224,0.168,0.23	-0.216
41691	XLOC_008122	ZNF195	chr11	-	3383026	3383119	3379156	3381795	3392204	3392300	41691	11,9	34,28	43,31,32,29,19	41,40,25,36,15	170	85	0.000172319	0.0177065	0.139,0.138	0.344,0.279,0.39,0.287,0.388	-0.199
63648	XLOC_052046	ZFX	chrX	+	24193505	24193560	24190831	24190917	24197299	24197887	63648	11,2	29,14	1,1,1,5,1	27,34,34,56,77	90	79	0.000175588	0.0180096	0.25,0.111	0.031,0.025,0.025,0.073,0.011	0.147
21336	XLOC_026359	PREB	chr2	-	27354539	27354699	27353624	27354376	27354877	27354950	21336	125140	11,11	131,64,112,116,62	0,4,2,0,0	151	66	0.000177466	0.0181193	0.832,0.848	1.0,0.875,0.961,1.0,1.0	-0.127
2689	XLOC_042371	PPIL4	chr6	-	149841486	149841524	149838489	149838586	149842195	149842307	2689	0,0	59,39	10,19,5,16,19	83,116,120,60,55	62	85	0.000178837	0.0181853	0.0,0.0	0.142,0.183,0.054,0.268,0.321	-0.194
25505	XLOC_002229	ODF2L	chr1	-	86822126	86822285	86820456	86820542	86824469	86824574	25505	1,6	5,8	23,21,25,30,35	0,21,3,1,1	164	79	0.000183344	0.0186022	0.088,0.265	1.0,0.325,0.801,0.935,0.944	-0.624
42212	XLOC_008699	PICALM	chr11	-	85701292	85701442	85694908	85695016	85707868	85707972	42212	16,9	34,46	49,34,14,21,28	20,22,29,30,6	170	85	0.000187516	0.0189913	0.19,0.089	0.551,0.436,0.194,0.259,0.7	-0.288
35298	XLOC_010513	DDX55	chr12	+	124090477	124090530	124086641	124086803	124090619	124090706	35298	90,20	6,7	69,86,48,111,60	1,0,0,0,3	87	80	0.000188942	0.0190332	0.932,0.724	0.984,1.0,1.0,1.0,0.948	-0.158
48921	XLOC_002546	C1orf43	chr1	-	154192311	154192413	154186932	154187050	154192817	154193273	48921	381421	97120	316424347434148	150221176139194	170	85	0.000190871	0.019125	0.663,0.637	0.513,0.49,0.496,0.61,0.276	0.173
34434	XLOC_009986	DNM1L	chr12	+	32891197	32891230	32890798	32890876	32892997	32893174	34434	17,26	0,0	32,23,22,30,15	8,7,13,14,4	38	71	0.000191921	0.0191961	1.0,1.0	0.882,0.86,0.76,0.8,0.875	0.165
36135	XLOC_046333	POT1	chr7	-	124477191	124477270	124475332	124475468	124481026	124481232	36135	8,3	22,15	1,0,0,1,1	34,38,19,31,23	144	85	0.000194651	0.0194145	0.177,0.106	0.017,0.0,0.0,0.019,0.025	0.129
48048	XLOC_008882	SORL1	chr11	-	121347880	121350597	121340643	121344140	121350732	121350905	48048	1,6	1,11	9,11,12,12,19	1,5,0,0,0	170	85	0.000194792	0.0194145	0.333,0.214	0.818,0.524,1.0,1.0,1.0	-0.595
54692	XLOC_000296	ARID1A	chr1	+	27088642	27088810	27087874	27087964	27089463	27089776	54692	102,75	0,0	47,23,27,48,53	0,3,0,7,9	168	83	0.00020395	0.0202201	1.0,1.0	1.0,0.791,1.0,0.772,0.744	0.139
39362	XLOC_000635	IFI44	chr1	+	79126238	79126339	79124996	79125168	79128388	79128563	39362	96,41	23,19	123,92,78,126,79	8,11,4,15,12	170	85	0.000205379	0.0203261	0.676,0.519	0.885,0.807,0.907,0.808,0.767	-0.237
31830	XLOC_024141	IGFLR1	chr19	-	36230610	36230989	36227985	36230527	36231924	36232124	31830	182,29	43,2	131,227,78,159,113	59,109,74,118,76	170	85	0.000208643	0.0205551	0.679,0.879	0.526,0.51,0.345,0.403,0.426	0.337
58917	XLOC_017801	DEF8	chr16	+	90015824	90015921	90015138	90015222	90020650	90020784	58917	51,19	28,18	21,23,24,24,33	44,45,30,55,60	162	77	0.000214313	0.0209167	0.464,0.334	0.185,0.195,0.275,0.172,0.207	0.192
8128	XLOC_008158	TRIM5	chr11	-	5688918	5688941	5687210	5687311	5699433	5699664	8128	23,11	4,8	17,24,12,37,8	0,0,0,0,0	32	85	0.000220943	0.0214156	0.939,0.785	1.0,1.0,1.0,1.0,1.0	-0.138
18324	XLOC_025696	POLR1B	chr2	+	113304588	113304756	113293964	113300248	113304997	113305144	18324	56,78	1,0	32,44,6,62,17	0,17,0,11,6	170	85	0.000223557	0.0216318	0.966,1.0	1.0,0.564,1.0,0.738,0.586	0.205
47035	XLOC_015665	PTPLAD1	chr15	+	65849076	65849241	65847224	65847298	65851017	65851069	47035	144128	5,7	208285246285228	0,1,7,1,0	112	27	0.000224286	0.0216651	0.874,0.815	1.0,0.986,0.894,0.986,1.0	-0.129
27446	XLOC_005834	DNAJC12	chr10	-	69575797	69575891	69571281	69571421	69583071	69583150	27446	11,15	20,41	5,1,11,7,3	41,36,43,53,47	157	72	0.000225377	0.0217333	0.201,0.144	0.053,0.013,0.105,0.057,0.028	0.121
6775	XLOC_026139	SP100	chr2	+	231328781	231328865	231327149	231327233	231331015	231331069	6775	335265	7,4	227273189217225	12,3,11,18,65	108	39	0.000229762	0.0220807	0.945,0.96	0.872,0.97,0.861,0.813,0.556	0.138
50365	XLOC_005475	FAM45A	chr10	+	120864275	120864534	120863581	120863709	120867459	120867676	50365	77,47	37,22	90,98,44,140,113	27,17,12,23,20	170	85	0.000231158	0.022177	0.51,0.516	0.625,0.742,0.647,0.753,0.739	-0.188
36971	XLOC_015831	ISG20	chr15	+	89179397	89179523	89178846	89178931	89195340	89195541	36971	0,0	1,13	33,27,29,19,44	7,6,19,12,62	163	78	0.000233471	0.0223609	0.0,0.0	0.693,0.683,0.422,0.431,0.254	-0.497
33836	XLOC_027291	HDLBP	chr2	-	242194788	242194926	242194465	242194573	242195598	242195814	33836	85,58	5,12	83,111,60,130,94	2,0,3,2,1	170	85	0.000235793	0.022545	0.895,0.707	0.954,1.0,0.909,0.97,0.979	-0.161
19894	XLOC_000308	SYTL1	chr1	+	27677284	27677443	27676879	27676976	27677946	27678046	19894	22,0	5,1	5,31,2,25,20	0,0,1,0,0	170	85	0.00025145	0.0236808	0.688,0.0	1.0,1.0,0.5,1.0,1.0	-0.556
37086	XLOC_032966	RPP14	chr3	+	58296035	58296133	58291971	58292144	58296233	58296318	37086	25,45	33,30	84,90,55,69,89	31,17,32,18,18	163	78	0.000250965	0.0236808	0.266,0.418	0.565,0.717,0.451,0.647,0.703	-0.275
3036	XLOC_038443	CAST	chr5	+	96082045	96082129	96078358	96078460	96083048	96083096	3036	108,63	0,0	111,177,87,161,126	9,21,7,17,3	110	41	0.000253639	0.0238471	1.0,1.0	0.821,0.759,0.822,0.779,0.94	0.176
2261	XLOC_010166	GLI1	chr12	+	57883678	57883754	57883049	57883128	57883989	57884162	2261	110129	0,0	138231114172102	4,3,5,9,25	125	72	0.000254936	0.0239039	1.0,1.0	0.952,0.978,0.929,0.917,0.701	0.105
2569	XLOC_024414	CARD8	chr19	-	48724986	48725112	48718596	48718641	48733694	48733957	2569	38,37	6,5	65,85,47,143,47	2,2,1,2,1	123	38	0.000255514	0.0239039	0.662,0.696	0.909,0.929,0.936,0.957,0.936	-0.254
54658	XLOC_030027	CPNE1	chr20	-	34220084	34220156	34219866	34219947	34220232	34220307	54658	245159	66,21	320428248388380	33,29,22,36,39	102	57	0.000255323	0.0239039	0.675,0.809	0.844,0.892,0.863,0.858,0.845	-0.118
31794	XLOC_050860	MED27	chr9	-	134763330	134763420	134759444	134759486	134769271	134769379	31794	2,0	13,29	11,5,11,13,15	21,30,20,20,19	116	35	0.000260055	0.0242367	0.044,0.0	0.136,0.048,0.142,0.164,0.192	-0.114
64409	XLOC_001926	MECR	chr1	-	29547349	29547433	29543099	29543197	29557242	29557467	64409	17,5	17,1	11,15,5,9,13	87,49,35,89,47	154	85	0.000263434	0.0244824	0.356,0.734	0.065,0.145,0.073,0.053,0.132	0.451
37230	XLOC_006131	ZDHHC6	chr10	-	114193298	114193374	114192997	114193039	114194054	114194222	37230	21,23	22,37	3,17,8,9,10	41,40,34,44,22	88	35	0.000265488	0.0245923	0.275,0.198	0.028,0.145,0.086,0.075,0.153	0.139
37078	XLOC_025285	GALM	chr2	+	38925507	38925578	38916954	38917036	38956697	38956839	37078	4,9	6,8	1,0,0,2,7	9,28,24,19,12	118	75	0.000277815	0.0253204	0.298,0.417	0.066,0.0,0.0,0.063,0.27	0.278
61551	XLOC_052427	STAG2	chrX	+	123155216	123155281	123093085	123094716	123156380	123156521	61551	24,28	101,47	41,31,46,35,66	35,37,39,58,37	116	85	0.000282216	0.0255955	0.148,0.304	0.462,0.38,0.464,0.307,0.567	-0.21
60117	XLOC_001822	USP48	chr1	-	22021558	22021714	22016466	22016592	22027990	22028095	60117	55,30	6,7	47,92,44,72,65	3,0,1,2,0	170	85	0.000286917	0.0259384	0.821,0.682	0.887,1.0,0.957,0.947,1.0	-0.207
52714	XLOC_042195	ATG5	chr6	-	106756238	106756366	106740902	106740981	106763975	106764141	52714	92,22	0,0	102129112116112	13,19,14,28,4	157	72	0.000293243	0.0263834	1.0,1.0	0.783,0.757,0.786,0.655,0.928	0.218
14976	XLOC_013789	ADCK1	chr14	+	78294196	78294272	78288777	78288861	78325418	78325622	14976	1,18	4,17	0,6,1,6,0	28,56,10,31,9	130	77	0.000295659	0.0265585	0.129,0.385	0.0,0.06,0.056,0.103,0.0	0.213
2584	XLOC_024414	CARD8	chr19	-	48737085	48737237	48734916	48735067	48737659	48737800	2584	13,1	2,0	4,5,3,7,3	15,15,12,6,13	170	85	0.000301562	0.0269173	0.765,1.0	0.118,0.143,0.111,0.368,0.103	0.714
46377	XLOC_045943	TARP	chr7	-	38282028	38282076	38279177	38279767	38301771	38301819	46377	121,32	5,0	14,25,16,10,14	6,0,1,3,6	41	41	0.000301368	0.0269173	0.96,1.0	0.7,1.0,0.941,0.769,0.7	0.158
22693	XLOC_047762	C8orf44	chr8	+	67627035	67627091	67624652	67625068	67705850	67706067	22693	44,11	31,5	6,22,7,13,9	21,24,22,37,17	98	85	0.00030369	0.0270217	0.552,0.656	0.199,0.443,0.216,0.234,0.315	0.323
26612	XLOC_041973	OARD1	chr6	-	41037814	41037873	41027918	41035176	41038870	41039015	26612	57,54	14,12	67,78,66,84,63	0,5,7,5,8	104	85	0.000309878	0.0274424	0.769,0.786	1.0,0.927,0.885,0.932,0.866	-0.144
52523	XLOC_031934	IGLL1	chr22	-	24042912	24043032	24036305	24037704	24047615	24047728	52523	4,0	19,6	14,16,9,11,20	6,9,15,13,6	170	85	0.000314455	0.0276309	0.095,0.0	0.538,0.471,0.231,0.297,0.625	-0.385
43020	XLOC_008285	IMMP1L	chr11	-	31495270	31495333	31455006	31455117	31531065	31531169	43020	5,8	33,32	1,0,3,3,1	24,51,50,85,48	112	85	0.000318976	0.0278978	0.103,0.159	0.031,0.0,0.044,0.026,0.016	0.108
64562	XLOC_034364	LOC220729	chr3	-	197349057	197349201	197348574	197348739	197350090	197350253	64562	26,33	17,8	28,15,22,7,36	30,26,28,74,42	170	85	0.00032061	0.0279973	0.433,0.673	0.318,0.224,0.282,0.045,0.3	0.319
41608	XLOC_017880	RNPS1	chr16	-	2314573	2314761	2314176	2314332	2318055	2318416	41608	122,46	134,34	371464218404513	210228109269147	170	85	0.000322251	0.0280971	0.313,0.404	0.469,0.504,0.5,0.429,0.636	-0.149
63539	XLOC_020690	NA	chr17	-	56082774	56082961	56081011	56082402	56083161	56083334	63539	154,94	62,22	215338243338223	42,37,14,31,61	170	85	0.000332134	0.0287808	0.554,0.681	0.719,0.82,0.897,0.845,0.646	-0.168
16715	XLOC_052717	SLC9A7	chrX	-	46495023	46495083	46491020	46491084	46502670	46502824	16715	31,11	0,0	26,12,4,22,19	2,11,2,17,8	78	57	0.000338033	0.0292023	1.0,1.0	0.905,0.444,0.594,0.486,0.634	0.387
39203	XLOC_052934	MORF4L2	chrX	-	102939608	102939657	102933426	102933548	102940098	102940188	39203	21,35	14,14	63,72,44,68,33	5,6,6,19,7	82	83	0.000340575	0.0293769	0.603,0.717	0.927,0.924,0.881,0.784,0.827	-0.209
10429	XLOC_019875	SLC9A3R1	chr17	+	72763074	72763115	72759505	72759659	72764285	72764375	10429	73,37	1,0	36,54,41,47,25	3,8,5,4,11	66	83	0.000345169	0.0296372	0.989,1.0	0.938,0.895,0.912,0.937,0.741	0.11
5012	XLOC_016090	ATP8B4	chr15	-	50223315	50223504	50215575	50215691	50226213	50226379	5012	87,54	3,0	22,3,1,50,16	7,3,0,8,2	170	85	0.000348728	0.029852	0.935,1.0	0.611,0.333,1.0,0.758,0.8	0.267
35212	XLOC_010766	ASUN	chr12	-	27067340	27067511	27066906	27067061	27068934	27069113	35212	70150	23,23	124,105,108,211,90	9,8,10,12,8	170	85	0.000350685	0.0298835	0.603,0.765	0.873,0.868,0.844,0.898,0.849	-0.182
26766	XLOC_010690	CSDA	chr12	-	10862506	10863387	10856649	10856747	10865809	10865932	26766	285118	172,71	341275229298529	108105107128171	170	85	0.000357484	0.0303711	0.453,0.454	0.612,0.567,0.517,0.538,0.607	-0.115
48171	XLOC_034026	CCDC14	chr3	-	123674689	123674962	123667742	123667979	123675201	123675642	48171	44,47	2,5	62,84,48,123,106	0,0,0,0,0	170	85	0.000358771	0.0304128	0.917,0.825	1.0,1.0,1.0,1.0,1.0	-0.129
14014	XLOC_024577	LAIR1	chr19	-	54871628	54871679	54868536	54868575	54872616	54872816	14014	116,66	4,16	83,122,69,115,74	1,0,0,6,0	44	32	0.000361919	0.0305927	0.955,0.75	0.984,1.0,1.0,0.933,1.0	-0.131
9141	XLOC_014110	RBM23	chr14	-	23374814	23374868	23374544	23374662	23375403	23375577	9141	133269	22,0	131,203,95,212,152	60,45,44,3,19	94	85	0.000362262	0.0305927	0.845,1.0	0.664,0.803,0.661,0.985,0.879	0.124
54185	XLOC_036988	AGA	chr4	-	178357429	178357505	178355535	178355643	178358558	178358673	54185	81,89	3,19	151,160,96,137,147	4,1,2,8,2	138	85	0.000363407	0.0306435	0.943,0.743	0.959,0.99,0.967,0.913,0.978	-0.118
17767	XLOC_042320	AHI1	chr6	-	135818325	135818387	135813365	135813429	135818720	135818903	17767	120,36	49,18	151239228123159	36,55,41,32,32	82	57	0.00037452	0.0313929	0.63,0.582	0.745,0.751,0.794,0.728,0.775	-0.153
25738	XLOC_041623	TCTE3	chr6	+	170156433	170156535	170155378	170155518	170156814	170156904	25738	47,36	3,5	46,72,55,69,72	0,0,0,0,0	168	83	0.000387101	0.0322082	0.886,0.781	1.0,1.0,1.0,1.0,1.0	-0.166
11125	XLOC_000956	TNFAIP8L2-SCNM1	chr1	+	151138395	151138679	151129103	151129198	151138946	151139017	11125	210148	78,39	109155121193177	26,24,24,25,23	149	64	0.000388203	0.0322523	0.536,0.62	0.643,0.735,0.684,0.768,0.768	-0.142
35918	XLOC_038710	MRPL22	chr5	+	154330380	154330498	154320776	154320825	154335930	154335996	35918	325478	1,7	335400286458341	16,6,13,9,28	101	16	0.000390314	0.0323324	0.981,0.915	0.768,0.914,0.777,0.89,0.659	0.146
39360	XLOC_000635	IFI44	chr1	+	79126238	79127141	79124996	79125168	79128388	79128563	39360	56,27	23,19	74,47,51,76,50	8,11,4,15,12	170	85	0.000393474	0.0324988	0.549,0.415	0.822,0.681,0.864,0.717,0.676	-0.27
34728	XLOC_020037	YWHAE	chr17	-	1264385	1264592	1247833	1248793	1268152	1268352	34728	25,15	3,0	18,39,9,11,14	13,8,9,15,23	170	85	0.000395823	0.0325751	0.806,1.0	0.409,0.709,0.333,0.268,0.233	0.513
41198	XLOC_025239	PLB1	chr2	+	28863792	28863867	28855810	28855906	28865723	28867348	41198	31109	0,1	31,58,41,44,17	1,6,13,1,6	136	85	0.00039515	0.0325751	1.0,0.986	0.951,0.858,0.663,0.965,0.639	0.178
64351	XLOC_020295	ALDOC	chr17	-	26902982	26903038	26902438	26902562	26903818	26903951	64351	0,0	52,9	2,1,5,7,7	15,19,10,27,11	98	85	0.00039613	0.0325751	0.0,0.0	0.104,0.044,0.302,0.184,0.356	-0.198
42602	XLOC_036076	MTHFD2L	chr4	+	75025771	75025805	75022455	75023998	75040222	75040407	42602	21,5	6,2	89,107,57,131,144	2,4,5,11,12	54	85	0.000398078	0.0326876	0.846,0.797	0.986,0.977,0.947,0.949,0.95	-0.14
5620	XLOC_024274	CEACAM4	chr19	-	42131974	42132334	42128023	42128141	42133267	42133469	5620	93,7	43,16	112,57,63,124,150	8,24,12,13,15	170	85	0.00039943	0.0327034	0.52,0.179	0.875,0.543,0.724,0.827,0.833	-0.411
12090	XLOC_050443	ARHGEF39	chr9	-	35664752	35664847	35664368	35664489	35665028	35665683	12090	40,17	3,8	89,79,33,111,34	1,2,0,0,1	170	85	0.000400457	0.03274	0.87,0.515	0.978,0.952,1.0,1.0,0.944	-0.282
33031	XLOC_032930	ALAS1	chr3	+	52238708	52238931	52237878	52238028	52240587	52240767	33031	72101	0,1	61,73,51,61,32	5,2,3,7,12	170	85	0.000406333	0.0329716	1.0,0.981	0.859,0.948,0.895,0.813,0.571	0.173
32265	XLOC_013651	PCNXL4	chr14	+	60574303	60575045	60556455	60559137	60581417	60581597	32265	1,1	5,5	23,22,7,11,10	3,7,3,4,3	170	85	0.000409427	0.0330625	0.091,0.091	0.793,0.611,0.538,0.579,0.625	-0.538
38661	XLOC_020691	MKS1	chr17	-	56283825	56283908	56283643	56283741	56284445	56284579	38661	99,50	6,2	116,126,67,119,68	17,30,7,34,16	152	85	0.000411733	0.0331336	0.902,0.933	0.792,0.701,0.843,0.662,0.704	0.177
63728	XLOC_006170	TIAL1	chr10	-	121336356	121336417	121336122	121336262	121336591	121336715	63728	20,6	48,65	4,2,1,4,9	80,77,93,54,71	108	85	0.000413709	0.0332452	0.247,0.068	0.038,0.02,0.008,0.055,0.091	0.115
41102	XLOC_001863	C1orf63	chr1	-	25570671	25570989	25570040	25570124	25571640	25571792	41102	54,22	32,14	80,74,85,129,125	18,13,40,35,3	162	77	0.000416643	0.0333859	0.445,0.428	0.679,0.73,0.502,0.637,0.952	-0.263
23446	XLOC_045962	COA1	chr7	-	43695631	43695752	43688198	43688251	43769027	43769142	23446	0,0	41,64	0,0,30,67,0	56,67,39,18,73	131	46	0.000423273	0.0337937	0.0,0.0	0.0,0.0,0.213,0.567,0.0	-0.156
27347	XLOC_049934	C9orf89	chr9	+	95874160	95874220	95869955	95870098	95874499	95874571	27347	110,53	1,0	61,81,46,74,67	9,3,1,14,6	86	65	0.000426072	0.0339486	0.988,1.0	0.837,0.953,0.972,0.8,0.894	0.103
35036	XLOC_005536	LRRC27	chr10	+	134155716	134155775	134151068	134151199	134158001	134158154	35036	32,21	0,0	8,11,6,34,10	0,13,5,10,2	104	85	0.000428053	0.0340582	1.0,1.0	1.0,0.409,0.495,0.735,0.803	0.312
64157	XLOC_014383	ABCD4	chr14	-	74766852	74766971	74766250	74766378	74769577	74769767	64157	28,11	14,7	58,34,23,63,75	9,5,5,4,15	170	85	0.000430474	0.0342027	0.5,0.44	0.763,0.773,0.697,0.887,0.714	-0.297
2588	XLOC_024414	CARD8	chr19	-	48735709	48737237	48734916	48735067	48737659	48737800	2588	25,23	2,0	25,39,17,36,17	15,15,12,6,13	170	85	0.000446334	0.0352641	0.862,1.0	0.455,0.565,0.415,0.75,0.395	0.415
58578	XLOC_046109	TMEM120A	chr7	-	75616855	75616920	75616677	75616746	75617035	75617128	58578	87,31	1,0	75,106,103,65,70	28,10,7,19,3	93	62	0.000455666	0.0358508	0.983,1.0	0.641,0.876,0.907,0.695,0.94	0.18
18387	XLOC_010959	RNF41	chr12	-	56610212	56610397	56607741	56607854	56615543	56617147	18387	89,68	4,8	76,108,57,107,77	0,1,0,0,1	170	85	0.000464564	0.0363986	0.918,0.81	1.0,0.982,1.0,1.0,0.975	-0.127
49680	XLOC_014008	APOPT1	chr14	+	104037959	104038157	104029293	104029461	104053610	104053701	49680	108,1	6,0	64,114,71,116,111	18,49,16,30,18	169	84	0.00046643	0.0364941	0.899,1.0	0.639,0.536,0.688,0.658,0.754	0.294
64378	XLOC_006067	MRPL43	chr10	-	102743704	102743831	102743511	102743574	102746846	102746953	64378	20,30	3,2	4,14,7,75,14	25,19,13,9,7	141	56	0.000478446	0.0372856	0.726,0.856	0.06,0.226,0.176,0.768,0.443	0.456
24831	XLOC_002934	ANGEL2	chr1	-	213186434	213186760	213181551	213181808	213188954	213189229	24831	26,10	14,6	24,43,19,26,38	0,3,4,3,8	170	85	0.000486027	0.0377136	0.481,0.455	1.0,0.878,0.704,0.813,0.704	-0.352
44887	XLOC_020379	C17orf50	chr17	-	34089389	34089593	34083094	34083438	34091698	34092095	44887	10,11	1,4	0,0,0,3,3	1,2,7,5,10	170	85	0.000494021	0.0382287	0.833,0.579	0.0,0.0,0.0,0.231,0.13	0.634
46325	XLOC_045118	STARD3NL	chr7	+	38218691	38218747	38217807	38218022	38247047	38247330	46325	54,25	49,41	13,18,9,18,32	51,72,44,51,56	98	85	0.000497442	0.0383357	0.489,0.346	0.181,0.178,0.151,0.234,0.331	0.202
12329	XLOC_023086	ZNF146	chr19	+	36709023	36709097	36704666	36706057	36719649	36719721	12329	57,65	14,6	30,44,29,91,24	21,26,20,23,24	114	65	0.000518872	0.0397159	0.699,0.861	0.449,0.491,0.453,0.693,0.363	0.29
44835	XLOC_036669	ANKRD17	chr4	-	74005247	74006000	74000833	74000982	74007457	74007560	44835	75133	18,38	72,83,88,89,83	40,40,39,44,53	170	85	0.000528	0.0402373	0.676,0.636	0.474,0.509,0.53,0.503,0.439	0.165
49141	XLOC_002051	MED8	chr1	-	43853980	43854099	43853173	43853318	43855429	43855483	49141	236206	7,0	235233178292124	18,19,4,10,15	132	47	0.000535565	0.0406626	0.923,1.0	0.823,0.814,0.941,0.912,0.746	0.114
26073	XLOC_019219	ARRB2	chr17	+	4621555	4621640	4621182	4621318	4621906	4621979	26073	276,85	7,0	282242232257241	14,11,18,13,41	137	66	0.000539361	0.0408957	0.95,1.0	0.907,0.914,0.861,0.905,0.739	0.11
10428	XLOC_019875	SLC9A3R1	chr17	+	72763074	72763116	72758716	72759659	72764285	72764375	10428	27,16	1,0	18,15,9,14,5	3,8,5,4,11	68	83	0.000541396	0.0409792	0.971,1.0	0.88,0.696,0.687,0.81,0.357	0.3
5288	XLOC_000744	TRMT13	chr1	+	100605737	100605807	100605204	100605267	100605963	100606070	5288	48,51	13,6	37,49,32,42,19	0,0,1,1,1	97	56	0.000545189	0.0411716	0.681,0.831	1.0,1.0,0.949,0.96,0.916	-0.209
5426	XLOC_035913	PACRGL	chr4	+	20726430	20726511	20715054	20715162	20728907	20729020	5426	27,32	3,3	17,20,22,9,12	13,8,9,4,6	148	85	0.000561876	0.0422441	0.838,0.86	0.429,0.589,0.584,0.564,0.535	0.309
56534	XLOC_013505	CMTM5	chr14	+	23847557	23847710	23846016	23846586	23848239	23848332	56534	10,3	3,8	64,105,63,27,27	5,6,0,4,1	170	85	0.000562517	0.0422441	0.625,0.158	0.865,0.897,1.0,0.771,0.931	-0.501
13893	XLOC_016157	HERC1	chr15	-	63915923	63916089	63915013	63915090	63916356	63916526	13893	104,87	1,0	92,62,73,85,79	2,2,9,6,15	155	70	0.000566248	0.0423783	0.979,1.0	0.954,0.933,0.786,0.865,0.704	0.141
46381	XLOC_010627	ZNF384	chr12	-	6787828	6787876	6787292	6787626	6788111	6788349	46381	75,1	0,0	35,58,29,72,66	15,8,12,6,7	82	85	0.000566426	0.0423783	1.0,1.0	0.707,0.883,0.715,0.926,0.907	0.172
39697	XLOC_000548	ACOT11	chr1	+	55199301	55199383	55197327	55197373	55203254	55203337	39697	130232	5,0	120,177,156,183,87	8,17,3,14,8	95	30	0.000576613	0.0429928	0.891,1.0	0.826,0.767,0.943,0.805,0.774	0.122
4692	XLOC_015878	LRRC28	chr15	+	99857668	99857751	99828018	99828156	99874127	99874334	4692	3,11	21,17	4,3,6,0,7	49,53,53,53,69	152	85	0.000576605	0.0429928	0.074,0.266	0.044,0.031,0.06,0.0,0.054	0.132
49115	XLOC_029388	RBCK1	chr20	+	390473	390669	388701	389423	391055	391408	49115	64,11	2,1	52,98,32,52,68	22,22,3,16,36	170	85	0.000576925	0.0429928	0.941,0.846	0.542,0.69,0.842,0.619,0.486	0.258
20484	XLOC_008487	TRPT1	chr11	-	63992272	63992442	63992014	63992189	63992970	63993052	20484	325,83	8,0	271256235215275	9,24,27,10,17	160	75	0.000590904	0.0436231	0.95,1.0	0.934,0.833,0.803,0.91,0.883	0.102
58916	XLOC_017801	DEF8	chr16	+	90015827	90015921	90015138	90015222	90020650	90020784	58916	37,9	28,18	11,12,17,10,13	44,45,30,55,60	162	77	0.000594569	0.0437006	0.386,0.192	0.106,0.112,0.212,0.08,0.093	0.168
62157	XLOC_030115	ZMYND8	chr20	-	45905057	45905539	45891031	45891172	45910845	45910961	62157	33,25	2,4	78,106,39,121,98	1,1,0,0,1	170	85	0.000595602	0.0437006	0.892,0.758	0.975,0.981,1.0,1.0,0.98	-0.162
6574	XLOC_041900	RXRB	chr6	-	33163139	33163243	33162721	33162827	33163346	33163479	6574	79,49	6,5	79,39,24,45,27	8,13,11,16,24	170	85	0.000598864	0.0438172	0.868,0.831	0.832,0.6,0.522,0.584,0.36	0.27
46951	XLOC_026138	SP140L	chr2	+	231254633	231254738	231253273	231253348	231256801	231256944	46951	25,57	1,0	18,34,22,36,29	10,3,4,6,7	153	68	0.000601908	0.0439829	0.917,1.0	0.444,0.834,0.71,0.727,0.648	0.286
56660	XLOC_045151	PPIA	chr7	+	44838990	44839079	44838505	44838876	44840885	44843609	56660	68,48	10,7	79,96,77,83,111	17,58,27,36,55	164	85	0.000603201	0.0440126	0.779,0.78	0.707,0.462,0.596,0.544,0.511	0.216
13221	XLOC_006041	MORN4	chr10	-	99379343	99379440	99376964	99377079	99393103	99393344	13221	14,56	0,0	14,1,15,26,31	0,1,0,6,0	170	85	0.000608395	0.0440575	1.0,1.0	1.0,0.333,1.0,0.684,1.0	0.197
37277	XLOC_023604	ZNF135	chr19	+	58571336	58571403	58570606	58570678	58572947	58573074	37277	19,16	28,26	31,27,12,40,42	11,15,6,37,20	100	65	0.000606945	0.0440575	0.306,0.286	0.647,0.539,0.565,0.413,0.577	-0.252
49439	XLOC_038296	GPBP1	chr5	+	56532939	56532999	56531792	56531859	56542126	56542311	49439	73,69	38,50	46,75,50,42,35	48,57,62,83,88	81	60	0.000606607	0.0440575	0.587,0.505	0.415,0.494,0.374,0.273,0.228	0.189
21064	XLOC_001499	NTPCR	chr1	+	233091302	233091465	233086369	233086490	233092092	233092189	21064	170508	110,33	474530276564404	5,19,2,31,17	170	85	0.000611707	0.044176	0.436,0.885	0.979,0.933,0.986,0.901,0.922	-0.284
38301	XLOC_034106	CEP70	chr3	-	138310695	138310798	138290107	138290198	138313039	138313187	38301	64,37	0,13	56,157,42,146,103	0,0,0,0,0	169	84	0.000612161	0.044176	1.0,0.586	1.0,1.0,1.0,1.0,1.0	-0.207
42215	XLOC_038809	RGS14	chr5	+	176798475	176798590	176798350	176798397	176798873	176799599	42215	51,32	1,0	47,34,13,45,31	4,7,11,8,7	125	40	0.000619835	0.0446228	0.942,1.0	0.79,0.609,0.274,0.643,0.586	0.391
65097	XLOC_019229	ENO3	chr17	+	4843781	4844021	4843320	4843655	4844167	4844288	65097	205119	24,18	136,134,86,162,116	2,7,2,17,4	170	85	0.000623145	0.0447662	0.81,0.768	0.971,0.905,0.956,0.827,0.935	-0.13
53339	XLOC_039142	TMEM161B	chr5	-	87521585	87521683	87516406	87516536	87524261	87524345	53339	14,9	8,5	15,27,12,32,24	0,1,2,5,1	162	77	0.000630618	0.0450093	0.454,0.461	1.0,0.928,0.74,0.753,0.919	-0.41
4064	XLOC_036515	RAB28	chr4	-	13426733	13426851	13383114	13383218	13462322	13462452	4064	2,13	39,23	0,0,1,6,0	27,51,39,51,50	170	85	0.000644041	0.0457002	0.025,0.22	0.0,0.0,0.013,0.056,0.0	0.109
61445	XLOC_038567	SMAD5	chr5	+	135488363	135488447	135468535	135468651	135489280	135489852	61445	0,0	43,3	6,0,0,7,11	14,14,4,21,11	154	85	0.000648518	0.04596	0.0,0.0	0.191,0.0,0.0,0.155,0.356	-0.14
46735	XLOC_011315	RILPL2	chr12	-	123915054	123915206	123907590	123907704	123920628	123921264	46735	323211	28,20	452799306206656	51,149,47,30,197	170	85	0.000653626	0.0462331	0.852,0.841	0.816,0.728,0.765,0.774,0.625	0.105
20157	XLOC_036767	LAMTOR3	chr4	-	100815111	100815157	100813156	100813191	100815491	100815703	20157	42,50	4,0	28,88,42,55,27	6,27,5,11,21	39	28	0.000659063	0.046532	0.883,1.0	0.77,0.701,0.858,0.782,0.48	0.223
30008	XLOC_038603	ANKHD1	chr5	+	139851823	139851880	139844251	139844361	139862164	139862252	30008	62,45	15,9	61,31,29,41,32	26,19,15,22,28	96	81	0.000672194	0.0469663	0.777,0.808	0.664,0.579,0.62,0.611,0.491	0.199
62164	XLOC_038980	FYB	chr5	-	39219544	39219680	39201927	39203089	39270670	39270759	62164	124,55	10,18	36,33,24,25,13	24,19,9,21,15	167	82	0.000672708	0.0469663	0.859,0.6	0.424,0.46,0.567,0.369,0.299	0.306
22608	XLOC_041051	LY6G6F	chr6	+	31678128	31678195	31677802	31677958	31683278	31683401	22608	7,8	5,4	49,54,21,22,31	7,6,0,3,1	120	85	0.000715218	0.0493842	0.498,0.586	0.832,0.864,1.0,0.839,0.956	-0.356
812	XLOC_020823	SLC25A19	chr17	-	73284582	73284672	73282384	73282540	73285434	73285530	812	31,37	47,37	40,60,30,59,32	16,34,21,39,10	166	85	0.000719154	0.0495952	0.252,0.339	0.561,0.475,0.422,0.437,0.621	-0.208
42836	XLOC_026987	WIPF1	chr2	-	175462328	175462586	175450250	175450339	175499245	175499654	42836	31,12	13,3	64,84,28,81,76	6,3,3,18,0	167	82	0.000725157	0.0499482	0.539,0.663	0.84,0.932,0.821,0.688,1.0	-0.255

## Sheet: RI.MATS.ReadsOnTargetAndJunctio
ID	GeneID	geneSymbol	chr	strand	riExonStart_0base	riExonEnd	upstreamES	upstreamEE	downstreamES	downstreamEE	ID	IC_SAMPLE_1	SC_SAMPLE_1	IC_SAMPLE_2	SC_SAMPLE_2	IncFormLen	SkipFormLen	PValue	FDR	IncLevel1	IncLevel2	IncLevelDifference
12536	XLOC_007598	OTUB1	chr11	+	63764001	63764413	63764001	63764120	63764328	63764413	12536	224,74	517724	431523337475397	483737447580604	272	78	0	0	0.111,0.028	0.204,0.169,0.178,0.19,0.159	-0.11
1616	XLOC_027009	PRKRA	chr2	-	179295796	179301046	179295796	179296981	179300871	179301046	1616	986920	46,49	7367855821042880	124125118114146	3961	85	0	0	0.315,0.287	0.113,0.119,0.096,0.164,0.115	0.18
1618	XLOC_027009	PRKRA	chr2	-	179295796	179306431	179295796	179301046	179306336	179306431	1618	796859	26,46	561540444757517	114,113,95,99,129	5361	85	0	0	0.327,0.228	0.072,0.07,0.069,0.108,0.06	0.202
2016	XLOC_022586	CIRBP	chr19	+	1274305	1274814	1274305	1274439	1274647	1274814	2016	149,2	437,53	361342309199294	189188201167185	279	85	0	0	0.094,0.011	0.368,0.357,0.319,0.266,0.326	-0.275
3960	XLOC_018242	MT1G	chr16	-	56700215	56701292	56700215	56700882	56701223	56701292	3960	16041680	3556218	3,1,1,2,4	15,36,13,13,12	389	62	0	0	0.418,0.332	0.031,0.004,0.012,0.024,0.05	0.351
4349	XLOC_023928	DDX39A	chr19	-	14521800	14522410	14521800	14521984	14522317	14522410	4349	218,22	526917	3997173868251070	6731017672760790	404	85	0	0	0.08,0.005	0.111,0.129,0.108,0.186,0.221	-0.108
6586	XLOC_019844	AMZ2	chr17	+	66240039	66244846	66240039	66244227	66244780	66244846	6586	18,13	35,27	131200118232160	21,20,11,36,18	598	59	0	0	0.048,0.045	0.381,0.497,0.514,0.389,0.467	-0.403
8858	XLOC_017556	MT1X	chr16	+	56717076	56718213	56717076	56717142	56717869	56718213	8858	393811338	6725371	26,162,76,1,392	387585450199975	772	59	0	0	0.309,0.216	0.005,0.021,0.013,0.0,0.03	0.249
201	XLOC_022583	ATP5D	chr19	+	1244313	1244824	1244313	1244439	1244735	1244824	201	35,38	101,91	150140100138100	98,92,72,71,72	364	82	1.11022e-16	7.39825e-14	0.072,0.086	0.256,0.255,0.238,0.305,0.238	-0.179
4164	XLOC_045925	NT5C3	chr7	-	33051672	33057213	33051672	33055482	33057050	33057213	4164	180216	52,36	134,175,47,121,88	85,83,63,110,146	1639	85	1.11022e-16	7.39825e-14	0.152,0.237	0.076,0.099,0.037,0.054,0.03	0.135
5636	XLOC_039496	DOK3	chr5	-	176939496	176939877	176939496	176939646	176939780	176939877	5636	57,22	246305	117,221,138,82,179	299380231266298	205	85	2.22045e-16	1.31524e-13	0.088,0.029	0.14,0.194,0.199,0.113,0.199	-0.11
3898	XLOC_002267	LOC100131564	chr1	-	93802933	93805093	93802933	93804831	93804913	93805093	3898	57,63	67,66	20,26,20,70,17	133,104,74,231,165	150	85	7.77156e-16	4.14302e-13	0.325,0.351	0.079,0.124,0.133,0.147,0.055	0.23
11021	XLOC_018032	THUMPD1	chr16	-	20730597	20749278	20730597	20748608	20749029	20749278	11021	9,7	46,30	131,149,87,93,195	57,70,52,80,80	492	85	1.11022e-15	5.63676e-13	0.033,0.039	0.284,0.269,0.224,0.167,0.296	-0.212
550	XLOC_036077	EREG	chr4	+	75248361	75254666	75248361	75248511	75250443	75254666	550	308,20	43,3	119,115,104,91,56	70,71,51,79,36	2003	85	2.33147e-15	1.12991e-12	0.233,0.221	0.067,0.064,0.08,0.047,0.062	0.163
6587	XLOC_019844	AMZ2	chr17	+	66240039	66244846	66240039	66244227	66244784	66244846	6587	18,13	9,23	132199117232159	11,9,7,21,6	598	55	3.21965e-15	1.43033e-12	0.155,0.049	0.525,0.67,0.606,0.504,0.709	-0.501
8697	XLOC_023075	LIN37	chr19	+	36243987	36245058	36243987	36244154	36244917	36245058	8697	39,62	185131	132,104,210,115,51	32,90,56,134,72	834	85	7.10543e-15	2.91377e-12	0.021,0.046	0.296,0.105,0.277,0.08,0.067	-0.131
2801	XLOC_016024	RPAP1	chr15	-	41819620	41820225	41819620	41819803	41820057	41820225	2801	18,19	14,8	0,1,0,0,2	16,30,20,29,24	325	85	9.88098e-15	3.76254e-12	0.252,0.383	0.0,0.009,0.0,0.0,0.021	0.311
9449	XLOC_013457	METTL17	chr14	+	21457930	21458542	21457930	21458236	21458388	21458542	9449	25,8	92102	57,73,56,62,46	57,77,54,76,82	223	85	1.67644e-14	6.16351e-12	0.094,0.029	0.276,0.265,0.283,0.237,0.176	-0.186
7134	XLOC_033679	ACAA1	chr3	-	38167652	38168191	38167652	38167832	38168000	38168191	7134	114,91	49,36	16,6,38,25,25	47,33,56,43,34	239	85	2.25375e-14	8.00984e-12	0.453,0.473	0.108,0.061,0.194,0.171,0.207	0.315
11668	XLOC_005200	ZSWIM8	chr10	+	75560397	75560953	75560397	75560517	75560774	75560953	11668	7,0	107,31	71,21,12,25,31	63,38,32,61,57	328	85	1.31783e-13	4.2578e-11	0.017,0.0	0.226,0.125,0.089,0.096,0.124	-0.123
4558	XLOC_039499	LOC202181	chr5	-	177037466	177054615	177037466	177053506	177054382	177054615	4558	0,0	33,35	3,25,0,19,28	11,8,15,5,10	947	85	1.53988e-13	4.82888e-11	0.0,0.0	0.024,0.219,0.0,0.254,0.201	-0.14
8043	XLOC_012610	ZMYM5	chr13	-	20425494	20426330	20425494	20425588	20425828	20426330	8043	25,7	59,26	71,50,51,70,132	33,33,24,29,40	311	85	3.67262e-13	1.11878e-10	0.104,0.069	0.37,0.293,0.367,0.397,0.474	-0.294
11670	XLOC_005200	ZSWIM8	chr10	+	75560397	75560953	75560397	75560517	75560842	75560953	11670	98,26	50,8	147,60,36,86,89	5,0,0,5,4	396	85	7.41629e-13	2.08085e-10	0.296,0.411	0.863,1.0,1.0,0.787,0.827	-0.542
13063	XLOC_010553	SFSWAP	chr12	+	132195623	132199498	132195623	132195992	132198615	132199498	13063	159216	1,0	361365263130218	34,40,25,39,81	2694	85	8.06799e-13	2.20566e-10	0.834,1.0	0.251,0.224,0.249,0.095,0.078	0.738
13836	XLOC_046071	TBL2	chr7	-	72987649	72988452	72987649	72987801	72988267	72988452	13836	28,6	4,1	10,3,2,26,6	29,19,11,43,37	537	85	9.88432e-13	2.63466e-10	0.526,0.487	0.052,0.024,0.028,0.087,0.025	0.463
12120	XLOC_033791	UBA7	chr3	-	49848705	49849449	49848705	49848888	49849302	49849449	12120	152,19	244,95	189358151274360	158241122300248	485	85	1.12121e-12	2.9157e-10	0.098,0.034	0.173,0.207,0.178,0.138,0.203	-0.114
4732	XLOC_033155	PDIA5	chr3	+	122880167	122880962	122880167	122880302	122880726	122880962	4732	76,45	42,39	11,37,15,49,11	104,98,43,58,44	495	85	1.30829e-12	3.32118e-10	0.237,0.165	0.018,0.061,0.057,0.127,0.041	0.14
1477	XLOC_014003	EIF5	chr14	+	103802372	103803186	103802372	103802454	103803013	103803186	1477	491307	212133	468323313163325	244452244213443	620	75	1.7365e-12	4.30571e-10	0.219,0.218	0.188,0.08,0.134,0.085,0.082	0.105
7158	XLOC_024141	IGFLR1	chr19	-	36235223	36236088	36235223	36235322	36236025	36236088	7158	922926	7,3	336393382478758	12,29,13,29,26	745	56	1.87983e-12	4.55517e-10	0.908,0.959	0.678,0.505,0.688,0.553,0.687	0.311
7162	XLOC_024141	IGFLR1	chr19	-	36233296	36234805	36233296	36233704	36234709	36234805	7162	716808	228167	5369187707261040	41,106,87,66,122	1076	85	2.46936e-12	5.60177e-10	0.199,0.277	0.508,0.406,0.411,0.465,0.404	-0.201
6491	XLOC_033610	ANKRD28	chr3	-	15811935	15836813	15811935	15823162	15836729	15836813	6491	120172205	317,25	1.02865e+18	71,21,40,393,172	13630	77	2.78721e-12	6.1911e-10	0.176,0.333	0.076,0.149,0.146,0.036,0.034	0.166
10336	XLOC_001371	CD46	chr1	+	207940357	207941168	207940357	207940540	207941123	207941168	10336	29,5	40,36	83,99,34,73,95	25,19,37,38,25	607	38	3.25484e-12	7.08227e-10	0.043,0.009	0.172,0.246,0.054,0.107,0.192	-0.128
12852	XLOC_017638	VPS4A	chr16	+	69354590	69356603	69354590	69354672	69354953	69356603	12852	5,3	22,57	45,10,37,13,27	24,11,21,23,24	342	75	3.55771e-12	7.58646e-10	0.047,0.011	0.291,0.166,0.279,0.11,0.198	-0.18
7973	XLOC_047639	RBPMS	chr8	+	30416403	30423877	30416403	30416473	30423773	30423877	7973	361254	3,2	122189167141238	14,17,8,25,15	7349	63	4.27369e-12	8.76271e-10	0.508,0.521	0.07,0.087,0.152,0.046,0.12	0.419
5369	XLOC_026842	WDR33	chr2	-	128520635	128522553	128520635	128520733	128522401	128522553	5369	233173	57,69	462450365359531	42,68,25,31,53	1739	85	6.22891e-12	1.22986e-09	0.167,0.109	0.35,0.244,0.416,0.361,0.329	-0.202
2802	XLOC_016024	RPAP1	chr15	-	41820057	41820534	41820057	41820225	41820432	41820534	2802	17,13	22,9	0,0,0,0,5	19,38,23,42,30	278	85	6.54221e-12	1.26824e-09	0.191,0.306	0.0,0.0,0.0,0.0,0.048	0.239
11271	XLOC_039296	BRD8	chr5	-	137501516	137502416	137501516	137501797	137502206	137502416	11271	54,37	76,75	174119140115207	54,85,49,73,58	480	85	6.8261e-12	1.29964e-09	0.112,0.08	0.363,0.199,0.336,0.218,0.387	-0.205
4486	XLOC_023360	FCGRT	chr19	+	50016435	50016730	50016435	50016500	50016643	50016730	4486	0,0	7,8	42,78,23,46,51	0,11,1,8,3	182	53	1.8197e-11	3.23361e-09	0.0,0.0	1.0,0.674,0.87,0.626,0.832	-0.8
4728	XLOC_052111	CDK16	chrX	+	47085981	47086308	47085981	47086102	47086210	47086308	4728	1,2	61,57	34,25,5,8,23	42,54,18,35,41	179	85	6.18755e-11	1.06406e-08	0.008,0.016	0.278,0.18,0.117,0.098,0.21	-0.165
11338	XLOC_033950	ZBTB11	chr3	-	101384293	101391057	101384293	101384652	101389973	101391057	11338	340549	0,1	217,207,149,96,175	15,16,6,4,6	5392	85	7.748e-11	1.25165e-08	1.0,0.896	0.186,0.169,0.281,0.274,0.315	0.703
11697	XLOC_001790	RCC2	chr1	-	17731930	17736547	17731930	17735690	17736469	17736547	11697	46,0	26,55	146,198,209,92,95	53,58,54,37,59	836	71	1.03148e-10	1.6173e-08	0.131,0.0	0.19,0.225,0.247,0.174,0.12	-0.126
4163	XLOC_045925	NT5C3	chr7	-	33051672	33055482	33051672	33054443	33055281	33055482	4163	287146	60,65	115,84,92,101,85	79,106,83,107,148	909	85	1.03147e-10	1.6173e-08	0.309,0.174	0.12,0.069,0.094,0.081,0.051	0.158
6519	XLOC_032060	IFT27	chr22	-	37171717	37172191	37171717	37171838	37172074	37172191	6519	14,3	6,12	238380168338255	9,11,6,4,13	307	85	1.42217e-10	2.19756e-08	0.392,0.065	0.88,0.905,0.886,0.959,0.845	-0.667
9450	XLOC_013457	METTL17	chr14	+	21462952	21463392	21462952	21463060	21463323	21463392	9450	118179	228274	207336164306360	192227183218169	311	62	2.33141e-10	3.4582e-08	0.094,0.115	0.177,0.228,0.152,0.219,0.298	-0.11
9910	XLOC_007678	C11orf80	chr11	+	66612636	66613033	66612636	66612708	66612970	66613033	9910	0,0	20,23	24,8,12,20,16	25,9,13,11,16	284	36	3.15027e-10	4.48802e-08	0.0,0.0	0.108,0.101,0.105,0.187,0.113	-0.123
3855	XLOC_018331	PDXDC2P	chr16	-	70012124	70016397	70012124	70012185	70016252	70016397	3855	211,12	13,22	294353288296624	14,9,7,10,6	4107	54	1.01031e-09	1.39896e-07	0.176,0.007	0.216,0.34,0.351,0.28,0.578	-0.262
13707	XLOC_029522	ENTPD6	chr20	+	25204736	25205953	25204736	25204793	25205840	25205953	13707	21,3	33,14	62,101,64,65,155	14,35,34,29,14	1083	50	1.16649e-09	1.59451e-07	0.029,0.01	0.17,0.118,0.08,0.094,0.338	-0.141
5579	XLOC_022662	CHAF1A	chr19	+	4442241	4443394	4442241	4442338	4442921	4443394	5579	16,0	47,40	75,105,13,120,100	117,86,54,60,54	654	85	1.62316e-09	2.19065e-07	0.042,0.0	0.077,0.137,0.03,0.206,0.194	-0.108
5446	XLOC_031875	GNB1L	chr22	-	19841965	19842462	19841965	19842062	19842342	19842462	5446	33,0	34,53	31,53,37,63,77	12,26,11,37,25	351	85	2.42562e-09	3.23274e-07	0.19,0.0	0.385,0.33,0.449,0.292,0.427	-0.282
14540	XLOC_019229	ENO3	chr17	+	4843781	4844288	4843781	4844021	4844167	4844288	14540	550315	59,49	533680457841627	42,29,12,30,35	217	85	2.83932e-09	3.64733e-07	0.785,0.716	0.833,0.902,0.937,0.917,0.875	-0.142
13815	XLOC_019344	C17orf76-AS1	chr17	+	16342300	16342728	16342300	16342343	16342640	16342728	13815	7,3	31,12	38,29,8,36,117	6,9,3,20,3	315	32	2.97505e-09	3.77619e-07	0.022,0.025	0.392,0.247,0.213,0.155,0.798	-0.337
1307	XLOC_048327	NSMAF	chr8	-	59502010	59502633	59502010	59502134	59502565	59502633	1307	33,17	51,69	57,52,55,71,91	53,42,55,29,29	478	61	3.27265e-09	4.10506e-07	0.076,0.03	0.121,0.136,0.113,0.238,0.286	-0.126
11553	XLOC_026726	ACTR1B	chr2	-	98274405	98274779	98274405	98274580	98274686	98274779	11553	1,2	79,40	33,27,20,25,16	67,52,28,97,87	177	85	3.47519e-09	4.2589e-07	0.006,0.023	0.191,0.2,0.255,0.11,0.081	-0.153
92	XLOC_032138	PMM1	chr22	-	41979962	41980376	41979962	41980062	41980284	41980376	92	2,0	14,79	14,15,40,11,19	32,45,35,44,47	293	85	3.84074e-09	4.6534e-07	0.04,0.0	0.113,0.088,0.249,0.068,0.105	-0.105
912	XLOC_042083	GUSBP4	chr6	-	58275150	58276289	58275150	58275346	58276136	58276289	912	48,6	18,11	32,33,57,92,90	1,1,3,7,1	861	85	4.18915e-09	4.96274e-07	0.208,0.051	0.76,0.765,0.652,0.565,0.899	-0.599
14031	XLOC_042215	MICAL1	chr6	-	109766973	109767975	109766973	109767065	109767338	109767975	14031	20,17	100,30	144,135,60,60,178	142,109,62,89,142	344	85	6.11266e-09	7.00787e-07	0.047,0.123	0.2,0.234,0.193,0.143,0.236	-0.116
11022	XLOC_018032	THUMPD1	chr16	-	20749029	20750393	20749029	20749278	20750218	20750393	11022	37,7	49,23	261105128112243	67,60,56,93,81	1011	85	1.33648e-08	1.51591e-06	0.06,0.025	0.247,0.128,0.161,0.092,0.201	-0.123
6591	XLOC_019844	AMZ2	chr17	+	66240039	66244846	66240039	66244251	66244780	66244846	6591	19,13	5,9	131198118232163	7,0,2,5,6	574	59	1.58642e-08	1.78046e-06	0.281,0.129	0.658,1.0,0.858,0.827,0.736	-0.611
13444	XLOC_018383	ADAT1	chr16	-	75656300	75657221	75656300	75656362	75657135	75657221	13444	50,22	43,27	83,69,28,140,97	5,26,7,28,18	808	49	1.92647e-08	2.11753e-06	0.066,0.047	0.502,0.139,0.195,0.233,0.246	-0.207
6620	XLOC_011163	APPL2	chr12	-	105589362	105593309	105589362	105591731	105593150	105593309	6620	75,60	24,19	140,213,150,98,195	17,6,6,8,10	1490	85	4.90891e-08	5.03258e-06	0.151,0.153	0.32,0.669,0.588,0.411,0.527	-0.351
7967	XLOC_041734	FAM65B	chr6	-	24850029	24850950	24850029	24850178	24850824	24850950	7967	92378	33,48	78,9,63,70,119	73,98,46,62,82	717	85	5.5848e-08	5.67097e-06	0.248,0.483	0.112,0.011,0.14,0.118,0.147	0.26
6013	XLOC_022883	RAB8A	chr19	+	16263361	16264018	16263361	16263451	16263841	16264018	6013	2236566	138,50	1.44617e+18	48,60,15,39,71	459	83	6.9438e-08	6.91914e-06	0.746,0.672	0.845,0.841,0.909,0.867,0.81	-0.145
6122	XLOC_020157	PER1	chr17	-	8049275	8049820	8049275	8049455	8049689	8049820	6122	49,16	3,0	5,27,6,12,62	26,32,9,8,22	305	85	7.25163e-08	7.15897e-06	0.82,1.0	0.051,0.19,0.157,0.295,0.44	0.683
1574	XLOC_032934	GLYCTK	chr3	+	52324975	52325938	52324975	52325127	52325762	52325938	1574	8,38	16,30	118,50,68,85,135	22,21,15,16,30	706	85	9.25884e-08	8.89349e-06	0.057,0.132	0.392,0.223,0.353,0.39,0.351	-0.247
10242	XLOC_041010	ZNRD1	chr6	+	30029035	30029446	30029035	30029175	30029291	30029446	10242	255197	170180	270389316251347	125,154,89,111,98	187	85	9.78167e-08	9.3118e-06	0.405,0.332	0.495,0.534,0.617,0.507,0.617	-0.185
13490	XLOC_026170	ATG16L1	chr2	+	234201901	234204855	234201901	234202003	234202902	234204855	13490	37141	18,35	39,51,28,48,63	71,49,41,42,35	970	85	1.03478e-07	9.7636e-06	0.153,0.261	0.046,0.084,0.056,0.091,0.136	0.124
8921	XLOC_025827	RIF1	chr2	+	152266396	152267041	152266396	152266547	152266927	152267041	8921	1,0	11,7	32,47,30,37,62	14,12,8,16,20	451	85	1.06906e-07	9.99852e-06	0.017,0.0	0.301,0.425,0.414,0.304,0.369	-0.354
3371	XLOC_046062	STAG3L3	chr7	-	72469993	72470382	72469993	72470073	72470283	72470382	3371	203,48	302208	102,486,64,271,275	128,411,56,381,243	269	73	1.22888e-07	1.13933e-05	0.154,0.059	0.178,0.243,0.237,0.162,0.235	-0.104
12526	XLOC_005570	KLF6	chr10	-	3815766	3822421	3815766	3821782	3822297	3822421	12526	1545371	1119,84	485393424250392	5055835481028620	586	85	1.39571e-07	1.28285e-05	0.167,0.39	0.122,0.089,0.101,0.034,0.083	0.193
11050	XLOC_007166	PTDSS2	chr11	+	490419	491410	490419	490642	491120	491410	11050	421163	18,7	301221268388319	4,0,0,2,0	549	85	1.63191e-07	1.46214e-05	0.784,0.783	0.921,1.0,1.0,0.968,1.0	-0.194
4530	XLOC_025596	FAHD2CP	chr2	+	96686872	96687213	96686872	96686981	96687115	96687213	4530	87,44	12,8	6,39,22,19,45	22,24,14,32,20	205	85	1.62424e-07	1.46214e-05	0.75,0.695	0.102,0.403,0.395,0.198,0.483	0.406
2133	XLOC_002488	SELENBP1	chr1	-	151341479	151342030	151341479	151341665	151341917	151342030	2133	2,0	37,16	9,41,29,12,26	14,80,18,36,17	323	85	1.73301e-07	1.52706e-05	0.014,0.0	0.145,0.119,0.298,0.081,0.287	-0.179
13465	XLOC_008419	PATL1	chr11	-	59420310	59421545	59420310	59420491	59421455	59421545	13465	29,33	15,12	10,9,1,7,11	18,30,10,20,9	1033	83	1.88789e-07	1.64544e-05	0.134,0.181	0.043,0.024,0.008,0.027,0.089	0.119
7267	XLOC_019260	ELP5	chr17	+	7162144	7164007	7162144	7162245	7162889	7164007	7267	395519	270310	6361145597716640	280255215312204	715	85	1.89823e-07	1.64544e-05	0.148,0.166	0.213,0.348,0.248,0.214,0.274	-0.102
2655	XLOC_008773	DCUN1D5	chr11	-	102959955	102962944	102959955	102960047	102962515	102962944	2655	37,17	4,1	54,38,35,38,83	31,47,15,39,38	2539	85	3.15428e-07	2.66912e-05	0.236,0.363	0.055,0.026,0.072,0.032,0.068	0.249
2056	XLOC_052839	NLGN3	chrX	-	70366852	70371156	70366852	70370225	70371033	70371156	2056	15,0	8,10	37,24,29,16,18	3,2,0,0,0	879	85	3.35405e-07	2.81581e-05	0.153,0.0	0.544,0.537,1.0,1.0,1.0	-0.74
3805	XLOC_047702	KIAA0146	chr8	+	48625223	48626203	48625223	48625434	48626050	48626203	3805	177175	123100	290221218349390	97,86,67,120,83	687	85	3.39626e-07	2.82897e-05	0.151,0.178	0.27,0.241,0.287,0.265,0.368	-0.122
7163	XLOC_024141	IGFLR1	chr19	-	36233296	36234805	36233296	36234246	36234709	36234805	7163	5,33	30,37	48,54,38,106,33	14,15,29,32,24	534	85	3.60033e-07	2.97571e-05	0.026,0.124	0.353,0.364,0.173,0.345,0.18	-0.208
14317	XLOC_032637	SETMAR	chr3	+	4355330	4365774	4355330	4355445	4357895	4365774	14317	176,84	6,3	65,42,37,127,69	12,18,12,18,6	2521	85	3.75836e-07	3.08243e-05	0.497,0.486	0.154,0.073,0.094,0.192,0.279	0.333
7492	XLOC_001914	SNHG12	chr1	-	28906044	28906493	28906044	28906099	28906423	28906493	7492	160,68	46,23	391735377346394	47,52,34,63,28	336	26	4.18477e-07	3.40595e-05	0.212,0.186	0.392,0.522,0.462,0.298,0.521	-0.24
10428	XLOC_032093	CSNK1E	chr22	-	38685885	38690254	38685885	38689325	38690114	38690254	10428	5,0	13,9	71,37,17,18,69	15,14,10,7,25	860	85	4.23291e-07	3.41904e-05	0.037,0.0	0.319,0.207,0.144,0.203,0.214	-0.199
11651	XLOC_048642	SHARPIN	chr8	-	145150602	145153897	145150602	145153691	145153768	145153897	11651	6,1	122,95	16,34,6,9,5	61,52,58,53,69	140	85	4.46383e-07	3.57845e-05	0.029,0.006	0.137,0.284,0.059,0.093,0.042	-0.105
7937	XLOC_031584	ASPHD2	chr22	+	26838424	26850290	26838424	26838538	26839062	26850290	7937	31,36	10,8	93,148,97,130,269	1,1,12,4,1	595	85	4.94779e-07	3.90765e-05	0.307,0.391	0.93,0.955,0.536,0.823,0.975	-0.495
4576	XLOC_026221	ATG4B	chr2	+	242590678	242593025	242590678	242590750	242592926	242593025	4576	352119	43,12	236430218290592	97,122,58,88,95	2227	65	5.19747e-07	4.04492e-05	0.193,0.224	0.066,0.093,0.099,0.088,0.154	0.109
2415	XLOC_026367	EIF2B4	chr2	-	27589625	27590426	27589625	27589803	27589940	27590426	2415	40,7	143146	68,113,59,49,86	152,193,145,233,79	208	85	5.38175e-07	4.15799e-05	0.103,0.019	0.155,0.193,0.143,0.079,0.308	-0.115
11707	XLOC_033419	EIF2B5	chr3	+	183861229	183862012	183861229	183861353	183861886	183862012	11707	112,30	87,74	202206162220215	110,118,90,103,82	604	85	5.65662e-07	4.33891e-05	0.153,0.054	0.205,0.197,0.202,0.231,0.27	-0.118
5016	XLOC_046087	GTF2IRD2	chr7	-	74299454	74299941	74299454	74299569	74299833	74299941	5016	435773	51,53	9.33103e+16	47,32,18,50,26	335	85	6.29537e-07	4.79437e-05	0.684,0.787	0.834,0.891,0.882,0.827,0.94	-0.139
7977	XLOC_026498	PNPT1	chr2	-	55899129	55900214	55899129	55899181	55900027	55900214	7977	50,64	12,9	48,16,24,74,51	36,27,21,28,33	877	45	6.35794e-07	4.80769e-05	0.176,0.267	0.064,0.03,0.055,0.119,0.073	0.153
738	XLOC_024224	PAF1	chr19	-	39879199	39879505	39879199	39879316	39879401	39879505	738	4,10	55,21	0,0,6,0,2	112,119,114,118,72	156	85	6.74867e-07	5.03177e-05	0.038,0.206	0.0,0.0,0.028,0.0,0.015	0.113
7500	XLOC_002461	HIST2H2BE	chr1	-	149854652	149861909	149854652	149858511	149859436	149861909	7500	632,55	9,4	8334655421084830	0,0,0,0,0	996	85	6.85081e-07	5.07246e-05	0.857,0.54	1.0,1.0,1.0,1.0,1.0	-0.301
6314	XLOC_008128	NUP98	chr11	-	3744386	3746449	3744386	3744685	3746332	3746449	6314	654780	26,12	921438372390397	58,59,58,53,57	1718	85	7.62873e-07	5.57106e-05	0.554,0.763	0.44,0.269,0.241,0.267,0.256	0.364
12777	XLOC_002578	KIAA0907	chr1	-	155882744	155885755	155882744	155884111	155885663	155885755	12777	91105	38,28	158,78,85,150,206	14,10,16,12,23	1623	85	7.98533e-07	5.79181e-05	0.111,0.164	0.371,0.29,0.218,0.396,0.319	-0.181
13522	XLOC_002142	USP24	chr1	-	55537486	55538534	55537486	55538076	55538458	55538534	13522	43,66	31,35	24,10,10,41,14	45,48,26,32,29	437	69	8.34605e-07	5.99171e-05	0.18,0.229	0.078,0.032,0.057,0.168,0.071	0.123
7103	XLOC_041111	ZNF76	chr6	+	35259054	35260564	35259054	35259180	35259334	35260564	7103	8,23	51,23	0,7,5,3,1	66,83,33,78,67	225	85	8.37333e-07	5.99171e-05	0.056,0.274	0.0,0.031,0.054,0.014,0.006	0.144
2603	XLOC_030875	ADARB1	chr21	+	46600244	46602668	46600244	46600359	46602499	46602668	2603	3,0	9,10	54,9,6,11,56	8,7,2,4,1	2211	85	8.66741e-07	6.1608e-05	0.013,0.0	0.206,0.047,0.103,0.096,0.683	-0.221
4327	XLOC_034338	TNK2	chr3	-	195610027	195611904	195610027	195610180	195611682	195611904	4327	8,0	3,8	54,13,75,22,52	1,1,1,0,4	1573	85	8.87964e-07	6.26985e-05	0.126,0.0	0.745,0.413,0.802,1.0,0.413	-0.612
11738	XLOC_000499	NSUN4	chr1	+	46876069	46876526	46876069	46876169	46876485	46876526	11738	65,25	43,25	62,47,57,57,81	17,14,17,12,18	336	34	1.10705e-06	7.7146e-05	0.133,0.092	0.27,0.254,0.253,0.325,0.313	-0.171
6710	XLOC_046496	MLL3	chr7	-	151949023	151949800	151949023	151949175	151949630	151949800	6710	40,30	23,26	34,29,46,67,96	7,6,5,12,21	526	85	1.14158e-06	7.90356e-05	0.219,0.157	0.44,0.439,0.598,0.474,0.425	-0.287
6549	XLOC_035930	RBPJ	chr4	+	26431519	26432144	26431519	26431675	26432040	26432144	6549	156,76	193182	126207188192243	129,170,113,165,57	436	85	1.20643e-06	8.29871e-05	0.136,0.075	0.16,0.192,0.245,0.185,0.454	-0.142
8468	XLOC_036605	TXK	chr4	-	48116364	48147312	48116364	48143436	48147095	48147312	8468	484417	2,5	70,79,69,232,209	11,9,4,16,6	3730	85	1.33929e-06	9.09521e-05	0.847,0.655	0.127,0.167,0.282,0.248,0.443	0.498
6129	XLOC_020157	PER1	chr17	-	8050214	8050699	8050214	8050320	8050567	8050699	6129	78,2	3,0	8,39,10,68,108	36,29,7,12,48	318	85	1.46626e-06	9.83224e-05	0.874,1.0	0.056,0.264,0.276,0.602,0.376	0.622
12284	XLOC_001732	KIAA2013	chr1	-	11982692	11983546	11982692	11983172	11983247	11983546	12284	107,56	7,10	87,100,70,97,77	0,0,0,0,0	136	85	1.47945e-06	9.85871e-05	0.905,0.778	1.0,1.0,1.0,1.0,1.0	-0.158
5361	XLOC_032235	ODF3B	chr22	-	50968757	50969281	50968757	50968989	50969140	50969281	5361	0,0	28,1	17,13,18,5,5	13,9,6,3,0	222	85	1.52462e-06	0.000100966	0.0,0.0	0.334,0.356,0.535,0.39,1.0	-0.523
8240	XLOC_014444	RPS6KA5	chr14	-	91330957	91340139	91330957	91338666	91339975	91340139	8240	10,12	13,12	45,44,86,56,76	3,16,20,5,10	1380	85	1.68896e-06	0.000109803	0.045,0.058	0.48,0.145,0.209,0.408,0.319	-0.261
13441	XLOC_016339	SCAND2P	chr15	-	85187857	85189579	85187857	85189067	85189414	85189579	13441	209208	82104	105,120,57,138,105	73,109,72,116,81	418	85	1.70606e-06	0.000110242	0.341,0.289	0.226,0.183,0.139,0.195,0.209	0.125
8840	XLOC_001124	TOMM40L	chr1	+	161197975	161198294	161197975	161198098	161198217	161198294	8840	0,2	23,28	13,20,9,8,4	12,16,5,20,17	175	70	1.88961e-06	0.000121368	0.0,0.028	0.302,0.333,0.419,0.138,0.086	-0.242
3808	XLOC_000323	ATPIF1	chr1	+	28562871	28564616	28562871	28562963	28564271	28564616	3808	1019362	0,0	9.62124e+16	46,0,33,39,9	1379	85	1.98391e-06	0.000126661	1.0,1.0	0.563,1.0,0.563,0.678,0.842	0.271
3350	XLOC_050427	NA	chr9	-	34665609	34670048	34665609	34665677	34665974	34670048	3350	154,25	3,0	55,31,56,37,15	12,13,5,7,9	344	61	2.26405e-06	0.000141165	0.901,1.0	0.448,0.297,0.665,0.484,0.228	0.526
1354	XLOC_001120	USP21	chr1	+	161134323	161134732	161134323	161134402	161134624	161134732	1354	22,5	22,25	24,40,32,44,81	12,4,9,21,8	280	72	2.33768e-06	0.000144071	0.205,0.049	0.34,0.72,0.478,0.35,0.722	-0.395
7149	XLOC_004890	AKR1C6P	chr10	+	5010500	5011136	5010500	5010578	5011013	5011136	7149	0,16	1,6	4,0,0,0,0	16,41,15,7,1	492	71	2.53749e-06	0.000154599	0.0,0.278	0.035,0.0,0.0,0.0,0.0	0.132
2532	XLOC_027116	LANCL1	chr2	-	211341039	211341499	211341039	211341136	211341445	211341499	2532	9,0	25,15	21,36,25,31,35	15,20,7,42,22	342	47	2.63332e-06	0.000159525	0.047,0.0	0.161,0.198,0.329,0.092,0.179	-0.168
9077	XLOC_031671	CYTH4	chr22	+	37707496	37708215	37707496	37707568	37708060	37708215	9077	3,0	9,33	9,6,22,8,15	14,28,12,6,3	543	65	3.12486e-06	0.000185096	0.038,0.0	0.071,0.025,0.18,0.138,0.374	-0.139
1332	XLOC_000880	NA	chr1	+	144618081	144621656	144618081	144618296	144619346	144621656	1332	27,76	1,3	8,0,11,3,8	13,22,3,29,0	1121	85	3.63246e-06	0.000212798	0.672,0.658	0.045,0.0,0.218,0.008,1.0	0.411
12790	XLOC_024253	ADCK4	chr19	-	41211000	41211352	41211000	41211086	41211229	41211352	12790	7,0	25,5	21,44,19,34,57	12,13,14,23,7	208	79	3.72941e-06	0.000217284	0.096,0.0	0.399,0.562,0.34,0.36,0.756	-0.435
669	XLOC_023177	TMEM91	chr19	+	41888676	41894068	41888676	41888826	41889790	41894068	669	193,9	22,8	215186166553393	6,0,7,8,8	1035	85	3.94428e-06	0.000228554	0.419,0.085	0.746,1.0,0.661,0.85,0.801	-0.56
2813	XLOC_031878	TRMT2A	chr22	-	20100954	20101331	20100954	20101030	20101208	20101331	2813	2,0	50,20	13,32,13,23,16	55,39,53,59,37	233	69	4.09228e-06	0.00023458	0.012,0.0	0.065,0.195,0.068,0.103,0.114	-0.103
4096	XLOC_047583	FAM160B2	chr8	+	21958531	21959362	21958531	21959041	21959218	21959362	4096	38,16	9,2	1,14,0,8,27	13,14,5,20,18	248	85	4.77778e-06	0.00027241	0.591,0.733	0.026,0.255,0.0,0.121,0.34	0.514
10082	XLOC_005229	PPIF	chr10	+	81112072	81123565	81112072	81112148	81113462	81123565	10082	20,82	41,25	428,422,157,209,54	84,83,50,18,22	1369	69	4.96175e-06	0.000281394	0.024,0.142	0.204,0.204,0.137,0.369,0.11	-0.122
11923	XLOC_008068	HRAS	chr11	-	532241	532755	532241	532522	532630	532755	11923	1,0	41,27	1,25,39,16,9	38,47,52,31,40	179	85	5.0325e-06	0.000282403	0.011,0.0	0.012,0.202,0.263,0.197,0.097	-0.149
4458	XLOC_008174	ARFIP2	chr11	-	6495912	6499122	6495912	6498498	6498947	6499122	4458	73,10	72,65	196,120,133,171,68	84,118,49,86,93	520	85	5.40842e-06	0.000300336	0.142,0.025	0.276,0.143,0.307,0.245,0.107	-0.132
4807	XLOC_013696	ARG2	chr14	+	68113637	68114900	68113637	68113742	68114763	68114900	4807	285225	6,3	241234212224251	22,75,61,12,11	1092	85	5.3807e-06	0.000300336	0.787,0.854	0.46,0.195,0.213,0.592,0.64	0.4
4231	XLOC_010966	BAZ2A	chr12	-	56993485	56993880	56993485	56993632	56993747	56993880	4231	10,9	128,46	24,24,26,13,40	65,57,33,46,143	186	85	5.45337e-06	0.000301263	0.034,0.082	0.144,0.161,0.265,0.114,0.113	-0.101
6540	XLOC_048046	C8orf33	chr8	+	146277789	146278283	146277789	146277883	146277971	146278283	6540	70,1	36,1	42,49,36,67,67	120,123,59,149,146	162	85	6.86869e-06	0.000375559	0.505,0.344	0.155,0.173,0.243,0.191,0.194	0.233
11586	XLOC_012300	NA	chr13	+	20220582	20222661	20220582	20221431	20222561	20222661	11586	80,45	40,30	180,144,95,133,329	21,21,32,29,12	1201	85	6.93849e-06	0.00037744	0.124,0.096	0.378,0.327,0.174,0.245,0.66	-0.247
4125	XLOC_016039	SNAP23	chr15	-	42840548	42843177	42840548	42840654	42840890	42843177	4125	0,0	28,19	0,24,10,6,19	32,27,10,21,28	307	85	7.22406e-06	0.000390979	0.0,0.0	0.0,0.198,0.217,0.073,0.158	-0.129
12188	XLOC_033151	PARP15	chr3	+	122334132	122336011	122334132	122334704	122335861	122336011	12188	38,33	5,6	3,11,12,30,6	5,10,9,21,6	1228	85	7.26984e-06	0.00039147	0.345,0.276	0.04,0.071,0.084,0.09,0.065	0.24
4478	XLOC_023016	URI1	chr19	+	30503191	30510363	30503191	30503438	30505793	30510363	4478	415419	43,40	162,83,212,220,261	36,45,33,34,45	2426	85	7.73526e-06	0.00041181	0.253,0.268	0.136,0.061,0.184,0.185,0.169	0.113
6511	XLOC_029432	PANK2	chr20	+	3897573	3899443	3897573	3897697	3899317	3899443	6511	138111	56,58	144,163,186,84,210	32,35,32,29,19	1691	85	7.76343e-06	0.00041181	0.11,0.088	0.184,0.19,0.226,0.127,0.357	-0.118
1793	XLOC_053172	IRAK1	chrX	-	153275449	153278129	153275449	153277368	153277979	153278129	1793	7,1	27,12	84,87,43,6,12	24,30,17,19,38	682	85	7.86462e-06	0.000415112	0.031,0.01	0.304,0.265,0.24,0.038,0.038	-0.157
5320	XLOC_002965	NA	chr1	-	224149778	224150410	224149778	224149975	224150312	224150410	5320	6,0	23,4	9,24,7,16,19	10,7,4,8,5	408	85	8.06322e-06	0.000423498	0.052,0.0	0.158,0.417,0.267,0.294,0.442	-0.29
13786	XLOC_019867	GPRC5C	chr17	+	72438817	72440051	72438817	72439273	72439956	72440051	13786	15,7	6,14	40,117,58,54,65	6,1,3,13,4	754	85	8.33659e-06	0.000431907	0.22,0.053	0.429,0.93,0.685,0.319,0.647	-0.465
12071	XLOC_012465	WDFY2	chr13	+	52326998	52329595	52326998	52328533	52329493	52329595	12071	150,49	21,36	172184123234275	15,1,2,15,14	1031	85	8.41261e-06	0.00043331	0.371,0.101	0.486,0.938,0.835,0.563,0.618	-0.452
13738	XLOC_026723	FAHD2B	chr2	-	97751435	97751935	97751435	97751598	97751875	97751935	13738	32,6	17,9	20,10,7,16,19	31,54,30,64,49	316	53	8.66661e-06	0.000442121	0.24,0.101	0.098,0.03,0.038,0.04,0.061	0.117
13064	XLOC_010553	SFSWAP	chr12	+	132198615	132199498	132198615	132198785	132199366	132199498	13064	36,87	2,2	109,62,80,36,91	18,24,11,17,55	652	85	8.73068e-06	0.000443269	0.701,0.85	0.441,0.252,0.487,0.216,0.177	0.461
6176	XLOC_019727	SPATA20	chr17	+	48627345	48627673	48627345	48627476	48627568	48627673	6176	1,0	16,25	10,9,0,8,11	6,11,4,3,13	170	85	8.98078e-06	0.000453806	0.03,0.0	0.455,0.29,0.0,0.571,0.297	-0.308
957	XLOC_013518	RNF31	chr14	+	24633271	24634164	24633271	24633343	24633822	24634164	957	268,82	134,59	332273165260243	84,97,65,72,46	530	65	9.5622e-06	0.000480907	0.197,0.146	0.326,0.257,0.237,0.307,0.393	-0.133
3717	XLOC_002993	JMJD4	chr1	-	227921114	227921733	227921114	227921382	227921607	227921733	3717	46,26	23,21	27,7,51,41,32	56,97,43,48,70	296	85	9.65473e-06	0.00048328	0.365,0.262	0.122,0.02,0.254,0.197,0.116	0.172
2749	XLOC_026086	STK36	chr2	+	219561249	219561936	219561249	219561324	219561761	219561936	2749	16,20	1,1	27,9,3,12,14	10,15,4,9,11	491	68	9.89454e-06	0.00049297	0.689,0.735	0.272,0.077,0.094,0.156,0.15	0.562
14507	XLOC_023256	PPM1N	chr19	+	46003907	46006041	46003907	46003968	46005274	46006041	14507	181,46	27,8	124273172186207	7,8,12,4,4	1346	54	1.07175e-05	0.00052903	0.212,0.187	0.415,0.578,0.365,0.651,0.675	-0.337
8026	XLOC_020581	MAP3K14	chr17	-	43344772	43347930	43344772	43345126	43347779	43347930	8026	126,0	15,4	152373193160164	6,8,4,3,3	2724	85	1.14694e-05	0.000563531	0.208,0.0	0.441,0.593,0.601,0.625,0.63	-0.474
6708	XLOC_046496	MLL3	chr7	-	151827892	151835989	151827892	151834009	151835880	151835989	6708	139267	17,21	130,146,48,232,200	39,41,24,30,51	1942	85	1.16109e-05	0.000567868	0.264,0.358	0.127,0.135,0.08,0.253,0.146	0.163
10395	XLOC_014441	NRDE2	chr14	-	90739868	90745477	90739868	90744805	90745405	90745477	10395	6,18	5,29	10,54,39,40,48	10,14,13,9,8	651	65	1.20083e-05	0.000584623	0.107,0.058	0.091,0.278,0.23,0.307,0.375	-0.174
4307	XLOC_002583	PAQR6	chr1	-	156220648	156221268	156220648	156220787	156221193	156221268	4307	10,5	44,5	47,60,44,15,83	20,26,32,44,24	460	68	1.33312e-05	0.000633148	0.033,0.129	0.258,0.254,0.169,0.048,0.338	-0.132
6383	XLOC_016213	TLE3	chr15	-	70349812	70350630	70349812	70349997	70350497	70350630	6383	11,0	20,2	70,61,32,0,28	14,7,2,1,4	571	85	1.32915e-05	0.000633148	0.076,0.0	0.427,0.565,0.704,0.0,0.51	-0.403
5865	XLOC_042248	ZUFSP	chr6	-	116966876	116968773	116966876	116967097	116968621	116968773	5865	60,23	37,16	174,129,89,81,226	11,36,35,18,13	1595	85	1.53052e-05	0.000720019	0.08,0.071	0.457,0.16,0.119,0.193,0.481	-0.207
7789	XLOC_005561	IDI1	chr10	-	1089240	1090111	1089240	1089333	1089938	1090111	7789	105207	29,36	137,170,82,210,329	66,118,48,100,117	676	85	1.62112e-05	0.000752715	0.313,0.42	0.207,0.153,0.177,0.209,0.261	0.165
2152	XLOC_041950	MTCH1	chr6	-	36935910	36937890	36935910	36936750	36937814	36937890	2152	338171	96,64	364411292234588	80,50,46,55,70	1119	69	1.70866e-05	0.000788646	0.178,0.141	0.219,0.336,0.281,0.208,0.341	-0.118
6944	XLOC_040974	LOC100131289	chr6	+	27730080	27731043	27730080	27730142	27730298	27731043	6944	309182	5,2	70,182,63,333,143	7,40,4,11,8	197	55	1.74354e-05	0.000797836	0.945,0.962	0.736,0.56,0.815,0.894,0.833	0.186
8050	XLOC_022712	MCOLN1	chr19	+	7593482	7593856	7593482	7593589	7593706	7593856	8050	2,0	88,6	9,9,0,30,13	31,74,31,18,13	188	85	1.85067e-05	0.000839653	0.01,0.0	0.116,0.052,0.0,0.43,0.311	-0.177
3071	XLOC_049700	SNAPC3	chr9	+	15459716	15490616	15459716	15460311	15461628	15490616	3071	154181	5,7	98,136,149,51,15	13,13,13,16,10	1388	85	1.97485e-05	0.000888433	0.654,0.613	0.316,0.39,0.412,0.163,0.084	0.36
13504	XLOC_012392	NHLRC3	chr13	+	39613272	39613848	39613272	39613425	39613700	39613848	13504	67,46	80,53	74,96,80,112,98	29,68,38,55,64	346	85	2.05949e-05	0.000922617	0.171,0.176	0.385,0.258,0.341,0.333,0.273	-0.144
13910	XLOC_026917	NR4A2	chr2	-	157182661	157183432	157182661	157182840	157183229	157183432	13910	118,10	11,4	106,212,55,215,21	347,491,117,81,15	460	85	2.12019e-05	0.000941893	0.665,0.316	0.053,0.074,0.08,0.329,0.206	0.342
9351	XLOC_001863	C1orf63	chr1	-	25570671	25571792	25570671	25570715	25571640	25571792	9351	648166	17,2	641866633862893	3,0,1,6,2	948	37	2.13944e-05	0.000946503	0.598,0.764	0.893,1.0,0.961,0.849,0.946	-0.249
6835	XLOC_002471	ADAMTSL4	chr1	-	150546651	150552951	150546651	150549967	150551318	150552951	6835	1168431	13,0	617864352377309	26,39,15,10,5	1422	85	2.24147e-05	0.000983478	0.843,1.0	0.587,0.57,0.584,0.693,0.787	0.277
6447	XLOC_005900	NDST2	chr10	-	75562946	75563506	75562946	75563117	75563331	75563506	6447	7,0	39,24	19,12,22,12,20	33,21,25,32,31	285	85	2.2867e-05	0.000999213	0.051,0.0	0.147,0.146,0.208,0.101,0.161	-0.127
5017	XLOC_046087	GTF2IRD2	chr7	-	74299454	74300329	74299454	74299941	74300249	74300329	5017	286323	24,43	418572336369660	23,17,14,30,7	367	73	2.29623e-05	0.00099928	0.703,0.599	0.783,0.87,0.827,0.71,0.949	-0.177
519	XLOC_014476	SNHG10	chr14	-	95995946	96001267	95995946	95999398	96000029	96001267	519	65,45	19,21	54,27,53,81,27	47,49,21,73,51	702	85	2.41047e-05	0.0010405	0.293,0.206	0.122,0.063,0.234,0.118,0.06	0.13
11746	XLOC_045882	HNRNPA2B1	chr7	-	26220102	26231958	26220102	26230080	26230675	26231958	11746	14821020	56,42	1.10711e+19	81,93,67,69,147	666	85	2.45281e-05	0.00105451	0.772,0.756	0.636,0.595,0.688,0.674,0.487	0.148
10697	XLOC_034190	CCNL1	chr3	-	156868070	156870945	156868070	156870030	156870824	156870945	10697	488290	261,44	306269306333388	282441317231320	865	85	2.52339e-05	0.00107618	0.155,0.393	0.096,0.057,0.087,0.124,0.106	0.18
14472	XLOC_050436	STOML2	chr9	-	35104107	35105854	35104107	35105371	35105678	35105854	14472	5,3	22,40	20,7,16,1,8	4,14,10,15,6	378	85	2.54036e-05	0.0010791	0.049,0.017	0.529,0.101,0.265,0.015,0.231	-0.195
14090	XLOC_035832	MRFAP1	chr4	+	6641817	6642985	6641817	6642435	6642554	6642985	14090	122,52	100,76	197317171211257	77,100,80,152,105	190	85	2.56212e-05	0.00108402	0.353,0.234	0.534,0.586,0.489,0.383,0.523	-0.21
8583	XLOC_000140	VPS13D	chr1	+	12321004	12322137	12321004	12321206	12321957	12322137	8583	3,33	12,5	0,0,0,4,0	7,16,6,29,16	822	85	2.64101e-05	0.0011086	0.025,0.406	0.0,0.0,0.0,0.014,0.0	0.213
10467	XLOC_014165	AP4S1	chr14	-	31590588	31592253	31590588	31590711	31592119	31592253	10467	42,39	28,42	142,276,29,113,105	21,46,44,51,19	1479	85	2.71508e-05	0.00113522	0.079,0.051	0.28,0.256,0.036,0.113,0.241	-0.12
9558	XLOC_020399	ACACA	chr17	-	35563696	35564714	35563696	35563793	35564570	35564714	9558	16,22	5,20	30,31,22,52,28	4,4,1,5,3	848	85	2.99162e-05	0.00124112	0.243,0.099	0.429,0.437,0.688,0.51,0.483	-0.338
5259	XLOC_024209	HNRNPL	chr19	-	39334647	39336730	39334647	39336375	39336492	39336730	5259	87,98	16,10	53,36,43,37,100	23,27,23,23,25	188	85	3.153e-05	0.00130299	0.711,0.816	0.51,0.376,0.458,0.421,0.644	0.282
4169	XLOC_033829	BAP1	chr3	-	52437431	52438602	52437431	52437910	52438468	52438602	4169	84,5	52,17	158233131108298	36,59,42,59,53	629	85	3.24852e-05	0.00133729	0.179,0.038	0.372,0.348,0.297,0.198,0.432	-0.221
252	XLOC_000402	CDCA8	chr1	+	38158072	38158456	38158072	38158250	38158347	38158456	252	87189	20,93	220,202,97,234,188	23,25,17,24,21	170	85	3.27942e-05	0.00134482	0.685,0.504	0.827,0.802,0.74,0.83,0.817	-0.209
1273	XLOC_006143	ABLIM1	chr10	-	116197602	116200836	116197602	116197683	116198934	116200836	1273	182353	28,24	147,99,216,75,275	50,48,39,54,52	1311	74	3.49707e-05	0.00142857	0.268,0.454	0.142,0.104,0.238,0.073,0.23	0.204
7543	XLOC_032854	PTPN23	chr3	+	47446141	47446571	47446141	47446269	47446494	47446571	7543	14,26	3,1	7,17,0,1,0	5,9,8,13,8	281	70	3.63858e-05	0.00148071	0.538,0.866	0.259,0.32,0.0,0.019,0.0	0.582
5640	XLOC_020919	SLC38A10	chr17	-	79217989	79220861	79217989	79220473	79220684	79220861	5640	1,0	16,2	31,25,25,5,8	2,3,7,9,7	282	85	3.75973e-05	0.00152419	0.018,0.0	0.824,0.715,0.518,0.143,0.256	-0.482
8926	XLOC_011230	MED13L	chr12	-	116434280	116435035	116434280	116434486	116434814	116435035	8926	55,35	23,15	20,16,34,27,38	30,23,28,24,48	399	85	4.26227e-05	0.00170204	0.337,0.332	0.124,0.129,0.206,0.193,0.144	0.175
1646	XLOC_022676	UHRF1	chr19	+	4944143	4944462	4944143	4944267	4944354	4944462	1646	0,0	8,24	8,17,8,17,16	25,25,9,12,26	160	85	4.42626e-05	0.00175438	0.0,0.0	0.145,0.265,0.321,0.429,0.246	-0.281
12914	XLOC_031580	CRYBB2P1	chr22	+	25855382	25860013	25855382	25855482	25856833	25860013	12914	100,92	40,26	321265261219206	33,29,15,40,49	1422	85	4.47919e-05	0.00176878	0.13,0.175	0.368,0.353,0.51,0.247,0.201	-0.183
6121	XLOC_020157	PER1	chr17	-	8045122	8045776	8045122	8045273	8045586	8045776	6121	52,0	23,5	10,4,12,35,21	104,194,37,55,192	384	85	4.51553e-05	0.00177655	0.334,0.0	0.021,0.005,0.067,0.123,0.024	0.119
6490	XLOC_033610	ANKRD28	chr3	-	15717404	15718563	15717404	15717496	15718480	15718563	6490	111,73	31,14	218,97,129,84,177	72,83,63,42,109	1046	76	4.65087e-05	0.00182307	0.206,0.275	0.18,0.078,0.13,0.127,0.106	0.116
3179	XLOC_024285	GSK3A	chr19	-	42734065	42735019	42734065	42734543	42734830	42735019	3179	160109	17,13	184193150135139	4,3,8,5,5	358	85	4.69799e-05	0.0018348	0.691,0.666	0.916,0.939,0.817,0.865,0.868	-0.203
9983	XLOC_005288	RPP30	chr10	+	92660326	92662101	92660326	92660425	92661999	92662101	9983	191290	57,32	319321269428259	22,32,11,23,10	1645	85	4.77066e-05	0.00185638	0.148,0.319	0.428,0.341,0.558,0.49,0.572	-0.244
13240	XLOC_020615	SCRN2	chr17	-	45915046	45915816	45915046	45915368	45915635	45915816	13240	106118	22,38	86,74,87,232,185	63,99,102,79,93	338	85	4.93332e-05	0.00190576	0.548,0.438	0.256,0.158,0.177,0.425,0.333	0.223
13273	XLOC_052441	SLC25A14	chrX	+	129498601	129499650	129498601	129498726	129499514	129499650	13273	66131	9,15	75,109,79,120,64	56,36,14,27,31	859	85	5.31227e-05	0.00204474	0.421,0.464	0.117,0.231,0.358,0.305,0.17	0.206
6667	XLOC_002567	CLK2	chr1	-	155238083	155238583	155238083	155238150	155238498	155238583	6667	41,0	21,22	47,14,28,47,16	5,1,6,28,3	387	53	5.48921e-05	0.00209021	0.211,0.0	0.563,0.657,0.39,0.187,0.422	-0.338
13098	XLOC_052909	ARMCX6	chrX	-	100870107	100871756	100870107	100870457	100871661	100871756	13098	313303	3,0	274357224467340	6,19,12,13,19	1275	85	5.57541e-05	0.00210798	0.874,1.0	0.753,0.556,0.554,0.705,0.544	0.315
4683	XLOC_041668	LY86-AS1	chr6	-	6711104	6714636	6711104	6711214	6711929	6714636	4683	0,2	3,2	54,32,35,65,143	0,4,0,3,1	786	85	5.72826e-05	0.00215812	0.0,0.098	1.0,0.464,1.0,0.701,0.939	-0.772
8243	XLOC_025529	GNLY	chr2	+	85924628	85925875	85924628	85924800	85925686	85925875	8243	0,80	5,78	56,42,1,26,58	12,5,0,1,14	957	85	5.88484e-05	0.0022093	0.0,0.083	0.293,0.427,1.0,0.698,0.269	-0.496
757	XLOC_025944	ITGA4	chr2	+	182360097	182360664	182360097	182360143	182360509	182360664	757	235196	60,54	116,71,71,216,180	66,76,50,60,69	391	39	6.10581e-05	0.00228422	0.281,0.266	0.149,0.085,0.124,0.264,0.206	0.108
8206	XLOC_031021	NA	chr21	-	40356329	40361019	40356329	40360682	40360892	40361019	8206	20,27	1,0	3,5,11,57,13	6,13,9,8,7	281	85	6.27725e-05	0.00233747	0.858,1.0	0.131,0.104,0.27,0.683,0.36	0.619
2190	XLOC_045789	TNRC18	chr7	-	5363844	5364879	5363844	5363986	5364726	5364879	2190	8,0	15,1	25,226,36,3,19	7,11,15,1,5	811	85	6.36278e-05	0.00235555	0.053,0.0	0.272,0.683,0.201,0.239,0.285	-0.309
1750	XLOC_052197	TRO	chrX	+	54948650	54950201	54948650	54948724	54949010	54950201	1750	0,6	11,34	11,31,15,48,21	9,35,13,56,54	339	67	7.20313e-05	0.00263013	0.0,0.034	0.195,0.149,0.186,0.145,0.071	-0.132
8355	XLOC_017673	DHX38	chr16	+	72137844	72138525	72137844	72138030	72138384	72138525	8355	25,20	22,55	42,87,67,26,72	28,33,13,36,13	425	85	7.35125e-05	0.00267505	0.185,0.068	0.231,0.345,0.508,0.126,0.526	-0.221
6310	XLOC_008117	CARS	chr11	-	3023191	3023830	3023191	3023283	3023770	3023830	6310	78,34	46,70	49,109,61,142,148	49,41,33,55,27	526	53	7.44301e-05	0.00269923	0.146,0.047	0.092,0.211,0.157,0.206,0.356	-0.108
14280	XLOC_000471	C1orf228	chr1	+	45190433	45190889	45190433	45190511	45190807	45190889	14280	766233	271,61	297327338371415	169198159171203	343	61	7.67812e-05	0.00277505	0.335,0.405	0.238,0.227,0.274,0.278,0.267	0.113
12905	XLOC_022747	ZNF559-ZNF177	chr19	+	9434447	9435456	9434447	9434904	9435370	9435456	12905	45,8	34,40	27,25,30,57,59	7,23,12,35,19	531	79	7.86632e-05	0.00283347	0.165,0.029	0.365,0.139,0.271,0.195,0.316	-0.16
2777	XLOC_050443	ARHGEF39	chr9	-	35662942	35663389	35662942	35663071	35663318	35663389	2777	20,38	4,12	50,39,0,24,8	30,33,11,37,10	297	64	8.34235e-05	0.00299482	0.519,0.406	0.264,0.203,0.0,0.123,0.147	0.315
13368	XLOC_017479	BCKDK	chr16	+	31123189	31124112	31123189	31123348	31123441	31124112	13368	67,33	130,56	106138113205158	158,94,42,156,149	170	85	8.43616e-05	0.00301833	0.205,0.228	0.251,0.423,0.574,0.397,0.346	-0.182
8089	XLOC_045981	MYO1G	chr7	-	45008126	45009474	45008126	45009082	45009303	45009474	8089	14,20	1,2	32,8,10,26,14	15,15,8,11,21	292	85	8.83778e-05	0.00314364	0.803,0.744	0.383,0.134,0.267,0.408,0.163	0.503
9484	XLOC_026428	SRSF7	chr2	-	38975720	38976488	38975720	38975795	38976381	38976488	9484	22421348	128123	2.07827e+19	69,85,58,82,67	640	68	8.84536e-05	0.00314364	0.65,0.538	0.762,0.771,0.728,0.708,0.687	-0.137
13172	XLOC_024212	LOC643669	chr19	-	39408363	39408648	39408363	39408473	39408560	39408648	13172	14,27	34,37	7,32,8,12,21	66,108,63,89,67	156	81	8.96398e-05	0.00315801	0.176,0.275	0.052,0.133,0.062,0.065,0.14	0.135
8572	XLOC_025793	RAB3GAP1	chr2	+	135926114	135934252	135926114	135926319	135927303	135934252	8572	452328	1,3	329361465385283	12,10,9,11,16	1055	85	8.97466e-05	0.00315801	0.973,0.898	0.688,0.744,0.806,0.738,0.588	0.223
10755	XLOC_012869	ARGLU1	chr13	-	107219920	107220522	107219920	107220051	107220201	107220522	10755	18,2	2,0	172,98,44,157,475	0,0,0,0,0	221	85	9.03478e-05	0.00316871	0.776,1.0	1.0,1.0,1.0,1.0,1.0	-0.112
13013	XLOC_026003	CASP8	chr2	+	202098165	202098835	202098165	202098277	202098738	202098835	13013	40,18	32,11	24,36,30,74,39	12,5,5,15,4	532	85	9.58496e-05	0.0033397	0.166,0.207	0.242,0.535,0.489,0.441,0.609	-0.277
7947	XLOC_041061	SKIV2L	chr6	+	31937056	31940288	31937056	31937197	31937291	31940288	7947	68,44	61,61	76,91,139,45,91	41,30,45,34,48	170	85	0.00010111	0.00351153	0.358,0.265	0.481,0.603,0.607,0.398,0.487	-0.204
13782	XLOC_017560	HERPUD1	chr16	+	56969315	56970729	56969315	56969387	56970598	56970729	13782	72263	23,8	224215132168125	195,323,136,98,141	1262	65	0.00010163	0.00351812	0.139,0.629	0.056,0.033,0.048,0.081,0.044	0.332
12413	XLOC_001683	DNAJC11	chr1	-	6694182	6696306	6694182	6695760	6696176	6696306	12413	5,46	39,11	14,0,1,6,0	48,69,40,51,40	487	85	0.000102071	0.00352194	0.022,0.422	0.048,0.0,0.004,0.02,0.0	0.208
13147	XLOC_044961	EIF3B	chr7	+	2419028	2420380	2419028	2419146	2419918	2420380	13147	1192779	75,60	1.16312e+19	50,48,47,35,57	843	85	0.00010597	0.00363297	0.616,0.567	0.701,0.715,0.695,0.784,0.696	-0.127
1534	XLOC_027258	ILKAP	chr2	-	239079040	239079665	239079040	239079317	239079583	239079665	1534	78,31	85,57	151164146153254	148,96,108,106,137	327	75	0.000107627	0.00366621	0.174,0.111	0.19,0.282,0.237,0.249,0.298	-0.109
11732	XLOC_018285	FAM96B	chr16	-	66967889	66968326	66967889	66967967	66968123	66968326	11732	120,5	114103	138,84,121,108,225	106,112,87,96,53	213	71	0.000112816	0.0038307	0.26,0.016	0.303,0.2,0.317,0.273,0.586	-0.198
13966	XLOC_029958	ZNF337	chr20	-	25666631	25672636	25666631	25666758	25667026	25672636	13966	11,32	32,28	4,0,2,9,10	38,31,27,28,23	339	85	0.00011993	0.00405935	0.079,0.223	0.026,0.0,0.018,0.075,0.098	0.108
2378	XLOC_018295	FHOD1	chr16	-	67264503	67265252	67264503	67264694	67265090	67265252	2378	12,0	32,1	17,65,92,32,64	22,22,6,20,32	467	85	0.000121252	0.00409109	0.064,0.0	0.123,0.35,0.736,0.226,0.267	-0.308
3323	XLOC_012569	CARKD	chr13	+	111286891	111287123	111286891	111286942	111287018	111287123	3323	1,3	19,28	7,11,9,4,19	19,18,9,14,11	97	44	0.000124151	0.00417571	0.023,0.046	0.143,0.217,0.312,0.115,0.439	-0.211
4808	XLOC_013696	ARG2	chr14	+	68114763	68118436	68114763	68114900	68117431	68118436	4808	323358	6,3	348388286417401	40,108,59,14,6	2602	85	0.000127829	0.00428587	0.637,0.796	0.221,0.105,0.137,0.493,0.686	0.388
11926	XLOC_038638	KIAA0141	chr5	+	141318085	141326470	141318085	141318325	141319070	141326470	11926	432382	75,47	455507271479390	22,36,16,32,46	816	85	0.000131312	0.00438888	0.375,0.458	0.683,0.595,0.638,0.609,0.469	-0.182
14162	XLOC_049773	NPR2	chr9	+	35808751	35809244	35808751	35808850	35809152	35809244	14162	2,15	3,9	0,0,0,4,3	15,3,12,17,8	373	85	0.000132095	0.00440124	0.132,0.275	0.0,0.0,0.0,0.051,0.079	0.178
7988	XLOC_045675	ZNF783	chr7	+	148991470	148994403	148991470	148992274	148994141	148994403	7988	204249	2,3	225111175133166	14,9,10,17,4	1938	85	0.000136057	0.00447502	0.817,0.784	0.413,0.351,0.434,0.255,0.645	0.381
4397	XLOC_026761	TGFBRAP1	chr2	-	105880784	105884016	105880784	105883645	105883673	105884016	4397	30,5	9,4	7,15,7,13,22	18,32,17,17,43	42	85	0.000141614	0.00461739	0.871,0.717	0.44,0.487,0.455,0.607,0.509	0.294
7307	XLOC_002479	CDC42SE1	chr1	-	151027491	151028469	151027491	151027602	151028152	151028469	7307	79,34	64,89	140142115116226	59,147,120,71,50	621	85	0.000143521	0.00466531	0.145,0.05	0.245,0.117,0.116,0.183,0.382	-0.111
13520	XLOC_002142	USP24	chr1	-	55537486	55538076	55537486	55537597	55537989	55538076	13520	132160	24,29	49,37,65,141,115	40,63,26,32,29	458	80	0.000149588	0.00483305	0.49,0.491	0.176,0.093,0.304,0.435,0.409	0.207
1440	XLOC_007839	C11orf54	chr11	+	93526893	93528226	93526893	93527201	93528073	93528226	1440	57102	6,3	101,44,25,56,114	29,27,21,12,30	943	85	0.000150222	0.00483888	0.461,0.754	0.239,0.128,0.097,0.296,0.255	0.405
6607	XLOC_007627	TM7SF2	chr11	+	64880282	64880886	64880282	64880337	64880691	64880886	6607	29,7	4,3	4,6,13,15,6	15,10,4,31,14	388	48	0.000150878	0.00484537	0.473,0.224	0.032,0.069,0.287,0.056,0.05	0.25
7148	XLOC_021687	USP14	chr18	+	209970	210493	209970	210031	210385	210493	7148	31,2	15,24	42,49,39,66,97	18,22,14,10,5	394	54	0.000155811	0.00498875	0.221,0.011	0.242,0.234,0.276,0.475,0.727	-0.275
7252	XLOC_038305	ZSWIM6	chr5	+	60837710	60842130	60837710	60837792	60839281	60842130	7252	43,61	11,14	196,251,130,27,96	9,13,11,2,12	1550	75	0.000160313	0.00511755	0.159,0.174	0.513,0.483,0.364,0.395,0.279	-0.24
1715	XLOC_036380	TRAPPC11	chr4	+	184605457	184605994	184605457	184605512	184605848	184605994	1715	9,22	8,4	0,6,3,1,1	5,12,8,8,15	370	48	0.00016293	0.00518554	0.127,0.416	0.0,0.061,0.046,0.016,0.009	0.245
9781	XLOC_029683	CD40	chr20	+	44750871	44751395	44750871	44750997	44751248	44751395	9781	0,14	34,10	1,0,3,0,0	35,62,32,38,24	322	85	0.000163779	0.00519707	0.0,0.27	0.007,0.0,0.024,0.0,0.0	0.129
12302	XLOC_033772	IMPDH2	chr3	-	49070054	49070661	49070054	49070206	49070552	49070661	12302	92,32	48,65	117138143156234	60,59,33,49,69	417	85	0.000171889	0.00539024	0.281,0.091	0.284,0.323,0.469,0.394,0.409	-0.19
3332	XLOC_036028	LOC550112	chr4	+	68586139	68588957	68586139	68586769	68587194	68588957	3332	44,42	13,18	105,50,54,145,42	5,6,8,3,8	496	85	0.000181893	0.00567061	0.367,0.286	0.783,0.588,0.536,0.892,0.474	-0.328
1404	XLOC_023617	ZNF324	chr19	+	58980546	58981211	58980546	58980673	58981094	58981211	1404	54,15	3,0	1,9,32,37,23	7,7,7,15,11	492	85	0.000183947	0.00571135	0.757,1.0	0.024,0.182,0.441,0.299,0.265	0.636
4285	XLOC_001248	TSEN15	chr1	+	184023487	184023997	184023487	184023569	184023861	184023997	4285	0,4	9,2	3,0,0,1,1	78,47,37,34,93	353	75	0.000184731	0.00571135	0.0,0.298	0.008,0.0,0.0,0.006,0.002	0.146
14099	XLOC_041324	PNRC1	chr6	+	89792264	89802501	89792264	89792454	89793471	89802501	14099	319407	0,1	240205260107176	8,5,12,3,0	1088	85	0.000187743	0.00578529	1.0,0.97	0.701,0.762,0.629,0.736,1.0	0.219
10689	XLOC_013524	NYNRIN	chr14	+	24905277	24905695	24905277	24905385	24905593	24905695	10689	0,0	14,9	21,0,22,1,8	7,10,7,3,8	279	85	0.000209892	0.00643067	0.0,0.0	0.478,0.0,0.489,0.092,0.234	-0.259
13912	XLOC_026917	NR4A2	chr2	-	157183229	157184526	157183229	157183432	157184437	157184526	13912	194,29	12,2	481,683,159,590,94	99,133,27,86,11	1073	82	0.000214564	0.00655497	0.553,0.526	0.271,0.282,0.31,0.344,0.395	0.219
3521	XLOC_000190	PADI4	chr1	+	17682477	17682954	17682477	17682622	17682851	17682954	3521	28102	31,90	53,141,73,117,157	25,76,44,55,39	300	85	0.000221036	0.00671421	0.204,0.243	0.375,0.345,0.32,0.376,0.533	-0.166
6234	XLOC_045404	STAG3	chr7	+	99809060	99809499	99809060	99809162	99809417	99809499	6234	0,1	21,14	18,15,13,3,52	23,20,55,20,55	316	75	0.000220655	0.00671421	0.0,0.017	0.157,0.151,0.053,0.034,0.183	-0.107
10311	XLOC_050807	FAM102A	chr9	-	130884640	130885413	130884640	130884758	130885212	130885413	10311	7,0	13,11	1,59,18,60,53	14,32,7,11,8	525	85	0.000225161	0.00682009	0.08,0.0	0.011,0.23,0.294,0.469,0.518	-0.264
786	XLOC_007921	ZBTB16	chr11	+	113933932	113935290	113933932	113934174	113934955	113935290	786	416,51	0,7	6756584225871100	0,0,0,0,0	852	85	0.000230335	0.00695702	1.0,0.421	1.0,1.0,1.0,1.0,1.0	-0.289
12008	XLOC_017350	ACSM3	chr16	+	20807691	20811013	20807691	20807811	20808207	20811013	12008	134,94	27,25	80,85,68,122,69	22,72,35,47,48	467	85	0.000233076	0.0070022	0.475,0.406	0.398,0.177,0.261,0.321,0.207	0.168
7581	XLOC_052754	WDR45	chrX	-	48934303	48935570	48934303	48935406	48935495	48935570	7581	23,7	108,62	43,28,66,45,78	89,142,92,168,111	147	68	0.000233144	0.0070022	0.09,0.05	0.183,0.084,0.249,0.11,0.245	-0.104
13453	XLOC_024247	SERTAD1	chr19	-	40928408	40929453	40928408	40929172	40929290	40929453	13453	122,8	0,5	714,1003,676,38,129	0,0,0,0,0	189	85	0.000241636	0.00719642	1.0,0.418	1.0,1.0,1.0,1.0,1.0	-0.291
5486	XLOC_039246	IRF1	chr5	-	131808294	131820189	131808294	131819767	131820053	131820189	5486	208337	75,39	275,362,232,87,189	155187158107172	357	85	0.000245886	0.00730262	0.398,0.673	0.297,0.315,0.259,0.162,0.207	0.288
6190	XLOC_036903	ZNF827	chr4	-	146686130	146686890	146686130	146686317	146686698	146686890	6190	16,4	16,29	11,21,13,23,50	18,9,6,14,7	452	85	0.000253839	0.0074896	0.158,0.025	0.103,0.305,0.289,0.236,0.573	-0.21
1109	XLOC_033553	SETD5-AS1	chr3	-	9423436	9433510	9423436	9432181	9433110	9433510	1109	145220	10,15	412453425507483	12,7,10,15,12	1000	85	0.000257093	0.0075513	0.552,0.555	0.745,0.846,0.783,0.742,0.774	-0.224
1270	XLOC_039042	DIMT1	chr5	-	61681135	61686809	61681135	61684879	61686702	61686809	1270	586574	50,18	629733540574524	110,122,76,106,87	1894	85	0.000276905	0.00811088	0.345,0.589	0.204,0.212,0.242,0.196,0.213	0.254
11859	XLOC_023334	PPP1R15A	chr19	+	49376481	49383758	49376481	49378155	49378870	49383758	11859	199190	22,0	164,209,148,129,95	78,83,26,50,51	786	85	0.000295616	0.00861162	0.494,1.0	0.185,0.214,0.381,0.218,0.168	0.514
14339	XLOC_047656	ERLIN2	chr8	+	37591198	37595547	37591198	37595350	37595425	37595547	14339	24,18	1,0	16,10,9,21,5	13,5,9,2,8	136	85	0.000302569	0.00876629	0.938,1.0	0.435,0.556,0.385,0.868,0.281	0.464
10175	XLOC_041786	ZSCAN12P1	chr6	-	28089643	28090989	28089643	28090418	28090861	28090989	10175	88,94	17,25	122,122,98,138,152	14,12,10,10,13	514	85	0.00032456	0.00934155	0.461,0.383	0.59,0.627,0.618,0.695,0.659	-0.216
11904	XLOC_050129	MIR3960	chr9	+	130550492	130550971	130550492	130550664	130550822	130550971	11904	106,7	117,10	92,80,105,61,219	69,61,42,31,50	229	85	0.000325053	0.00934155	0.252,0.206	0.331,0.327,0.481,0.422,0.619	-0.207
9889	XLOC_019274	POLR2A	chr17	+	7412262	7412951	7412262	7412509	7412850	7412951	9889	37,66	46,28	14,19,36,21,18	72,68,30,38,29	412	85	0.000323666	0.00934155	0.142,0.327	0.039,0.055,0.198,0.102,0.114	0.133
14425	XLOC_012768	DHRS12	chr13	-	52304053	52343429	52304053	52342432	52343291	52343429	14425	74,5	5,1	94,70,37,104,115	36,45,30,49,54	930	85	0.000328913	0.00942708	0.575,0.314	0.193,0.124,0.101,0.162,0.163	0.296
8218	XLOC_011280	RHOF	chr12	-	122218777	122219098	122218777	122218912	122218988	122219098	8218	29,14	19,9	50,31,18,16,34	51,53,41,49,73	138	85	0.000335401	0.00956161	0.485,0.489	0.377,0.265,0.213,0.167,0.223	0.238
13318	XLOC_041630	TBP	chr6	+	170878699	170882437	170878699	170878867	170880497	170882437	13318	333459	26,55	245148170200355	32,72,67,69,27	1701	85	0.000349136	0.00988122	0.39,0.294	0.277,0.093,0.113,0.127,0.397	0.141
3435	XLOC_038244	NIPBL	chr5	+	37063891	37068031	37063891	37064121	37064628	37068031	3435	141124	2,8	108,87,102,86,156	15,30,24,15,14	578	85	0.000347852	0.00988122	0.912,0.695	0.514,0.299,0.385,0.457,0.621	0.348
7963	XLOC_045700	NUB1	chr7	+	151057226	151060633	151057226	151058000	151058144	151060633	7963	3,4	22,29	24,8,5,37,48	14,15,20,0,35	215	85	0.000349392	0.00988122	0.051,0.052	0.404,0.174,0.09,1.0,0.352	-0.353
1725	XLOC_041053	MSH5-SAPCD1	chr6	+	31731191	31731936	31731191	31731332	31731840	31731936	1725	78,50	32,20	93,99,96,110,204	13,37,11,4,16	579	85	0.000355035	0.00998781	0.264,0.268	0.512,0.282,0.562,0.801,0.652	-0.296
2442	XLOC_019713	KAT7	chr17	+	47898698	47899152	47898698	47898788	47899011	47899152	2442	79,78	16,12	62,59,63,65,85	32,42,10,70,52	292	83	0.000363472	0.0101983	0.584,0.649	0.355,0.285,0.642,0.209,0.317	0.255
11341	XLOC_033950	ZBTB11	chr3	-	101378626	101383558	101378626	101378872	101383381	101383558	11341	252392	8,8	32,76,88,76,97	12,5,3,7,7	4580	85	0.000371101	0.010385	0.369,0.476	0.047,0.22,0.352,0.168,0.205	0.224
1078	XLOC_002207	FUBP1	chr1	-	78408143	78411327	78408143	78409954	78411190	78411327	1078	567713	40,32	5424755297471250	12,2,6,29,39	1307	85	0.000384578	0.0106778	0.48,0.592	0.746,0.939,0.851,0.626,0.677	-0.232
13715	XLOC_046160	KRIT1	chr7	-	91874215	91875414	91874215	91874485	91875103	91875414	13715	160,68	7,4	147224158322144	0,1,0,5,1	689	85	0.000383081	0.0106778	0.738,0.677	1.0,0.965,1.0,0.888,0.947	-0.252
14344	XLOC_020136	NEURL4	chr17	-	7221106	7221675	7221106	7221251	7221383	7221675	14344	12,0	26,13	14,11,20,22,5	14,8,11,13,6	203	85	0.000385572	0.0106778	0.162,0.0	0.295,0.365,0.432,0.415,0.259	-0.272
9790	XLOC_027157	ATG9A	chr2	-	220084101	220085614	220084101	220085174	220085468	220085614	9790	8,1	13,32	48,43,19,28,64	46,53,32,52,33	365	85	0.000397364	0.0109759	0.125,0.007	0.195,0.159,0.121,0.111,0.311	-0.113
9564	XLOC_041927	TAF11	chr6	-	34847402	34848153	34847402	34847840	34848065	34848153	9564	28,9	48,81	51,50,13,73,80	49,99,63,55,27	292	81	0.000401786	0.0110694	0.139,0.03	0.224,0.123,0.054,0.269,0.451	-0.14
4337	XLOC_009868	RIMKLB	chr12	+	8930185	8932708	8930185	8930398	8932630	8932708	4337	7661181	5,3	1.33613e+19	20,14,20,24,58	2289	71	0.000407074	0.0111861	0.826,0.924	0.674,0.741,0.727,0.69,0.45	0.219
4480	XLOC_019691	CDK5RAP3	chr17	+	46052879	46053379	46052879	46053019	46053234	46053379	4480	778650	278323	1.04112e+18	220475234361322	286	85	0.000428547	0.0117158	0.454,0.374	0.584,0.436,0.519,0.516,0.612	-0.119
11122	XLOC_034217	LRRC34	chr3	-	169498301	169514687	169498301	169514157	169514532	169514687	11122	11,11	2,5	2,11,0,9,8	11,10,13,8,21	446	85	0.000429838	0.0117211	0.512,0.295	0.033,0.173,0.0,0.177,0.068	0.313
9771	XLOC_046150	ABCB1	chr7	-	87173444	87174315	87173444	87173591	87174138	87174315	9771	1,22	1,6	0,0,7,0,12	2,5,8,25,10	618	85	0.00043104	0.0117239	0.121,0.335	0.0,0.0,0.107,0.0,0.142	0.178
10638	XLOC_020293	UNC119	chr17	-	26873724	26874867	26873724	26874427	26874694	26874867	10638	34,76	5,0	15,15,15,38,22	14,9,10,8,10	338	85	0.000437229	0.0118619	0.631,1.0	0.212,0.295,0.274,0.544,0.356	0.479
12334	XLOC_026638	RETSAT	chr2	-	85577162	85578144	85577162	85577364	85577902	85578144	12334	13,31	7,8	9,2,7,0,28	14,22,4,12,13	609	85	0.000445676	0.0120604	0.206,0.351	0.082,0.013,0.196,0.0,0.231	0.174
8589	XLOC_015724	ARID3B	chr15	+	74883491	74885577	74883491	74884155	74885478	74885577	8589	2,0	4,4	26,43,46,0,31	0,0,2,3,2	1394	85	0.000450839	0.0121692	0.03,0.0	1.0,1.0,0.584,0.0,0.486	-0.599
10163	XLOC_017223	AMDHD2	chr16	+	2578452	2579096	2578452	2578719	2578994	2579096	10163	0,0	18,2	0,8,28,6,0	6,4,6,3,4	346	85	0.000456832	0.0122689	0.0,0.0	0.0,0.329,0.534,0.329,0.0	-0.238
11518	XLOC_023836	KEAP1	chr19	-	10602252	10602938	10602252	10602366	10602671	10602938	11518	30,0	0,3	572486186557447	0,0,0,0,0	376	85	0.000462216	0.0123823	1.0,0.0	1.0,1.0,1.0,1.0,1.0	-0.5
12780	XLOC_002578	KIAA0907	chr1	-	155886415	155887463	155886415	155886528	155887289	155887463	12780	52,5	17,21	62,25,41,74,93	13,12,8,12,4	832	85	0.000469838	0.0125549	0.238,0.024	0.328,0.175,0.344,0.387,0.704	-0.257
12795	XLOC_015930	HERC2	chr15	-	28386577	28386992	28386577	28386776	28386876	28386992	12795	7,15	8,6	1,0,2,2,2	15,6,5,8,15	171	85	0.000471516	0.0125683	0.303,0.554	0.032,0.0,0.166,0.111,0.062	0.354
14455	XLOC_047794	GDAP1	chr8	+	75275173	75281850	75275173	75275288	75276219	75281850	14455	0,0	3,9	9,40,8,11,22	8,10,12,8,8	1002	85	0.000479776	0.0127489	0.0,0.0	0.087,0.253,0.054,0.104,0.189	-0.137
4579	XLOC_019722	EME1	chr17	+	48452545	48453554	48452545	48453344	48453426	48453554	4579	0,13	12,49	29,20,9,19,21	19,54,16,11,18	150	85	0.000480684	0.0127489	0.0,0.131	0.464,0.173,0.242,0.495,0.398	-0.289
9032	XLOC_015666	SLC24A1	chr15	+	65944007	65951322	65944007	65944097	65944979	65951322	9032	2,0	4,4	44,39,12,13,32	0,0,3,3,4	951	83	0.000494457	0.0130816	0.042,0.0	1.0,1.0,0.259,0.274,0.411	-0.568
7204	XLOC_001367	CD55	chr1	+	207494816	207495912	207494816	207495210	207495726	207495912	7204	22,36	1,0	39,7,6,18,14	14,9,1,3,6	587	85	0.000509258	0.0134399	0.761,1.0	0.287,0.101,0.465,0.465,0.253	0.566
9400	XLOC_023833	TYK2	chr19	-	10464203	10464910	10464203	10464322	10464717	10464910	9400	103,19	78,46	86,133,113,104,90	44,67,34,69,62	466	85	0.000511914	0.0134766	0.194,0.07	0.263,0.266,0.377,0.216,0.209	-0.134
9278	XLOC_029949	ACSS1	chr20	-	24993236	24993575	24993236	24993300	24993447	24993575	9278	12,47	19,30	6,17,5,11,29	47,25,18,50,45	190	57	0.00051376	0.0134879	0.159,0.32	0.037,0.169,0.077,0.062,0.162	0.138
6425	XLOC_026158	DIS3L2	chr2	+	233200482	233201908	233200482	233200584	233201178	233201908	6425	29,3	16,13	62,67,55,34,116	20,16,12,15,29	665	85	0.000519995	0.0135887	0.188,0.029	0.284,0.349,0.369,0.225,0.338	-0.205
12992	XLOC_002266	TMED5	chr1	-	93609871	93622040	93609871	93620445	93621856	93622040	12992	552601	54,57	477493437370418	85,73,61,45,85	1482	85	0.000527099	0.0137407	0.37,0.377	0.243,0.279,0.291,0.32,0.22	0.103
9447	XLOC_038264	LOC153684	chr5	+	43032630	43043669	43032630	43041976	43043573	43043669	9447	279,21	24,12	144241277311355	6,8,18,12,11	1668	85	0.000535854	0.0139348	0.372,0.082	0.55,0.606,0.44,0.569,0.622	-0.33
5525	XLOC_023829	DNMT1	chr19	-	10270517	10270739	10270517	10270598	10270693	10270739	5525	4,9	2,3	4,3,7,14,7	13,11,23,21,14	113	28	0.000539596	0.0139778	0.331,0.426	0.071,0.063,0.07,0.142,0.11	0.287
8507	XLOC_013812	PSMC1	chr14	+	90729661	90730191	90729661	90729786	90730005	90730191	8507	9,16	5,6	21,63,29,31,48	2,7,2,0,2	290	85	0.000546972	0.0141206	0.345,0.439	0.755,0.725,0.81,1.0,0.876	-0.441
759	XLOC_012554	TPP2	chr13	+	103268745	103271196	103268745	103268850	103271071	103271196	759	235261	10,26	175,99,108,169,247	24,32,20,42,35	2292	85	0.000550614	0.0141803	0.466,0.271	0.213,0.103,0.167,0.13,0.207	0.205
12690	XLOC_032019	EIF4ENIF1	chr22	-	31838947	31840676	31838947	31839080	31840591	31840676	12690	90,89	25,34	189,190,82,117,122	24,12,19,20,22	1575	78	0.00055772	0.0143287	0.151,0.115	0.281,0.44,0.176,0.225,0.215	-0.134
3995	XLOC_026448	THADA	chr2	-	43518834	43519361	43518834	43518907	43519242	43519361	3995	22,50	20,23	16,15,8,24,31	42,21,29,40,20	387	66	0.000564274	0.0144622	0.158,0.27	0.061,0.109,0.045,0.093,0.209	0.111
14398	XLOC_019464	NF1	chr17	+	29556042	29556992	29556042	29556483	29556852	29556992	14398	18,51	1,7	5,6,23,10,12	16,10,3,6,9	440	85	0.000569864	0.0145705	0.777,0.585	0.057,0.104,0.597,0.244,0.205	0.44
2461	XLOC_052749	GRIPAP1	chrX	-	48831566	48832775	48831566	48831721	48832429	48832775	2461	323,32	103,50	345316497404659	96,117,113,93,42	779	85	0.000598554	0.0151947	0.255,0.065	0.282,0.228,0.324,0.322,0.631	-0.197
2492	XLOC_010375	ACACB	chr12	+	109610079	109612035	109610079	109610161	109611936	109612035	2492	98,31	1,0	11,26,22,65,17	3,3,4,7,3	1836	75	0.00060465	0.015313	0.8,1.0	0.13,0.261,0.183,0.275,0.188	0.693
3021	XLOC_023399	SIGLEC17P	chr19	+	51675322	51675848	51675322	51675416	51675773	51675848	3021	0,0	2,42	0,12,24,0,4	5,30,3,12,26	411	68	0.000613945	0.0155116	0.0,0.0	0.0,0.062,0.57,0.0,0.025	-0.131
12198	XLOC_007685	ANKRD13D	chr11	+	67057792	67058992	67057792	67057917	67058062	67058992	12198	92,15	21,20	118,133,142,48,63	13,7,1,13,1	216	85	0.000615636	0.0155175	0.633,0.228	0.781,0.882,0.982,0.592,0.961	-0.409
9458	XLOC_010633	CDCA3	chr12	-	6955888	6958362	6955888	6956067	6957224	6958362	9458	233,67	1,0	119,101,71,217,97	14,2,6,8,5	1228	85	0.000620131	0.0155939	0.942,1.0	0.37,0.778,0.45,0.652,0.573	0.406
6318	XLOC_048232	TMEM66	chr8	-	29940362	29944726	29940362	29940501	29940539	29944726	6318	0,1	3,0	40,57,9,66,162	0,0,0,0,0	62	85	0.000627889	0.0157519	0.0,1.0	1.0,1.0,1.0,1.0,1.0	-0.5
10270	XLOC_048360	COPS5	chr8	-	67974088	67975603	67974088	67974259	67974340	67975603	10270	260199	74,43	142194129311188	11,12,30,48,29	148	85	0.000630688	0.015785	0.669,0.727	0.881,0.903,0.712,0.788,0.788	-0.116
11735	XLOC_023819	ZNF561	chr19	-	9727720	9728855	9727720	9727847	9728766	9728855	11735	111204	10,15	64,115,12,80,71	15,38,11,17,5	987	82	0.000650836	0.0162511	0.48,0.53	0.262,0.201,0.083,0.281,0.541	0.231
12826	XLOC_042469	WDR27	chr6	-	170070664	170072492	170070664	170070789	170072350	170072492	12826	55,64	0,4	2,1,10,0,0	5,3,1,2,3	1632	85	0.000673067	0.0166889	1.0,0.455	0.02,0.017,0.342,0.0,0.0	0.652
809	XLOC_010856	LMBR1L	chr12	-	49495902	49496159	49495902	49495979	49496075	49496159	809	2,6	44,23	33,23,29,2,33	61,42,47,44,34	147	62	0.000671853	0.0166889	0.019,0.099	0.186,0.188,0.207,0.019,0.29	-0.119
14094	XLOC_047997	LY6E	chr8	+	144102982	144104459	144102982	144103082	144103185	144104459	14094	93,5	0,3	9779024118621410	0,0,0,1,0	174	85	0.000684239	0.0168874	1.0,0.449	1.0,1.0,1.0,0.998,1.0	-0.275
12195	XLOC_007685	ANKRD13D	chr11	+	67058946	67059217	67058946	67058992	67059073	67059217	12195	36,1	61,9	45,59,52,11,46	32,38,34,14,20	102	39	0.000685932	0.0168901	0.184,0.041	0.35,0.373,0.369,0.231,0.468	-0.246
1402	XLOC_023617	ZNF324	chr19	+	58989003	58989979	58989003	58989193	58989453	58989979	1402	27,24	1,3	39,5,11,5,5	3,8,3,38,12	331	85	0.000691952	0.0169334	0.874,0.673	0.769,0.138,0.485,0.033,0.097	0.469
2454	XLOC_052853	HDAC8	chrX	-	71787431	71787880	71787431	71787646	71787738	71787880	2454	13,31	4,6	21,7,11,2,15	8,11,10,11,22	170	85	0.000691253	0.0169334	0.619,0.721	0.568,0.241,0.355,0.083,0.254	0.37
14117	XLOC_008604	ORAOV1	chr11	-	69475308	69482780	69475308	69482355	69482662	69482780	14117	5,2	10,9	25,7,11,28,43	11,8,5,5,19	378	85	0.000708521	0.0172471	0.101,0.048	0.338,0.164,0.331,0.557,0.337	-0.271
1079	XLOC_002207	FUBP1	chr1	-	78411190	78414459	78411190	78411327	78412214	78414459	1079	145226	35,18	170165133264385	9,2,5,16,8	958	85	0.000718548	0.0172938	0.269,0.527	0.626,0.88,0.702,0.594,0.81	-0.324
13335	XLOC_042182	PNISR	chr6	-	99846425	99849506	99846425	99848187	99848419	99849506	13335	124134	142109	213110160155295	29,88,72,108,104	303	85	0.000715805	0.0172938	0.197,0.256	0.673,0.26,0.384,0.287,0.443	-0.183
8963	XLOC_027281	ANKMY1	chr2	-	241418485	241420514	241418485	241419072	241420353	241420514	8963	51,23	20,30	138,93,79,219,54	36,34,11,31,38	1352	85	0.000712389	0.0172938	0.138,0.046	0.194,0.147,0.311,0.308,0.082	-0.116
500	XLOC_007407	API5	chr11	+	43357407	43363234	43357407	43357544	43360790	43363234	500	278308	19,9	396440347372349	4,4,9,0,3	3317	85	0.000729113	0.0174301	0.273,0.467	0.717,0.738,0.497,1.0,0.749	-0.37
6039	XLOC_026951	LOC100506124	chr2	-	166785644	166786257	166785644	166785845	166786159	166786257	6039	17,31	3,4	3,13,12,10,45	15,15,7,10,8	385	85	0.000756942	0.0180145	0.556,0.631	0.042,0.161,0.275,0.181,0.554	0.351
835	XLOC_023762	KHSRP	chr19	-	6412796	6415312	6412796	6414131	6415151	6415312	835	148100	10,16	322321266190439	6,13,8,8,11	1091	85	0.000760313	0.0180545	0.536,0.327	0.807,0.658,0.721,0.649,0.757	-0.287
5524	XLOC_023829	DNMT1	chr19	-	10270333	10270598	10270333	10270443	10270517	10270598	5524	4,13	15,6	0,0,6,1,1	18,18,29,48,22	123	74	0.000764309	0.0180961	0.138,0.566	0.0,0.0,0.111,0.012,0.027	0.322
1476	XLOC_014003	EIF5	chr14	+	103801989	103803186	103801989	103802269	103803013	103803186	1476	584396	35,5	576422364191419	33,120,39,36,42	815	85	0.000777893	0.0183088	0.635,0.892	0.645,0.268,0.493,0.356,0.51	0.309
6495	XLOC_039279	C5orf20	chr5	-	134779001	134785639	134779001	134780201	134785354	134785639	6495	3371316	0,0	230278186440174	0,0,0,6,10	5224	85	0.000795987	0.0186523	1.0,1.0	1.0,1.0,1.0,0.544,0.221	0.247
11306	XLOC_002849	ADIPOR1	chr1	-	202909954	202911346	202909954	202910829	202911152	202911346	11306	65,11	85,83	68,54,38,107,207	77,111,98,50,102	394	85	0.000799197	0.0186865	0.142,0.028	0.16,0.095,0.077,0.316,0.305	-0.106
7133	XLOC_031729	ZC3H7B	chr22	+	41735004	41736141	41735004	41735195	41735819	41736141	7133	93,70	11,8	49,40,34,58,110	23,15,8,22,20	695	85	0.000812787	0.0189627	0.508,0.517	0.207,0.246,0.342,0.244,0.402	0.224
10714	XLOC_032776	CTDSPL	chr3	+	38022232	38026967	38022232	38022354	38023315	38026967	10714	253198	15,6	300204233333265	3,3,3,3,3	1032	85	0.000815266	0.018979	0.581,0.731	0.892,0.849,0.865,0.901,0.879	-0.221
12357	XLOC_036306	KIAA0922	chr4	+	154519741	154523490	154519741	154519884	154523303	154523490	12357	509942	4,13	556511574338964	13,14,13,17,43	3490	85	0.000823971	0.0191398	0.756,0.638	0.51,0.471,0.518,0.326,0.353	0.261
4424	XLOC_039174	CHD1	chr5	-	98204198	98206507	98204198	98205586	98206390	98206507	4424	51130	44,55	188364124430325	104,87,49,53,66	875	85	0.000826287	0.0191519	0.101,0.187	0.149,0.289,0.197,0.441,0.324	-0.136
11275	XLOC_009973	DDX11	chr12	+	31255869	31256329	31255869	31255954	31256250	31256329	11275	26,49	22,22	18,61,10,62,60	52,79,41,41,68	347	65	0.000842988	0.0194966	0.181,0.294	0.061,0.126,0.044,0.221,0.142	0.119
7556	XLOC_010615	TNFRSF1A	chr12	-	6442902	6443410	6442902	6443031	6443256	6443410	7556	0,3	27,7	0,17,5,13,17	17,11,7,12,20	296	85	0.000844855	0.0194975	0.0,0.11	0.0,0.307,0.17,0.237,0.196	-0.127
2325	XLOC_039371	CSNK1A1	chr5	-	148868280	148876423	148868280	148873184	148874036	148876423	2325	9231032	5,18	1.13319e+17	26,31,23,39,75	923	85	0.000861413	0.0198367	0.944,0.841	0.801,0.851,0.786,0.731,0.545	0.15
5422	XLOC_015823	AKAP13	chr15	+	86265221	86265578	86265221	86265347	86265460	86265578	5422	16,4	50,45	31,66,35,10,90	58,62,81,56,84	184	85	0.000912749	0.0209736	0.129,0.039	0.198,0.33,0.166,0.076,0.331	-0.136
11667	XLOC_005200	ZSWIM8	chr10	+	75557987	75559248	75557987	75558211	75558759	75559248	11667	5,28	60,19	5,22,10,27,31	27,6,5,20,13	619	85	0.000933555	0.0214055	0.011,0.168	0.025,0.335,0.215,0.156,0.247	-0.106
6684	XLOC_029691	ARFGEF2	chr20	+	47585683	47587891	47585683	47585814	47587656	47587891	6684	55,49	10,13	50,91,53,49,76	3,6,2,5,6	1913	85	0.00094075	0.0215242	0.196,0.143	0.425,0.403,0.541,0.303,0.36	-0.237
14324	XLOC_035895	FAM200B	chr4	+	15687858	15688771	15687858	15688085	15688623	15688771	14324	65,72	22,14	122,151,72,89,165	12,17,6,7,19	609	85	0.000963831	0.021958	0.292,0.418	0.587,0.554,0.626,0.64,0.548	-0.236
11011	XLOC_007515	FAM111B	chr11	+	58876140	58877179	58876140	58876185	58877012	58877179	11011	0,20	3,16	79,16,19,30,78	6,6,13,9,9	851	38	0.000970665	0.0220666	0.0,0.053	0.37,0.106,0.061,0.13,0.279	-0.163
11662	XLOC_001555	LOC149134	chr1	+	246953747	246955687	246953747	246954148	246955358	246955687	11662	118,10	95,17	15,61,26,28,24	1,18,5,27,9	1281	85	0.000980976	0.0222063	0.076,0.038	0.499,0.184,0.257,0.064,0.15	-0.174
13757	XLOC_014097	METTL3	chr14	-	21967449	21967744	21967449	21967515	21967635	21967744	13757	117149	62,66	118140155254201	31,32,54,78,10	165	59	0.000983902	0.0222253	0.403,0.447	0.576,0.61,0.507,0.538,0.878	-0.197
4374	XLOC_022683	SAFB	chr19	+	5654378	5657358	5654378	5654467	5657251	5657358	4374	316365	0,1	501302300396518	15,4,2,11,15	2852	82	0.000989031	0.022294	1.0,0.913	0.49,0.685,0.812,0.509,0.498	0.358
3848	XLOC_001664	TP73-AS1	chr1	-	3652547	3656951	3652547	3655077	3656796	3656951	3848	82168	5,3	18,43,51,33,47	14,3,6,4,13	1790	85	0.00101028	0.0227249	0.438,0.727	0.058,0.405,0.288,0.281,0.147	0.347
9198	XLOC_007258	SMPD1	chr11	+	6413750	6415271	6413750	6414617	6414846	6415271	9198	13,2	16,7	6,56,37,27,41	8,6,12,4,14	300	85	0.00101421	0.0227282	0.187,0.075	0.175,0.726,0.466,0.657,0.453	-0.364
11030	XLOC_013762	EIF2B2	chr14	+	75468233	75470098	75468233	75469856	75469977	75470098	11030	49,0	66119	55,78,51,62,66	85,82,113,143,73	192	85	0.00102463	0.0228548	0.247,0.0	0.223,0.296,0.167,0.161,0.286	-0.103
2096	XLOC_024255	C19orf54	chr19	-	41255385	41256385	41255385	41255512	41256189	41256385	2096	152130	14,16	80156169156148	3,7,1,8,6	748	85	0.00107211	0.0237647	0.552,0.48	0.752,0.717,0.951,0.689,0.737	-0.253
5064	XLOC_010085	ESPL1	chr12	+	53683868	53684253	53683868	53683996	53684130	53684253	5064	5,0	9,15	32,15,34,11,7	23,10,3,9,9	205	85	0.00109599	0.0242437	0.187,0.0	0.366,0.383,0.825,0.336,0.244	-0.337
11157	XLOC_050435	PIGO	chr9	-	35091236	35092764	35091236	35091288	35092539	35092764	11157	288251	35,44	365494127341345	17,46,15,30,19	1282	45	0.00110148	0.0242643	0.224,0.167	0.43,0.274,0.229,0.285,0.389	-0.126
14342	XLOC_020136	NEURL4	chr17	-	7220779	7221251	7220779	7220892	7221106	7221251	14342	40,16	23,2	7,7,7,11,12	14,15,15,25,25	285	85	0.00110639	0.0242723	0.342,0.705	0.13,0.122,0.122,0.116,0.125	0.4
2355	XLOC_008496	RASGRP2	chr11	-	64514392	64514830	64514392	64514459	64514695	64514830	2355	6,22	0,3	6,35,8,0,3	10,17,14,4,13	282	60	0.00110635	0.0242723	1.0,0.609	0.113,0.305,0.108,0.0,0.047	0.69
9683	XLOC_022993	ZNF492	chr19	+	22836108	22836817	22836108	22836235	22836721	22836817	9683	0,0	4,15	0,11,1,10,14	4,3,0,7,9	557	85	0.00112793	0.0246941	0.0,0.0	0.0,0.359,1.0,0.179,0.192	-0.346
517	XLOC_034072	PIK3R4	chr3	-	130435239	130437378	130435239	130435443	130437232	130437378	517	80,79	8,7	1,22,65,65,37	10,9,10,10,10	1860	85	0.00114776	0.0250766	0.314,0.34	0.005,0.1,0.229,0.229,0.145	0.185
1971	XLOC_027046	STAT4	chr2	-	191927487	191929684	191927487	191927646	191929532	191929684	1971	2,29	7,10	215,264,55,5,59	14,10,11,3,14	1957	85	0.00116001	0.0252408	0.012,0.112	0.4,0.534,0.178,0.068,0.155	-0.205
7797	XLOC_010045	FAM186B	chr12	+	50037643	50039691	50037643	50037787	50037882	50039691	7797	9,5	18,6	22,13,12,40,22	7,11,3,15,8	170	85	0.00115859	0.0252408	0.2,0.294	0.611,0.371,0.667,0.571,0.579	-0.313
1042	XLOC_010150	COQ10A	chr12	+	56660641	56661724	56660641	56661217	56661577	56661724	1042	0,30	41,13	5,0,0,0,0	9,30,28,29,26	431	85	0.00116666	0.0253339	0.0,0.313	0.099,0.0,0.0,0.0,0.0	0.137
2880	XLOC_014214	MIS18BP1	chr14	-	45675285	45679731	45675285	45675373	45679582	45679731	2880	10371295	42,41	7203845006882120	53,43,37,61,59	4276	81	0.00120999	0.0262214	0.319,0.374	0.205,0.145,0.204,0.176,0.405	0.12
1627	XLOC_045754	C7orf50	chr7	-	1036607	1037440	1036607	1037069	1037281	1037440	1627	203,18	18,25	257337106209208	13,10,0,9,2	283	85	0.00124935	0.0269103	0.772,0.178	0.856,0.91,1.0,0.875,0.969	-0.447
12779	XLOC_002578	KIAA0907	chr1	-	155886415	155887463	155886415	155886500	155887289	155887463	12779	55,8	23,4	69,26,43,79,98	1,2,11,6,16	853	78	0.00125859	0.0270547	0.179,0.155	0.863,0.543,0.263,0.546,0.359	-0.348
8965	XLOC_042129	FAM46A	chr6	-	82452498	82461895	82452498	82460188	82461306	82461895	8965	190,36	48,5	11,78,37,212,191	15,39,39,89,50	1189	85	0.00126675	0.0271753	0.221,0.34	0.05,0.125,0.064,0.146,0.215	0.161
13132	XLOC_040825	PRPF4B	chr6	+	4060646	4061381	4060646	4060920	4061248	4061381	13132	287308	4,0	361389285222259	10,10,10,9,9	399	85	0.00127099	0.0272113	0.939,1.0	0.885,0.892,0.859,0.84,0.86	0.102
6295	XLOC_036782	CENPE	chr4	-	104070000	104070565	104070000	104070156	104070274	104070565	6295	0,0	16,19	1,0,2,12,4	12,9,3,8,8	189	85	0.00134442	0.0284973	0.0,0.0	0.036,0.0,0.231,0.403,0.184	-0.171
8539	XLOC_023517	TTYH1	chr19	+	54969281	54969700	54969281	54969411	54969492	54969700	8539	5,0	29,25	11,11,8,10,19	34,7,11,39,39	148	85	0.00136222	0.0287605	0.09,0.0	0.157,0.474,0.295,0.128,0.219	-0.21
10920	XLOC_008882	SORL1	chr11	-	121347880	121350597	121347880	121348054	121349093	121350597	10920	14,16	5,15	94,38,105,33,35	5,8,9,9,12	1110	85	0.00137592	0.0289922	0.177,0.076	0.59,0.267,0.472,0.219,0.183	-0.22
3538	XLOC_017257	NAA60	chr16	+	3534698	3536963	3534698	3535061	3535466	3536963	3538	44,3	34,22	58,28,34,111,77	34,38,10,40,15	476	85	0.00138859	0.0292015	0.188,0.024	0.233,0.116,0.378,0.331,0.478	-0.201
4511	XLOC_017821	C16orf13	chr16	-	684888	685340	684888	684956	685280	685340	4511	45,34	34,24	137,98,85,41,101	37,20,18,40,36	339	29	0.00141202	0.0296358	0.102,0.108	0.241,0.295,0.288,0.081,0.194	-0.115
8860	XLOC_024405	KPTN	chr19	-	47990890	47991646	47990890	47991147	47991491	47991646	8860	1998365	116,77	2.42626e+19	48,143,45,79,79	415	85	0.00142068	0.029759	0.779,0.493	0.912,0.785,0.881,0.842,0.819	-0.212
6033	XLOC_050002	NIPSNAP3B	chr9	+	107535277	107540045	107535277	107535457	107539408	107540045	6033	222158	11,9	326193293291313	4,8,3,0,0	4022	85	0.00146234	0.0304522	0.299,0.271	0.633,0.338,0.674,1.0,1.0	-0.444
648	XLOC_027295	DTYMK	chr2	-	242617866	242625292	242617866	242618064	242625183	242625292	648	703900	10,0	558917924705808	21,37,39,35,58	7190	85	0.00146102	0.0304522	0.454,1.0	0.239,0.227,0.219,0.192,0.141	0.523
9956	XLOC_030132	FAM65C	chr20	-	49206222	49209083	49206222	49206306	49208880	49209083	9956	125271	0,4	334331195316150	21,36,4,34,16	2637	77	0.00147122	0.0305178	1.0,0.664	0.317,0.212,0.587,0.213,0.215	0.523
3646	XLOC_017995	NTAN1	chr16	-	15138190	15141407	15138190	15138264	15141298	15141407	3646	289282	9,6	167,394,245,65,550	10,19,16,13,35	3087	67	0.0014873	0.0307572	0.411,0.505	0.266,0.31,0.249,0.098,0.254	0.223
9174	XLOC_041592	WTAP	chr6	+	160169222	160170453	160169222	160169401	160169621	160170453	9174	202171	9,6	496485312348426	37,51,20,44,56	291	85	0.00149419	0.0308144	0.868,0.893	0.797,0.735,0.82,0.698,0.69	0.133
12481	XLOC_036247	PLK4	chr4	+	128806862	128808651	128806862	128807883	128808550	128808651	12481	25,58	3,7	26,30,27,26,30	18,23,6,5,9	738	85	0.00152083	0.0313032	0.49,0.488	0.143,0.131,0.341,0.375,0.277	0.236
9228	XLOC_023947	BRD4	chr19	-	15481468	15483158	15481468	15482809	15483028	15483158	9228	53,17	18,5	55,40,45,21,70	31,41,28,39,43	290	85	0.00153991	0.0316348	0.463,0.499	0.342,0.222,0.32,0.136,0.323	0.212
2389	XLOC_023365	SCAF1	chr19	+	50149364	50149883	50149364	50149459	50149782	50149883	2389	1,0	15,15	1,7,14,5,12	12,10,4,25,14	394	85	0.00160864	0.0329201	0.014,0.0	0.018,0.131,0.43,0.041,0.156	-0.148
10030	XLOC_052322	RPL36A-HNRNPH2	chrX	+	100646742	100648840	100646742	100646810	100647037	100648840	10030	84,37	24,3	88,126,42,40,60	2,3,0,3,2	274	61	0.00164109	0.0333918	0.438,0.733	0.907,0.903,1.0,0.748,0.87	-0.3
7983	XLOC_017228	SRRM2	chr16	+	2818997	2820466	2818997	2819285	2819862	2820466	7983	379,76	9,0	506284260215742	31,43,29,7,41	648	85	0.0016404	0.0333918	0.847,1.0	0.682,0.464,0.54,0.801,0.704	0.285
9291	XLOC_031104	MCM3AP	chr21	-	47666220	47666800	47666220	47666318	47666541	47666800	9291	53,6	47,37	64,38,21,94,65	35,44,13,49,35	294	85	0.00168561	0.0342323	0.246,0.045	0.346,0.2,0.318,0.357,0.349	-0.169
1659	XLOC_023255	FOSB	chr19	+	45974451	45985920	45974451	45974559	45975808	45985920	1659	948368	161,0	516,395,279,394,89	180,491,122,104,31	1320	85	0.00171377	0.0346721	0.275,1.0	0.156,0.049,0.128,0.196,0.156	0.5
10700	XLOC_034190	CCNL1	chr3	-	156868070	156870030	156868070	156868170	156869965	156870030	10700	22731238	270,48	1.67116e+19	302410255199299	1839	58	0.00173103	0.034955	0.21,0.449	0.149,0.111,0.161,0.219,0.165	0.169
3577	XLOC_050352	HAUS6	chr9	-	19053134	19058999	19053134	19056402	19057958	19058999	3577	35239	18,21	38,25,64,39,32	30,32,22,18,29	1627	85	0.00175838	0.0353256	0.092,0.373	0.062,0.039,0.132,0.102,0.055	0.154
3920	XLOC_045473	PIK3CG	chr7	+	106522561	106523608	106522561	106522652	106523477	106523608	3920	107153	12,14	86,54,37,117,106	20,20,8,17,24	895	84	0.00175932	0.0353256	0.456,0.506	0.288,0.202,0.303,0.392,0.293	0.185
7631	XLOC_007446	SLC39A13	chr11	+	47435147	47436026	47435147	47435237	47435975	47436026	7631	4,18	9,12	53,54,66,9,34	8,7,1,10,9	766	42	0.00177215	0.0354293	0.024,0.076	0.266,0.297,0.783,0.047,0.172	-0.263
81	XLOC_052063	GK	chrX	+	30738127	30738858	30738127	30738212	30738737	30738858	81	2,0	6,4	18,4,10,21,25	4,5,3,8,3	589	78	0.00178135	0.0354343	0.042,0.0	0.373,0.096,0.306,0.258,0.525	-0.291
1348	XLOC_005197	GLUD1P3	chr10	+	75529593	75530556	75529593	75530229	75530466	75530556	1348	52,57	47,85	69,91,68,97,180	50,92,38,65,50	306	83	0.00184118	0.0365318	0.231,0.154	0.272,0.212,0.327,0.288,0.494	-0.126
2602	XLOC_030875	ADARB1	chr21	+	46641932	46646478	46641932	46642022	46645461	46646478	2602	185154	16,10	169,101,104,69,79	2,2,1,3,0	3508	83	0.00184338	0.0365318	0.215,0.267	0.667,0.544,0.711,0.352,1.0	-0.414
10367	XLOC_045440	LRWD1	chr7	+	102105936	102106717	102105936	102106498	102106600	102106717	10367	10,54	0,0	12,40,25,0,8	7,2,6,11,2	173	85	0.00185688	0.036731	1.0,1.0	0.457,0.908,0.672,0.0,0.663	0.46
7949	XLOC_041061	SKIV2L	chr6	+	31935732	31936315	31935732	31935859	31936104	31936315	7949	55,31	30,29	31,22,11,21,8	41,22,34,18,36	316	85	0.00186647	0.0368524	0.33,0.223	0.169,0.212,0.08,0.239,0.056	0.125
6834	XLOC_002471	ADAMTSL4	chr1	-	150550719	150552951	150550719	150550967	150551318	150552951	6834	238109	212,19	94,96,45,81,86	170,307,100,85,55	422	85	0.00188766	0.0371332	0.184,0.536	0.1,0.059,0.083,0.161,0.24	0.231
5847	XLOC_023693	TIMM13	chr19	-	2428162	2430950	2428162	2428609	2429743	2430950	5847	181,44	0,4	762772422451925	0,0,0,0,0	1205	85	0.0019017	0.0372766	1.0,0.437	1.0,1.0,1.0,1.0,1.0	-0.281
7135	XLOC_033679	ACAA1	chr3	-	38167652	38168191	38167652	38167843	38168000	38168191	7135	112,82	5,0	14,6,35,23,24	15,0,0,9,4	228	85	0.00190194	0.0372766	0.893,1.0	0.258,1.0,1.0,0.488,0.691	0.259
2782	XLOC_002268	BCAR3	chr1	-	94032835	94033408	94032835	94033048	94033296	94033408	2782	16,17	2,1	2,10,2,1,1	2,2,7,4,2	319	85	0.0019089	0.0372965	0.681,0.819	0.21,0.571,0.071,0.062,0.118	0.544
9998	XLOC_050908	QSOX2	chr9	-	139111883	139115699	139111883	139113787	139115608	139115699	9998	18,4	0,0	169,66,1,51,13	1,3,1,1,1	1891	84	0.00190995	0.0372965	1.0,1.0	0.882,0.494,0.043,0.694,0.366	0.504
4469	XLOC_007940	MLL	chr11	+	118352429	118353210	118352429	118352807	118353136	118353210	4469	17,16	31,31	26,3,19,41,44	17,15,19,22,15	382	67	0.00192806	0.0375813	0.088,0.083	0.212,0.034,0.149,0.246,0.34	-0.111
2742	XLOC_038407	CKMT2	chr5	+	80550214	80551944	80550214	80550310	80550811	80551944	2742	8,2	5,9	56,49,51,13,13	6,10,7,1,13	572	85	0.00193773	0.0377008	0.192,0.032	0.581,0.421,0.52,0.659,0.129	-0.35
12768	XLOC_006064	SEC31B	chr10	-	102248614	102249155	102248614	102248731	102249008	102249155	12768	106143	6,4	56,96,59,130,132	14,23,12,16,4	348	85	0.0019576	0.0380181	0.812,0.897	0.494,0.505,0.546,0.665,0.89	0.235
960	XLOC_013518	RNF31	chr14	+	24639919	24641817	24639919	24641574	24641675	24641817	960	22,0	46,2	41,78,38,115,79	36,64,21,53,34	172	85	0.00197123	0.0382131	0.191,0.0	0.36,0.376,0.472,0.517,0.535	-0.357
1958	XLOC_020085	ZZEF1	chr17	-	3907738	3912248	3907738	3910264	3912176	3912248	1958	100,5	25,3	140,120,114,42,169	11,10,3,16,7	1963	65	0.00199727	0.0384915	0.117,0.052	0.296,0.284,0.557,0.08,0.444	-0.248
10833	XLOC_019436	NEK8	chr17	+	27067480	27068003	27067480	27067631	27067839	27068003	10833	1,0	13,11	30,0,15,3,0	5,8,1,1,7	279	85	0.00206105	0.0393112	0.023,0.0	0.646,0.0,0.82,0.478,0.0	-0.377
13986	XLOC_031518	LOC96610	chr22	+	22663061	22664248	22663061	22663184	22664100	22664248	13986	150375	0,1	147381241231254	8,3,6,6,8	987	85	0.00205012	0.0393112	1.0,0.97	0.613,0.916,0.776,0.768,0.732	0.224
4619	XLOC_020529	PSMC3IP	chr17	-	40729478	40734288	40729478	40729579	40729670	40734288	4619	12,17	11,27	9,14,14,11,13	39,35,38,64,37	168	85	0.00208984	0.0397182	0.356,0.242	0.105,0.168,0.157,0.08,0.151	0.167
7554	XLOC_010615	TNFRSF1A	chr12	-	6442234	6442682	6442234	6442313	6442532	6442682	7554	0,0	21,2	1,10,3,8,33	14,18,11,12,13	277	72	0.00209608	0.0397658	0.0,0.0	0.018,0.126,0.066,0.148,0.398	-0.151
8435	XLOC_011049	ZFC3H1	chr12	-	72026665	72027218	72026665	72026797	72027043	72027218	8435	2,3	13,14	6,10,11,11,21	15,5,9,20,8	317	85	0.0021111	0.0399796	0.04,0.054	0.097,0.349,0.247,0.129,0.413	-0.2
12629	XLOC_020083	P2RX1	chr17	-	3806844	3807318	3806844	3806925	3807221	3807318	12629	92,11	46,43	124167191236279	64,128,23,88,76	356	74	0.00212996	0.0402653	0.294,0.05	0.287,0.213,0.633,0.358,0.433	-0.213
13484	XLOC_048177	REEP4	chr8	-	21996438	21997042	21996438	21996574	21996928	21997042	13484	77,0	33,7	58,98,34,81,121	22,5,7,21,3	425	85	0.00215812	0.0406534	0.318,0.0	0.345,0.797,0.493,0.435,0.89	-0.433
3401	XLOC_030842	PDXK	chr21	+	45165959	45168961	45165959	45166006	45168875	45168961	3401	108,36	15,13	73,121,125,85,88	17,7,8,1,3	2889	34	0.0021621	0.0406566	0.078,0.032	0.048,0.169,0.155,0.5,0.257	-0.171
1309	XLOC_048327	NSMAF	chr8	-	59511790	59512429	59511790	59511922	59512308	59512429	1309	25,90	24,55	86,70,61,90,53	25,27,30,31,20	457	85	0.00216688	0.0406748	0.162,0.233	0.39,0.325,0.274,0.351,0.33	-0.137
13093	XLOC_052686	RPGR	chrX	-	38140477	38147294	38140477	38146498	38147113	38147294	13093	88,92	6,7	112,84,67,82,92	10,29,48,18,10	686	85	0.00219903	0.0412057	0.645,0.62	0.581,0.264,0.147,0.361,0.533	0.255
2865	XLOC_008558	RBM4B	chr11	-	66432174	66436762	66432174	66433049	66436085	66436762	2865	13831306	50,73	1.50223e+19	29,62,44,42,16	3107	85	0.0023183	0.0429874	0.431,0.329	0.586,0.509,0.397,0.531,0.807	-0.186
10800	XLOC_029629	ACTR5	chr20	+	37394044	37395020	37394044	37394161	37394899	37395020	10800	39,8	18,9	19,31,9,14,21	0,0,0,2,7	809	85	0.00236882	0.0437718	0.185,0.085	1.0,1.0,1.0,0.424,0.24	-0.598
4527	XLOC_005206	SAMD8	chr10	+	76935823	76941881	76935823	76935974	76936145	76941881	4527	4,12	8,3	0,0,0,0,4	10,9,15,6,12	242	85	0.0023744	0.043799	0.149,0.584	0.0,0.0,0.0,0.0,0.105	0.345
3193	XLOC_029676	UBE2C	chr20	+	44441254	44442103	44441254	44441435	44442075	44442103	3193	11,39	69,2	30,27,31,17,64	138,162,80,145,91	647	21	0.00239013	0.044013	0.005,0.388	0.007,0.005,0.012,0.004,0.022	0.186
8701	XLOC_026697	LOC654342	chr2	-	91842945	91843528	91842945	91843023	91843393	91843528	8701	32,68	11,18	33,10,63,5,28	7,18,46,5,34	427	71	0.00242197	0.0445225	0.326,0.386	0.439,0.085,0.185,0.143,0.12	0.162
13732	XLOC_052324	ARMCX1	chrX	+	100807791	100809679	100807791	100808267	100808904	100809679	13732	191293	7,7	406468220493280	0,2,2,6,5	708	85	0.00242692	0.0445366	0.766,0.834	1.0,0.966,0.93,0.908,0.871	-0.135
2750	XLOC_026086	STK36	chr2	+	219562185	219562724	219562185	219562333	219562576	219562724	2750	12,10	8,6	9,8,4,15,4	15,22,13,20,15	314	85	0.00246506	0.0450814	0.289,0.311	0.14,0.09,0.077,0.169,0.067	0.191
1058	XLOC_039457	FBXW11	chr5	-	171296732	171297862	171296732	171296811	171297751	171297862	1058	6,0	15,4	20,15,15,10,17	4,10,5,9,19	998	72	0.00247685	0.0452196	0.028,0.0	0.265,0.098,0.178,0.074,0.061	-0.121
5347	XLOC_013625	LGALS3	chr14	+	55604087	55605086	55604087	55604109	55604762	55605086	5347	0,0	24,17	74,42,19,1,0	11,12,19,0,4	654	15	0.00251272	0.0456514	0.0,0.0	0.134,0.074,0.022,1.0,0.0	-0.246
7521	XLOC_008537	FOSL1	chr11	-	65661484	65666853	65661484	65661592	65664279	65666853	7521	2071214	4,0	6551411752428480	6,28,1,8,1	2758	85	0.00252124	0.0457168	0.941,1.0	0.771,0.608,0.959,0.622,0.938	0.191
3792	XLOC_014330	VTI1B	chr14	-	68141091	68143045	68141091	68141213	68141318	68143045	3792	7,2	0,3	83,91,26,76,153	0,0,0,0,0	176	85	0.00256458	0.0464236	1.0,0.244	1.0,1.0,1.0,1.0,1.0	-0.378
13763	XLOC_023888	MAN2B1	chr19	-	12762966	12763274	12762966	12763084	12763176	12763274	13763	10,0	31,4	19,30,5,20,12	20,16,10,7,12	170	85	0.00257204	0.0464798	0.139,0.0	0.322,0.484,0.2,0.588,0.333	-0.316
11705	XLOC_033419	EIF2B5	chr3	+	183860839	183862012	183860839	183860930	183861229	183862012	11705	48,11	41,51	117,92,82,75,86	68,78,65,74,53	369	84	0.00261789	0.0471486	0.21,0.047	0.281,0.212,0.223,0.187,0.27	-0.106
3917	XLOC_002976	TMEM63A	chr1	-	226028193	226034633	226028193	226028888	226034180	226034633	3917	1560201	0,0	1.02111e+16	7,5,4,3,12	5363	85	0.00266708	0.0478728	1.0,1.0	0.698,0.779,0.763,0.837,0.551	0.274
2578	XLOC_031665	CSF2RB	chr22	+	37325680	37326552	37325680	37325849	37326416	37326552	2578	2,19	1,6	31,24,35,36,39	45,44,27,40,26	638	85	0.00268309	0.0480791	0.21,0.297	0.084,0.068,0.147,0.107,0.167	0.139
13457	XLOC_016113	MYO5C	chr15	-	52503926	52505483	52503926	52504081	52505384	52505483	13457	54,46	16,2	4,2,7,36,18	7,12,16,9,11	1374	85	0.00269161	0.0481226	0.173,0.587	0.034,0.01,0.026,0.198,0.092	0.308
10330	XLOC_019621	NBR1	chr17	+	41369277	41377685	41369277	41369331	41369699	41377685	10330	21,7	22,15	42,35,23,47,46	8,25,14,30,20	401	47	0.00271214	0.0481947	0.101,0.052	0.381,0.141,0.161,0.155,0.212	-0.134
384	XLOC_039028	SLC38A9	chr5	-	54998566	55000262	54998566	54998722	55000149	55000262	384	15,93	1,2	36,0,13,4,7	1,8,3,3,2	1498	85	0.00271128	0.0481947	0.46,0.725	0.671,0.0,0.197,0.07,0.166	0.372
9270	XLOC_007443	MADD	chr11	+	47306491	47307141	47306491	47306745	47307001	47307141	9270	0,2	6,5	17,20,15,6,23	8,3,6,10,3	327	85	0.00274948	0.048657	0.0,0.094	0.356,0.634,0.394,0.135,0.666	-0.39

## Sheet: RI.MATS.JunctionCountOnly
ID	GeneID	geneSymbol	chr	strand	riExonStart_0base	riExonEnd	upstreamES	upstreamEE	downstreamES	downstreamEE	ID	IJC_SAMPLE_1	SJC_SAMPLE_1	IJC_SAMPLE_2	SJC_SAMPLE_2	IncFormLen	SkipFormLen	PValue	FDR	IncLevel1	IncLevel2	IncLevelDifference
12536	XLOC_007598	OTUB1	chr11	+	63764001	63764413	63764001	63764120	63764328	63764413	12536	137,44	517724	263331200253220	483737447580604	163	78	0	0	0.113,0.028	0.207,0.177,0.176,0.173,0.148	-0.106
2016	XLOC_022586	CIRBP	chr19	+	1274305	1274814	1274305	1274439	1274647	1274814	2016	86,2	437,53	216200178110168	189188201167185	170	85	0	0	0.09,0.019	0.364,0.347,0.307,0.248,0.312	-0.261
3960	XLOC_018242	MT1G	chr16	-	56700215	56701292	56700215	56700882	56701223	56701292	3960	6041248	3556218	1,1,0,2,1	15,36,13,13,12	147	62	0	0	0.417,0.324	0.027,0.012,0.0,0.061,0.034	0.344
4349	XLOC_023928	DDX39A	chr19	-	14521800	14522410	14521800	14521984	14522317	14522410	4349	95,7	526917	174310170352430	6731017672760790	170	85	0	0	0.083,0.004	0.114,0.132,0.112,0.188,0.213	-0.108
8858	XLOC_017556	MT1X	chr16	+	56717076	56718213	56717076	56717142	56717869	56718213	8858	8707299	6725371	9,45,19,1,104	387585450199975	144	59	0	0	0.347,0.248	0.009,0.031,0.017,0.002,0.042	0.277
3898	XLOC_002267	LOC100131564	chr1	-	93802933	93805093	93802933	93804831	93804913	93805093	3898	57,63	67,66	20,26,20,70,17	133,104,74,231,165	150	85	7.77156e-16	7.44516e-13	0.325,0.351	0.079,0.124,0.133,0.147,0.055	0.23
6491	XLOC_033610	ANKRD28	chr3	-	15811935	15836813	15811935	15823162	15836729	15836813	6491	493,36	317,25	24,9,38,93,27	71,21,40,393,172	162	77	7.77156e-16	7.44516e-13	0.425,0.406	0.138,0.169,0.311,0.101,0.069	0.258
5636	XLOC_039496	DOK3	chr5	-	176939496	176939877	176939496	176939646	176939780	176939877	5636	49,18	246305	105,188,114,69,147	299380231266298	170	85	2.88658e-15	2.33991e-12	0.091,0.029	0.149,0.198,0.198,0.115,0.198	-0.112
7134	XLOC_033679	ACAA1	chr3	-	38167652	38168191	38167652	38167832	38168000	38168191	7134	82,65	49,36	9,5,25,20,18	47,33,56,43,34	170	85	6.99107e-13	4.91146e-10	0.456,0.474	0.087,0.07,0.182,0.189,0.209	0.318
1477	XLOC_014003	EIF5	chr14	+	103802372	103803186	103802372	103802454	103803013	103803186	1477	111,89	212133	117,66,53,29,61	244452244213443	160	75	8.8729e-13	5.84392e-10	0.197,0.239	0.184,0.064,0.092,0.06,0.061	0.126
7158	XLOC_024141	IGFLR1	chr19	-	36235223	36236088	36235223	36235322	36236025	36236088	7158	207176	7,3	50,66,85,85,140	12,29,13,29,26	141	56	1.11966e-12	6.55499e-10	0.922,0.959	0.623,0.475,0.722,0.538,0.681	0.333
7152	XLOC_033818	ABHD14B	chr3	-	52002525	52004200	52002525	52003621	52003958	52004200	7152	13,34	344,64	0,5,0,4,6	247423193350292	170	85	3.21643e-12	1.78393e-09	0.019,0.21	0.0,0.006,0.0,0.006,0.01	0.11
4486	XLOC_023360	FCGRT	chr19	+	50016435	50016730	50016435	50016500	50016643	50016730	4486	0,0	7,8	35,71,20,38,43	0,11,1,8,3	138	53	3.60711e-11	1.81008e-08	0.0,0.0	1.0,0.713,0.885,0.646,0.846	-0.818
8697	XLOC_023075	LIN37	chr19	+	36243987	36245058	36243987	36244154	36244917	36245058	8697	8,9	185131	40,22,48,28,13	32,90,56,134,72	170	85	8.16587e-11	3.74139e-08	0.021,0.033	0.385,0.109,0.3,0.095,0.083	-0.167
8043	XLOC_012610	ZMYM5	chr13	-	20425494	20426330	20425494	20425588	20425828	20426330	8043	13,5	59,26	40,31,26,38,75	33,33,24,29,40	170	85	2.05819e-10	8.6757e-08	0.099,0.088	0.377,0.32,0.351,0.396,0.484	-0.292
9449	XLOC_013457	METTL17	chr14	+	21457930	21458542	21457930	21458236	21458388	21458542	9449	23,8	92102	50,59,41,48,33	57,77,54,76,82	170	85	2.14518e-10	8.69458e-08	0.111,0.038	0.305,0.277,0.275,0.24,0.168	-0.178
4728	XLOC_052111	CDK16	chrX	+	47085981	47086308	47085981	47086102	47086210	47086308	4728	1,2	61,57	33,23,4,7,22	42,54,18,35,41	170	85	4.76373e-10	1.85927e-07	0.008,0.017	0.282,0.176,0.1,0.091,0.212	-0.16
11670	XLOC_005200	ZSWIM8	chr10	+	75560397	75560953	75560397	75560517	75560842	75560953	11670	92,26	50,8	97,46,28,69,62	5,0,0,5,4	170	85	5.4308e-10	2.04392e-07	0.479,0.619	0.907,1.0,1.0,0.873,0.886	-0.384
2801	XLOC_016024	RPAP1	chr15	-	41819620	41820225	41819620	41819803	41820057	41820225	2801	10,12	14,8	0,1,0,0,0	16,30,20,29,24	170	85	6.37681e-10	2.3172e-07	0.263,0.429	0.0,0.016,0.0,0.0,0.0	0.343
12641	XLOC_036173	NFKB1	chr4	+	103527652	103528409	103527652	103527854	103528306	103528409	12641	10,1	81106	78,81,43,4,13	151,166,111,29,83	170	85	1.29748e-09	4.55762e-07	0.058,0.005	0.205,0.196,0.162,0.065,0.073	-0.109
11668	XLOC_005200	ZSWIM8	chr10	+	75560397	75560953	75560397	75560517	75560774	75560953	11668	2,0	107,31	38,14,6,10,14	63,38,32,61,57	170	85	1.50674e-09	5.12195e-07	0.009,0.0	0.232,0.156,0.086,0.076,0.109	-0.127
14540	XLOC_019229	ENO3	chr17	+	4843781	4844288	4843781	4844021	4844167	4844288	14540	410245	59,49	395530340654489	42,29,12,30,35	170	85	1.75488e-09	5.77904e-07	0.777,0.714	0.825,0.901,0.934,0.916,0.875	-0.145
6519	XLOC_032060	IFT27	chr22	-	37171717	37172191	37171717	37171838	37172074	37172191	6519	9,3	6,12	135224101193151	9,11,6,4,13	170	85	2.76096e-09	8.55734e-07	0.429,0.111	0.882,0.911,0.894,0.96,0.853	-0.63
2802	XLOC_016024	RPAP1	chr15	-	41820057	41820534	41820057	41820225	41820432	41820534	2802	11,11	22,9	0,0,0,0,2	19,38,23,42,30	170	85	3.07049e-09	8.98802e-07	0.2,0.379	0.0,0.0,0.0,0.0,0.032	0.283
550	XLOC_036077	EREG	chr4	+	75248361	75254666	75248361	75248511	75250443	75254666	550	32,3	43,3	7,6,2,16,7	70,71,51,79,36	170	85	3.04506e-09	8.98802e-07	0.271,0.333	0.048,0.041,0.019,0.092,0.089	0.244
11021	XLOC_018032	THUMPD1	chr16	-	20730597	20749278	20730597	20748608	20749029	20749278	11021	7,2	46,30	59,70,37,43,74	57,70,52,80,80	170	85	5.81349e-09	1.49421e-06	0.071,0.032	0.341,0.333,0.262,0.212,0.316	-0.241
7162	XLOC_024141	IGFLR1	chr19	-	36233296	36234805	36233296	36233704	36234709	36234805	7162	146150	228167	111153142122198	41,106,87,66,122	170	85	6.74948e-09	1.69348e-06	0.243,0.31	0.575,0.419,0.449,0.48,0.448	-0.198
11553	XLOC_026726	ACTR1B	chr2	-	98274405	98274779	98274405	98274580	98274686	98274779	11553	1,2	79,40	30,26,19,25,15	67,52,28,97,87	170	85	9.29113e-09	2.27697e-06	0.006,0.024	0.183,0.2,0.253,0.114,0.079	-0.151
9450	XLOC_013457	METTL17	chr14	+	21462952	21463392	21462952	21463060	21463323	21463392	9450	58,85	228274	102,149,76,149,172	192227183218169	147	62	2.67149e-08	6.12003e-06	0.097,0.116	0.183,0.217,0.149,0.224,0.3	-0.108
6130	XLOC_020157	PER1	chr17	-	8042329	8045776	8042329	8044658	8045122	8045776	6130	13,0	22,4	1,3,0,4,10	147,246,50,75,244	170	85	2.93109e-08	6.57188e-06	0.228,0.0	0.003,0.006,0.0,0.026,0.02	0.103
13152	XLOC_011207	SH2B3	chr12	-	111885154	111894060	111885154	111891649	111893832	111894060	13152	13,16	103106	37,20,28,53,27	60,77,54,80,64	170	85	5.00567e-08	1.07653e-05	0.059,0.07	0.236,0.115,0.206,0.249,0.174	-0.132
11271	XLOC_039296	BRD8	chr5	-	137501516	137502416	137501516	137501797	137502206	137502416	11271	20,20	76,75	64,43,61,52,86	54,85,49,73,58	170	85	5.40863e-08	1.13992e-05	0.116,0.118	0.372,0.202,0.384,0.263,0.426	-0.212
8468	XLOC_036605	TXK	chr4	-	48116364	48147312	48116364	48143436	48147095	48147312	8468	20,26	2,5	6,3,2,2,6	11,9,4,16,6	170	85	5.65516e-08	1.16851e-05	0.833,0.722	0.214,0.143,0.2,0.059,0.333	0.588
10242	XLOC_041010	ZNRD1	chr6	+	30029035	30029446	30029035	30029175	30029291	30029446	10242	232180	170180	256348277230316	125,154,89,111,98	170	85	6.42649e-08	1.30235e-05	0.406,0.333	0.506,0.53,0.609,0.509,0.617	-0.185
201	XLOC_022583	ATP5D	chr19	+	1244313	1244824	1244313	1244439	1244735	1244824	201	15,22	101,91	58,53,37,49,37	98,92,72,71,72	167	82	1.26022e-07	2.45929e-05	0.068,0.106	0.225,0.22,0.201,0.253,0.201	-0.133
11697	XLOC_001790	RCC2	chr1	-	17731930	17736547	17731930	17735690	17736469	17736547	11697	3,0	26,55	26,30,28,15,18	53,58,54,37,59	156	71	1.46712e-07	2.811e-05	0.05,0.0	0.183,0.191,0.191,0.156,0.122	-0.144
3885	XLOC_011365	ZNF26	chr12	-	133584446	133597763	133584446	133590792	133591245	133597763	3885	3,41	1,2	7,10,11,7,3	0,0,0,0,2	170	85	3.18548e-07	5.9944e-05	0.6,0.911	1.0,1.0,1.0,1.0,0.429	-0.13
7937	XLOC_031584	ASPHD2	chr22	+	26838424	26850290	26838424	26838538	26839062	26850290	7937	6,6	10,8	20,38,25,33,77	1,1,12,4,1	170	85	3.50413e-07	6.36664e-05	0.231,0.273	0.909,0.95,0.51,0.805,0.975	-0.578
4530	XLOC_025596	FAHD2CP	chr2	+	96686872	96687213	96686872	96686981	96687115	96687213	4530	65,38	12,8	6,32,16,15,38	22,24,14,32,20	170	85	3.86244e-07	6.89871e-05	0.73,0.704	0.12,0.4,0.364,0.19,0.487	0.405
6586	XLOC_019844	AMZ2	chr17	+	66240039	66244846	66240039	66244227	66244780	66244846	6586	3,3	35,27	10,26,18,20,15	21,20,11,36,18	144	59	4.09926e-07	7.19967e-05	0.034,0.044	0.163,0.348,0.401,0.185,0.255	-0.231
11651	XLOC_048642	SHARPIN	chr8	-	145150602	145153897	145150602	145153691	145153768	145153897	11651	6,1	122,95	16,34,6,9,5	61,52,58,53,69	140	85	4.46383e-07	7.71145e-05	0.029,0.006	0.137,0.284,0.059,0.093,0.042	-0.105
13063	XLOC_010553	SFSWAP	chr12	+	132195623	132199498	132195623	132195992	132198615	132199498	13063	9,15	1,0	37,33,26,6,20	34,40,25,39,81	170	85	4.9975e-07	8.49414e-05	0.818,1.0	0.352,0.292,0.342,0.071,0.11	0.676
12777	XLOC_002578	KIAA0907	chr1	-	155882744	155885755	155882744	155884111	155885663	155885755	12777	18,8	38,28	28,15,22,19,37	14,10,16,12,23	170	85	6.642e-07	0.000111101	0.191,0.125	0.5,0.429,0.407,0.442,0.446	-0.287
738	XLOC_024224	PAF1	chr19	-	39879199	39879505	39879199	39879316	39879401	39879505	738	4,10	55,21	0,0,6,0,2	112,119,114,118,72	156	85	6.74867e-07	0.000111121	0.038,0.206	0.0,0.0,0.028,0.0,0.015	0.113
5016	XLOC_046087	GTF2IRD2	chr7	-	74299454	74299941	74299454	74299569	74299833	74299941	5016	216335	51,53	431439264392676	47,32,18,50,26	170	85	7.67098e-07	0.000124364	0.679,0.76	0.821,0.873,0.88,0.797,0.929	-0.14
2415	XLOC_026367	EIF2B4	chr2	-	27589625	27590426	27589625	27589803	27589940	27590426	2415	32,6	143146	56,95,50,42,70	152,193,145,233,79	170	85	7.83333e-07	0.000125072	0.101,0.02	0.156,0.198,0.147,0.083,0.307	-0.118
4231	XLOC_010966	BAZ2A	chr12	-	56993485	56993880	56993485	56993632	56993747	56993880	4231	6,7	128,46	22,18,24,12,36	65,57,33,46,143	170	85	8.78301e-07	0.000138142	0.023,0.071	0.145,0.136,0.267,0.115,0.112	-0.108
11022	XLOC_018032	THUMPD1	chr16	-	20749029	20750393	20749029	20749278	20750218	20750393	11022	2,1	49,23	45,27,21,24,47	67,60,56,93,81	170	85	1.09041e-06	0.000161842	0.02,0.021	0.251,0.184,0.158,0.114,0.225	-0.166
3808	XLOC_000323	ATPIF1	chr1	+	28562871	28564616	28562871	28562963	28564271	28564616	3808	122,50	0,0	114,120,74,148,85	46,0,33,39,9	170	85	1.25968e-06	0.000184368	1.0,1.0	0.553,1.0,0.529,0.655,0.825	0.288
11050	XLOC_007166	PTDSS2	chr11	+	490419	491410	490419	490642	491120	491410	11050	131,64	18,7	93,65,87,112,93	4,0,0,2,0	170	85	1.3254e-06	0.000191329	0.784,0.821	0.921,1.0,1.0,0.966,1.0	-0.175
12284	XLOC_001732	KIAA2013	chr1	-	11982692	11983546	11982692	11983172	11983247	11983546	12284	107,56	7,10	87,100,70,97,77	0,0,0,0,0	136	85	1.47945e-06	0.000207873	0.905,0.778	1.0,1.0,1.0,1.0,1.0	-0.158
1354	XLOC_001120	USP21	chr1	+	161134323	161134732	161134323	161134402	161134624	161134732	1354	11,2	22,25	17,22,18,26,48	12,4,9,21,8	157	72	1.47368e-06	0.000207873	0.187,0.035	0.394,0.716,0.478,0.362,0.733	-0.426
912	XLOC_042083	GUSBP4	chr6	-	58275150	58276289	58275150	58275346	58276136	58276289	912	15,2	18,11	5,18,20,28,19	1,1,3,7,1	170	85	1.61005e-06	0.000217522	0.294,0.083	0.714,0.9,0.769,0.667,0.905	-0.603
1574	XLOC_032934	GLYCTK	chr3	+	52324975	52325938	52324975	52325127	52325762	52325938	1574	3,7	16,30	30,20,18,19,43	22,21,15,16,30	170	85	1.67833e-06	0.000223876	0.086,0.104	0.405,0.323,0.375,0.373,0.417	-0.284
7267	XLOC_019260	ELP5	chr17	+	7162144	7164007	7162144	7162245	7162889	7164007	7267	98128	270310	174243162163159	280255215312204	170	85	2.03122e-06	0.000264259	0.154,0.171	0.237,0.323,0.274,0.207,0.28	-0.102
13815	XLOC_019344	C17orf76-AS1	chr17	+	16342300	16342728	16342300	16342343	16342640	16342728	13815	6,2	31,12	18,15,6,13,38	6,9,3,20,3	117	32	2.14026e-06	0.000271736	0.05,0.044	0.451,0.313,0.354,0.151,0.776	-0.362
92	XLOC_032138	PMM1	chr22	-	41979962	41980376	41979962	41980062	41980284	41980376	92	1,0	14,79	7,10,22,5,14	32,45,35,44,47	170	85	2.13636e-06	0.000271736	0.034,0.0	0.099,0.1,0.239,0.054,0.13	-0.107
6122	XLOC_020157	PER1	chr17	-	8049275	8049820	8049275	8049455	8049689	8049820	6122	24,10	3,0	3,18,4,8,31	26,32,9,8,22	170	85	2.329e-06	0.000288742	0.8,1.0	0.055,0.22,0.182,0.333,0.413	0.659
7103	XLOC_041111	ZNF76	chr6	+	35259054	35260564	35259054	35259180	35259334	35260564	7103	7,17	51,23	0,5,5,1,1	66,83,33,78,67	170	85	2.31072e-06	0.000288742	0.064,0.27	0.0,0.029,0.07,0.006,0.007	0.145
6013	XLOC_022883	RAB8A	chr19	+	16263361	16264018	16263361	16263451	16263841	16264018	6013	930212	138,50	575680311539652	48,60,15,39,71	168	83	2.60953e-06	0.000319758	0.769,0.677	0.855,0.848,0.911,0.872,0.819	-0.138
3371	XLOC_046062	STAG3L3	chr7	-	72469993	72470382	72469993	72470073	72470283	72470382	3371	128,34	302208	66,313,38,173,166	128,411,56,381,243	158	73	2.76641e-06	0.000335086	0.164,0.07	0.192,0.26,0.239,0.173,0.24	-0.104
12790	XLOC_024253	ADCK4	chr19	-	41211000	41211352	41211000	41211086	41211229	41211352	12790	5,0	25,5	19,35,15,30,43	12,13,14,23,7	164	79	3.16619e-06	0.000377412	0.088,0.0	0.433,0.565,0.34,0.386,0.747	-0.45
8840	XLOC_001124	TOMM40L	chr1	+	161197975	161198294	161197975	161198098	161198217	161198294	8840	0,1	23,28	11,19,7,5,4	12,16,5,20,17	155	70	3.44938e-06	0.000399446	0.0,0.016	0.293,0.349,0.387,0.101,0.096	-0.237
12855	XLOC_017280	PMM2	chr16	+	8943705	8959084	8943705	8943850	8948890	8959084	12855	28,37	2,6	123143152104150	1,1,0,1,0	170	85	3.5606e-06	0.000407844	0.875,0.755	0.984,0.986,1.0,0.981,1.0	-0.175
1616	XLOC_027009	PRKRA	chr2	-	179295796	179301046	179295796	179296981	179300871	179301046	1616	22,29	46,49	27,20,15,37,23	124125118114146	170	85	3.99548e-06	0.000452735	0.193,0.228	0.098,0.074,0.06,0.14,0.073	0.122
8355	XLOC_017673	DHX38	chr16	+	72137844	72138525	72137844	72138030	72138384	72138525	8355	8,4	22,55	21,41,28,12,30	28,33,13,36,13	170	85	4.48632e-06	0.000502945	0.154,0.035	0.273,0.383,0.519,0.143,0.536	-0.276
3435	XLOC_038244	NIPBL	chr5	+	37063891	37068031	37063891	37064121	37064628	37068031	3435	69,66	2,8	42,37,39,42,56	15,30,24,15,14	170	85	4.59246e-06	0.000509425	0.945,0.805	0.583,0.381,0.448,0.583,0.667	0.343
12071	XLOC_012465	WDFY2	chr13	+	52326998	52329595	52326998	52328533	52329493	52329595	12071	24,18	21,36	36,36,19,51,52	15,1,2,15,14	170	85	4.69522e-06	0.000515398	0.364,0.2	0.545,0.947,0.826,0.63,0.65	-0.438
13786	XLOC_019867	GPRC5C	chr17	+	72438817	72440051	72438817	72439273	72439956	72440051	13786	1,0	6,14	12,27,10,12,10	6,1,3,13,4	170	85	5.01653e-06	0.000539431	0.077,0.0	0.5,0.931,0.625,0.316,0.556	-0.547
5017	XLOC_046087	GTF2IRD2	chr7	-	74299454	74300329	74299454	74299941	74300249	74300329	5017	63107	24,43	150,187,110,98,198	23,17,14,30,7	158	73	5.07857e-06	0.000540586	0.548,0.535	0.751,0.836,0.784,0.601,0.929	-0.239
14317	XLOC_032637	SETMAR	chr3	+	4355330	4365774	4355330	4355445	4357895	4365774	14317	21,9	6,3	3,0,1,15,6	12,18,12,18,6	170	85	5.21656e-06	0.000549721	0.636,0.6	0.111,0.0,0.04,0.294,0.333	0.462
5369	XLOC_026842	WDR33	chr2	-	128520635	128522553	128520635	128520733	128522401	128522553	5369	52,56	57,69	128,122,99,89,68	42,68,25,31,53	170	85	5.55522e-06	0.000579613	0.313,0.289	0.604,0.473,0.664,0.589,0.391	-0.243
13465	XLOC_008419	PATL1	chr11	-	59420310	59421545	59420310	59420491	59421455	59421545	13465	11,7	15,12	2,0,0,0,1	18,30,10,20,9	168	83	5.95533e-06	0.000614321	0.266,0.224	0.052,0.0,0.0,0.0,0.052	0.224
7967	XLOC_041734	FAM65B	chr6	-	24850029	24850950	24850029	24850178	24850824	24850950	7967	16,84	33,48	16,1,13,12,20	73,98,46,62,82	170	85	6.22762e-06	0.000631025	0.195,0.467	0.099,0.005,0.124,0.088,0.109	0.246
7163	XLOC_024141	IGFLR1	chr19	-	36233296	36234805	36233296	36234246	36234709	36234805	7163	3,13	30,37	34,25,17,42,20	14,15,29,32,24	170	85	6.71472e-06	0.00067287	0.048,0.149	0.548,0.455,0.227,0.396,0.294	-0.286
7492	XLOC_001914	SNHG12	chr1	-	28906044	28906493	28906044	28906099	28906423	28906493	7492	52,22	46,23	114242133110137	47,52,34,63,28	111	26	6.76829e-06	0.00067287	0.209,0.183	0.362,0.522,0.478,0.29,0.534	-0.241
6540	XLOC_048046	C8orf33	chr8	+	146277789	146278283	146277789	146277883	146277971	146278283	6540	70,1	36,1	42,49,36,67,67	120,123,59,149,146	162	85	6.86869e-06	0.000676469	0.505,0.344	0.155,0.173,0.243,0.191,0.194	0.233
11923	XLOC_008068	HRAS	chr11	-	532241	532755	532241	532522	532630	532755	11923	1,0	41,27	1,24,39,15,9	38,47,52,31,40	170	85	7.3241e-06	0.000714642	0.012,0.0	0.013,0.203,0.273,0.195,0.101	-0.151
10336	XLOC_001371	CD46	chr1	+	207940357	207941168	207940357	207940540	207941123	207941168	10336	3,5	40,36	19,17,13,19,13	25,19,37,38,25	123	38	7.40611e-06	0.000716015	0.023,0.041	0.19,0.217,0.098,0.134,0.138	-0.123
12852	XLOC_017638	VPS4A	chr16	+	69354590	69356603	69354590	69354672	69354953	69356603	12852	4,1	22,57	15,7,17,4,8	24,11,21,23,24	160	75	7.517e-06	0.000720129	0.079,0.008	0.227,0.23,0.275,0.075,0.135	-0.145
6944	XLOC_040974	LOC100131289	chr6	+	27730080	27731043	27730080	27730142	27730298	27731043	6944	235134	5,2	54,137,38,246,99	7,40,4,11,8	140	55	7.74751e-06	0.000735524	0.949,0.963	0.752,0.574,0.789,0.898,0.829	0.188
11656	XLOC_001164	RCSD1	chr1	+	167654657	167659357	167654657	167654747	167659285	167659357	11656	8,7	27,30	23,14,30,7,37	24,14,22,10,22	148	63	8.22723e-06	0.000751511	0.112,0.09	0.29,0.299,0.367,0.23,0.417	-0.22
4807	XLOC_013696	ARG2	chr14	+	68113637	68114900	68113637	68113742	68114763	68114900	4807	34,22	6,3	26,29,23,25,25	22,75,61,12,11	170	85	8.23681e-06	0.000751511	0.739,0.786	0.371,0.162,0.159,0.51,0.532	0.416
5428	XLOC_029844	IDH3B	chr20	-	2633277	2639483	2633277	2639167	2639403	2639483	5428	337304	42,55	526617531596627	40,48,41,36,49	158	73	8.27247e-06	0.000751511	0.788,0.719	0.859,0.856,0.857,0.884,0.855	-0.109
5446	XLOC_031875	GNB1L	chr22	-	19841965	19842462	19841965	19842062	19842342	19842462	5446	15,0	34,53	10,21,18,24,27	12,26,11,37,25	170	85	8.09904e-06	0.000751511	0.181,0.0	0.294,0.288,0.45,0.245,0.351	-0.235
6176	XLOC_019727	SPATA20	chr17	+	48627345	48627673	48627345	48627476	48627568	48627673	6176	1,0	16,25	10,9,0,8,11	6,11,4,3,13	170	85	8.98078e-06	0.000799601	0.03,0.0	0.455,0.29,0.0,0.571,0.297	-0.308
9351	XLOC_001863	C1orf63	chr1	-	25570671	25571792	25570671	25570715	25571640	25571792	9351	85,21	17,2	86111102127133	3,0,1,6,2	122	37	9.02946e-06	0.000799601	0.603,0.761	0.897,1.0,0.969,0.865,0.953	-0.255
13064	XLOC_010553	SFSWAP	chr12	+	132198615	132199498	132198615	132198785	132199366	132199498	13064	18,31	2,2	45,22,31,12,29	18,24,11,17,55	170	85	1.03601e-05	0.000902268	0.818,0.886	0.556,0.314,0.585,0.261,0.209	0.467
4163	XLOC_045925	NT5C3	chr7	-	33051672	33055482	33051672	33054443	33055281	33055482	4163	45,18	60,65	14,14,19,20,9	79,106,83,107,148	170	85	1.09491e-05	0.000945755	0.273,0.122	0.081,0.062,0.103,0.085,0.03	0.125
2056	XLOC_052839	NLGN3	chrX	-	70366852	70371156	70366852	70370225	70371033	70371156	2056	3,0	8,10	14,4,5,7,7	3,2,0,0,0	170	85	1.14228e-05	0.000978648	0.158,0.0	0.7,0.5,1.0,1.0,1.0	-0.761
4683	XLOC_041668	LY86-AS1	chr6	-	6711104	6714636	6711104	6711214	6711929	6714636	4683	0,2	3,2	42,32,30,60,120	0,4,0,3,1	170	85	1.2308e-05	0.00103762	0.0,0.333	1.0,0.8,1.0,0.909,0.984	-0.772
8763	XLOC_017892	TCEB2	chr16	-	2811475	2822103	2811475	2821605	2821994	2822103	8763	326398	7,52	58,428,67,95,93	24,32,22,40,33	170	85	1.53857e-05	0.00126298	0.959,0.793	0.547,0.87,0.604,0.543,0.585	0.246
12526	XLOC_005570	KLF6	chr10	-	3815766	3822421	3815766	3821782	3822297	3822421	12526	525141	1119,84	176,147,167,95,129	5055835481028620	170	85	1.62243e-05	0.00131517	0.19,0.456	0.148,0.112,0.132,0.044,0.093	0.217
6587	XLOC_019844	AMZ2	chr17	+	66240039	66244846	66240039	66244227	66244784	66244846	6587	3,3	9,23	10,24,16,19,14	11,9,7,21,6	140	55	1.66655e-05	0.00133046	0.116,0.049	0.263,0.512,0.473,0.262,0.478	-0.315
7204	XLOC_001367	CD55	chr1	+	207494816	207495912	207494816	207495210	207495726	207495912	7204	10,14	1,0	6,1,2,2,4	14,9,1,3,6	170	85	1.71161e-05	0.00135616	0.833,1.0	0.176,0.053,0.5,0.25,0.25	0.671
3717	XLOC_002993	JMJD4	chr1	-	227921114	227921733	227921114	227921382	227921607	227921733	3717	27,20	23,21	19,5,31,26,21	56,97,43,48,70	170	85	1.91052e-05	0.00148037	0.37,0.323	0.145,0.025,0.265,0.213,0.13	0.191
5361	XLOC_032235	ODF3B	chr22	-	50968757	50969281	50968757	50968989	50969140	50969281	5361	0,0	28,1	14,10,17,3,3	13,9,6,3,0	170	85	1.99626e-05	0.00152862	0.0,0.0	0.35,0.357,0.586,0.333,1.0	-0.525
10638	XLOC_020293	UNC119	chr17	-	26873724	26874867	26873724	26874427	26874694	26874867	10638	25,49	5,0	10,9,8,18,13	14,9,10,8,10	170	85	2.20199e-05	0.00166939	0.714,1.0	0.263,0.333,0.286,0.529,0.394	0.496
11330	XLOC_018475	ANKRD11	chr16	-	89352446	89355078	89352446	89352594	89354935	89355078	11330	52,3	131,68	56,78,75,40,69	101,66,96,90,96	170	85	2.2535e-05	0.00168421	0.166,0.022	0.217,0.371,0.281,0.182,0.264	-0.169
2813	XLOC_031878	TRMT2A	chr22	-	20100954	20101331	20100954	20101030	20101208	20101331	2813	0,0	50,20	8,20,7,17,11	55,39,53,59,37	154	69	2.252e-05	0.00168421	0.0,0.0	0.061,0.187,0.056,0.114,0.118	-0.107
13836	XLOC_046071	TBL2	chr7	-	72987649	72988452	72987649	72987801	72988267	72988452	13836	12,1	4,1	4,1,2,11,3	29,19,11,43,37	170	85	2.33883e-05	0.00173567	0.6,0.333	0.065,0.026,0.083,0.113,0.039	0.401
6129	XLOC_020157	PER1	chr17	-	8050214	8050699	8050214	8050320	8050567	8050699	6129	41,2	3,0	5,22,8,43,68	36,29,7,12,48	170	85	2.63689e-05	0.00194319	0.872,1.0	0.065,0.275,0.364,0.642,0.415	0.584
5259	XLOC_024209	HNRNPL	chr19	-	39334647	39336730	39334647	39336375	39336492	39336730	5259	81,88	16,10	48,31,40,35,90	23,27,23,23,25	170	85	2.69074e-05	0.0019691	0.717,0.815	0.511,0.365,0.465,0.432,0.643	0.283
2133	XLOC_002488	SELENBP1	chr1	-	151341479	151342030	151341479	151341665	151341917	151342030	2133	1,0	37,16	7,20,18,7,16	14,80,18,36,17	170	85	3.21708e-05	0.00233804	0.013,0.0	0.2,0.111,0.333,0.089,0.32	-0.204
252	XLOC_000402	CDCA8	chr1	+	38158072	38158456	38158072	38158250	38158347	38158456	252	87189	20,93	220,202,97,234,188	23,25,17,24,21	170	85	3.27942e-05	0.00236703	0.685,0.504	0.827,0.802,0.74,0.83,0.817	-0.209
8050	XLOC_022712	MCOLN1	chr19	+	7593482	7593856	7593482	7593589	7593706	7593856	8050	2,0	88,6	9,8,0,29,13	31,74,31,18,13	170	85	3.40199e-05	0.00243879	0.011,0.0	0.127,0.051,0.0,0.446,0.333	-0.186
13522	XLOC_002142	USP24	chr1	-	55537486	55538534	55537486	55538076	55538458	55538534	13522	19,22	31,35	9,5,5,11,2	45,48,26,32,29	154	69	3.90052e-05	0.00274024	0.215,0.22	0.082,0.045,0.079,0.133,0.03	0.144
1351	XLOC_005197	GLUD1P3	chr10	+	75528764	75529243	75528764	75528910	75529104	75529243	1351	10,11	56100	17,58,23,24,39	80,100,35,89,87	170	85	3.93338e-05	0.00274503	0.082,0.052	0.096,0.225,0.247,0.119,0.183	-0.107
3362	XLOC_033782	AMT	chr3	-	49456403	49456838	49456403	49456584	49456692	49456838	3362	18,49	36,78	35,46,21,61,27	135,153,93,200,142	170	85	4.13588e-05	0.00286736	0.2,0.239	0.115,0.131,0.101,0.132,0.087	0.106
14090	XLOC_035832	MRFAP1	chr4	+	6641817	6642985	6641817	6642435	6642554	6642985	14090	118,50	100,76	190303167199246	77,100,80,152,105	170	85	4.40665e-05	0.00300928	0.371,0.248	0.552,0.602,0.511,0.396,0.539	-0.211
1646	XLOC_022676	UHRF1	chr19	+	4944143	4944462	4944143	4944267	4944354	4944462	1646	0,0	8,24	8,17,8,17,16	25,25,9,12,26	160	85	4.42626e-05	0.00300928	0.0,0.0	0.145,0.265,0.321,0.429,0.246	-0.281
10472	XLOC_020943	SIRT7	chr17	-	79871649	79872043	79871649	79871756	79871962	79872043	10472	4,0	75,44	5,19,4,0,5	18,18,52,7,24	159	74	4.75559e-05	0.0031718	0.024,0.0	0.114,0.329,0.035,0.0,0.088	-0.101
11338	XLOC_033950	ZBTB11	chr3	-	101384293	101391057	101384293	101384652	101389973	101391057	11338	17,12	0,1	4,15,6,9,10	15,16,6,4,6	170	85	5.03663e-05	0.00333811	1.0,0.857	0.118,0.319,0.333,0.529,0.455	0.578
1307	XLOC_048327	NSMAF	chr8	-	59502010	59502633	59502010	59502134	59502565	59502633	1307	11,7	51,69	15,23,20,22,19	53,42,55,29,29	146	61	5.24997e-05	0.00345776	0.083,0.041	0.106,0.186,0.132,0.241,0.215	-0.114
4337	XLOC_009868	RIMKLB	chr12	+	8930185	8932708	8930185	8930398	8932630	8932708	4337	69,97	5,3	98,97,123,122,121	20,14,20,24,58	156	71	6.23084e-05	0.00395546	0.863,0.936	0.69,0.759,0.737,0.698,0.487	0.225
13273	XLOC_052441	SLC25A14	chrX	+	129498601	129499650	129498601	129498726	129499514	129499650	13273	21,43	9,15	21,27,18,41,14	56,36,14,27,31	170	85	7.03362e-05	0.00438582	0.538,0.589	0.158,0.273,0.391,0.432,0.184	0.276
7988	XLOC_045675	ZNF783	chr7	+	148991470	148994403	148991470	148992274	148994141	148994403	7988	15,42	2,3	24,5,22,14,12	14,9,10,17,4	170	85	7.00106e-05	0.00438582	0.789,0.875	0.462,0.217,0.524,0.292,0.6	0.413
3995	XLOC_026448	THADA	chr2	-	43518834	43519361	43518834	43518907	43519242	43519361	3995	13,21	20,23	8,5,2,11,7	42,21,29,40,20	151	66	7.11641e-05	0.00441134	0.221,0.285	0.077,0.094,0.029,0.107,0.133	0.165
10697	XLOC_034190	CCNL1	chr3	-	156868070	156870945	156868070	156870030	156870824	156870945	10697	114,67	261,44	65,51,69,75,95	282441317231320	170	85	7.26707e-05	0.00447839	0.179,0.432	0.103,0.055,0.098,0.14,0.129	0.2
6620	XLOC_011163	APPL2	chr12	-	105589362	105593309	105589362	105591731	105593150	105593309	6620	13,4	24,19	23,15,18,8,24	17,6,6,8,10	170	85	7.3543e-05	0.00450579	0.213,0.095	0.404,0.556,0.6,0.333,0.545	-0.334
13707	XLOC_029522	ENTPD6	chr20	+	25204736	25205953	25204736	25204793	25205840	25205953	13707	3,3	33,14	15,21,14,20,31	14,35,34,29,14	135	50	7.58065e-05	0.00461762	0.033,0.074	0.284,0.182,0.132,0.203,0.451	-0.197
2532	XLOC_027116	LANCL1	chr2	-	211341039	211341499	211341039	211341136	211341445	211341499	2532	0,0	25,15	8,8,11,10,10	15,20,7,42,22	132	47	7.81582e-05	0.00473351	0.0,0.0	0.16,0.125,0.359,0.078,0.139	-0.172
11769	XLOC_005901	CAMK2G	chr10	-	75571875	75575005	75571875	75574263	75574760	75575005	11769	59,40	81,71	21,26,16,28,24	81,66,55,104,72	170	85	8.49798e-05	0.005031	0.267,0.22	0.115,0.165,0.127,0.119,0.143	0.11
13368	XLOC_017479	BCKDK	chr16	+	31123189	31124112	31123189	31123348	31123441	31124112	13368	67,33	130,56	106138113205158	158,94,42,156,149	170	85	8.43616e-05	0.005031	0.205,0.228	0.251,0.423,0.574,0.397,0.346	-0.182
13978	XLOC_032880	KLHDC8B	chr3	+	49212494	49213920	49212494	49212596	49213037	49213920	13978	20,24	49,28	0,3,0,8,4	14,51,19,29,14	170	85	8.35491e-05	0.005031	0.169,0.3	0.0,0.029,0.0,0.121,0.125	0.179
13172	XLOC_024212	LOC643669	chr19	-	39408363	39408648	39408363	39408473	39408560	39408648	13172	14,27	34,37	7,32,8,12,21	66,108,63,89,67	156	81	8.96398e-05	0.00525069	0.176,0.275	0.052,0.133,0.062,0.065,0.14	0.135
4096	XLOC_047583	FAM160B2	chr8	+	21958531	21959362	21958531	21959041	21959218	21959362	4096	24,11	9,2	0,14,0,6,16	13,14,5,20,18	170	85	9.35785e-05	0.0054183	0.571,0.733	0.0,0.333,0.0,0.13,0.308	0.498
669	XLOC_023177	TMEM91	chr19	+	41888676	41894068	41888676	41888826	41889790	41894068	669	74,8	22,8	51,61,65,150,108	6,0,7,8,8	170	85	9.32816e-05	0.0054183	0.627,0.333	0.81,1.0,0.823,0.904,0.871	-0.402
4307	XLOC_002583	PAQR6	chr1	-	156220648	156221268	156220648	156220787	156221193	156221268	4307	2,0	44,5	16,13,14,7,21	20,26,32,44,24	153	68	9.4867e-05	0.00542035	0.02,0.0	0.262,0.182,0.163,0.066,0.28	-0.181
3179	XLOC_024285	GSK3A	chr19	-	42734065	42735019	42734065	42734543	42734830	42735019	3179	80,45	17,13	75,91,66,74,63	4,3,8,5,5	170	85	9.56977e-05	0.00542184	0.702,0.634	0.904,0.938,0.805,0.881,0.863	-0.21
5064	XLOC_010085	ESPL1	chr12	+	53683868	53684253	53683868	53683996	53684130	53684253	5064	1,0	9,15	24,12,30,11,4	23,10,3,9,9	170	85	9.78751e-05	0.00551555	0.053,0.0	0.343,0.375,0.833,0.379,0.182	-0.396
10755	XLOC_012869	ARGLU1	chr13	-	107219920	107220522	107219920	107220051	107220201	107220522	10755	13,2	2,0	133,69,36,123,356	0,0,0,0,0	170	85	9.8552e-05	0.00552415	0.765,1.0	1.0,1.0,1.0,1.0,1.0	-0.117
7947	XLOC_041061	SKIV2L	chr6	+	31937056	31940288	31937056	31937197	31937291	31940288	7947	68,44	61,61	76,91,139,45,91	41,30,45,34,48	170	85	0.00010111	0.00563758	0.358,0.265	0.481,0.603,0.607,0.398,0.487	-0.204
8572	XLOC_025793	RAB3GAP1	chr2	+	135926114	135934252	135926114	135926319	135927303	135934252	8572	71,64	1,3	60,77,61,61,43	12,10,9,11,16	170	85	0.000102237	0.00567038	0.973,0.914	0.714,0.794,0.772,0.735,0.573	0.226
6033	XLOC_050002	NIPSNAP3B	chr9	+	107535277	107540045	107535277	107535457	107539408	107540045	6033	20,16	11,9	27,38,37,21,29	4,8,3,0,0	170	85	0.000116757	0.00644182	0.476,0.471	0.771,0.704,0.86,1.0,1.0	-0.394
1155	XLOC_005205	KAT6B	chr10	+	76780883	76781989	76780883	76781043	76781638	76781989	1155	29,34	76,57	2,9,14,38,2	62,51,53,79,86	170	85	0.00011945	0.00655608	0.16,0.23	0.016,0.081,0.117,0.194,0.011	0.111
1404	XLOC_023617	ZNF324	chr19	+	58980546	58981211	58980546	58980673	58981094	58981211	1404	19,10	3,0	1,2,6,13,12	7,7,7,15,11	170	85	0.000121749	0.00664763	0.76,1.0	0.067,0.125,0.3,0.302,0.353	0.651
3323	XLOC_012569	CARKD	chr13	+	111286891	111287123	111286891	111286942	111287018	111287123	3323	1,3	19,28	7,11,9,4,19	19,18,9,14,11	97	44	0.000124151	0.00674385	0.023,0.046	0.143,0.217,0.312,0.115,0.439	-0.211
2325	XLOC_039371	CSNK1A1	chr5	-	148868280	148876423	148868280	148873184	148874036	148876423	2325	315313	5,18	345550261413245	26,31,23,39,75	170	85	0.000130045	0.00702778	0.969,0.897	0.869,0.899,0.85,0.841,0.62	0.117
1332	XLOC_000880	NA	chr1	+	144618081	144621656	144618081	144618296	144619346	144621656	1332	5,13	1,3	0,0,1,0,1	13,22,3,29,0	170	85	0.00013498	0.00725722	0.714,0.684	0.0,0.0,0.143,0.0,1.0	0.47
4397	XLOC_026761	TGFBRAP1	chr2	-	105880784	105884016	105880784	105883645	105883673	105884016	4397	30,5	9,4	7,15,7,13,22	18,32,17,17,43	42	85	0.000141614	0.007537	0.871,0.717	0.44,0.487,0.455,0.607,0.509	0.294
6121	XLOC_020157	PER1	chr17	-	8045122	8045776	8045122	8045273	8045586	8045776	6121	25,0	23,5	3,2,8,17,11	104,194,37,55,192	170	85	0.000151964	0.008007	0.352,0.0	0.014,0.005,0.098,0.134,0.028	0.12
6835	XLOC_002471	ADAMTSL4	chr1	-	150546651	150552951	150546651	150549967	150551318	150552951	6835	67,20	13,0	13,25,13,22,13	26,39,15,10,5	170	85	0.000151896	0.008007	0.72,1.0	0.2,0.243,0.302,0.524,0.565	0.493
11904	XLOC_050129	MIR3960	chr9	+	130550492	130550971	130550492	130550664	130550822	130550971	11904	70,5	117,10	72,58,72,41,169	69,61,42,31,50	170	85	0.000153791	0.00806291	0.23,0.2	0.343,0.322,0.462,0.398,0.628	-0.216
3350	XLOC_050427	NA	chr9	-	34665609	34670048	34665609	34665677	34665974	34670048	3350	35,6	3,0	18,6,12,14,2	12,13,5,7,9	146	61	0.000160911	0.00839447	0.83,1.0	0.385,0.162,0.501,0.455,0.085	0.597
5486	XLOC_039246	IRF1	chr5	-	131808294	131820189	131808294	131819767	131820053	131820189	5486	108166	75,39	138,189,100,47,100	155187158107172	170	85	0.000165886	0.00861138	0.419,0.68	0.308,0.336,0.24,0.18,0.225	0.292
2749	XLOC_026086	STK36	chr2	+	219561249	219561936	219561249	219561324	219561761	219561936	2749	4,11	1,1	9,2,1,4,5	10,15,4,9,11	153	68	0.000171976	0.0088404	0.64,0.83	0.286,0.056,0.1,0.165,0.168	0.58
1618	XLOC_027009	PRKRA	chr2	-	179295796	179306431	179295796	179301046	179306336	179306431	1618	19,18	26,46	15,24,15,20,34	114,113,95,99,129	170	85	0.00017998	0.00916246	0.268,0.164	0.062,0.096,0.073,0.092,0.116	0.128
8206	XLOC_031021	NA	chr21	-	40356329	40361019	40356329	40360682	40360892	40361019	8206	11,18	1,0	2,3,8,34,8	6,13,9,8,7	170	85	0.000201358	0.0100565	0.846,1.0	0.143,0.103,0.308,0.68,0.364	0.603
13453	XLOC_024247	SERTAD1	chr19	-	40928408	40929453	40928408	40929172	40929290	40929453	13453	110,8	0,5	637,919,608,32,120	0,0,0,0,0	170	85	0.000203909	0.0101358	1.0,0.444	1.0,1.0,1.0,1.0,1.0	-0.278
2741	XLOC_020288	IFT20	chr17	-	26653557	26656302	26653557	26655759	26656198	26656302	2741	91,37	46,29	53,55,49,125,89	114,107,99,85,113	170	85	0.000208892	0.0103348	0.497,0.389	0.189,0.204,0.198,0.424,0.283	0.183
13441	XLOC_016339	SCAND2P	chr15	-	85187857	85189579	85187857	85189067	85189414	85189579	13441	91,79	82104	47,49,23,53,46	73,109,72,116,81	170	85	0.000219179	0.0107428	0.357,0.275	0.244,0.184,0.138,0.186,0.221	0.121
10395	XLOC_014441	NRDE2	chr14	-	90739868	90745477	90739868	90744805	90745405	90745477	10395	0,4	5,29	3,12,13,8,18	10,14,13,9,8	150	65	0.000226651	0.0110577	0.0,0.056	0.115,0.271,0.302,0.278,0.494	-0.264
7581	XLOC_052754	WDR45	chrX	-	48934303	48935570	48934303	48935406	48935495	48935570	7581	23,7	108,62	43,28,66,45,78	89,142,92,168,111	147	68	0.000233144	0.011322	0.09,0.05	0.183,0.084,0.249,0.11,0.245	-0.104
14099	XLOC_041324	PNRC1	chr6	+	89792264	89802501	89792264	89792454	89793471	89802501	14099	43,52	0,1	23,18,19,19,21	8,5,12,3,0	170	85	0.000248369	0.012006	1.0,0.963	0.59,0.643,0.442,0.76,1.0	0.294
7543	XLOC_032854	PTPN23	chr3	+	47446141	47446571	47446141	47446269	47446494	47446571	7543	9,12	3,1	4,12,0,1,0	5,9,8,13,8	155	70	0.00025763	0.0123405	0.575,0.844	0.265,0.376,0.0,0.034,0.0	0.575
9484	XLOC_026428	SRSF7	chr2	-	38975720	38976488	38975720	38975795	38976381	38976488	9484	628325	128123	597729425556364	69,85,58,82,67	153	68	0.000272512	0.0129943	0.686,0.54	0.794,0.792,0.765,0.751,0.707	-0.149
6607	XLOC_007627	TM7SF2	chr11	+	64880282	64880886	64880282	64880337	64880691	64880886	6607	13,3	4,3	3,5,1,5,1	15,10,4,31,14	133	48	0.000274703	0.0130397	0.54,0.265	0.067,0.153,0.083,0.055,0.025	0.326
4558	XLOC_039499	LOC202181	chr5	-	177037466	177054615	177037466	177053506	177054382	177054615	4558	0,0	33,35	1,3,0,3,3	11,8,15,5,10	170	85	0.000279133	0.0131906	0.0,0.0	0.043,0.158,0.0,0.231,0.13	-0.112
13240	XLOC_020615	SCRN2	chr17	-	45915046	45915816	45915046	45915368	45915635	45915816	13240	60,63	22,38	50,40,48,120,112	63,99,102,79,93	170	85	0.000282029	0.013209	0.577,0.453	0.284,0.168,0.19,0.432,0.376	0.225
6549	XLOC_035930	RBPJ	chr4	+	26431519	26432144	26431519	26431675	26432040	26432144	6549	83,50	193182	65,104,89,94,129	129,170,113,165,57	170	85	0.000280825	0.013209	0.177,0.121	0.201,0.234,0.283,0.222,0.531	-0.145
5640	XLOC_020919	SLC38A10	chr17	-	79217989	79220861	79217989	79220473	79220684	79220861	5640	1,0	16,2	20,15,15,4,6	2,3,7,9,7	170	85	0.000292633	0.013645	0.03,0.0	0.833,0.714,0.517,0.182,0.3	-0.494
14339	XLOC_047656	ERLIN2	chr8	+	37591198	37595547	37591198	37595350	37595425	37595547	14339	24,18	1,0	16,10,9,21,5	13,5,9,2,8	136	85	0.000302569	0.0139958	0.938,1.0	0.435,0.556,0.385,0.868,0.281	0.464
9956	XLOC_030132	FAM65C	chr20	-	49206222	49209083	49206222	49206306	49208880	49209083	9956	4,33	0,4	24,26,13,25,14	21,36,4,34,16	162	77	0.000302812	0.0139958	1.0,0.797	0.352,0.256,0.607,0.259,0.294	0.545
9564	XLOC_041927	TAF11	chr6	-	34847402	34848153	34847402	34847840	34848065	34848153	9564	13,6	48,81	31,24,8,48,39	49,99,63,55,27	166	81	0.000305249	0.0140468	0.117,0.035	0.236,0.106,0.058,0.299,0.413	-0.146
13098	XLOC_052909	ARMCX6	chrX	-	100870107	100871756	100870107	100870457	100871661	100871756	13098	35,45	3,0	39,63,22,58,40	6,19,12,13,19	170	85	0.000308475	0.0141335	0.854,1.0	0.765,0.624,0.478,0.69,0.513	0.313
2492	XLOC_010375	ACACB	chr12	+	109610079	109612035	109610079	109610161	109611936	109612035	2492	15,4	1,0	4,3,1,1,2	3,3,4,7,3	160	75	0.000327471	0.0148107	0.875,1.0	0.385,0.319,0.105,0.063,0.238	0.716
8218	XLOC_011280	RHOF	chr12	-	122218777	122219098	122218777	122218912	122218988	122219098	8218	29,14	19,9	50,31,18,16,34	51,53,41,49,73	138	85	0.000335401	0.0151045	0.485,0.489	0.377,0.265,0.213,0.167,0.223	0.238
10714	XLOC_032776	CTDSPL	chr3	+	38022232	38026967	38022232	38022354	38023315	38026967	10714	115,76	15,6	104,87,109,139,111	3,3,3,3,3	170	85	0.000373453	0.0166756	0.793,0.864	0.945,0.935,0.948,0.959,0.949	-0.119
3521	XLOC_000190	PADI4	chr1	+	17682477	17682954	17682477	17682622	17682851	17682954	3521	19,68	31,90	40,99,48,75,115	25,76,44,55,39	170	85	0.000380431	0.0168568	0.235,0.274	0.444,0.394,0.353,0.405,0.596	-0.184
4285	XLOC_001248	TSEN15	chr1	+	184023487	184023997	184023487	184023569	184023861	184023997	4285	0,3	9,2	2,0,0,0,0	78,47,37,34,93	160	75	0.000384652	0.0169601	0.0,0.413	0.012,0.0,0.0,0.0,0.0	0.204
7977	XLOC_026498	PNPT1	chr2	-	55899129	55900214	55899129	55899181	55900027	55900214	7977	13,9	12,9	5,2,5,21,9	36,27,21,28,33	130	45	0.000398263	0.0174145	0.273,0.257	0.046,0.025,0.076,0.206,0.086	0.177
14507	XLOC_023256	PPM1N	chr19	+	46003907	46006041	46003907	46003968	46005274	46006041	14507	17,5	27,8	10,21,22,11,27	7,8,12,4,4	139	54	0.000422107	0.0183808	0.197,0.195	0.357,0.505,0.416,0.517,0.724	-0.308
2378	XLOC_018295	FHOD1	chr16	-	67264503	67265252	67264503	67264694	67265090	67265252	2378	2,0	32,1	5,22,34,13,22	22,22,6,20,32	170	85	0.000459116	0.0198285	0.03,0.0	0.102,0.333,0.739,0.245,0.256	-0.32
757	XLOC_025944	ITGA4	chr2	+	182360097	182360664	182360097	182360143	182360509	182360664	757	98,69	60,54	45,28,24,86,65	66,76,50,60,69	124	39	0.000466771	0.0200769	0.339,0.287	0.177,0.104,0.131,0.311,0.229	0.123
12795	XLOC_015930	HERC2	chr15	-	28386577	28386992	28386577	28386776	28386876	28386992	12795	7,15	8,6	1,0,2,2,2	15,6,5,8,15	170	85	0.000473616	0.0201068	0.304,0.556	0.032,0.0,0.167,0.111,0.063	0.355
3332	XLOC_036028	LOC550112	chr4	+	68586139	68588957	68586139	68586769	68587194	68588957	3332	17,11	13,18	38,20,18,53,16	5,6,8,3,8	170	85	0.000471985	0.0201068	0.395,0.234	0.792,0.625,0.529,0.898,0.5	-0.354
3855	XLOC_018331	PDXDC2P	chr16	-	70012124	70016397	70012124	70012185	70016252	70016397	3855	5,0	13,22	12,10,7,3,17	14,9,7,10,6	139	54	0.000471328	0.0201068	0.13,0.0	0.25,0.302,0.28,0.104,0.524	-0.227
4808	XLOC_013696	ARG2	chr14	+	68114763	68118436	68114763	68114900	68117431	68118436	4808	36,48	6,3	36,35,40,54,53	40,108,59,14,6	170	85	0.000476275	0.0201068	0.75,0.889	0.31,0.139,0.253,0.659,0.815	0.384
4579	XLOC_019722	EME1	chr17	+	48452545	48453554	48452545	48453344	48453426	48453554	4579	0,13	12,49	29,20,9,19,21	19,54,16,11,18	150	85	0.000480684	0.0201811	0.0,0.131	0.464,0.173,0.242,0.495,0.398	-0.289
13520	XLOC_002142	USP24	chr1	-	55537486	55538076	55537486	55537597	55537989	55538076	13520	54,67	24,29	18,17,25,58,46	40,63,26,32,29	165	80	0.000494113	0.0205809	0.522,0.528	0.179,0.116,0.318,0.468,0.435	0.222
2602	XLOC_030875	ADARB1	chr21	+	46641932	46646478	46641932	46642022	46645461	46646478	2602	27,30	16,10	30,26,19,19,12	2,2,1,3,0	168	83	0.000493509	0.0205809	0.455,0.597	0.881,0.865,0.904,0.758,1.0	-0.356
12198	XLOC_007685	ANKRD13D	chr11	+	67057792	67058992	67057792	67057917	67058062	67058992	12198	74,15	21,20	98,101,119,39,52	13,7,1,13,1	170	85	0.000506844	0.0209928	0.638,0.273	0.79,0.878,0.983,0.6,0.963	-0.387
12689	XLOC_032019	EIF4ENIF1	chr22	-	31828534	31836854	31828534	31836107	31836689	31836854	12689	5,20	85,57	39,15,17,13,34	42,42,44,50,52	170	85	0.000507986	0.0209928	0.029,0.149	0.317,0.152,0.162,0.115,0.246	-0.109
5525	XLOC_023829	DNMT1	chr19	-	10270517	10270739	10270517	10270598	10270693	10270739	5525	4,9	2,3	4,3,7,14,7	13,11,23,21,14	113	28	0.000539596	0.0220398	0.331,0.426	0.071,0.063,0.07,0.142,0.11	0.287
14472	XLOC_050436	STOML2	chr9	-	35104107	35105854	35104107	35105371	35105678	35105854	14472	3,2	22,40	9,5,10,0,4	4,14,10,15,6	170	85	0.000562996	0.0229068	0.064,0.024	0.529,0.152,0.333,0.0,0.25	-0.209
7789	XLOC_005561	IDI1	chr10	-	1089240	1090111	1089240	1089333	1089938	1090111	7789	20,47	29,36	26,33,19,41,68	66,118,48,100,117	170	85	0.000568295	0.0230334	0.256,0.395	0.165,0.123,0.165,0.17,0.225	0.156
8089	XLOC_045981	MYO1G	chr7	-	45008126	45009474	45008126	45009082	45009303	45009474	8089	6,13	1,2	17,4,7,17,8	15,15,8,11,21	170	85	0.000571581	0.0230779	0.75,0.765	0.362,0.118,0.304,0.436,0.16	0.482
1273	XLOC_006143	ABLIM1	chr10	-	116197602	116200836	116197602	116197683	116198934	116200836	1273	16,25	28,24	12,9,24,7,17	50,48,39,54,52	159	74	0.000602575	0.0238895	0.21,0.327	0.1,0.08,0.223,0.057,0.132	0.15
6490	XLOC_033610	ANKRD28	chr3	-	15717404	15718563	15717404	15717496	15718480	15718563	6490	28,12	31,14	46,26,15,15,35	72,83,63,42,109	161	76	0.000602248	0.0238895	0.299,0.288	0.232,0.129,0.101,0.144,0.132	0.146
7963	XLOC_045700	NUB1	chr7	+	151057226	151060633	151057226	151058000	151058144	151060633	7963	3,4	22,29	16,8,5,35,43	14,15,20,0,35	170	85	0.000603018	0.0238895	0.064,0.065	0.364,0.211,0.111,1.0,0.381	-0.349
10270	XLOC_048360	COPS5	chr8	-	67974088	67975603	67974088	67974259	67974340	67975603	10270	260199	74,43	142194129311188	11,12,30,48,29	148	85	0.000630688	0.0247126	0.669,0.727	0.881,0.903,0.712,0.788,0.788	-0.116
13444	XLOC_018383	ADAT1	chr16	-	75656300	75657221	75656300	75656362	75657135	75657221	13444	3,3	43,27	3,6,6,6,12	5,26,7,28,18	134	49	0.000630829	0.0247126	0.025,0.039	0.18,0.078,0.239,0.073,0.196	-0.121
6318	XLOC_048232	TMEM66	chr8	-	29940362	29944726	29940362	29940501	29940539	29944726	6318	0,1	3,0	40,57,9,66,162	0,0,0,0,0	62	85	0.000627889	0.0247126	0.0,1.0	1.0,1.0,1.0,1.0,1.0	-0.5
1627	XLOC_045754	C7orf50	chr7	-	1036607	1037440	1036607	1037069	1037281	1037440	1627	114,18	18,25	155,210,66,120,118	13,10,0,9,2	170	85	0.000671191	0.0260294	0.76,0.265	0.856,0.913,1.0,0.87,0.967	-0.409
809	XLOC_010856	LMBR1L	chr12	-	49495902	49496159	49495902	49495979	49496075	49496159	809	2,6	44,23	33,23,29,2,33	61,42,47,44,34	147	62	0.000671853	0.0260294	0.019,0.099	0.186,0.188,0.207,0.019,0.29	-0.119
12072	XLOC_012465	WDFY2	chr13	+	52329493	52347269	52329493	52329595	52330467	52347269	12072	41,38	113,75	41,38,32,62,88	68,65,45,53,80	170	85	0.000684115	0.026203	0.154,0.202	0.232,0.226,0.262,0.369,0.355	-0.111
12195	XLOC_007685	ANKRD13D	chr11	+	67058946	67059217	67058946	67058992	67059073	67059217	12195	36,1	61,9	45,59,52,11,46	32,38,34,14,20	102	39	0.000685932	0.026203	0.184,0.041	0.35,0.373,0.369,0.231,0.468	-0.246
14094	XLOC_047997	LY6E	chr8	+	144102982	144104459	144102982	144103082	144103185	144104459	14094	92,5	0,3	9568844038461380	0,0,0,1,0	170	85	0.000685434	0.026203	1.0,0.455	1.0,1.0,1.0,0.998,1.0	-0.272
2454	XLOC_052853	HDAC8	chrX	-	71787431	71787880	71787431	71787646	71787738	71787880	2454	13,31	4,6	21,7,11,2,15	8,11,10,11,22	170	85	0.000691253	0.026203	0.619,0.721	0.568,0.241,0.355,0.083,0.254	0.37
13335	XLOC_042182	PNISR	chr6	-	99846425	99849506	99846425	99848187	99848419	99849506	13335	88,86	142109	137,75,102,112,202	29,88,72,108,104	170	85	0.000697978	0.026363	0.237,0.283	0.703,0.299,0.415,0.341,0.493	-0.19
11732	XLOC_018285	FAM96B	chr16	-	66967889	66968326	66967889	66967967	66968123	66968326	11732	93,4	114103	91,60,91,77,167	106,112,87,96,53	156	71	0.000709724	0.026711	0.271,0.017	0.281,0.196,0.323,0.267,0.589	-0.187
13783	XLOC_015455	HERC2P10	chr15	+	31217991	31220859	31217991	31218142	31220755	31220859	13783	28,11	14,1	3,4,6,9,17	26,16,14,15,19	170	85	0.00071851	0.0269454	0.5,0.846	0.055,0.111,0.176,0.231,0.309	0.497
6978	XLOC_001680	NOL9	chr1	-	6592027	6592820	6592027	6592139	6592522	6592820	6978	3,1	4,29	12,10,5,15,22	10,9,6,10,14	170	85	0.000725675	0.0271176	0.273,0.017	0.375,0.357,0.294,0.429,0.44	-0.234
6383	XLOC_016213	TLE3	chr15	-	70349812	70350630	70349812	70349997	70350497	70350630	6383	4,0	20,2	22,16,12,0,11	14,7,2,1,4	170	85	0.000734421	0.0271556	0.091,0.0	0.44,0.533,0.75,0.0,0.579	-0.415
6591	XLOC_019844	AMZ2	chr17	+	66240039	66244846	66240039	66244251	66244780	66244846	6591	4,3	5,9	10,26,18,23,18	7,0,2,5,6	144	59	0.000732038	0.0271556	0.247,0.12	0.369,1.0,0.787,0.653,0.551	-0.489
1078	XLOC_002207	FUBP1	chr1	-	78408143	78411327	78408143	78409954	78411190	78411327	1078	87,98	40,32	72,63,85,110,157	12,2,6,29,39	170	85	0.000749549	0.027618	0.521,0.605	0.75,0.94,0.876,0.655,0.668	-0.215
3805	XLOC_047702	KIAA0146	chr8	+	48625223	48626203	48625223	48625434	48626050	48626203	3805	76,61	123100	101,68,65,132,103	97,86,67,120,83	170	85	0.000765563	0.0280122	0.236,0.234	0.342,0.283,0.327,0.355,0.383	-0.103
5524	XLOC_023829	DNMT1	chr19	-	10270333	10270598	10270333	10270443	10270517	10270598	5524	4,13	15,6	0,0,6,1,1	18,18,29,48,22	123	74	0.000764309	0.0280122	0.138,0.566	0.0,0.0,0.111,0.012,0.027	0.322
479	XLOC_000767	PRPF38B	chr1	+	109240568	109241449	109240568	109240639	109241225	109241449	479	78,53	24,33	70,55,42,46,88	75,54,46,73,79	149	64	0.000769093	0.028044	0.583,0.408	0.286,0.304,0.282,0.213,0.324	0.214
13504	XLOC_012392	NHLRC3	chr13	+	39613272	39613848	39613272	39613425	39613700	39613848	13504	31,25	80,53	37,39,34,56,51	29,68,38,55,64	170	85	0.000776182	0.0282048	0.162,0.191	0.389,0.223,0.309,0.337,0.285	-0.132
5847	XLOC_023693	TIMM13	chr19	-	2428162	2430950	2428162	2428609	2429743	2430950	5847	46,10	0,4	148,158,81,100,176	0,0,0,0,0	170	85	0.000804141	0.0290207	1.0,0.556	1.0,1.0,1.0,1.0,1.0	-0.222
14344	XLOC_020136	NEURL4	chr17	-	7221106	7221675	7221106	7221251	7221383	7221675	14344	10,0	26,13	11,9,17,19,4	14,8,11,13,6	170	85	0.000822246	0.0293723	0.161,0.0	0.282,0.36,0.436,0.422,0.25	-0.269
8240	XLOC_014444	RPS6KA5	chr14	-	91330957	91340139	91330957	91338666	91339975	91340139	8240	1,3	13,12	8,12,22,11,8	3,16,20,5,10	170	85	0.000831312	0.0295958	0.037,0.111	0.571,0.273,0.355,0.524,0.286	-0.328
786	XLOC_007921	ZBTB16	chr11	+	113933932	113935290	113933932	113934174	113934955	113935290	786	99,16	0,7	131,131,84,139,207	0,0,0,0,0	170	85	0.000849952	0.0300563	1.0,0.533	1.0,1.0,1.0,1.0,1.0	-0.234
7149	XLOC_004890	AKR1C6P	chr10	+	5010500	5011136	5010500	5010578	5011013	5011136	7149	0,4	1,6	0,0,0,0,0	16,41,15,7,1	156	71	0.000865771	0.0304924	0.0,0.233	0.0,0.0,0.0,0.0,0.0	0.117
4511	XLOC_017821	C16orf13	chr16	-	684888	685340	684888	684956	685280	685340	4511	23,11	34,24	64,44,38,27,51	37,20,18,40,36	114	29	0.000890072	0.0310582	0.147,0.104	0.306,0.359,0.349,0.147,0.265	-0.16
11746	XLOC_045882	HNRNPA2B1	chr7	-	26220102	26231958	26220102	26230080	26230675	26231958	11746	396322	56,42	398421377316364	81,93,67,69,147	170	85	0.000896058	0.0311639	0.78,0.793	0.711,0.694,0.738,0.696,0.553	0.108
5422	XLOC_015823	AKAP13	chr15	+	86265221	86265578	86265221	86265347	86265460	86265578	5422	15,4	50,45	31,59,34,10,82	58,62,81,56,84	170	85	0.000913644	0.031671	0.13,0.043	0.211,0.322,0.173,0.082,0.328	-0.137
14342	XLOC_020136	NEURL4	chr17	-	7220779	7221251	7220779	7220892	7221106	7221251	14342	28,11	23,2	4,5,4,7,7	14,15,15,25,25	170	85	0.000918228	0.0317255	0.378,0.733	0.125,0.143,0.118,0.123,0.123	0.429
11926	XLOC_038638	KIAA0141	chr5	+	141318085	141326470	141318085	141318325	141319070	141326470	11926	132120	75,47	130,157,68,146,115	22,36,16,32,46	170	85	0.000926718	0.0319142	0.468,0.561	0.747,0.686,0.68,0.695,0.556	-0.158
8860	XLOC_024405	KPTN	chr19	-	47990890	47991646	47990890	47991147	47991491	47991646	8860	823160	116,77	1.01011e+16	48,143,45,79,79	170	85	0.000931855	0.0319866	0.78,0.51	0.913,0.793,0.879,0.849,0.826	-0.207
13910	XLOC_026917	NR4A2	chr2	-	157182661	157183432	157182661	157182840	157183229	157183432	13910	38,2	11,4	39,77,24,65,5	347,491,117,81,15	170	85	0.000938813	0.0321208	0.633,0.2	0.053,0.073,0.093,0.286,0.143	0.287
1270	XLOC_039042	DIMT1	chr5	-	61681135	61686809	61681135	61684879	61686702	61686809	1270	49,56	50,18	53,58,45,53,42	110,122,76,106,87	170	85	0.000961084	0.0325656	0.329,0.609	0.194,0.192,0.228,0.2,0.194	0.267
8921	XLOC_025827	RIF1	chr2	+	152266396	152267041	152266396	152266547	152266927	152267041	8921	0,0	11,7	7,18,7,13,21	14,12,8,16,20	170	85	0.00098074	0.0330193	0.0,0.0	0.2,0.429,0.304,0.289,0.344	-0.313
4480	XLOC_019691	CDK5RAP3	chr17	+	46052879	46053379	46052879	46053019	46053234	46053379	4480	471405	278323	615725499778986	220475234361322	170	85	0.000995938	0.0333181	0.459,0.385	0.583,0.433,0.516,0.519,0.605	-0.109
1079	XLOC_002207	FUBP1	chr1	-	78411190	78414459	78411190	78411327	78412214	78414459	1079	34,65	35,18	58,49,41,81,108	9,2,5,16,8	170	85	0.00101947	0.033903	0.327,0.644	0.763,0.925,0.804,0.717,0.871	-0.331
12008	XLOC_017350	ACSM3	chr16	+	20807691	20811013	20807691	20807811	20808207	20811013	12008	49,34	27,25	28,26,27,46,23	22,72,35,47,48	170	85	0.00102189	0.033903	0.476,0.405	0.389,0.153,0.278,0.329,0.193	0.172
4125	XLOC_016039	SNAP23	chr15	-	42840548	42843177	42840548	42840654	42840890	42843177	4125	0,0	28,19	0,10,5,5,13	32,27,10,21,28	170	85	0.00103066	0.0340472	0.0,0.0	0.0,0.156,0.2,0.106,0.188	-0.13
13715	XLOC_046160	KRIT1	chr7	-	91874215	91875414	91874215	91874485	91875103	91875414	13715	35,17	7,4	36,45,25,65,41	0,1,0,5,1	170	85	0.00104156	0.0341929	0.714,0.68	1.0,0.957,1.0,0.867,0.953	-0.258
9308	XLOC_026705	GPAT2	chr2	-	96688415	96688771	96688415	96688471	96688705	96688771	9308	66,13	1,0	37,71,40,58,30	11,32,25,0,19	108	23	0.00105569	0.0345492	0.934,1.0	0.417,0.321,0.254,1.0,0.252	0.518
12413	XLOC_001683	DNAJC11	chr1	-	6694182	6696306	6694182	6695760	6696176	6696306	12413	0,12	39,11	2,0,0,2,0	48,69,40,51,40	170	85	0.00113399	0.0368826	0.0,0.353	0.02,0.0,0.0,0.019,0.0	0.169
9458	XLOC_010633	CDCA3	chr12	-	6955888	6958362	6955888	6956067	6957224	6958362	9458	42,15	1,0	22,20,12,39,20	14,2,6,8,5	170	85	0.00113161	0.0368826	0.955,1.0	0.44,0.833,0.5,0.709,0.667	0.348
7797	XLOC_010045	FAM186B	chr12	+	50037643	50039691	50037643	50037787	50037882	50039691	7797	9,5	18,6	22,13,12,40,22	7,11,3,15,8	170	85	0.00115859	0.0373369	0.2,0.294	0.611,0.371,0.667,0.571,0.579	-0.313
12914	XLOC_031580	CRYBB2P1	chr22	+	25855382	25860013	25855382	25855482	25856833	25860013	12914	16,16	40,26	43,52,37,38,35	33,29,15,40,49	170	85	0.00117646	0.0377975	0.167,0.235	0.394,0.473,0.552,0.322,0.263	-0.2
10175	XLOC_041786	ZSCAN12P1	chr6	-	28089643	28090989	28089643	28090418	28090861	28090989	10175	81,88	17,25	100,107,80,119,125	14,12,10,10,13	170	85	0.00118902	0.0380848	0.704,0.638	0.781,0.817,0.8,0.856,0.828	-0.145
11738	XLOC_000499	NSUN4	chr1	+	46876069	46876526	46876069	46876169	46876485	46876526	11738	18,13	43,25	13,16,11,23,31	17,14,17,12,18	119	34	0.00123693	0.0394993	0.107,0.129	0.179,0.246,0.156,0.354,0.33	-0.135
13732	XLOC_052324	ARMCX1	chrX	+	100807791	100809679	100807791	100808267	100808904	100809679	13732	51,64	7,7	97,136,54,133,72	0,2,2,6,5	170	85	0.00126782	0.0402419	0.785,0.821	1.0,0.971,0.931,0.917,0.878	-0.136
9278	XLOC_029949	ACSS1	chr20	-	24993236	24993575	24993236	24993300	24993447	24993575	9278	9,32	19,30	5,13,3,7,23	47,25,18,50,45	142	57	0.00126499	0.0402419	0.16,0.3	0.041,0.173,0.063,0.053,0.17	0.13
4169	XLOC_033829	BAP1	chr3	-	52437431	52438602	52437431	52437910	52438468	52438602	4169	24,1	52,17	46,62,28,41,75	36,59,42,59,53	170	85	0.00131068	0.0414773	0.188,0.029	0.39,0.344,0.25,0.258,0.414	-0.223
13986	XLOC_031518	LOC96610	chr22	+	22663061	22664248	22663061	22663184	22664100	22664248	13986	12,35	0,1	10,28,16,19,12	8,3,6,6,8	170	85	0.00131648	0.041536	1.0,0.946	0.385,0.824,0.571,0.613,0.429	0.409
8539	XLOC_023517	TTYH1	chr19	+	54969281	54969700	54969281	54969411	54969492	54969700	8539	5,0	29,25	11,11,8,10,19	34,7,11,39,39	148	85	0.00136222	0.0425968	0.09,0.0	0.157,0.474,0.295,0.128,0.219	-0.21
6447	XLOC_005900	NDST2	chr10	-	75562946	75563506	75562946	75563117	75563331	75563506	6447	5,0	39,24	11,9,13,5,14	33,21,25,32,31	170	85	0.00137319	0.0428126	0.06,0.0	0.143,0.176,0.206,0.072,0.184	-0.126
6190	XLOC_036903	ZNF827	chr4	-	146686130	146686890	146686130	146686317	146686698	146686890	6190	5,1	16,29	6,5,3,10,19	18,9,6,14,7	170	85	0.0014407	0.0445222	0.135,0.017	0.143,0.217,0.2,0.263,0.576	-0.204
13738	XLOC_026723	FAHD2B	chr2	-	97751435	97751935	97751435	97751598	97751875	97751935	13738	15,2	17,9	10,3,3,7,14	31,54,30,64,49	138	53	0.00150794	0.046464	0.253,0.079	0.11,0.021,0.037,0.04,0.099	0.105
13757	XLOC_014097	METTL3	chr14	-	21967449	21967744	21967449	21967515	21967635	21967744	13757	102135	62,66	101124133223172	31,32,54,78,10	144	59	0.0015257	0.046874	0.403,0.456	0.572,0.614,0.502,0.539,0.876	-0.191
1793	XLOC_053172	IRAK1	chrX	-	153275449	153278129	153275449	153277368	153277979	153278129	1793	3,0	27,12	27,28,16,3,6	24,30,17,19,38	170	85	0.00153398	0.0469916	0.053,0.0	0.36,0.318,0.32,0.073,0.073	-0.202
673	XLOC_003034	TSNAX-DISC1	chr1	-	232160478	232182706	232160478	232162617	232166749	232182706	673	19,33	1,0	13,5,10,6,8	2,1,3,4,4	170	85	0.00157464	0.0478201	0.905,1.0	0.765,0.714,0.625,0.429,0.5	0.346
4478	XLOC_023016	URI1	chr19	+	30503191	30510363	30503191	30503438	30505793	30510363	4478	21,38	43,40	11,5,14,13,11	36,45,33,34,45	170	85	0.00159443	0.048006	0.196,0.322	0.133,0.053,0.175,0.16,0.109	0.133
6710	XLOC_046496	MLL3	chr7	-	151949023	151949800	151949023	151949175	151949630	151949800	6710	15,16	23,26	10,9,20,22,30	7,6,5,12,21	170	85	0.00159441	0.048006	0.246,0.235	0.417,0.429,0.667,0.478,0.417	-0.241
12300	XLOC_013574	FANCM	chr14	+	45642257	45646179	45642257	45642413	45644273	45646179	12300	0,1	17,32	5,3,2,0,3	3,10,8,15,4	170	85	0.00160208	0.0480989	0.0,0.015	0.455,0.13,0.111,0.0,0.273	-0.186
957	XLOC_013518	RNF31	chr14	+	24633271	24634164	24633271	24633343	24633822	24634164	957	116,33	134,59	124,102,65,98,85	84,97,65,72,46	150	65	0.00161356	0.0483061	0.273,0.195	0.39,0.313,0.302,0.371,0.445	-0.13
10467	XLOC_014165	AP4S1	chr14	-	31590588	31592253	31590588	31590711	31592119	31592253	10467	9,2	28,42	12,39,10,22,15	21,46,44,51,19	170	85	0.00164534	0.048704	0.138,0.023	0.222,0.298,0.102,0.177,0.283	-0.136
14324	XLOC_035895	FAM200B	chr4	+	15687858	15688771	15687858	15688085	15688623	15688771	14324	33,44	22,14	64,92,44,63,111	12,17,6,7,19	170	85	0.00164395	0.048704	0.429,0.611	0.727,0.73,0.786,0.818,0.745	-0.241
5320	XLOC_002965	NA	chr1	-	224149778	224150410	224149778	224149975	224150312	224150410	5320	3,0	23,4	3,8,3,8,8	10,7,4,8,5	170	85	0.00164108	0.048704	0.061,0.0	0.13,0.364,0.273,0.333,0.444	-0.278
13093	XLOC_052686	RPGR	chrX	-	38140477	38147294	38140477	38146498	38147113	38147294	13093	26,25	6,7	22,21,19,18,28	10,29,48,18,10	170	85	0.00165563	0.0487958	0.684,0.641	0.524,0.266,0.165,0.333,0.583	0.288
1476	XLOC_014003	EIF5	chr14	+	103801989	103803186	103801989	103802269	103803013	103803186	1476	93,77	35,5	97,75,51,30,68	33,120,39,36,42	170	85	0.0016577	0.0487958	0.571,0.885	0.595,0.238,0.395,0.294,0.447	0.334
10700	XLOC_034190	CCNL1	chr3	-	156868070	156870030	156868070	156868170	156869965	156870030	10700	229114	270,48	172154155158162	302410255199299	143	58	0.00170521	0.0499154	0.256,0.491	0.188,0.132,0.198,0.244,0.18	0.185
4469	XLOC_007940	MLL	chr11	+	118352429	118353210	118352429	118352807	118353136	118353210	4469	8,8	31,31	12,2,14,32,22	17,15,19,22,15	152	67	0.00170355	0.0499154	0.102,0.102	0.237,0.056,0.245,0.391,0.393	-0.162

## Sheet: MXE.MATS.ReadsOnTargetAndJuncti
ID	GeneID	geneSymbol	chr	strand	1stExonStart_0base	1stExonEnd	2ndExonStart_0base	2ndExonEnd	upstreamES	upstreamEE	downstreamES	downstreamEE	ID	IC_SAMPLE_1	SC_SAMPLE_1	IC_SAMPLE_2	SC_SAMPLE_2	IncFormLen	SkipFormLen	PValue	FDR	IncLevel1	IncLevel2	IncLevelDifference
4866	XLOC_020301	RAB34	chr17	-	27043920	27044012	27044230	27044443	27043010	27043076	27045387	27045719	4866	31,0	110,66	174208105207213	101,144,91,131,108	258	144	0	0	0.136,0.0	0.49,0.446,0.392,0.469,0.524	-0.396
4873	XLOC_020301	RAB34	chr17	-	27043010	27043076	27044230	27044443	27042817	27042919	27045387	27045719	4873	31,0	101,41	167200101203203	95,127,85,127,117	284	118	0	0	0.113,0.0	0.422,0.396,0.331,0.399,0.419	-0.337
8490	XLOC_015831	ISG20	chr15	+	89179397	89179523	89180592	89182307	89176818	89178931	89195340	89195541	8490	1,1	191,64	39,32,38,26,53	149,134,47,24,141	197	1786	0	0	0.045,0.124	0.704,0.684,0.88,0.908,0.773	-0.705
8491	XLOC_015831	ISG20	chr15	+	89179397	89179523	89180592	89182307	89176818	89178931	89182573	89182825	8491	1,1	313151	69,47,61,34,68	469284353114711	197	1786	1.11022e-16	2.68174e-13	0.028,0.057	0.572,0.6,0.61,0.73,0.464	-0.553
4332	XLOC_007536	MS4A7	chr11	+	60154189	60154246	60156862	60157069	60150601	60150761	60161259	60163426	4332	169259	499565	32,66,87,11,15	263,534,601,93,125	100	278	2.22045e-16	4.59727e-13	0.485,0.56	0.253,0.256,0.287,0.247,0.25	0.264
4864	XLOC_020301	RAB34	chr17	-	27043920	27044012	27044230	27044443	27043010	27043076	27045139	27045487	4864	44,0	110,67	247261132274266	108,146,92,139,109	258	144	4.44089e-16	8.04523e-13	0.183,0.0	0.561,0.499,0.445,0.524,0.577	-0.43
13474	XLOC_022570	ELANE	chr19	+	853261	853403	855563	855794	852875	853032	855957	856246	13474	764,9	4723319	6.25211e+20	1.28012e+23	213	302	8.88178e-16	1.43026e-12	0.187,0.038	0.409,0.4,0.37,0.405,0.424	-0.289
4875	XLOC_020301	RAB34	chr17	-	27043010	27043076	27044230	27044443	27042817	27042919	27045139	27045286	4875	44,0	101,41	240253128270256	94,127,84,131,118	284	118	3.77476e-15	4.97342e-12	0.153,0.0	0.515,0.453,0.388,0.461,0.474	-0.382
4880	XLOC_020301	RAB34	chr17	-	27043010	27043079	27044230	27044443	27042817	27042919	27045139	27045286	4880	44,0	101,42	240253128270256	94,127,84,127,117	284	124	6.21725e-15	7.50888e-12	0.16,0.0	0.527,0.465,0.4,0.481,0.489	-0.392
4727	XLOC_012328	MIR2276	chr13	+	24796956	24798720	24823614	24823980	24734860	24735071	24825855	24826000	4727	32,55	44,57	185,148,55,91,142	30,12,19,6,19	1835	437	1.82077e-14	2.02987e-11	0.148,0.187	0.595,0.746,0.408,0.783,0.64	-0.467
14337	XLOC_026917	NR4A2	chr2	-	157182661	157183432	157187179	157187303	157180943	157182512	157188991	157191050	14337	4,0	326,38	260,524,80,141,31	1.65925e+16	195	842	2.5091e-14	2.59746e-11	0.05,0.0	0.404,0.473,0.377,0.394,0.483	-0.401
12915	XLOC_005570	KLF6	chr10	-	3822297	3822421	3823986	3824406	3818187	3821782	3827104	3827473	12915	2595156	1473113	2.33425e+19	6698047371348850	491	195	3.36398e-14	3.25027e-11	0.412,0.354	0.581,0.553,0.561,0.611,0.601	-0.198
12465	XLOC_023165	MIA-RAB4B	chr19	+	41306243	41307320	41313388	41313456	41305047	41305167	41313713	41315635	12465	255,4	90,49	8961137663886940	114,132,102,96,100	1148	122	1.23346e-13	9.40869e-11	0.231,0.009	0.455,0.478,0.409,0.495,0.501	-0.348
1353	XLOC_045914	LOC401320	chr7	-	30591715	30591795	30601081	30601744	30587899	30590397	30603346	30603509	1353	444171	61,25	286338128343297	8,10,5,5,11	734	146	1.4555e-13	1.05473e-10	0.591,0.576	0.877,0.871,0.836,0.932,0.843	-0.288
12464	XLOC_023165	MIA-RAB4B	chr19	+	41306243	41307320	41313042	41313179	41305047	41305167	41313388	41313456	12464	256,4	124,76	8771134662885940	152191148133107	1124	184	2.80553e-13	1.93622e-10	0.253,0.009	0.486,0.493,0.423,0.521,0.59	-0.372
12914	XLOC_005570	KLF6	chr10	-	3822297	3822421	3823958	3824406	3818187	3821782	3827104	3827473	12914	2988177	1473113	2.56528e+19	6698047371348850	519	195	4.15556e-13	2.73757e-10	0.433,0.37	0.59,0.563,0.573,0.621,0.612	-0.19
4734	XLOC_046032	GUSB	chr7	-	65441001	65441189	65445210	65445396	65439512	65439691	65446960	65447301	4734	49,35	126,67	538484219555607	434353206359407	257	259	1.00409e-12	6.32705e-10	0.282,0.345	0.555,0.58,0.517,0.609,0.6	-0.259
10803	XLOC_032911	MAPKAPK3	chr3	+	50654944	50655215	50677796	50677936	50654561	50654672	50679137	50679202	10803	16,0	62,69	85,125,40,186,285	117,104,60,194,212	315	184	1.82165e-12	1.10005e-09	0.131,0.0	0.298,0.412,0.28,0.359,0.44	-0.292
9621	XLOC_010596	CACNA1C	chr12	-	2791651	2791778	2799305	2799376	2781294	2781412	2799972	2800145	9621	61,22	9,1	16,27,7,32,43	18,27,7,72,47	128	198	2.91278e-12	1.6886e-09	0.913,0.971	0.579,0.607,0.607,0.407,0.586	0.385
5581	XLOC_031875	GNB1L	chr22	-	19799807	19799970	19841965	19842062	19794181	19794280	19842342	19842462	5581	34,53	17,3	12,31,11,38,25	27,89,69,103,77	170	234	3.96372e-12	2.20947e-09	0.734,0.961	0.38,0.324,0.18,0.337,0.309	0.541
8931	XLOC_031594	TTC28-AS1	chr22	+	28318005	28318166	28331138	28331218	28315363	28315533	28381679	28382380	8931	65,66	39,35	43,71,52,122,114	4,8,6,17,11	232	146	5.95235e-12	3.19509e-09	0.512,0.543	0.871,0.848,0.845,0.819,0.867	-0.322
1356	XLOC_045914	LOC401320	chr7	-	30591715	30591795	30603346	30603614	30590251	30590397	30608448	30611484	1356	126,73	57,25	75,107,65,103,120	8,10,5,5,11	339	146	7.22877e-12	3.74166e-09	0.488,0.557	0.801,0.822,0.848,0.899,0.825	-0.317
8493	XLOC_015831	ISG20	chr15	+	89179397	89179523	89182190	89182307	89178437	89178931	89182573	89182825	8493	1,1	131,91	69,47,61,34,68	335,164,314,94,588	197	188	2.62697e-11	1.26909e-08	0.007,0.01	0.164,0.215,0.156,0.257,0.099	-0.17
8130	XLOC_038142	PDCD6	chr5	+	272825	272887	311407	311517	271735	271936	314531	315089	8130	14,2	189150	51,55,21,328,122	201221134642289	110	181	2.80185e-11	1.30991e-08	0.109,0.021	0.295,0.291,0.205,0.457,0.41	-0.267
2701	XLOC_022776	ILF3	chr19	+	10781649	10781879	10782033	10782211	10781191	10781284	10787838	10787986	2701	132,80	278248	512445276544892	616479357520915	301	249	4.21454e-11	1.90879e-08	0.282,0.211	0.407,0.435,0.39,0.464,0.446	-0.182
10804	XLOC_032911	MAPKAPK3	chr3	+	50654944	50655215	50677796	50677936	50654561	50654657	50679137	50679202	10804	20,0	62,69	92,135,44,201,307	117,104,58,197,214	315	184	6.32878e-11	2.77949e-08	0.159,0.0	0.315,0.431,0.307,0.373,0.456	-0.297
10355	XLOC_026077	ARPC2	chr2	+	219099074	219099120	219110142	219110269	219093460	219093573	219114086	219114187	10355	253116	27221966	413640398433492	2.85941e+19	78	198	1.94148e-10	8.03939e-08	0.191,0.13	0.268,0.285,0.276,0.27,0.256	-0.111
14446	XLOC_031872	C22orf39	chr22	-	19431534	19431913	19434900	19435068	19419946	19429217	19435187	19438267	14446	7,0	49,82	58,41,21,72,220	82,76,36,16,118	239	450	2.5977e-10	1.01752e-07	0.212,0.0	0.571,0.504,0.523,0.894,0.778	-0.548
4329	XLOC_007536	MS4A7	chr11	+	60154189	60154246	60161259	60161379	60150601	60150761	60162418	60163426	4329	169259	34,42	31,65,86,11,15	22,55,46,4,6	100	191	2.68629e-10	1.02454e-07	0.905,0.922	0.729,0.693,0.781,0.84,0.827	0.14
4331	XLOC_007536	MS4A7	chr11	+	60154189	60154246	60160157	60160259	60150601	60150761	60161259	60163426	4331	169259	162252	32,66,87,11,15	104,211,274,17,29	100	173	1.53859e-09	5.71762e-07	0.643,0.64	0.347,0.351,0.355,0.528,0.472	0.231
14341	XLOC_026917	NR4A2	chr2	-	157183229	157183432	157187179	157187303	157182661	157182719	157188991	157191050	14341	4,0	103,10	267,533,80,137,31	775,1088,233,383,62	161	240	1.81925e-09	6.59158e-07	0.055,0.0	0.339,0.422,0.339,0.348,0.427	-0.347
13014	XLOC_048651	VPS28	chr8	-	145650100	145650202	145650328	145650383	145649597	145649651	145651065	145651155	13014	146,87	1054957	42,58,49,64,58	9.09103e+17	56	133	2.12199e-09	7.32237e-07	0.248,0.178	0.099,0.118,0.113,0.104,0.116	0.103
4216	XLOC_017788	RPL13	chr16	+	89627347	89627471	89627634	89627776	89627064	89627120	89627985	89628006	4216	412,36	2155700	7.696e+16	2.06419e+19	88	106	4.40147e-09	1.44979e-06	0.187,0.058	0.31,0.28,0.192,0.293,0.296	-0.152
5759	XLOC_024009	ISYNA1	chr19	-	18547493	18547582	18548669	18548798	18547139	18547289	18548902	18549111	5759	18,0	98,18	154,137,36,252,267	164,177,69,234,206	200	164	1.08187e-08	3.40859e-06	0.131,0.0	0.435,0.388,0.3,0.469,0.515	-0.356
14344	XLOC_026917	NR4A2	chr2	-	157183229	157183432	157187179	157187303	157180943	157182512	157188991	157191050	14344	4,0	85,10	260,524,80,141,31	676,980,218,339,51	195	274	1.22194e-08	3.61421e-06	0.062,0.0	0.351,0.429,0.34,0.369,0.461	-0.359
4342	XLOC_007536	MS4A7	chr11	+	60152560	60152695	60154189	60154246	60150601	60150761	60156862	60157069	4342	211,62	402556	179,313,388,16,82	174,329,393,45,79	206	100	1.21834e-08	3.61421e-06	0.203,0.051	0.333,0.316,0.324,0.147,0.335	-0.164
8713	XLOC_047957	PVT1	chr8	+	129015636	129015734	129082405	129082518	129009322	129010605	129108763	129108900	8713	1,8	8,25	0,0,5,0,1	141,281,40,159,138	170	184	1.18217e-08	3.61421e-06	0.119,0.257	0.0,0.0,0.119,0.0,0.008	0.163
9620	XLOC_010596	CACNA1C	chr12	-	2791651	2791778	2799242	2799376	2786877	2787063	2799972	2800145	9620	38,22	4,1	15,26,12,19,30	13,19,7,49,36	205	198	2.04796e-08	5.93621e-06	0.902,0.955	0.527,0.569,0.623,0.272,0.446	0.441
5638	XLOC_050069	CNTRL	chr9	+	123852552	123852683	123857165	123857296	123835836	123837345	123858699	123858841	5638	76,89	119108	27,32,31,52,40	107,128,93,149,122	202	202	3.91122e-08	1.06953e-05	0.39,0.452	0.201,0.2,0.25,0.259,0.247	0.19
9929	XLOC_005820	NA	chr10	-	64975312	64975456	64976966	64977091	64975022	64975215	65024410	65024524	9929	151,69	179104	143,90,135,125,166	414267330311457	196	215	4.76984e-08	1.28017e-05	0.481,0.421	0.275,0.27,0.31,0.306,0.285	0.162
14339	XLOC_026917	NR4A2	chr2	-	157182661	157182719	157187179	157187303	157180943	157182512	157188991	157191050	14339	4,0	62,9	260,524,80,141,31	512,811,186,210,43	195	102	5.14241e-08	1.35507e-05	0.033,0.0	0.21,0.253,0.184,0.26,0.274	-0.22
4815	XLOC_038960	RAD1	chr5	-	34913574	34913683	34914031	34914131	34911658	34911917	34914799	34915066	4815	3,0	55154	12,20,11,18,32	75,151,98,81,46	171	180	5.3493e-08	1.38442e-05	0.054,0.0	0.144,0.122,0.106,0.19,0.423	-0.17
1357	XLOC_045914	LOC401320	chr7	-	30591715	30591795	30603338	30603509	30590251	30590397	30608448	30614497	1357	68,36	57,25	47,44,22,45,41	8,10,5,5,11	242	146	5.90334e-08	1.501e-05	0.419,0.465	0.78,0.726,0.726,0.844,0.692	-0.312
4345	XLOC_007536	MS4A7	chr11	+	60152560	60152695	60154189	60154246	60150601	60150761	60161259	60163426	4345	211,62	169259	179,313,384,16,75	32,66,87,11,15	206	100	6.88309e-08	1.71994e-05	0.377,0.104	0.731,0.697,0.682,0.414,0.708	-0.406
6315	XLOC_049934	C9orf89	chr9	+	95869955	95870109	95874499	95874571	95858449	95858634	95875273	95875565	6315	113,11	327128	108,110,85,278,238	192193155265391	225	130	9.21729e-08	2.26417e-05	0.166,0.047	0.245,0.248,0.241,0.377,0.26	-0.168
4617	XLOC_023360	FCGRT	chr19	+	50017467	50017743	50028713	50028830	50016435	50016500	50029266	50029685	4617	588296	641460	9.37161e+16	7171179804514440	320	161	1.0906e-07	2.63434e-05	0.316,0.245	0.397,0.408,0.386,0.427,0.417	-0.126
5637	XLOC_050069	CNTRL	chr9	+	123852552	123852683	123857165	123857296	123842583	123842756	123858699	123858841	5637	79,89	119108	31,34,33,53,42	107,128,96,149,121	202	202	1.12712e-07	2.67793e-05	0.399,0.452	0.225,0.21,0.256,0.262,0.258	0.183
12109	XLOC_031934	IGLL1	chr22	-	24025911	24026054	24037359	24043018	24002051	24002187	24047615	24047728	12109	586457	211,73	2.65414e+17	95,105,134,103,91	5730	214	1.18254e-07	2.72507e-05	0.094,0.189	0.511,0.329,0.183,0.278,0.276	-0.174
6623	XLOC_015695	KIF23	chr15	+	69732646	69732826	69733106	69733418	69732242	69732416	69737128	69737380	6623	46137	13,54	77,81,30,66,52	58,78,30,93,51	251	383	1.18457e-07	2.72507e-05	0.844,0.795	0.67,0.613,0.604,0.52,0.609	0.216
9622	XLOC_010596	CACNA1C	chr12	-	2791651	2791778	2799242	2799376	2781294	2781412	2799972	2800145	9622	40,22	9,1	15,26,10,19,31	18,27,7,72,47	205	198	1.31209e-07	2.97126e-05	0.811,0.955	0.446,0.482,0.58,0.203,0.389	0.463
4347	XLOC_007536	MS4A7	chr11	+	60152560	60152695	60154189	60154246	60150601	60150761	60162418	60163426	4347	220,62	169259	179,317,384,16,76	31,65,86,11,15	206	100	1.63059e-07	3.63572e-05	0.387,0.104	0.737,0.703,0.684,0.414,0.711	-0.404
12913	XLOC_005570	KLF6	chr10	-	3822297	3822421	3823832	3824406	3821538	3821782	3827104	3827473	12913	5284309	1473113	3.6994e+19	6698047371348850	645	195	1.90974e-07	4.19362e-05	0.52,0.453	0.626,0.599,0.609,0.654,0.648	-0.141
6317	XLOC_049934	C9orf89	chr9	+	95869955	95870098	95874499	95874571	95858449	95858634	95875273	95875565	6317	105,9	327128	96,97,78,245,219	192193155265391	214	130	2.18044e-07	4.71658e-05	0.163,0.041	0.233,0.234,0.234,0.36,0.254	-0.161
13319	XLOC_030761	IFNAR2	chr21	+	34635097	34638819	34640698	34640822	34624966	34625135	34648900	34649058	13319	896599	92,42	644528339304374	84,139,71,92,57	3793	195	2.25205e-07	4.72996e-05	0.334,0.423	0.283,0.163,0.197,0.145,0.252	0.17
3251	XLOC_013813	CALM1	chr14	+	90870205	90870312	90870722	90870858	90867602	90867746	90871032	90874619	3251	155131	197285	1.06414e+17	668945549384745	178	207	2.24568e-07	4.72996e-05	0.478,0.348	0.649,0.626,0.616,0.603,0.643	-0.214
5795	XLOC_041886	HLA-DRB5	chr6	-	32548023	32548047	32548522	32548633	32546546	32546881	32549333	32549615	5795	42513057	1035553	4.48148e+19	3,503,595,737,15	182	34	2.28453e-07	4.72996e-05	0.434,0.508	0.996,0.642,0.568,0.362,0.987	-0.24
2288	XLOC_008496	RASGRP2	chr11	-	64533422	64533627	64534371	64534551	64532075	64532990	64534663	64534723	2288	336128	27,0	481617437471509	114,64,50,84,132	219	244	2.48868e-07	5.08006e-05	0.933,1.0	0.825,0.915,0.907,0.862,0.811	0.102
4615	XLOC_023360	FCGRT	chr19	+	50017467	50017743	50028713	50028830	50016643	50016730	50029266	50029685	4615	592296	642460	9.37161e+16	7181179805519430	342	183	2.87307e-07	5.78324e-05	0.33,0.256	0.411,0.423,0.4,0.437,0.433	-0.128
3500	XLOC_025520	ELMOD3	chr2	+	85582198	85582293	85582677	85583656	85581842	85581952	85584089	85584375	3500	30,24	110105	10,7,2,15,7	123,131,81,167,120	170	1050	3.1176e-07	6.1895e-05	0.627,0.585	0.334,0.248,0.132,0.357,0.265	0.339
9405	XLOC_001863	C1orf63	chr1	-	25570671	25570715	25570944	25570989	25570040	25570124	25571640	25571792	9405	55,24	20,3	82,82,95,139,134	5,0,1,7,5	68	66	3.47908e-07	6.81382e-05	0.727,0.886	0.941,1.0,0.989,0.951,0.963	-0.162
4876	XLOC_020301	RAB34	chr17	-	27043010	27043076	27044230	27044309	27042817	27042919	27045139	27045286	4876	62,34	101,41	30,39,24,24,27	94,127,84,131,118	144	118	3.58949e-07	6.93633e-05	0.335,0.405	0.207,0.201,0.19,0.131,0.158	0.193
891	XLOC_034136	PLSCR1	chr3	-	146243391	146243434	146246400	146246618	146234792	146234954	146251256	146251337	891	460360	29,20	459746462408240	100,130,68,53,154	278	61	3.70779e-07	7.07065e-05	0.777,0.798	0.502,0.557,0.599,0.628,0.255	0.279
13317	XLOC_030761	IFNAR2	chr21	+	34634865	34638819	34640698	34640822	34624966	34625135	34648900	34649058	13317	928628	92,42	671555374335385	84,139,71,92,57	4025	195	4.09013e-07	7.69848e-05	0.328,0.42	0.279,0.162,0.203,0.15,0.247	0.166
4878	XLOC_020301	RAB34	chr17	-	27043010	27043079	27044230	27044309	27042817	27042919	27045139	27045296	4878	62,34	101,42	30,39,24,24,27	94,127,84,127,117	144	124	4.15151e-07	7.71382e-05	0.346,0.411	0.216,0.209,0.197,0.14,0.166	0.193
10398	XLOC_033608	COLQ	chr3	-	15626754	15626849	15628031	15628109	15624383	15624496	15633106	15633187	10398	9,12	23,45	8,0,4,2,6	54,115,63,129,83	131	159	4.49217e-07	8.13813e-05	0.322,0.245	0.152,0.0,0.072,0.018,0.081	0.219
546	XLOC_005030	CREM	chr10	+	35477127	35477316	35490378	35490414	35468061	35468204	35495822	35495979	546	30,6	1,0	18,12,3,1,4	82,151,49,0,4	260	58	6.15322e-07	0.000110097	0.87,1.0	0.047,0.017,0.013,1.0,0.182	0.683
5925	XLOC_002229	ODF2L	chr1	-	86851140	86851273	86852597	86852769	86850358	86850484	86861715	86862039	5925	204227	11,17	135250165219227	33,54,40,35,28	243	204	6.51709e-07	0.000113798	0.94,0.918	0.774,0.795,0.776,0.84,0.872	0.118
10413	XLOC_033608	COLQ	chr3	-	15631046	15631119	15637890	15637931	15624383	15624496	15642596	15642701	10413	51,42	29,4	59,121,52,127,96	2,5,2,11,1	68	132	7.15722e-07	0.000123488	0.773,0.953	0.983,0.979,0.981,0.957,0.995	-0.116
4360	XLOC_046178	SLC25A13	chr7	-	95761054	95761193	95775867	95776008	95751150	95751309	95799356	95799437	4360	10,15	34,73	56,82,44,29,58	63,121,44,41,81	201	199	1.10277e-06	0.000183706	0.226,0.169	0.468,0.402,0.497,0.412,0.415	-0.241
9873	XLOC_019889	TSEN54	chr17	+	73517785	73518602	73519355	73519416	73517489	73517591	73519743	73519860	9873	21,2	12,18	284321176105243	58,60,50,37,55	888	108	1.54625e-06	0.000248997	0.175,0.013	0.373,0.394,0.3,0.257,0.35	-0.241
10489	XLOC_006018	LOC728558	chr10	-	97657284	97657436	97658643	97658775	97636274	97636417	97664586	97664695	10489	4,5	9,17	17,18,7,23,9	5,1,6,3,2	203	223	2.07062e-06	0.000317971	0.328,0.244	0.789,0.952,0.562,0.894,0.832	-0.52
11809	XLOC_026127	MFF	chr2	+	228193393	228193505	228195341	228195562	228189959	228190143	228197134	228197304	11809	25,5	141,86	112,167,81,115,181	248399235289383	183	292	2.06367e-06	0.000317971	0.221,0.085	0.419,0.4,0.355,0.388,0.43	-0.245
12278	XLOC_024222	GMFG	chr19	-	39825900	39825950	39826613	39826681	39820183	39820266	39832150	39832719	12278	2,0	26,28	18,8,3,9,21	17,11,8,26,32	113	77	2.57916e-06	0.000380235	0.05,0.0	0.419,0.331,0.204,0.191,0.309	-0.266
2067	XLOC_036576	RPL9	chr4	-	39456483	39456564	39458025	39458158	39456152	39456269	39459205	39459301	2067	693241	54,33	43,47,204,40,313	18,23,39,25,39	204	148	2.53816e-06	0.000380235	0.903,0.841	0.634,0.597,0.791,0.537,0.853	0.19
5321	XLOC_017253	ZNF75A	chr16	+	3361752	3361948	3366911	3367022	3358312	3358836	3367189	3372436	5321	29,51	40,68	37,25,37,64,25	28,7,11,16,13	267	182	2.59734e-06	0.000380235	0.331,0.338	0.474,0.709,0.696,0.732,0.567	-0.301
4614	XLOC_023360	FCGRT	chr19	+	50017467	50017743	50027763	50028033	50017138	50017390	50028713	50028830	4614	734381	1502929	1.23022e+17	1.82531e+19	347	341	2.81029e-06	0.000407296	0.324,0.287	0.398,0.403,0.396,0.408,0.43	-0.102
12525	XLOC_001611	NOC2L	chr1	-	881552	881666	881781	881925	880897	881033	883510	883612	12525	123,28	140,39	193232131166228	116,153,85,80,123	215	185	3.01333e-06	0.000428159	0.431,0.382	0.589,0.566,0.57,0.641,0.615	-0.19
470	XLOC_013510	DHRS4L2	chr14	+	24464240	24464342	24470592	24470726	24459390	24459568	24473545	24473601	470	36,12	29,6	49110129109166	13,10,20,42,14	137	169	3.05811e-06	0.000430303	0.605,0.712	0.823,0.931,0.888,0.762,0.936	-0.21
3276	XLOC_026169	INPP5D	chr2	+	234106740	234107022	234112771	234113363	234104044	234104141	234115351	234117564	3276	66,43	41,44	188,57,53,46,172	328,137,85,221,409	353	663	3.34939e-06	0.000466757	0.751,0.647	0.518,0.439,0.539,0.281,0.441	0.255
704	XLOC_032874	ARIH2	chr3	+	48960180	48960244	48964894	48965246	48955250	48956431	48982568	48982614	704	3,2	190115	43,51,15,26,88	364475217354662	68	377	3.58542e-06	0.00049489	0.08,0.088	0.396,0.373,0.277,0.289,0.424	-0.268
892	XLOC_034136	PLSCR1	chr3	-	146243391	146243434	146246400	146246618	146239330	146239492	146251256	146251337	892	456360	16,13	459744462408241	67,82,45,26,88	278	61	3.69944e-06	0.000505812	0.862,0.859	0.601,0.666,0.693,0.775,0.375	0.239
7901	XLOC_009986	DNM1L	chr12	+	32890798	32890876	32891197	32891230	32890038	32890095	32892997	32893174	7901	2,5	23,28	17,28,32,29,18	38,35,25,27,18	107	26	4.40826e-06	0.000597092	0.021,0.042	0.098,0.163,0.237,0.207,0.195	-0.148
11785	XLOC_023836	KEAP1	chr19	-	10599867	10600044	10600323	10600529	10596795	10597494	10602252	10602938	11785	66,24	156133	233184132232188	304271166305243	277	248	5.48106e-06	0.00072878	0.275,0.139	0.407,0.378,0.416,0.405,0.409	-0.196
14107	XLOC_002900	FAIM3	chr1	-	207085074	207085297	207087103	207087439	207075864	207078492	207095162	207098089	14107	30,70	0,0	62,33,62,14,62	7,21,4,5,30	407	294	5.53765e-06	0.000729611	1.0,1.0	0.865,0.532,0.918,0.669,0.599	0.283
12277	XLOC_024222	GMFG	chr19	-	39825900	39825950	39826613	39826696	39820183	39820266	39832150	39832719	12277	3,0	26,28	19,8,2,9,27	17,11,8,26,32	143	77	5.75792e-06	0.000748143	0.058,0.0	0.376,0.281,0.119,0.157,0.312	-0.22
8492	XLOC_015831	ISG20	chr15	+	89179397	89179523	89182190	89182307	89178437	89178931	89195340	89195541	8492	1,1	9,4	39,32,38,26,53	15,14,8,4,18	197	188	6.10998e-06	0.000783645	0.096,0.193	0.713,0.686,0.819,0.861,0.738	-0.619
14388	XLOC_041187	CNPY3	chr6	+	42905827	42905945	42906305	42911708	42894870	42897459	42929949	42930077	14388	143,50	74863362	182232137174190	6.40966e+19	189	5474	6.319e-06	0.000796925	0.356,0.301	0.451,0.504,0.454,0.441,0.452	-0.132
2068	XLOC_036576	RPL9	chr4	-	39458025	39458158	39459205	39459301	39456483	39456564	39459813	39459929	2068	120134	1686448	122,124,84,121,131	12,27,389,13,686	159	193	7.32474e-06	0.000907328	0.08,0.266	0.925,0.848,0.208,0.919,0.188	-0.445
2966	XLOC_014395	ACYP1	chr14	-	75523149	75523263	75528386	75528465	75519927	75520362	75530172	75530264	2966	71,57	18,32	43,42,47,130,100	8,9,4,6,7	144	185	7.58322e-06	0.000931386	0.835,0.696	0.874,0.857,0.938,0.965,0.948	-0.151
703	XLOC_032874	ARIH2	chr3	+	48960180	48960244	48964894	48965246	48954924	48956431	48999044	48999112	703	3,2	192115	43,50,15,25,88	390498232364695	90	399	8.07393e-06	0.000983324	0.065,0.072	0.328,0.308,0.223,0.233,0.36	-0.222
1269	XLOC_031854	BID	chr22	-	18226568	18226779	18232870	18232940	18222114	18222254	18257146	18257261	1269	61,27	199,87	88,93,59,83,120	565685430492785	126	282	8.37911e-06	0.00101199	0.407,0.41	0.258,0.233,0.235,0.274,0.255	0.157
6716	XLOC_030894	PRMT2	chr21	+	48078656	48078832	48083294	48083466	48069486	48069651	48084206	48085985	6716	602712	192296	386654418766684	247442318353363	247	243	8.53681e-06	0.00102251	0.755,0.703	0.606,0.593,0.564,0.681,0.65	0.11
1352	XLOC_045914	LOC401320	chr7	-	30590933	30591095	30591715	30591795	30590251	30590397	30601081	30601744	1352	93,41	8,8	21,35,6,16,27	18,10,1,13,15	146	233	9.69184e-06	0.00114882	0.949,0.891	0.651,0.848,0.905,0.663,0.742	0.158
4330	XLOC_007536	MS4A7	chr11	+	60154189	60154246	60160157	60160259	60150601	60150761	60162418	60163426	4330	169259	19,13	31,65,86,11,15	9,14,17,10,1	100	173	9.74987e-06	0.00114882	0.939,0.972	0.856,0.889,0.897,0.656,0.963	0.103
13038	XLOC_007396	CD44	chr11	+	35229651	35229753	35240862	35240934	35211381	35211612	35250675	35253949	13038	4,9	1,3	3,1,0,1,2	13,8,9,10,9	173	130	1.03347e-05	0.0012079	0.75,0.693	0.148,0.086,0.0,0.07,0.143	0.632
13523	XLOC_001564	NLRP3	chr1	+	247592886	247593057	247597404	247597575	247587148	247588901	247607273	247607444	13523	68,14	158,54	211,168,128,65,62	224,161,181,93,56	242	242	1.08837e-05	0.00125189	0.301,0.206	0.485,0.511,0.414,0.411,0.525	-0.216
2122	XLOC_000457	SZT2	chr1	+	43870050	43870221	43880752	43880884	43869271	43869445	43881630	43881772	2122	57,6	4,2	16,27,10,17,11	15,26,12,13,15	242	203	1.40218e-05	0.00156322	0.923,0.716	0.472,0.466,0.411,0.523,0.381	0.369
161	XLOC_020823	SLC25A19	chr17	-	73273433	73273564	73282713	73282883	73269060	73269720	73284582	73284672	161	125140	352343	167212137207104	259365243304132	239	200	1.44509e-05	0.00159875	0.229,0.255	0.35,0.327,0.321,0.363,0.397	-0.11
7299	XLOC_020949	DCXR	chr17	-	79994259	79994324	79994419	79994519	79994066	79994184	79994596	79994639	7299	74,22	178108	156243130149115	253346194234164	122	67	1.55285e-05	0.00166707	0.186,0.101	0.253,0.278,0.269,0.259,0.278	-0.124
8229	XLOC_017629	PRMT7	chr16	+	68345944	68346079	68349799	68349977	68344876	68345002	68355328	68355365	8229	65,28	92,51	17,31,18,47,22	49,109,51,165,116	151	194	1.54808e-05	0.00166707	0.476,0.414	0.308,0.268,0.312,0.268,0.196	0.175
4610	XLOC_023360	FCGRT	chr19	+	50017138	50017390	50028713	50028830	50016435	50016730	50029266	50029685	4610	541266	642460	7661450907604490	7181179805519430	323	188	1.59546e-05	0.00170022	0.329,0.252	0.383,0.417,0.396,0.404,0.394	-0.108
8357	XLOC_019660	MGC57346	chr17	+	43707269	43707524	43713648	43714767	43699273	43699407	43723266	43723598	8357	104,54	398311	79,220,83,223,104	273,348,82,479,240	326	1190	1.78363e-05	0.00184644	0.488,0.388	0.514,0.698,0.787,0.63,0.613	-0.21
7004	XLOC_050217	SURF2	chr9	+	136224586	136224690	136226825	136227005	136223789	136223944	136227140	136227310	7004	79,15	185,47	188197169118140	226233186155216	175	251	1.79771e-05	0.00184781	0.38,0.314	0.544,0.548,0.566,0.522,0.482	-0.185
13144	XLOC_002792	SWT1	chr1	-	185274667	185274775	185275616	185275757	185270565	185270695	185276145	185276271	13144	14,12	80127	58,113,48,47,53	179301178175112	212	179	1.95859e-05	0.00198503	0.129,0.074	0.215,0.241,0.185,0.185,0.285	-0.121
2089	XLOC_014110	RBM23	chr14	-	23377541	23377589	23378691	23378804	23375403	23375577	23388207	23388396	2089	106153	31,44	108,117,77,87,44	55,74,58,44,61	184	82	2.09733e-05	0.00211088	0.604,0.608	0.467,0.413,0.372,0.468,0.243	0.213
6619	XLOC_020960	C17orf62	chr17	-	80407045	80407168	80407306	80407356	80405455	80405497	80408575	80408707	6619	45,2	425,47	7,5,6,11,2	289313224258220	43	144	2.11386e-05	0.00211284	0.262,0.125	0.075,0.051,0.082,0.125,0.03	0.121
14158	XLOC_017560	HERPUD1	chr16	+	56973806	56974157	56976043	56976149	56973148	56973271	56977037	56977793	14158	176108	90,70	1.29916e+16	412477284211247	422	177	2.18476e-05	0.00213945	0.451,0.393	0.569,0.584,0.552,0.565,0.563	-0.145
898	XLOC_034136	PLSCR1	chr3	-	146239619	146239840	146243391	146243434	146234792	146234954	146251256	146251337	898	29,20	223157	100,130,68,53,154	308448315215173	61	281	2.29449e-05	0.00223182	0.375,0.37	0.599,0.572,0.499,0.532,0.804	-0.229
6624	XLOC_015695	KIF23	chr15	+	69733106	69733418	69737128	69737380	69732646	69732826	69738347	69738430	6624	15,49	74218	62,69,24,83,43	118,119,82,173,92	374	314	2.49909e-05	0.00239863	0.145,0.159	0.306,0.327,0.197,0.287,0.282	-0.128
6715	XLOC_030894	PRMT2	chr21	+	48078656	48078832	48083294	48083466	48068369	48068531	48084206	48085985	6715	304373	188280	202310191388338	231428308333344	247	243	2.66677e-05	0.00252611	0.614,0.567	0.462,0.416,0.379,0.534,0.492	0.134
10348	XLOC_010387	FAM216A	chr12	+	110922882	110923004	110924129	110924259	110910882	110910923	110924338	110924522	10348	14,8	99,49	58,68,47,86,69	157145103224164	142	150	2.81286e-05	0.00261657	0.13,0.147	0.281,0.331,0.325,0.289,0.308	-0.168
10565	XLOC_045118	STARD3NL	chr7	+	38218691	38218747	38247047	38247330	38217807	38218022	38253957	38254035	10565	33,17	405248	8,12,7,8,26	376550351355433	84	340	2.81643e-05	0.00261657	0.248,0.217	0.079,0.081,0.075,0.084,0.196	0.129
3103	XLOC_010311	ELK3	chr12	+	96591803	96591920	96617342	96617551	96588159	96588483	96640717	96641512	3103	5,17	150121	31,59,79,22,124	161221261145311	188	280	3.03986e-05	0.00274691	0.047,0.173	0.223,0.284,0.311,0.184,0.373	-0.165
5422	XLOC_002965	NA	chr1	-	224152028	224152241	224152287	224152411	224149778	224149975	224161683	224161748	5422	36,12	3,1	9,7,2,3,7	9,4,2,4,4	168	257	3.0178e-05	0.00274691	0.948,0.948	0.605,0.728,0.605,0.534,0.728	0.308
5444	XLOC_005048	CSGALNACT2	chr10	+	43655941	43656043	43659313	43659492	43654162	43654379	43662451	43662546	5444	1,0	39,28	19,16,25,8,23	51,82,73,32,56	173	250	3.01575e-05	0.00274691	0.036,0.0	0.35,0.22,0.331,0.265,0.372	-0.29
9559	XLOC_002739	KIAA0040	chr1	-	175129476	175130282	175135697	175135873	175126121	175127093	175146746	175146820	9559	86,82	138151	42,51,33,66,100	111165107256290	229	859	3.00885e-05	0.00274691	0.7,0.671	0.587,0.537,0.536,0.492,0.564	0.142
12107	XLOC_031934	IGLL1	chr22	-	24025911	24026054	24036305	24037704	24002051	24002187	24042912	24043032	12107	353172	211,73	671364315315471	92,105,132,103,93	1470	214	3.31826e-05	0.0029504	0.196,0.255	0.515,0.335,0.258,0.308,0.424	-0.142
3298	XLOC_046166	SAMD9	chr7	-	92774697	92774845	92776195	92776459	92774044	92774146	92777506	92777701	3298	50,0	79,54	55,61,24,118,70	44,36,30,98,46	335	219	3.51678e-05	0.00310785	0.293,0.0	0.45,0.526,0.343,0.44,0.499	-0.305
4333	XLOC_007536	MS4A7	chr11	+	60154189	60154246	60156862	60157069	60152560	60152695	60160157	60160259	4333	90,45	707875	91,172,218,11,31	378755909124151	100	278	3.66381e-05	0.00319877	0.261,0.125	0.401,0.388,0.4,0.198,0.363	-0.157
2069	XLOC_036576	RPL9	chr4	-	39458025	39458158	39459205	39459301	39456152	39456269	39459813	39459929	2069	110134	660204	121,121,86,123,129	8,22,171,11,280	170	204	4.37632e-05	0.00368756	0.167,0.441	0.948,0.868,0.376,0.931,0.356	-0.392
11230	XLOC_002546	C1orf43	chr1	-	154186932	154187050	154192311	154192413	154186368	154186422	154192817	154193273	11230	241228	357392	174,232,190,225,76	436630492431449	135	151	4.52613e-05	0.00374841	0.43,0.394	0.309,0.292,0.302,0.369,0.159	0.126
4317	XLOC_047560	PCM1	chr8	+	17838099	17838264	17840741	17840798	17829837	17830196	17842955	17843128	4317	119,98	32,21	131,107,30,108,82	5,6,7,7,6	236	100	4.50174e-05	0.00374841	0.612,0.664	0.917,0.883,0.645,0.867,0.853	-0.195
10217	XLOC_010463	RNF10	chr12	+	121008993	121009094	121013433	121013491	121004627	121004783	121014392	121015397	10217	262173	5,10	193154132202136	13,32,5,20,35	172	102	4.57827e-05	0.00377005	0.969,0.911	0.898,0.741,0.94,0.857,0.697	0.113
12318	XLOC_024222	GMFG	chr19	-	39826074	39826171	39826613	39826681	39823716	39823766	39832150	39832719	12318	6,3	74,41	28,13,20,43,38	78,58,68,75,140	80	128	4.90605e-05	0.00395019	0.115,0.105	0.365,0.264,0.32,0.478,0.303	-0.236
4907	XLOC_001499	NTPCR	chr1	+	233092092	233092189	233105654	233105864	233086306	233086490	233113908	233114371	4907	156,78	378756	22,36,22,66,48	676820442845565	170	281	4.89945e-05	0.00395019	0.406,0.146	0.051,0.068,0.076,0.114,0.123	0.19
6676	XLOC_041269	PHF3	chr6	+	64389900	64390062	64394029	64395812	64356431	64356700	64401626	64401933	6676	54,24	1266933	73,80,62,52,91	9.44993e+16	233	1854	5.07756e-05	0.00404336	0.253,0.17	0.381,0.391,0.316,0.298,0.365	-0.139
12317	XLOC_024222	GMFG	chr19	-	39826074	39826171	39826613	39826696	39823716	39823766	39832150	39832719	12317	7,3	74,41	29,13,19,43,44	78,58,68,75,140	110	128	5.56923e-05	0.00438668	0.099,0.078	0.302,0.207,0.245,0.4,0.268	-0.196
1096	XLOC_016090	ATP8B4	chr15	-	50330964	50331026	50336790	50336889	50310292	50311173	50339547	50339661	1096	254,72	52,6	90,10,7,169,86	0,0,0,6,6	170	110	5.60111e-05	0.00438794	0.76,0.886	1.0,1.0,1.0,0.948,0.903	-0.147
10289	XLOC_036748	SNCA	chr4	-	90749293	90749335	90756697	90756843	90743396	90743539	90758112	90758622	10289	95,22	74,46	284437176398315	116,202,85,174,138	217	70	5.94055e-05	0.00459661	0.293,0.134	0.441,0.411,0.4,0.425,0.424	-0.207
11137	XLOC_007515	FAM111B	chr11	+	58876140	58876185	58877012	58877179	58874657	58874769	58891651	58894888	11137	4,11	20,84	21,19,17,20,41	58,24,56,25,30	76	238	5.91451e-05	0.00459661	0.385,0.291	0.531,0.713,0.487,0.715,0.811	-0.313
6694	XLOC_035930	RBPJ	chr4	+	26322321	26322437	26364067	26364250	26321331	26321510	26387974	26388013	6694	5,5	177,82	18,16,17,10,3	79,104,60,90,61	134	201	5.96262e-05	0.00459661	0.041,0.084	0.255,0.188,0.298,0.143,0.069	-0.128
2967	XLOC_014395	ACYP1	chr14	-	75523149	75523263	75528386	75528465	75519927	75520362	75530656	75530756	2967	34,36	8,17	24,31,36,78,81	2,2,4,3,8	144	185	6.19131e-05	0.00474765	0.845,0.731	0.939,0.952,0.92,0.971,0.929	-0.154
9348	XLOC_010321	SLC25A3	chr12	+	98989504	98989626	98991633	98991813	98987752	98987913	98992299	98992481	9348	213,60	497339	7571291816941860	1.18518e+19	193	251	6.45406e-05	0.00487181	0.358,0.187	0.454,0.477,0.441,0.486,0.462	-0.192
9919	XLOC_005820	NA	chr10	-	64976966	64977091	64979637	64979743	64975022	64975215	65024410	65024524	9919	48,27	151,69	110,76,96,55,139	143,90,135,125,166	177	196	7.48948e-05	0.0055099	0.26,0.302	0.46,0.483,0.441,0.328,0.481	-0.158
9281	XLOC_020802	CD300C	chr17	-	72533872	72534062	72538999	72539126	72530219	72530870	72540747	72541086	9281	27,71	2,13	61,71,47,12,16	28,54,24,3,8	198	261	7.6007e-05	0.00556348	0.947,0.878	0.742,0.634,0.721,0.841,0.725	0.18
10623	XLOC_020750	GH1	chr17	-	62007433	62007745	62008694	62008748	62007129	62007248	62009554	62010957	10623	237492	19134514	7195329503211210	4.09527e+19	94	383	7.75145e-05	0.00561709	0.335,0.308	0.417,0.441,0.416,0.348,0.541	-0.111
8228	XLOC_017629	PRMT7	chr16	+	68345944	68346079	68349799	68349977	68344876	68345002	68362968	68363077	8228	62,29	72,43	17,29,18,47,22	39,82,38,132,96	206	249	7.7399e-05	0.00561709	0.51,0.449	0.345,0.299,0.364,0.301,0.217	0.174
4270	XLOC_039155	FAM172A	chr5	-	93392783	93392908	93410350	93410474	93388830	93388932	93447215	93447404	4270	74,54	20,7	53,70,50,74,108	0,4,3,6,4	195	196	8.17546e-05	0.00589487	0.788,0.886	1.0,0.946,0.944,0.925,0.964	-0.119
2106	XLOC_006030	PIK3AP1	chr10	-	98369468	98369624	98376395	98376468	98363735	98363806	98380108	98380517	2106	37,50	113195	46,35,43,40,74	78,83,82,55,122	111	206	8.23674e-05	0.00590966	0.378,0.322	0.523,0.439,0.493,0.574,0.53	-0.162
8716	XLOC_026897	ZEB2	chr2	-	145153978	145154159	145155867	145157837	145141941	145147595	145158765	145158874	8716	24572003	183108	1.91914e+19	214132105181118	2041	252	8.39989e-05	0.00596763	0.624,0.696	0.525,0.56,0.584,0.551,0.523	0.111
5839	XLOC_033473	IL1RAP	chr3	+	190268130	190268294	190273918	190274005	190231839	190232008	190282077	190282142	5839	9,2	25,2	0,0,1,0,1	19,12,12,11,81	208	133	8.61834e-05	0.00609295	0.187,0.39	0.0,0.0,0.051,0.0,0.008	0.277
1349	XLOC_045914	LOC401320	chr7	-	30590933	30591011	30591715	30591795	30590251	30590397	30601081	30601744	1349	93,41	7,0	21,35,6,16,27	9,7,0,7,8	146	142	9.87216e-05	0.00687871	0.928,1.0	0.694,0.829,1.0,0.69,0.766	0.168
2000	XLOC_052380	ALG13	chrX	+	110925359	110925463	110925463	110925522	110924345	110924527	110928192	110928331	2000	124,59	138,68	88,99,70,107,90	170306143156164	175	104	0.000100185	0.00691421	0.348,0.34	0.235,0.161,0.225,0.29,0.246	0.113
2404	XLOC_010212	CAND1	chr12	+	67698384	67698526	67698883	67700377	67696102	67696395	67701176	67701272	2404	7,8	435558	29,52,16,49,26	835743513946738	213	1565	0.000102338	0.00702934	0.106,0.095	0.203,0.34,0.186,0.276,0.206	-0.142
1351	XLOC_045914	LOC401320	chr7	-	30590933	30591011	30591715	30591795	30590251	30590397	30603346	30603614	1351	61,25	7,0	8,10,5,5,11	9,6,0,4,9	146	142	0.000103834	0.00709841	0.894,1.0	0.464,0.618,1.0,0.549,0.543	0.312
10415	XLOC_033608	COLQ	chr3	-	15631046	15631119	15633106	15633187	15624383	15624496	15637890	15637931	10415	51,46	28,11	46,95,42,96,77	6,8,5,14,3	97	81	0.000106364	0.00717739	0.603,0.777	0.865,0.908,0.875,0.851,0.955	-0.201
1415	XLOC_039096	POC5	chr5	-	75003561	75003700	75008678	75008776	75001528	75001612	75013130	75013342	1415	75,48	34,19	12,18,21,66,30	7,28,40,68,30	162	202	0.000106351	0.00717739	0.733,0.759	0.681,0.445,0.396,0.548,0.555	0.221
6559	XLOC_018305	ACD	chr16	-	67692457	67692544	67692622	67692719	67691888	67692265	67692830	67692982	6559	142,45	188,75	203283189222198	170289136120179	170	160	0.000106475	0.00717739	0.416,0.361	0.529,0.48,0.567,0.635,0.51	-0.156
10800	XLOC_007508	CTNND1	chr11	+	57505079	57505140	57510334	57510456	57479911	57480279	57556508	57556627	10800	185197	98,47	203264132296184	136187151169141	108	193	0.000107444	0.00720923	0.771,0.882	0.727,0.716,0.61,0.758,0.7	0.124
11686	XLOC_020211	ZSWIM7	chr17	-	15880892	15881014	15881113	15881227	15879561	15880406	15881357	15881477	11686	80,38	0,3	32,54,39,125,40	13,22,5,3,17	185	193	0.000112047	0.00739222	1.0,0.93	0.72,0.719,0.891,0.978,0.711	0.161
11827	XLOC_026418	HEATR5B	chr2	-	37217790	37217942	37227728	37227956	37215788	37216002	37229448	37229715	11827	135,47	105,38	102,123,119,93,158	47,61,52,32,57	299	223	0.000112212	0.00739222	0.49,0.48	0.618,0.601,0.631,0.684,0.674	-0.157
1360	XLOC_045914	LOC401320	chr7	-	30618846	30618930	30624326	30624424	30617264	30617707	30624945	30625095	1360	3,7	61,56	24,7,25,14,8	24,49,23,47,31	170	154	0.000110735	0.00739222	0.043,0.102	0.475,0.115,0.496,0.212,0.189	-0.225
8629	XLOC_010820	SCAF11	chr12	-	46318510	46318857	46319924	46322642	46316718	46316937	46325288	46325395	8629	39483618	550434	3.94639e+19	251351217480400	2789	418	0.000111719	0.00739222	0.518,0.555	0.702,0.626,0.699,0.574,0.598	-0.103
13395	XLOC_052138	WAS	chrX	+	48547204	48547455	48547708	48547823	48546688	48546842	48549497	48549818	13395	52,5	82103	101,116,47,105,54	93,123,68,123,69	322	186	0.000116264	0.00760813	0.268,0.027	0.385,0.353,0.285,0.33,0.311	-0.185
3296	XLOC_046166	SAMD9	chr7	-	92774697	92774893	92776195	92776459	92774044	92774146	92777506	92777773	3296	50,0	94,59	55,61,24,118,70	56,49,38,124,62	335	267	0.000116539	0.00760813	0.298,0.0	0.439,0.498,0.335,0.431,0.474	-0.286
13394	XLOC_052138	WAS	chrX	+	48547048	48547455	48547708	48547823	48546442	48546842	48549497	48549818	13394	108,5	82103	154,208,88,236,122	93,123,68,123,69	478	186	0.000119483	0.00766222	0.339,0.019	0.392,0.397,0.335,0.427,0.408	-0.213
6625	XLOC_015695	KIF23	chr15	+	69733106	69733418	69737128	69737380	69732242	69732416	69738347	69738430	6625	12,37	58186	49,58,19,64,39	97,103,78,155,77	374	314	0.000119207	0.00766222	0.148,0.143	0.298,0.321,0.17,0.257,0.298	-0.123
8456	XLOC_041198	ABCC10	chr6	+	43399879	43401098	43402358	43403645	43395291	43395705	43403875	43403985	8456	212,23	67,4	78,154,144,80,166	81,75,96,67,91	1290	1358	0.000118414	0.00766222	0.769,0.858	0.503,0.684,0.612,0.557,0.658	0.211
1097	XLOC_016090	ATP8B4	chr15	-	50330964	50331026	50366323	50366382	50310292	50311173	50399135	50399205	1097	165,58	53,6	62,10,8,112,47	0,0,0,6,5	82	88	0.000123807	0.00784862	0.77,0.912	1.0,1.0,1.0,0.952,0.91	-0.131
3196	XLOC_011311	MPHOSPH9	chr12	-	123687170	123687631	123687796	123687922	123686710	123686866	123694602	123694709	3196	53,35	317233	35,28,15,45,34	446366252417386	197	532	0.000134215	0.00842399	0.311,0.289	0.175,0.171,0.138,0.226,0.192	0.12
6670	XLOC_000449	ZNF691	chr1	+	43314961	43315084	43315235	43315413	43312243	43312328	43316620	43319041	6670	42,41	35,49	57,18,23,25,14	12,1,5,12,10	187	242	0.000134268	0.00842399	0.608,0.52	0.86,0.959,0.856,0.729,0.644	-0.246
12429	XLOC_033791	UBA7	chr3	-	49847695	49847861	49847949	49848105	49847410	49847616	49848184	49848265	12429	379158	510236	308403244499462	305373242433416	216	226	0.000136232	0.00850268	0.437,0.412	0.514,0.531,0.513,0.547,0.537	-0.104
1359	XLOC_045914	LOC401320	chr7	-	30618846	30618930	30624326	30624424	30608448	30608605	30624945	30625095	1359	3,7	45,37	24,7,25,16,9	16,25,13,35,24	170	154	0.000137924	0.00854244	0.057,0.146	0.576,0.202,0.635,0.293,0.254	-0.291
4973	XLOC_026359	PREB	chr2	-	27354877	27354950	27355097	27355271	27353624	27354376	27355470	27355595	4973	83,82	13,17	59,38,54,93,38	0,4,5,0,1	245	132	0.00014468	0.00881028	0.775,0.722	1.0,0.837,0.853,1.0,0.953	-0.18
3774	XLOC_048311	ATP6V1H	chr8	-	54656136	54656250	54708206	54708399	54628102	54628584	54714358	54714456	3774	99,96	216181	140194133138112	168200153202159	264	185	0.000151935	0.00915018	0.243,0.271	0.369,0.405,0.379,0.324,0.33	-0.104
7303	XLOC_024141	IGFLR1	chr19	-	36230610	36230989	36231280	36231465	36230150	36230527	36231924	36232124	7303	32,0	457,55	44,75,41,67,54	359646215346312	256	450	0.000152156	0.00915018	0.11,0.0	0.177,0.169,0.251,0.254,0.233	-0.162
896	XLOC_034136	PLSCR1	chr3	-	146239619	146239840	146243391	146243434	146239330	146239492	146251256	146251337	896	16,13	359278	67,82,45,26,88	498704533352270	61	281	0.000152108	0.00915018	0.17,0.177	0.383,0.349,0.28,0.254,0.6	-0.2
7445	XLOC_041005	HLA-F	chr6	+	29911898	29912174	29912276	29912393	29911044	29911320	29912835	29912868	7445	105432056	2651850	8.70072e+20	8.87147e+18	288	129	0.000153664	0.00920267	0.64,0.52	0.815,0.686,0.757,0.727,0.614	-0.14
10624	XLOC_020750	GH1	chr17	-	62007433	62007745	62008694	62008745	62007129	62007248	62009554	62009704	10624	223434	19134514	5975137873061080	4.09527e+19	88	383	0.000159271	0.00949923	0.337,0.295	0.388,0.448,0.387,0.352,0.529	-0.105
7478	XLOC_012592	TFDP1	chr13	+	114290848	114291015	114292132	114292211	114290291	114290443	114294434	114297771	7478	151268	92206	204289226267249	91,126,66,132,113	238	144	0.000162055	0.00962567	0.498,0.44	0.576,0.581,0.674,0.55,0.571	-0.121
12859	XLOC_047729	UBXN2B	chr8	+	59347416	59347507	59352191	59352329	59346953	59347063	59358465	59358627	12859	20,14	10,2	8,5,20,10,12	42,17,16,17,26	168	209	0.000175353	0.0102152	0.713,0.897	0.192,0.268,0.609,0.423,0.365	0.434
9564	XLOC_041927	TAF11	chr6	-	34847743	34847840	34848065	34848153	34845554	34846497	34850708	34850857	9564	37,53	46,75	73,100,66,78,81	44,91,36,58,27	162	170	0.000174933	0.0102152	0.458,0.426	0.635,0.536,0.658,0.585,0.759	-0.193
12257	XLOC_052143	PQBP1	chrX	+	48755774	48755859	48758466	48758578	48755184	48755376	48759206	48759319	12257	63,55	1132573	260,71,54,81,656	8.081e+16	156	183	0.000186458	0.0107235	0.061,0.101	0.274,0.077,0.09,0.095,0.386	-0.103
1078	XLOC_045966	POLR2J4	chr7	-	44027276	44027487	44027684	44027846	44026199	44026276	44053191	44053278	1078	39,3	114,38	40,45,31,47,67	49,40,48,76,73	213	262	0.000194544	0.0111005	0.296,0.089	0.501,0.581,0.443,0.432,0.53	-0.305
6493	XLOC_016213	TLE3	chr15	-	70343729	70343806	70344712	70344863	70337877	70342543	70345565	70345713	6493	50,11	5,0	35,33,16,22,25	24,30,11,4,13	222	140	0.000199042	0.0112684	0.863,1.0	0.479,0.41,0.478,0.776,0.548	0.393
8271	XLOC_026435	THUMPD2	chr2	-	39996040	39996233	39998654	39998780	39995563	39995641	40006253	40006416	8271	41,8	16,13	50,75,85,85,51	5,6,3,3,23	183	250	0.000210013	0.0118432	0.778,0.457	0.932,0.945,0.975,0.975,0.752	-0.298
8748	XLOC_050404	APTX	chr9	-	32987541	32987729	32988080	32988127	32985968	32986028	32989756	32989893	8748	32,43	113194	20,35,12,20,28	138255100208240	48	227	0.000216888	0.0121836	0.573,0.512	0.407,0.394,0.362,0.313,0.356	0.176
9416	XLOC_036360	NA	chr4	+	174218945	174219128	174219265	174219448	174216914	174216994	174223197	174223315	9416	56,68	78,86	24,46,21,53,29	90,99,64,147,53	242	242	0.000218385	0.0122203	0.418,0.442	0.211,0.317,0.247,0.265,0.354	0.151
8750	XLOC_050404	APTX	chr9	-	32987541	32987840	32988080	32988127	32985968	32986028	32989756	32989893	8750	32,43	174269	20,35,12,20,28	219374157296291	48	338	0.000219815	0.012253	0.564,0.53	0.391,0.397,0.35,0.322,0.404	0.174
8268	XLOC_026435	THUMPD2	chr2	-	39996040	39996233	39998644	39998780	39995563	39995641	40006253	40006416	8268	44,8	16,13	55,78,88,97,56	5,6,3,3,23	193	250	0.000223435	0.0124071	0.781,0.444	0.934,0.944,0.974,0.977,0.759	-0.305
14923	XLOC_010573	ZNF140	chr12	+	133659688	133659815	133660051	133660147	133657858	133657915	133682095	133688419	14923	34,25	3,0	39,45,50,36,19	23,19,23,5,10	163	135	0.000229325	0.0125894	0.904,1.0	0.584,0.662,0.643,0.856,0.611	0.281
2180	XLOC_025629	EIF5B	chr2	+	100006180	100006312	100006681	100006864	99999242	99999384	100007006	100007168	2180	20,35	104166	63,66,42,73,40	170,148,89,197,110	203	254	0.00022917	0.0125894	0.194,0.209	0.317,0.358,0.371,0.317,0.313	-0.134
13628	XLOC_002534	S100A13	chr1	-	153599958	153600074	153603486	153603587	153598795	153599009	153604509	153604716	13628	4,0	54,47	7,15,10,15,17	54,55,42,28,85	172	187	0.000231936	0.0126847	0.075,0.0	0.124,0.229,0.206,0.368,0.179	-0.184
9937	XLOC_001385	HHAT	chr1	+	210591497	210591669	210637848	210637999	210577807	210578023	210686496	210686532	9937	8,2	13,27	13,23,15,18,39	4,23,8,8,16	187	166	0.000246937	0.013404	0.353,0.062	0.743,0.47,0.625,0.666,0.684	-0.43
6674	XLOC_041269	PHF3	chr6	+	64389900	64390062	64394029	64395812	64345699	64346055	64401626	64401933	6674	47,15	1265933	59,69,43,50,74	9.40996e+16	233	1854	0.000256599	0.0138249	0.228,0.113	0.333,0.355,0.243,0.29,0.318	-0.137
5612	XLOC_039246	IRF1	chr5	-	131808294	131820189	131821942	131822065	131761205	131807870	131822248	131822378	5612	79,80	54086056	199165116168282	7.17187e+19	194	11966	0.000257603	0.0138276	0.474,0.449	0.631,0.538,0.47,0.739,0.743	-0.163
13993	XLOC_047873	VPS13B	chr8	+	100519364	100519431	100519997	100520139	100515063	100515178	100523331	100523740	13993	71,23	34,33	47,38,44,72,68	11,7,2,23,15	120	213	0.000263067	0.0138899	0.788,0.553	0.884,0.906,0.975,0.847,0.889	-0.23
5423	XLOC_002965	NA	chr1	-	224152028	224152241	224152287	224152411	224150312	224150410	224161683	224161748	5423	27,12	3,1	6,9,6,4,4	10,4,3,4,4	168	257	0.000261405	0.0138899	0.932,0.948	0.479,0.775,0.754,0.605,0.605	0.296
13527	XLOC_001564	NLRP3	chr1	+	247592886	247593057	247597404	247597575	247587148	247588901	247611706	247612406	13527	64,14	123,46	204,151,124,60,49	202,133,164,76,42	242	242	0.000268664	0.0140569	0.342,0.233	0.502,0.532,0.431,0.441,0.538	-0.201
12579	XLOC_016272	TSPAN3	chr15	-	77348130	77348205	77348405	77348597	77346519	77346621	77363233	77363570	12579	78,30	65,49	220431229376267	123171114203138	263	136	0.000286445	0.0148797	0.383,0.24	0.48,0.566,0.51,0.489,0.5	-0.198
1074	XLOC_045966	POLR2J4	chr7	-	44053191	44053278	44054204	44054382	44027684	44027846	44056032	44056122	1074	149121	17,7	109,164,74,104,210	19,23,24,44,41	247	158	0.000295195	0.0152251	0.849,0.917	0.786,0.82,0.664,0.602,0.766	0.155
5319	XLOC_017253	ZNF75A	chr16	+	3362676	3362768	3366911	3367022	3361648	3361948	3367189	3372436	5319	28,27	40,62	28,9,26,26,22	28,7,11,16,13	170	182	0.000297763	0.015249	0.428,0.318	0.517,0.579,0.717,0.635,0.644	-0.245
5613	XLOC_039246	IRF1	chr5	-	131808294	131819767	131821942	131822065	131758188	131807870	131822248	131822378	5613	79,80	51305654	199165116168282	6.74683e+19	194	11544	0.000301682	0.0153413	0.478,0.457	0.637,0.543,0.472,0.742,0.746	-0.16
9963	XLOC_017670	DHODH	chr16	+	72048371	72048571	72050922	72051005	72045948	72046161	72057063	72057217	9963	127,80	11,8	125,202,74,198,81	3,3,1,4,4	271	152	0.00030148	0.0153413	0.866,0.849	0.959,0.974,0.976,0.965,0.919	-0.101
7828	XLOC_024066	ZNF43	chr19	-	22001896	22002023	22025946	22026128	22000689	22000788	22028231	22028308	7828	38,41	29,38	29,29,19,24,36	50,45,34,82,55	238	183	0.00030666	0.0154858	0.502,0.453	0.308,0.331,0.301,0.184,0.335	0.186
273	XLOC_029750	CDH26	chr20	+	58576397	58576466	58577867	58577921	58574640	58574718	58581767	58581842	273	3,8	16,51	15,24,29,27,22	31,40,21,50,46	93	63	0.000312154	0.0156002	0.113,0.096	0.247,0.289,0.483,0.268,0.245	-0.202
8367	XLOC_052269	JPX	chrX	+	73218602	73218679	73218788	73220331	73164418	73164497	73224104	73247609	8367	17,24	9981041	34,36,20,35,43	869781766859700	127	1601	0.000318658	0.0158161	0.177,0.225	0.33,0.368,0.248,0.339,0.436	-0.143
5381	XLOC_020539	PTGES3L-AARSD1	chr17	-	41103816	41103911	41105740	41105795	41102542	41102745	41106892	41106984	5381	77,80	262239	149176133152112	283371269275235	96	170	0.000320934	0.0158747	0.342,0.372	0.482,0.457,0.467,0.495,0.458	-0.115
8086	XLOC_010513	DDX55	chr12	+	124090619	124090706	124091978	124092070	124086619	124086803	124092146	124092209	8086	6,9	98,29	4,0,0,0,3	83,108,69,97,54	131	141	0.000322749	0.015906	0.062,0.25	0.049,0.0,0.0,0.0,0.056	0.135
7086	XLOC_045330	DMTF1	chr7	+	86794249	86794366	86795798	86795921	86792810	86792933	86800310	86800405	7086	102,73	74,56	45,54,47,85,62	51,71,92,92,105	188	194	0.000326651	0.0159399	0.587,0.574	0.477,0.44,0.345,0.488,0.379	0.155
7599	XLOC_019942	PGS1	chr17	+	76388556	76388746	76394332	76394432	76374729	76374889	76395428	76395618	7599	4,0	20,7	16,25,18,12,19	26,17,11,6,20	261	171	0.000325998	0.0159399	0.116,0.0	0.287,0.491,0.517,0.567,0.384	-0.391
13407	XLOC_030123	ZNFX1	chr20	-	47876999	47877114	47886478	47888287	47873953	47874201	47892315	47892424	13407	372311	71,49	712890787505646	73,63,127,39,36	1880	186	0.000348323	0.0168275	0.341,0.386	0.491,0.583,0.38,0.562,0.64	-0.168
14213	XLOC_007600	FERMT3	chr11	+	63997903	63998412	63999342	64000086	63997752	63997791	64000175	64000337	14213	9,0	195,46	26,8,10,21,23	121,166,89,189,64	527	762	0.000346388	0.0168275	0.063,0.0	0.237,0.065,0.14,0.138,0.342	-0.153
4303	XLOC_019937	AFMID	chr17	+	76198783	76198832	76201520	76201599	76187050	76187141	76201683	76201819	4303	0,4	37,28	6,6,4,11,13	18,13,10,26,7	83	143	0.000348002	0.0168275	0.0,0.198	0.365,0.443,0.408,0.422,0.762	-0.381
4461	XLOC_023668	TCF3	chr19	-	1612205	1612429	1615283	1615519	1609282	1611848	1615684	1615820	4461	27,1	117,22	67,61,98,71,141	156120136121291	307	295	0.000361158	0.0172748	0.182,0.042	0.292,0.328,0.409,0.361,0.318	-0.23
12149	XLOC_047686	AP3M2	chr8	+	42022588	42022674	42022944	42023078	42019798	42019936	42024681	42024889	12149	20,29	46101	61,35,37,36,33	95,47,37,43,50	158	205	0.000376145	0.0178472	0.361,0.271	0.454,0.491,0.565,0.521,0.461	-0.182
4688	XLOC_021810	ELP2	chr18	+	33718757	33718835	33721099	33721164	33718232	33718389	33722788	33722929	4688	62,33	13,4	65,68,50,94,63	4,1,3,2,3	142	116	0.000376819	0.0178472	0.796,0.871	0.93,0.982,0.932,0.975,0.945	-0.119
8134	XLOC_038142	PDCD6	chr5	+	304291	304336	311407	311517	272825	272887	314531	315089	8134	23,8	195150	40,50,21,185,54	206222134640288	46	151	0.000375313	0.0178472	0.279,0.149	0.389,0.425,0.34,0.487,0.381	-0.19
7709	XLOC_014130	AP1G2	chr14	-	24035770	24035895	24036319	24036528	24035486	24035628	24036947	24038926	7709	550276	83,98	452756327795731	210384188378292	280	196	0.000395174	0.0185348	0.823,0.663	0.601,0.58,0.549,0.596,0.637	0.15
272	XLOC_029750	CDH26	chr20	+	58576397	58576466	58577867	58577922	58574640	58574718	58581767	58581842	272	3,8	8,19	15,24,29,27,22	12,10,1,15,16	93	65	0.000404274	0.0189005	0.208,0.227	0.466,0.627,0.953,0.557,0.49	-0.401
11378	XLOC_047633	HMBOX1	chr8	+	28906806	28906911	28907718	28907770	28906476	28906565	28908534	28923130	11378	39,36	32,42	38,24,31,56,52	12,16,11,26,14	173	87	0.000408745	0.019048	0.38,0.301	0.614,0.43,0.586,0.52,0.651	-0.22
14379	XLOC_041187	CNPY3	chr6	+	42903311	42903408	42906305	42911708	42894870	42897459	42929949	42930077	14379	47,4	74863362	63,62,52,54,50	6.40966e+19	170	5474	0.000424157	0.01964	0.168,0.037	0.24,0.232,0.26,0.214,0.194	-0.125
6891	XLOC_040924	MRS2	chr6	+	24409688	24409801	24410954	24411027	24408635	24408672	24412449	24412623	6891	31,1	10,0	71,132,56,66,47	2,3,0,2,0	129	77	0.000434792	0.0200046	0.649,1.0	0.955,0.963,1.0,0.952,1.0	-0.149
1783	XLOC_038643	MIR5197	chr5	+	142987762	142987873	143020871	143021020	142985105	142985296	143042459	143042522	1783	3,41	0,0	40,8,31,15,53	11,9,13,5,14	153	191	0.000437149	0.0200494	1.0,1.0	0.819,0.526,0.749,0.789,0.825	0.258
1994	XLOC_052380	ALG13	chrX	+	110931114	110931276	110952192	110952276	110928192	110928331	110954902	110954953	1994	133,63	3,10	159264127145131	1,3,4,0,1	192	113	0.000445122	0.0201599	0.963,0.788	0.989,0.981,0.949,1.0,0.987	-0.106
9999	XLOC_038328	RAD17	chr5	+	68666861	68666998	68667860	68668044	68665638	68665760	68669656	68669914	9999	32,29	22,27	18,18,20,29,10	32,51,27,55,31	208	255	0.000445106	0.0201599	0.641,0.568	0.408,0.302,0.476,0.393,0.283	0.232
13381	XLOC_000007	LOC643837	chr1	+	784863	784982	787306	787490	783033	783186	788050	788146	13381	3,0	71,51	14,14,10,3,0	17,62,35,54,9	190	255	0.000468414	0.0208243	0.054,0.0	0.525,0.233,0.277,0.069,0.0	-0.194
3348	XLOC_026461	SRBD1	chr2	-	45715378	45715470	45773455	45773499	45704131	45704214	45773870	45773978	3348	10,10	52,78	0,3,4,2,7	71,116,61,97,80	65	161	0.000467289	0.0208243	0.323,0.241	0.0,0.06,0.14,0.049,0.178	0.197
9415	XLOC_036360	NA	chr4	+	174218945	174219128	174219265	174219448	174216546	174216677	174223197	174223315	9415	42,51	57,62	17,30,18,42,25	68,71,45,107,50	254	254	0.000473296	0.020977	0.424,0.451	0.2,0.297,0.286,0.282,0.333	0.158
11391	XLOC_030050	LOC388796	chr20	-	37050936	37051014	37054582	37054700	37049652	37049745	37055061	37055146	11391	92,18	403,24	17,36,17,56,12	33,28,12,20,2	182	135	0.000478896	0.0210323	0.145,0.357	0.276,0.488,0.512,0.675,0.817	-0.303
2200	XLOC_019402	MAP2K3	chr17	+	21205454	21205571	21215453	21215593	21204185	21204305	21216803	21216849	2200	9,8	100,43	54,69,44,21,44	189,172,177,73,93	142	165	0.000478036	0.0210323	0.095,0.178	0.249,0.318,0.224,0.251,0.355	-0.143
9728	XLOC_002311	CLCC1	chr1	-	109492441	109492543	109492930	109493070	109490232	109490340	109505982	109506111	9728	36,49	3,16	44,44,37,54,29	33,38,22,37,23	211	173	0.000478843	0.0210323	0.908,0.715	0.522,0.487,0.58,0.545,0.508	0.283
9279	XLOC_005582	ASB13	chr10	-	5690932	5691067	5693175	5693326	5683732	5683924	5694825	5695013	9279	4,0	18,9	18,30,3,31,10	18,19,5,17,14	222	206	0.000482534	0.021128	0.171,0.0	0.481,0.594,0.358,0.629,0.399	-0.407
5324	XLOC_017253	ZNF75A	chr16	+	3363048	3363175	3366911	3367022	3362676	3362768	3367189	3372436	5324	13,7	56,85	15,3,7,8,14	35,11,22,18,19	198	182	0.000484023	0.0211293	0.176,0.07	0.283,0.2,0.226,0.29,0.404	-0.158
9358	XLOC_022938	PGPEP1	chr19	+	18466704	18466821	18468192	18468425	18451407	18451525	18474200	18480763	9358	14,3	126,82	19,25,14,23,32	91,160,50,102,106	188	304	0.000498718	0.0217054	0.152,0.056	0.252,0.202,0.312,0.267,0.328	-0.168
1063	XLOC_033262	SLC25A36	chr3	+	140675368	140675533	140678304	140678382	140660642	140660937	140681968	140682069	1063	16,15	13,8	88,63,48,86,120	22,2,14,17,23	236	142	0.000513754	0.0222264	0.425,0.53	0.706,0.95,0.674,0.753,0.758	-0.291
4870	XLOC_020301	RAB34	chr17	-	27043920	27044012	27044230	27044443	27042817	27042919	27045387	27045719	4870	31,0	11,3	167200101203203	4,13,7,3,5	284	170	0.000515655	0.0222422	0.628,0.0	0.962,0.902,0.896,0.976,0.96	-0.625
5339	XLOC_048440	TRIQK	chr8	-	93933730	93933888	93966633	93966792	93929156	93929238	93978234	93978372	5339	87,42	12,0	42,64,30,78,26	8,25,11,18,13	220	219	0.000521997	0.0223165	0.878,1.0	0.839,0.718,0.731,0.812,0.666	0.186
9321	XLOC_014181	BAZ1A	chr14	-	35295218	35295362	35331249	35331528	35280140	35280242	35343697	35343868	9321	69,36	93,66	126136118139139	114110110112123	350	215	0.000521586	0.0223165	0.313,0.251	0.404,0.432,0.397,0.433,0.41	-0.133
2475	XLOC_002015	PPIEL	chr1	-	39989478	39989568	39990507	39990729	39987951	39988177	39994726	39994836	2475	80,47	8,2	20,25,14,57,52	2,7,5,29,14	293	166	0.000525602	0.0223389	0.85,0.93	0.85,0.669,0.613,0.527,0.678	0.223
3788	XLOC_002840	PTPN7	chr1	-	202126866	202126951	202128408	202128469	202124660	202124737	202129672	202130810	3788	17,9	78173	36,46,40,43,62	128,188,80,165,149	93	141	0.000524282	0.0223389	0.248,0.073	0.299,0.271,0.431,0.283,0.387	-0.174
7645	XLOC_042217	AKD1	chr6	-	109940294	109940439	109954125	109954306	109935587	109935683	109954386	109954526	7645	4,4	21,18	13,20,9,9,13	7,20,13,14,12	252	216	0.000527872	0.0223697	0.14,0.16	0.614,0.462,0.372,0.355,0.481	-0.307
3026	XLOC_021936	ENOSF1	chr18	-	694247	694334	697239	697355	691203	693908	706469	706578	3026	32,57	47,73	72,117,69,189,111	53,89,56,151,53	187	160	0.000534127	0.0225556	0.368,0.401	0.538,0.529,0.513,0.517,0.642	-0.163
10256	XLOC_019635	C17orf53	chr17	+	42228331	42228412	42232653	42232779	42225225	42226395	42235200	42235309	10256	0,1	9,69	7,16,11,7,0	43,27,30,36,18	148	197	0.000556117	0.0231493	0.0,0.019	0.178,0.441,0.328,0.206,0.0	-0.221
5326	XLOC_017253	ZNF75A	chr16	+	3363048	3363175	3366938	3367022	3362676	3362768	3367189	3372436	5326	13,7	35,55	15,3,7,8,14	22,4,9,15,12	198	154	0.000558365	0.0231493	0.224,0.09	0.347,0.368,0.377,0.293,0.476	-0.215
2090	XLOC_014110	RBM23	chr14	-	23377541	23377589	23378691	23378804	23375403	23375577	23380536	23380612	2090	179248	34,44	214,231,155,168,78	56,78,61,48,68	168	66	0.000574886	0.0236029	0.674,0.689	0.6,0.538,0.5,0.579,0.311	0.176
2113	XLOC_026844	AMMECR1L	chr2	-	128624473	128624570	128631401	128631846	128619203	128622779	128641776	128641886	2113	5,1	6,5	22,28,38,33,48	6,7,6,11,6	516	170	0.000573504	0.0236029	0.215,0.062	0.547,0.569,0.676,0.497,0.725	-0.464
10242	XLOC_020379	C17orf50	chr17	-	34084279	34084468	34089389	34089593	34083094	34083438	34091698	34092095	10242	16,18	3,15	0,0,0,7,7	14,12,6,5,31	275	260	0.000577871	0.0236584	0.835,0.532	0.0,0.0,0.0,0.57,0.176	0.534
4977	XLOC_010064	LETMD1	chr12	+	51447560	51447643	51449926	51450028	51442816	51442968	51450132	51450285	4977	10,1	139,83	10,24,5,10,21	71,82,47,118,126	152	173	0.000590234	0.0240965	0.076,0.014	0.138,0.25,0.108,0.088,0.159	-0.104
13630	XLOC_045064	NA	chr7	+	26443015	26443137	26479932	26480125	26438472	26438641	26533414	26534508	13630	9,11	7,21	16,7,6,12,15	0,6,0,0,2	193	264	0.000603773	0.0245111	0.638,0.417	1.0,0.615,1.0,1.0,0.911	-0.378
4460	XLOC_023668	TCF3	chr19	-	1612205	1612432	1615283	1615519	1609282	1611848	1615684	1615820	4460	27,1	121,22	67,61,98,71,141	169132158133296	307	298	0.000618053	0.0248818	0.178,0.042	0.278,0.31,0.376,0.341,0.316	-0.214
14157	XLOC_017560	HERPUD1	chr16	+	56973806	56974157	56976043	56976149	56970598	56970729	56977037	56977793	14157	141,76	88,69	9701236632492570	414489299211265	422	177	0.000637658	0.0256	0.402,0.316	0.496,0.515,0.47,0.494,0.478	-0.132
874	XLOC_036633	SPINK2	chr4	-	57677850	57677960	57686701	57686745	57675550	57675985	57687623	57688164	874	98,1	243148	90,157,95,294,216	113212163314274	74	181	0.000668705	0.0266251	0.497,0.016	0.661,0.644,0.588,0.696,0.658	-0.393
8794	XLOC_025609	ANKRD36	chr2	+	97854823	97854852	97856714	97856743	97853065	97853138	97879278	97879351	8794	21,14	9,3	27,1,0,0,1	0,24,18,24,17	6	6	0.00066758	0.0266251	0.7,0.824	1.0,0.04,0.0,0.0,0.056	0.543
7826	XLOC_024066	ZNF43	chr19	-	22001896	22002023	22025946	22026128	22000689	22000788	22028193	22028308	7826	45,71	34,36	55,41,28,33,43	51,45,35,84,62	253	198	0.000679451	0.0269788	0.509,0.607	0.458,0.416,0.385,0.235,0.352	0.189
8778	XLOC_025609	ANKRD36	chr2	+	97864322	97864395	97866189	97866262	97864199	97864228	97867938	97867967	8778	30,10	36,16	35,3,3,2,3	29,29,39,35,39	6	6	0.000683929	0.0270825	0.455,0.385	0.547,0.094,0.071,0.054,0.071	0.253
3776	XLOC_048311	ATP6V1H	chr8	-	54682177	54682303	54708206	54708399	54669114	54669216	54714358	54714456	3776	99,96	111106	141191133140113	110,115,79,113,75	264	197	0.000707596	0.027758	0.4,0.403	0.489,0.553,0.557,0.48,0.529	-0.12
8226	XLOC_017629	PRMT7	chr16	+	68345944	68346079	68355328	68355365	68343482	68345002	68358585	68358735	8226	64,27	16,9	17,29,18,47,22	15,24,11,25,20	206	60	0.000717579	0.028032	0.538,0.466	0.248,0.26,0.323,0.354,0.243	0.216
8349	XLOC_020650	SPOP	chr17	-	47714120	47714171	47753256	47753378	47700094	47700238	47755294	47755525	8349	22,70	10,6	15,33,16,32,26	26,39,24,22,23	193	88	0.000724513	0.0282268	0.501,0.842	0.208,0.278,0.233,0.399,0.34	0.38
5323	XLOC_017253	ZNF75A	chr16	+	3361752	3361948	3362676	3362768	3358312	3358836	3366911	3367022	5323	29,55	16,27	37,25,37,63,25	7,4,12,2,6	267	170	0.000729345	0.0282631	0.536,0.565	0.771,0.799,0.663,0.953,0.726	-0.232
13524	XLOC_001564	NLRP3	chr1	+	247592886	247593057	247607952	247608123	247587148	247588901	247611706	247612082	13524	64,14	254,82	204,151,124,60,49	484329346154151	242	242	0.000732033	0.0282916	0.201,0.146	0.297,0.315,0.264,0.28,0.245	-0.107
7250	XLOC_018097	SULT1A2	chr16	-	28621251	28621310	28621450	28621512	28620028	28620180	28631383	28631454	7250	6,3	68,52	2,18,14,19,16	70,41,64,29,24	89	83	0.000747934	0.0285258	0.076,0.051	0.026,0.29,0.169,0.379,0.383	-0.186
7819	XLOC_024066	ZNF43	chr19	-	22028231	22028308	22033739	22033964	22001896	22002023	22034706	22034870	7819	9,22	17,19	14,29,9,41,72	9,9,5,8,15	296	140	0.000746392	0.0285258	0.2,0.354	0.424,0.604,0.46,0.708,0.694	-0.301
7830	XLOC_024066	ZNF43	chr19	-	22001896	22002023	22028231	22028308	22000689	22000788	22034706	22034870	7830	17,17	31,38	9,9,5,8,21	51,47,39,89,61	140	198	0.000752533	0.0286259	0.437,0.388	0.2,0.213,0.153,0.113,0.327	0.211
5394	XLOC_020539	PTGES3L-AARSD1	chr17	-	41105740	41105795	41106892	41106985	41103816	41103911	41107174	41107241	5394	70,59	52,86	64,84,63,42,35	93186114127131	145	71	0.000762103	0.0288385	0.397,0.251	0.252,0.181,0.213,0.139,0.116	0.144
13544	XLOC_036862	MFSD8	chr4	-	128859937	128859993	128861007	128861152	128854139	128854248	128863199	128863313	13544	28,19	17,6	14,30,12,8,12	17,36,11,20,45	216	98	0.000764344	0.028848	0.428,0.59	0.272,0.274,0.331,0.154,0.108	0.281
5325	XLOC_017253	ZNF75A	chr16	+	3363048	3363175	3366953	3367022	3362676	3362768	3367189	3372436	5325	13,7	35,52	15,3,7,8,14	22,4,9,18,12	198	124	0.000790569	0.0296832	0.189,0.078	0.299,0.32,0.328,0.218,0.422	-0.184
14032	XLOC_006073	POLL	chr10	-	103342519	103342648	103344358	103344676	103340004	103340173	103347960	103348027	14032	90,65	64,32	38,39,22,87,51	67,54,43,72,48	364	175	0.000798827	0.0297798	0.403,0.494	0.214,0.258,0.197,0.367,0.338	0.174
6675	XLOC_041269	PHF3	chr6	+	64389900	64390062	64404470	64404654	64356431	64356700	64408112	64408257	6675	54,24	76,73	73,79,62,50,85	54,62,52,61,53	233	255	0.000799306	0.0297798	0.437,0.265	0.597,0.582,0.566,0.473,0.637	-0.22
6836	XLOC_012666	LINC00426	chr13	-	30932390	30932513	30937297	30937363	30930660	30931529	30941737	30941854	6836	4,8	20,30	18,7,31,14,41	20,13,45,15,48	118	194	0.000813715	0.0301645	0.247,0.305	0.597,0.47,0.531,0.605,0.584	-0.281
4863	XLOC_020301	RAB34	chr17	-	27043920	27044012	27044230	27044309	27043010	27043079	27045139	27045286	4863	64,34	15,5	28,39,25,29,34	15,30,10,24,11	121	147	0.000822079	0.0301858	0.838,0.892	0.694,0.612,0.752,0.595,0.79	0.176
2422	XLOC_024487	JOSD2	chr19	-	51010830	51010956	51013542	51013705	51009634	51009829	51014373	51014612	2422	9,9	2,0	44,45,32,56,84	55,64,52,90,55	234	197	0.000835588	0.0303857	0.791,1.0	0.402,0.372,0.341,0.344,0.563	0.491
1743	XLOC_013804	ZC3H14	chr14	+	89044328	89044484	89063077	89063152	89042183	89042284	89073586	89073707	1743	69,59	21,18	106130106145100	15,17,7,15,23	227	136	0.000845344	0.0305525	0.663,0.663	0.809,0.821,0.901,0.853,0.723	-0.158
14913	XLOC_034040	SLC41A3	chr3	-	125745177	125745322	125752449	125752521	125741628	125741775	125786789	125787089	14913	0,0	118,56	6,7,3,1,7	42,87,50,95,84	130	216	0.000882285	0.0317294	0.0,0.0	0.192,0.118,0.091,0.017,0.122	-0.108
10718	XLOC_015665	PTPLAD1	chr15	+	65851017	65851069	65855111	65855222	65847224	65847298	65856552	65856680	10718	5,7	79,81	0,4,7,1,0	131177146146140	72	164	0.000891427	0.0319788	0.126,0.164	0.0,0.049,0.098,0.015,0.0	0.113
5696	XLOC_038895	FASTKD3	chr5	-	7861261	7861376	7861695	7861886	7859268	7859652	7862935	7863110	5696	26,23	69,79	2,8,4,24,0	49,67,40,78,42	262	186	0.000897313	0.0321105	0.211,0.171	0.028,0.078,0.066,0.179,0.0	0.121
815	XLOC_038421	MEF2C	chr5	+	88201518	88201590	88238832	88238939	88201025	88201087	88261657	88261732	815	1,1	48,9	6,4,1,16,2	8,11,16,15,6	83	131	0.000904855	0.0323007	0.032,0.149	0.542,0.365,0.09,0.627,0.345	-0.303
6990	XLOC_052651	EIF1AX	chrX	-	20153855	20153959	20156656	20156740	20148633	20148725	20159742	20160255	6990	105,4	5,4	196261186239202	2,3,9,3,1	154	175	0.000924857	0.0329336	0.96,0.532	0.991,0.99,0.959,0.989,0.996	-0.239
11733	XLOC_000571	USP1	chr1	+	62905469	62905708	62907158	62907279	62902382	62903071	62907865	62907970	11733	59,76	44,55	247244211226249	93,112,87,97,107	310	192	0.000927932	0.032962	0.454,0.461	0.622,0.574,0.6,0.591,0.59	-0.138
8338	XLOC_045294	STAG3L1	chr7	+	74995592	74995707	75012004	75013056	74994523	74994622	75014358	75014432	8338	68,52	42,17	25,23,47,85,198	115,98,198,25,48	168	1105	0.000939554	0.0331313	0.914,0.953	0.588,0.607,0.61,0.957,0.964	0.188
5340	XLOC_048440	TRIQK	chr8	-	93933730	93933888	93966633	93966792	93929156	93929235	93978234	93978372	5340	79,31	8,0	37,43,32,67,23	4,16,9,15,13	217	216	0.000951329	0.0334651	0.908,1.0	0.902,0.728,0.78,0.816,0.638	0.181
4865	XLOC_020301	RAB34	chr17	-	27043920	27044012	27044230	27044309	27043010	27043076	27045139	27045633	4865	62,34	110,67	37,47,28,28,37	108,146,92,139,109	118	144	0.000954219	0.0334855	0.408,0.382	0.295,0.282,0.271,0.197,0.293	0.127
4335	XLOC_007536	MS4A7	chr11	+	60154189	60154246	60156862	60157069	60152560	60152695	60161259	60163426	4335	89,45	483554	92,174,219,11,31	261,515,593,91,132	100	278	0.000961302	0.0335714	0.339,0.184	0.495,0.484,0.507,0.252,0.395	-0.165
7462	XLOC_041005	HLA-F	chr6	+	29910533	29910803	29911898	29912174	29910230	29910403	29912276	29912393	7462	7010164	124762856	4.7764e+19	7.91078e+20	341	347	0.00098513	0.0343209	0.364,0.055	0.381,0.344,0.338,0.427,0.367	-0.162
7379	XLOC_009916	ATF7IP	chr12	+	14576842	14578407	14587270	14587357	14518559	14518761	14589039	14589185	7379	980526	74,30	1.41212e+18	43,51,45,72,42	1636	160	0.000996469	0.0344674	0.564,0.632	0.763,0.692,0.612,0.704,0.788	-0.114
7794	XLOC_019874	RAB37	chr17	+	72736906	72737017	72738392	72738434	72733355	72733504	72739267	72739334	7794	70,16	72,14	71,128,71,123,169	37,68,21,83,72	157	45	0.00100278	0.0346032	0.218,0.247	0.355,0.35,0.492,0.298,0.402	-0.147
7380	XLOC_009916	ATF7IP	chr12	+	14576842	14578407	14587273	14587357	14518570	14518761	14589039	14589185	7380	980526	74,30	1.41212e+18	42,51,45,72,42	1636	154	0.0010229	0.0352136	0.555,0.623	0.76,0.684,0.603,0.695,0.781	-0.116
7031	XLOC_002103	BEND5	chr1	-	49227008	49227142	49238731	49238808	49224571	49224956	49242277	49242547	7031	1,14	5,3	0,0,0,0,3	23,18,28,38,25	140	205	0.00102701	0.0352712	0.227,0.872	0.0,0.0,0.0,0.0,0.149	0.52
7304	XLOC_024141	IGFLR1	chr19	-	36230610	36230670	36231924	36232124	36227985	36230527	36233296	36233704	7304	290,70	158,27	308503257498323	104,171,54,140,87	271	106	0.001032	0.0353588	0.418,0.503	0.537,0.535,0.651,0.582,0.592	-0.119
12209	XLOC_045389	ZSCAN25	chr7	+	99217183	99217616	99221679	99221803	99214212	99214639	99226813	99230030	12209	177136	15,7	121,87,58,99,85	15,22,9,21,10	504	195	0.00105578	0.0360034	0.82,0.883	0.757,0.605,0.714,0.646,0.767	0.154
12586	XLOC_029471	NDUFAF5	chr20	+	13795063	13795161	13797108	13797192	13789487	13789548	13797520	13797603	12586	4,3	29,45	13,13,5,11,20	33,43,28,22,35	130	114	0.00107751	0.0366581	0.108,0.055	0.257,0.21,0.135,0.305,0.334	-0.167
4817	XLOC_022766	MRPL4	chr19	+	10367383	10367501	10368897	10369004	10365264	10365316	10369088	10369198	4817	18,0	69,15	85,84,38,88,123	137,131,57,113,192	149	138	0.00109182	0.0369714	0.195,0.0	0.365,0.373,0.382,0.419,0.372	-0.285
4309	XLOC_021928	RBFA	chr18	+	77797329	77797506	77802134	77802219	77796667	77796710	77804211	77804285	4309	18,21	53,42	49,56,47,71,54	45,74,48,80,76	181	89	0.00109784	0.0370023	0.143,0.197	0.349,0.271,0.325,0.304,0.259	-0.132
1402	XLOC_020207	CDRT4	chr17	-	15419732	15419973	15433917	15435156	15401319	15406546	15443746	15443875	1402	80164	12,16	151171177170226	6,4,9,13,6	1310	312	0.00110054	0.0370074	0.614,0.709	0.857,0.911,0.824,0.757,0.9	-0.188
13580	XLOC_033993	TMEM39A	chr3	-	119171292	119171377	119176864	119177087	119165864	119166019	119180808	119180995	13580	81134	0,0	147,209,77,71,59	5,4,4,3,13	294	156	0.00110792	0.0371692	1.0,1.0	0.94,0.965,0.911,0.926,0.707	0.11
500	XLOC_010166	GLI1	chr12	+	57871022	57871229	57881168	57881608	57870755	57870771	57881719	57881982	500	34,43	76,88	10,12,9,20,14	44,48,58,75,59	202	435	0.00113219	0.0375488	0.491,0.513	0.329,0.35,0.25,0.365,0.338	0.176
12112	XLOC_031934	IGLL1	chr22	-	24032418	24037704	24042912	24043032	24025911	24026054	24047615	24047728	12112	3,0	1321545	7,14,5,7,15	1.41776e+16	191	5357	0.00117702	0.0385941	0.06,0.0	0.122,0.341,0.147,0.174,0.281	-0.183
2497	XLOC_023523	LILRB4	chr19	+	55174270	55174519	55174989	55175025	55173759	55173998	55175211	55175496	2497	3,26	5,12	10,21,13,8,3	21,51,17,25,18	320	58	0.00117279	0.0385941	0.098,0.282	0.079,0.069,0.122,0.055,0.029	0.119
5320	XLOC_017253	ZNF75A	chr16	+	3362676	3362768	3366911	3367022	3358312	3358836	3367189	3372436	5320	2,3	40,68	2,3,5,7,1	28,7,11,16,13	170	182	0.00117445	0.0385941	0.051,0.045	0.071,0.315,0.327,0.319,0.076	-0.174
561	XLOC_024414	CARD8	chr19	-	48722127	48722269	48724986	48725112	48718596	48718641	48733694	48733954	561	45,52	50,68	84,110,59,175,64	65,88,46,94,32	150	166	0.00117697	0.0385941	0.499,0.458	0.589,0.58,0.587,0.673,0.689	-0.145
7507	XLOC_013822	C14orf159	chr14	+	91611564	91611657	91614124	91614202	91580356	91580627	91623982	91624034	7507	78,68	14,23	24,78,19,62,47	19,32,18,47,22	130	102	0.0012124	0.039486	0.814,0.699	0.498,0.657,0.453,0.509,0.626	0.208
9489	XLOC_038477	SRP19	chr5	+	112200153	112200225	112200317	112200429	112196884	112197114	112227299	112228776	9489	12,25	47,58	5,11,4,6,14	56,77,69,56,57	130	183	0.00124542	0.04029	0.264,0.378	0.112,0.167,0.075,0.131,0.257	0.173
9848	XLOC_017518	PAPD5	chr16	+	50259149	50259196	50261749	50261914	50258801	50258905	50263062	50269219	9848	27,11	151,74	10,22,6,3,7	170138125105148	80	236	0.0012413	0.04029	0.345,0.305	0.148,0.32,0.124,0.078,0.122	0.167
4715	XLOC_014550	NA	chr14	-	106236441	106236486	106236629	106236674	106235993	106236323	106236817	106236862	4715	42102	0,0	13,6,73,5,137	0,26,1,10,0	38	38	0.00125338	0.040457	1.0,1.0	1.0,0.188,0.986,0.333,1.0	0.299
2839	XLOC_019611	PSME3	chr17	+	40986531	40986594	40986788	40986893	40985158	40985690	40989665	40989714	2839	3,2	38,32	0,0,0,1,0	101,143,69,79,55	69	133	0.00127306	0.0409101	0.132,0.108	0.0,0.0,0.0,0.024,0.0	0.115
4718	XLOC_014550	NA	chr14	-	106236629	106236674	106237005	106237056	106235993	106236323	106237448	106237746	4718	24,42	29,72	14,31,54,11,113	9,0,47,1,96	88	76	0.00128212	0.0411102	0.417,0.335	0.573,1.0,0.498,0.905,0.504	-0.32
64	XLOC_052063	GK	chrX	+	30688500	30688702	30692418	30692583	30686128	30686235	30695491	30695569	64	0,1	6,1	8,4,10,10,17	0,0,0,3,0	259	222	0.00134917	0.0428807	0.0,0.462	1.0,1.0,1.0,0.741,1.0	-0.717
10581	XLOC_045943	TARP	chr7	-	38301771	38301819	38304949	38305279	38295937	38296509	38315859	38316373	10581	551233	26,16	205368155188231	7,8,6,1,1	401	82	0.00136627	0.0432345	0.813,0.749	0.857,0.904,0.841,0.975,0.979	-0.13
9810	XLOC_040834	FARS2	chr6	+	5404774	5404934	5431273	5431405	5260880	5261893	5545412	5545573	9810	70,91	91119	55,114,67,67,82	144208144142166	231	203	0.00136441	0.0432345	0.403,0.402	0.251,0.325,0.29,0.293,0.303	0.11
8967	XLOC_018444	MTHFSD	chr16	-	86585638	86585752	86585784	86585898	86582069	86582183	86588250	86588357	8967	26,2	0,0	11,30,16,17,7	5,22,4,9,3	185	185	0.00136983	0.0432527	1.0,1.0	0.688,0.577,0.8,0.654,0.7	0.316
1223	XLOC_039042	DIMT1	chr5	-	61687997	61688061	61688752	61688823	61681135	61686809	61689781	61689874	1223	5,3	31,16	2,4,2,2,1	68,80,59,75,63	128	114	0.00137823	0.0434233	0.126,0.143	0.026,0.043,0.029,0.023,0.014	0.108
11816	XLOC_026613	PCGF1	chr2	-	74732678	74732765	74733078	74733184	74732465	74732546	74733858	74734011	11816	7,9	94,67	16,42,29,10,17	71,83,85,79,94	166	149	0.00144147	0.0450241	0.063,0.108	0.168,0.312,0.234,0.102,0.14	-0.106
4334	XLOC_007536	MS4A7	chr11	+	60154189	60154246	60156862	60157069	60152560	60152695	60162418	60163426	4334	89,45	462545	91,173,218,11,31	250,485,562,92,127	100	278	0.00147528	0.0458825	0.349,0.187	0.503,0.498,0.519,0.249,0.404	-0.167
8805	XLOC_025609	ANKRD36	chr2	+	97867938	97867967	97873547	97873576	97866189	97866262	97875536	97875609	8805	35,16	3,17	29,30,39,35,39	2,1,0,0,0	6	6	0.00150596	0.0466366	0.921,0.485	0.935,0.968,1.0,1.0,1.0	-0.278
2945	XLOC_030038	DSN1	chr20	-	35399275	35399596	35399827	35399876	35395171	35395244	35401796	35402154	2945	1,0	98241	4,9,7,9,7	126278130288108	65	373	0.00152612	0.0471311	0.055,0.0	0.154,0.157,0.236,0.152,0.271	-0.167
8269	XLOC_026435	THUMPD2	chr2	-	39996040	39996233	39996849	39997259	39995563	39995641	40006253	40006416	8269	42,37	16,13	55,46,63,93,56	5,6,3,3,23	467	250	0.00152844	0.0471311	0.584,0.604	0.855,0.804,0.918,0.943,0.566	-0.223
4735	XLOC_046032	GUSB	chr7	-	65441001	65441189	65444385	65444528	65439512	65439691	65444713	65444898	4735	68,36	126,67	333336156323404	434352206359410	214	259	0.00156602	0.0479839	0.395,0.394	0.481,0.536,0.478,0.521,0.544	-0.117
5576	XLOC_002845	KDM5B	chr1	-	202742245	202742416	202743740	202743863	202736053	202736188	202746144	202746222	5576	13,1	70,10	11,14,8,22,7	29,20,13,35,18	180	228	0.00156532	0.0479839	0.19,0.112	0.325,0.47,0.438,0.443,0.33	-0.25
11440	XLOC_021734	TUBB6	chr18	+	12308685	12308794	12310941	12311052	12308256	12308348	12325065	12326568	11440	146,40	102,13	107220110114220	104387140106250	180	182	0.00162157	0.0490636	0.591,0.757	0.51,0.365,0.443,0.521,0.471	0.212
12984	XLOC_009784	ERC1	chr12	+	1517314	1517413	1553727	1553916	1480998	1481143	1599258	1605099	12984	4,4	23,16	11,5,5,18,12	13,9,8,21,7	170	260	0.00161884	0.0490636	0.21,0.277	0.564,0.459,0.489,0.567,0.724	-0.317
4733	XLOC_046032	GUSB	chr7	-	65441001	65441189	65444385	65444528	65439512	65439691	65445210	65445396	4733	25,9	126,67	123,145,71,105,177	444354210374418	214	259	0.00161545	0.0490636	0.194,0.14	0.251,0.331,0.29,0.254,0.339	-0.126
3295	XLOC_046166	SAMD9	chr7	-	92774697	92774893	92775221	92775353	92774044	92774146	92776195	92776459	3295	25,5	93,59	24,28,18,84,17	53,49,38,124,63	203	267	0.00164679	0.0497228	0.261,0.1	0.373,0.429,0.384,0.471,0.262	-0.203

## Sheet: MXE.MATS.JunctionCountOnly
ID	GeneID	geneSymbol	chr	strand	1stExonStart_0base	1stExonEnd	2ndExonStart_0base	2ndExonEnd	upstreamES	upstreamEE	downstreamES	downstreamEE	ID	IJC_SAMPLE_1	SJC_SAMPLE_1	IJC_SAMPLE_2	SJC_SAMPLE_2	IncFormLen	SkipFormLen	PValue	FDR	IncLevel1	IncLevel2	IncLevelDifference
1241	XLOC_001993	MRPS15	chr1	-	36929746	36932428	36932830	36932912	36929406	36929451	36933158	36933252	1241	983398	127,68	518751418702726	216317179265294	103	123	0	0	0.902,0.875	0.741,0.739,0.736,0.76,0.747	0.144
12914	XLOC_005570	KLF6	chr10	-	3822297	3822421	3823958	3824406	3818187	3821782	3827104	3827473	12914	267,14	1120,84	3924543651100650	5055835481028620	170	170	0	0	0.193,0.143	0.437,0.438,0.4,0.517,0.509	-0.292
12915	XLOC_005570	KLF6	chr10	-	3822297	3822421	3823986	3824406	3818187	3821782	3827104	3827473	12915	265,14	1120,84	3984543631098650	5055835481028620	170	170	0	0	0.191,0.143	0.441,0.438,0.398,0.516,0.509	-0.293
13474	XLOC_022570	ELANE	chr19	+	853261	853403	855563	855794	852875	853032	855957	856246	13474	525,6	2267280	3.99371e+19	4.21483e+19	170	170	0	0	0.188,0.021	0.487,0.458,0.41,0.471,0.515	-0.364
7455	XLOC_041005	HLA-F	chr6	+	29911044	29911320	29911898	29912174	29855731	29856001	29912276	29912393	7455	14,0	43201249	463,459,455,8,19	2.22327e+19	170	170	0	0	0.003,0.0	0.172,0.147,0.188,0.003,0.004	-0.101
1353	XLOC_045914	LOC401320	chr7	-	30591715	30591795	30601081	30601744	30587899	30590397	30603346	30603509	1353	61,27	61,25	55,71,22,54,61	8,10,5,5,11	170	146	1.9984e-14	4.78317e-11	0.462,0.481	0.855,0.859,0.791,0.903,0.826	-0.375
4332	XLOC_007536	MS4A7	chr11	+	60154189	60154246	60156862	60157069	60150601	60150761	60161259	60163426	4332	169259	38,20	32,66,87,11,15	16,57,46,6,15	100	170	8.89289e-14	1.71796e-10	0.883,0.957	0.773,0.663,0.763,0.757,0.63	0.203
4216	XLOC_017788	RPL13	chr16	+	89627347	89627471	89627634	89627776	89627064	89627120	89627985	89628006	4216	376,34	2048688	6855302038722050	1.59114e+18	63	63	1.77747e-13	2.55262e-10	0.155,0.047	0.301,0.269,0.171,0.287,0.315	-0.168
7456	XLOC_041005	HLA-F	chr6	+	29911044	29911320	29912276	29912393	29855731	29856001	29912835	29912868	7456	6,0	1207392	463,453,450,8,2	1806694202912240	111	111	1.7597e-13	2.55262e-10	0.005,0.0	0.72,0.404,0.517,0.027,0.001	-0.331
8491	XLOC_015831	ISG20	chr15	+	89179397	89179523	89180592	89182307	89176818	89178931	89182573	89182825	8491	0,0	131,87	63,42,52,27,59	335,157,314,90,582	170	170	8.41693e-12	1.06799e-08	0.0,0.0	0.158,0.211,0.142,0.231,0.092	-0.167
8493	XLOC_015831	ISG20	chr15	+	89179397	89179523	89182190	89182307	89178437	89178931	89182573	89182825	8493	0,0	128,87	63,42,52,27,59	325,159,308,90,578	170	170	8.92408e-12	1.06799e-08	0.0,0.0	0.162,0.209,0.144,0.231,0.093	-0.168
8931	XLOC_031594	TTC28-AS1	chr22	+	28318005	28318166	28331138	28331218	28315363	28315533	28381679	28382380	8931	37,43	39,35	28,46,37,78,71	4,8,6,17,11	170	146	1.40453e-11	1.55158e-08	0.449,0.513	0.857,0.832,0.841,0.798,0.847	-0.354
5802	XLOC_041886	HLA-DRB5	chr6	-	32549333	32549615	32551885	32552155	32548522	32548633	32557419	32557633	5802	1683130	36172562	0,12,155,193,1	3.8824e+19	170	170	1.86571e-11	1.91382e-08	0.318,0.048	0.0,0.003,0.042,0.098,0.0	0.154
9621	XLOC_010596	CACNA1C	chr12	-	2791651	2791778	2799305	2799376	2781294	2781412	2799972	2800145	9621	61,22	7,0	16,27,7,32,43	16,20,7,53,37	128	170	2.12346e-11	2.033e-08	0.92,1.0	0.57,0.642,0.57,0.445,0.607	0.393
8130	XLOC_038142	PDCD6	chr5	+	272825	272887	311407	311517	271735	271936	314531	315089	8130	14,2	173139	51,55,21,328,122	176200121552247	110	170	2.8566e-11	2.56398e-08	0.111,0.022	0.309,0.298,0.211,0.479,0.433	-0.279
4864	XLOC_020301	RAB34	chr17	-	27043920	27044012	27044230	27044443	27043010	27043076	27045139	27045487	4864	14,0	110,67	82,62,35,76,68	108,146,92,139,109	144	144	4.55855e-11	3.85091e-08	0.113,0.0	0.432,0.298,0.276,0.353,0.384	-0.292
2701	XLOC_022776	ILF3	chr19	+	10781649	10781879	10782033	10782211	10781191	10781284	10787838	10787986	2701	34,20	155155	142,144,90,161,275	324254197272468	170	170	4.92645e-11	3.93048e-08	0.18,0.114	0.305,0.362,0.314,0.372,0.37	-0.198
5581	XLOC_031875	GNB1L	chr22	-	19799807	19799970	19841965	19842062	19794181	19794280	19842342	19842462	5581	34,53	9,1	12,31,11,38,25	17,48,35,49,36	170	170	5.53896e-11	4.18658e-08	0.791,0.981	0.414,0.392,0.239,0.437,0.41	0.508
7462	XLOC_041005	HLA-F	chr6	+	29910533	29910803	29911898	29912174	29910230	29910403	29912276	29912393	7462	840,18	43201249	732672447763919	2.21827e+19	170	170	1.54595e-10	1.05721e-07	0.163,0.014	0.248,0.201,0.186,0.202,0.167	-0.112
10355	XLOC_026077	ARPC2	chr2	+	219099074	219099120	219110142	219110269	219093460	219093573	219114086	219114187	10355	253116	20731494	413640398433492	2.08131e+19	78	170	1.67037e-10	1.09037e-07	0.21,0.145	0.302,0.314,0.304,0.291,0.283	-0.121
4734	XLOC_046032	GUSB	chr7	-	65441001	65441189	65445210	65445396	65439512	65439691	65446960	65447301	4734	24,16	60,26	242235101250262	130,104,72,110,84	170	170	2.38979e-10	1.49217e-07	0.286,0.381	0.651,0.693,0.584,0.694,0.757	-0.342
5638	XLOC_050069	CNTRL	chr9	+	123852552	123852683	123857165	123857296	123835836	123837345	123858699	123858841	5638	26,43	78,76	3,1,5,18,7	73,90,65,107,86	170	170	3.86491e-10	2.22016e-07	0.25,0.361	0.039,0.011,0.071,0.144,0.075	0.237
4342	XLOC_007536	MS4A7	chr11	+	60152560	60152695	60154189	60154246	60150601	60150761	60156862	60157069	4342	147,44	402556	119,201,266,14,53	174,329,393,45,79	170	100	4.11319e-10	2.27191e-07	0.177,0.044	0.287,0.264,0.285,0.155,0.283	-0.144
704	XLOC_032874	ARIH2	chr3	+	48960180	48960244	48964894	48965246	48955250	48956431	48982568	48982614	704	3,2	12,11	43,51,15,26,88	12,10,8,14,16	68	124	1.34854e-09	6.67807e-07	0.313,0.249	0.867,0.903,0.774,0.772,0.909	-0.564
5637	XLOC_050069	CNTRL	chr9	+	123852552	123852683	123857165	123857296	123842583	123842756	123858699	123858841	5637	29,43	78,76	7,3,7,19,9	73,90,68,107,85	170	170	1.79364e-09	8.58614e-07	0.271,0.361	0.087,0.032,0.093,0.151,0.096	0.224
4345	XLOC_007536	MS4A7	chr11	+	60152560	60152695	60154189	60154246	60150601	60150761	60161259	60163426	4345	147,44	169259	119,201,262,14,46	32,66,87,11,15	170	100	3.90243e-09	1.80783e-06	0.338,0.091	0.686,0.642,0.639,0.428,0.643	-0.393
5018	XLOC_010949	SARNP	chr12	-	56151166	56151337	56154334	56154424	56143234	56146624	56182858	56182927	5018	249408	91,89	476581457513449	57,58,51,52,65	143	147	4.30696e-09	1.93288e-06	0.738,0.825	0.896,0.911,0.902,0.91,0.877	-0.118
4331	XLOC_007536	MS4A7	chr11	+	60154189	60154246	60160157	60160259	60150601	60150761	60161259	60163426	4331	169259	152243	32,66,87,11,15	96,205,264,15,29	100	170	5.20104e-09	2.2634e-06	0.654,0.644	0.362,0.354,0.359,0.555,0.468	0.229
13014	XLOC_048651	VPS28	chr8	-	145650100	145650202	145650328	145650383	145649597	145649651	145651065	145651155	13014	146,87	989906	42,58,49,64,58	8479658601236970	56	130	5.48821e-09	2.31812e-06	0.255,0.182	0.103,0.122,0.117,0.107,0.121	0.105
4880	XLOC_020301	RAB34	chr17	-	27043010	27043079	27044230	27044443	27042817	27042919	27045139	27045286	4880	14,0	101,42	75,54,31,72,58	94,127,84,127,117	170	124	8.59069e-09	3.52488e-06	0.092,0.0	0.368,0.237,0.212,0.293,0.266	-0.229
4875	XLOC_020301	RAB34	chr17	-	27043010	27043076	27044230	27044443	27042817	27042919	27045139	27045286	4875	14,0	101,41	75,54,31,72,58	94,127,84,131,118	170	118	9.38203e-09	3.73838e-06	0.088,0.0	0.356,0.228,0.204,0.276,0.254	-0.22
9620	XLOC_010596	CACNA1C	chr12	-	2791651	2791778	2799242	2799376	2786877	2787063	2799972	2800145	9620	36,19	2,0	14,24,8,16,28	11,12,7,30,26	170	170	1.30217e-08	4.79499e-06	0.947,1.0	0.56,0.667,0.533,0.348,0.519	0.448
9929	XLOC_005820	NA	chr10	-	64975312	64975456	64976966	64977091	64975022	64975215	65024410	65024524	9929	98,43	113,64	79,49,60,70,95	250160199188287	170	170	1.5033e-08	5.39721e-06	0.464,0.402	0.24,0.234,0.232,0.271,0.249	0.188
7445	XLOC_041005	HLA-F	chr6	+	29911898	29912174	29912276	29912393	29911044	29911320	29912835	29912868	7445	2387449	1217392	3.00821e+18	1786754242912260	111	111	1.64123e-08	5.74871e-06	0.662,0.534	0.944,0.753,0.869,0.769,0.679	-0.205
4347	XLOC_007536	MS4A7	chr11	+	60152560	60152695	60154189	60154246	60150601	60150761	60162418	60163426	4347	156,44	169259	119,205,262,14,47	31,65,86,11,15	170	100	1.8372e-08	6.28191e-06	0.352,0.091	0.693,0.65,0.642,0.428,0.648	-0.391
8713	XLOC_047957	PVT1	chr8	+	129015636	129015734	129082405	129082518	129009322	129010605	129108763	129108900	8713	1,8	7,18	0,0,5,0,1	123,233,35,121,109	170	170	2.54647e-08	8.50461e-06	0.125,0.308	0.0,0.0,0.125,0.0,0.009	0.19
1078	XLOC_045966	POLR2J4	chr7	-	44027276	44027487	44027684	44027846	44026199	44026276	44053191	44053278	1078	14,0	77,29	16,20,13,23,37	18,14,23,25,33	150	150	3.3041e-08	1.05445e-05	0.154,0.0	0.471,0.588,0.361,0.479,0.529	-0.409
5759	XLOC_024009	ISYNA1	chr19	-	18547493	18547582	18548669	18548798	18547139	18547289	18548902	18549111	5759	15,0	98,18	130,116,29,210,212	164,177,69,234,206	170	164	4.36828e-08	1.33474e-05	0.129,0.0	0.433,0.387,0.288,0.464,0.498	-0.35
4815	XLOC_038960	RAD1	chr5	-	34913574	34913683	34914031	34914131	34911658	34911917	34914799	34915066	4815	3,0	53145	12,20,11,17,31	65,139,94,77,42	170	170	5.1077e-08	1.49697e-05	0.054,0.0	0.156,0.126,0.105,0.181,0.425	-0.172
161	XLOC_020823	SLC25A19	chr17	-	73273433	73273564	73282713	73282883	73269060	73269720	73284582	73284672	161	20,19	251231	41,37,36,62,31	177,255,161,202,86	168	168	6.60507e-08	1.8849e-05	0.074,0.076	0.188,0.127,0.183,0.235,0.265	-0.125
9622	XLOC_010596	CACNA1C	chr12	-	2791651	2791778	2799242	2799376	2781294	2781412	2799972	2800145	9622	38,19	7,0	14,24,6,16,29	16,20,7,53,37	170	170	6.6938e-08	1.8849e-05	0.844,1.0	0.467,0.545,0.462,0.232,0.439	0.493
3251	XLOC_013813	CALM1	chr14	+	90870205	90870312	90870722	90870858	90867602	90867746	90871032	90874619	3251	141121	126184	9.96126e+16	395553348243428	170	170	7.5138e-08	2.07511e-05	0.528,0.397	0.716,0.694,0.666,0.648,0.712	-0.225
14630	XLOC_000885	NOTCH2NL	chr1	+	145281954	145290511	145290780	145293268	145281368	145281704	145293370	145293580	14630	66,54	53,51	92,69,88,103,101	28,14,22,36,43	170	170	1.18237e-07	3.14445e-05	0.555,0.514	0.767,0.831,0.8,0.741,0.701	-0.234
12429	XLOC_033791	UBA7	chr3	-	49847695	49847861	49847949	49848105	49847410	49847616	49848184	49848265	12429	217,87	301138	191242138283254	145185105226185	159	159	1.39527e-07	3.64317e-05	0.419,0.387	0.568,0.567,0.568,0.556,0.579	-0.165
5321	XLOC_017253	ZNF75A	chr16	+	3361752	3361948	3366911	3367022	3358312	3358836	3367189	3372436	5321	5,10	35,62	19,9,12,21,6	22,4,9,15,12	170	170	1.58726e-07	4.07048e-05	0.125,0.139	0.463,0.692,0.571,0.583,0.333	-0.396
700	XLOC_032874	ARIH2	chr3	+	48964894	48965246	48999044	48999112	48960180	48960244	49002351	49002415	700	1,1	15,28	39,26,20,30,54	35,44,24,45,44	114	66	2.16608e-07	5.36328e-05	0.037,0.02	0.392,0.255,0.325,0.278,0.415	-0.304
4614	XLOC_023360	FCGRT	chr19	+	50017467	50017743	50027763	50028033	50017138	50017390	50028713	50028830	4614	148,89	520335	296547350205174	641957685431355	170	170	2.37719e-07	5.78624e-05	0.222,0.21	0.316,0.364,0.338,0.322,0.329	-0.118
7380	XLOC_009916	ATF7IP	chr12	+	14576842	14578407	14587273	14587357	14518570	14518761	14589039	14589185	7380	23,4	74,30	66,63,24,83,84	42,51,45,72,42	170	154	3.02938e-07	7.13195e-05	0.22,0.108	0.587,0.528,0.326,0.511,0.644	-0.355
7379	XLOC_009916	ATF7IP	chr12	+	14576842	14578407	14587270	14587357	14518559	14518761	14589039	14589185	7379	23,4	74,30	66,63,24,83,84	43,51,45,72,42	170	160	3.53244e-07	7.92646e-05	0.226,0.111	0.591,0.538,0.334,0.52,0.653	-0.359
9405	XLOC_001863	C1orf63	chr1	-	25570671	25570715	25570944	25570989	25570040	25570124	25571640	25571792	9405	55,24	20,3	82,82,95,139,134	5,0,1,7,5	68	66	3.47908e-07	7.92646e-05	0.727,0.886	0.941,1.0,0.989,0.951,0.963	-0.162
4876	XLOC_020301	RAB34	chr17	-	27043010	27043076	27044230	27044309	27042817	27042919	27045139	27045286	4876	62,34	101,41	30,39,24,24,27	94,127,84,131,118	144	118	3.58949e-07	7.93056e-05	0.335,0.405	0.207,0.201,0.19,0.131,0.158	0.193
4878	XLOC_020301	RAB34	chr17	-	27043010	27043079	27044230	27044309	27042817	27042919	27045139	27045296	4878	62,34	101,42	30,39,24,24,27	94,127,84,127,117	144	124	4.15151e-07	8.89848e-05	0.346,0.411	0.216,0.209,0.197,0.14,0.166	0.193
12913	XLOC_005570	KLF6	chr10	-	3822297	3822421	3823832	3824406	3821538	3821782	3827104	3827473	12913	695,54	1120,84	5375695031388880	5055835481028620	170	170	4.27248e-07	9.02309e-05	0.383,0.391	0.515,0.494,0.479,0.575,0.584	-0.142
10398	XLOC_033608	COLQ	chr3	-	15626754	15626849	15628031	15628109	15624383	15624496	15633106	15633187	10398	9,12	23,45	8,0,4,2,6	54,115,63,129,83	131	159	4.49217e-07	9.34228e-05	0.322,0.245	0.152,0.0,0.072,0.018,0.081	0.219
14337	XLOC_026917	NR4A2	chr2	-	157182661	157183432	157187179	157187303	157180943	157182512	157188991	157191050	14337	2,0	62,9	188,402,58,104,25	512,811,189,208,43	170	170	4.61877e-07	9.34228e-05	0.031,0.0	0.269,0.331,0.235,0.333,0.368	-0.292
[truncated: 218 more rows]

## Sheet: A5SS.MATS.JunctionCountOnly
ID	GeneID	geneSymbol	chr	strand	longExonStart_0base	longExonEnd	shortES	shortEE	flankingES	flankingEE	ID	IJC_SAMPLE_1	SJC_SAMPLE_1	IJC_SAMPLE_2	SJC_SAMPLE_2	IncFormLen	SkipFormLen	PValue	FDR	IncLevel1	IncLevel2	IncLevelDifference
[truncated: 49 more rows]

[truncated: 3 more sheets: A5SS.MATS.ReadsOnTargetAndJunct, A3SS.MATS.ReadsOnTargetAndJunct, A3SS.MATS.JunctionCountOnly]
